# Supplementary material for: Unravelling the developmental and functional significance of an ancient Argonaute duplication
Source: Nat Commun. 2020 Dec 3;11:6187. doi: 10.1038/s41467-020-20003-8 (PMC7713132; doi:10.1038/s41467-020-20003-8)
Supplement: Supplementary file 6 — Supplementary Data 2 [file 41467_2020_20003_MOESM6_ESM.xlsx]

## Sheet: Counts_Tophat
gene	AGO2 MO1_III	AGO2 MO1_II	AGO2 MO1_I	AGO2 MO2_I	AGO2 MO2_II	AGO2 MO2_III	Ctrl_AGO2 MO1_III	Ctrl_AGO2 MO1_II	Ctrl_AGO2 MO1_I	Ctrl_AGO2 MO2_I	Ctrl_AGO2 MO2_II	Ctrl_AGO2 MO2_III	AGO1 MO1_I	AGO1 MO1_II	AGO1 MO1_III	Ctrl_AGO1_I	Ctrl_AGO1_II	Ctrl_AGO1_III	AGO1 MO2_I	AGO1 MO2_II	AGO1 MO2_III
NVE1	47	94	76	85	91	50	87	101	104	154	112	128	30	37	44	51	153	97	30	79	82
NVE10	1814	2540	1584	1192	1326	1006	2249	2099	2189	1167	1114	951	1066	1131	1047	1096	1709	1075	972	1087	1152
NVE100	503	695	738	444	680	353	603	465	393	691	809	855	285	286	611	262	765	765	375	354	601
NVE1000	753	1222	890	634	901	698	1058	825	556	782	922	985	593	691	863	444	1000	966	646	720	1036
NVE10000	464	657	438	274	279	228	475	377	462	188	204	144	186	196	210	186	274	251	154	202	227
NVE10001	536	971	575	433	768	474	694	573	577	471	509	672	381	491	567	276	624	563	388	470	579
NVE10002	1050	1885	1192	829	958	665	1646	1345	915	1294	1302	1189	872	1075	1275	660	1443	1278	837	863	1358
NVE10003	375	490	292	378	473	471	677	568	380	509	435	515	400	347	456	305	552	522	332	261	508
NVE10004	433	378	360	184	119	115	220	102	149	60	13	32	91	121	61	33	33	43	48	56	46
NVE10005	77	107	90	94	101	54	67	52	54	87	73	90	46	39	71	40	70	85	45	39	64
NVE10006	133	146	106	125	204	154	279	266	200	179	151	134	145	154	197	132	231	131	144	141	200
NVE10007	47	154	138	54	112	38	77	99	73	78	129	143	47	57	114	53	116	100	59	62	121
NVE10008	50	103	54	48	50	17	462	519	274	290	441	221	185	218	255	174	439	265	62	40	143
NVE10009	15189	26739	19889	12971	20286	11329	21753	17734	18627	15245	18351	24793	6412	8749	11609	8030	20332	16062	9620	11772	15819
NVE1001	998	1829	1352	1144	1647	952	1786	1552	1259	1543	1388	1686	1002	1047	1485	947	1685	1614	974	986	1599
NVE10010	286	327	207	251	362	265	538	525	439	342	314	359	296	319	397	281	415	313	229	272	356
NVE10011	50	43	40	25	14	9	68	37	55	41	24	24	23	31	36	20	31	31	27	27	47
NVE10012	1821	2608	2493	1265	1509	757	1367	975	729	1097	822	948	669	1017	1349	430	1105	984	828	1064	1283
NVE10013	998	1278	937	653	487	553	856	700	651	508	471	418	645	555	636	348	670	546	546	522	654
NVE10014	767	515	575	307	227	180	424	296	375	203	173	185	153	151	159	154	262	218	160	192	210
NVE10015	173	311	236	248	386	148	258	220	187	338	385	426	208	267	340	137	379	403	208	261	315
NVE10016	3928	4893	5147	3674	3181	2575	1811	1065	1271	1385	768	903	811	1088	1151	624	1213	1103	1434	2155	1691
NVE10017	4729	7283	5169	5012	6715	4335	3518	3006	3246	3064	2086	2605	3391	3850	5154	1507	3131	2752	3728	4939	5476
NVE10018	2	2	3	2	0	1	5	5	13	11	12	2	9	5	10	9	10	4	17	6	20
NVE10019	2271	3983	3306	1990	2427	1505	2241	2448	2046	2493	2459	2627	1447	2217	2500	1319	3197	2415	1827	2587	2666
NVE1002	1	2	3	1	4	0	1	1	1	1	2	9	2	2	0	4	4	5	0	1	4
NVE10020	870	1490	1064	596	898	589	900	608	777	693	547	852	784	984	1073	449	1078	741	295	364	460
NVE10021	677	922	459	1522	2321	857	2284	2674	2377	2124	1831	1733	1217	1420	1694	1029	2378	1372	940	1191	1419
NVE10022	74	146	133	132	183	98	121	120	119	123	185	178	72	92	143	70	199	167	101	100	156
NVE10023	2613	2629	2167	1302	1650	1353	2777	2279	2268	1434	1333	1555	1164	1177	1207	1031	1719	1407	755	815	1119
NVE10024	3064	3987	2673	1717	2080	1469	3789	2938	2191	1899	1789	2025	1504	1522	1684	1451	2316	1983	1238	1444	1822
NVE10025	24496	32965	18591	15502	20733	15856	32930	28740	19583	20665	17808	19045	13527	14583	15033	14078	23766	18850	11894	13090	18808
NVE10026	166	366	164	96	177	87	217	259	237	275	328	266	149	201	181	150	354	298	145	145	278
NVE10027	65	115	64	6	13	13	105	86	57	43	69	66	85	114	113	45	93	96	45	61	70
NVE10028	21	57	23	13	2	1	25	37	21	13	16	1	21	19	15	13	22	24	16	60	27
NVE10029	170	335	211	440	344	200	286	217	51	332	535	541	227	387	621	138	496	524	220	205	486
NVE1003	0	0	0	0	0	0	0	0	0	0	0	0	0	0	0	0	0	0	0	0	0
NVE10030	32	62	26	8	32	23	61	73	64	36	27	24	10	27	15	21	70	17	16	33	22
NVE10031	1879	2177	1546	1537	1541	1188	2133	1580	1237	1446	1418	1356	1163	1351	1520	847	1551	1512	1046	763	1336
NVE10032	0	0	2	0	1	0	0	0	1	0	1	0	1	0	0	0	0	0	0	1	0
NVE10033	178	172	159	177	310	151	179	82	114	122	154	73	134	256	247	74	243	110	108	211	181
NVE10034	6	0	3	7	3	6	9	11	9	13	10	12	11	10	8	11	41	9	20	17	16
NVE10035	10	17	9	15	20	11	57	59	39	27	48	14	42	82	61	27	73	18	16	19	33
NVE10036	8668	11490	9606	7359	10022	8550	4552	3571	4315	3175	2598	3494	2760	2785	3557	1986	3774	3134	4257	4723	4959
NVE10037	1	1	4	0	4	2	1	2	3	0	1	1	0	0	1	0	4	2	3	0	0
NVE10038	22	34	20	12	6	5	53	62	39	34	67	37	26	32	35	37	91	63	20	22	51
NVE10039	28	82	70	93	106	42	39	50	27	88	104	92	27	49	87	25	89	102	57	61	94
NVE1004	0	0	0	0	0	0	0	0	0	0	0	0	0	0	0	0	0	0	0	0	0
NVE10040	14	33	19	21	22	1	26	18	21	29	21	18	7	14	27	6	17	24	15	16	26
NVE10041	0	0	2	1	0	0	0	1	1	0	2	0	0	1	0	0	6	6	1	0	0
NVE10042	0	0	0	0	0	0	0	1	0	0	0	0	0	0	1	0	0	0	0	0	0
NVE10043	26	53	32	41	26	20	47	40	32	24	45	34	30	48	49	19	61	26	21	39	36
NVE10044	38	57	41	11	60	19	94	74	159	78	93	62	60	90	72	82	142	104	40	60	82
NVE10045	2	10	7	6	10	4	30	36	34	25	25	19	28	54	24	26	38	23	12	16	28
NVE10046	2	3	1	0	1	2	8	3	0	5	3	7	1	3	3	0	4	6	1	1	1
NVE10047	24	24	4	102	119	591	20	24	7	62	70	396	236	71	294	121	41	137	143	40	172
NVE10048	610	883	633	351	420	291	830	774	568	592	550	477	330	399	517	263	663	501	326	375	578
NVE10049	5836	6591	5468	4011	4489	3018	7514	5847	6088	5492	4184	3043	3383	3678	3738	2604	5213	3872	2796	3161	4630
NVE1005	12	26	17	28	20	16	10	6	15	24	17	5	36	21	11	8	26	17	10	27	12
NVE10050	152	166	163	62	99	54	164	124	108	118	99	84	50	49	90	50	104	73	46	50	81
NVE10051	43	56	52	42	51	25	42	55	64	57	41	29	33	29	23	20	38	26	12	21	18
NVE10052	494	999	568	516	591	356	761	835	1074	534	406	398	294	305	318	271	453	327	384	456	462
NVE10053	239	603	327	321	257	183	501	491	524	315	261	98	184	228	220	143	399	234	166	209	271
NVE10054	506	646	569	559	595	391	546	467	352	499	417	500	298	396	408	243	456	487	295	284	485
NVE10055	270	310	256	340	241	188	330	237	331	204	239	176	168	173	210	134	307	184	146	137	220
NVE10056	39	22	26	23	12	6	43	23	37	5	19	11	21	18	14	14	17	10	10	20	13
NVE10057	45	43	39	26	15	20	22	17	32	8	12	8	13	9	13	4	27	14	8	10	19
NVE10058	1079	1350	1001	683	893	613	668	523	544	426	373	372	329	343	431	248	479	448	400	435	519
NVE10059	48	96	69	83	106	49	74	54	56	69	92	70	32	42	49	48	72	80	72	31	76
NVE1006	3	29	9	3	5	1	69	96	105	35	47	22	20	19	15	43	98	20	9	10	9
NVE10060	1315	2728	1811	2061	3374	1735	2265	2339	2452	2651	2540	2907	1618	1926	2156	1897	2942	2604	1932	2179	2686
NVE10061	38	61	20	34	23	16	84	157	87	82	65	68	74	79	45	63	125	58	10	16	28
NVE10062	1246	1337	1126	1512	1013	947	903	803	1340	631	366	365	459	453	367	434	656	459	428	599	468
NVE10063	2	9	6	2	12	5	7	3	6	6	5	1	2	1	4	0	6	5	7	8	10
NVE10064	207	256	187	120	84	133	151	97	45	122	72	169	157	116	100	66	138	55	106	100	70
NVE10065	34	59	26	17	38	22	19	28	38	25	36	24	26	32	41	12	28	21	14	16	30
NVE10066	1	2	3	2	10	2	11	5	5	0	8	5	0	8	5	0	10	6	1	4	5
NVE10067	0	0	0	0	0	0	0	0	0	0	0	0	0	0	0	0	0	0	0	0	0
NVE10068	0	8	2	10	4	0	10	7	1	5	5	2	1	4	4	0	7	5	4	0	6
NVE10069	24	29	19	57	29	25	26	30	16	6	6	9	16	18	11	13	19	16	16	28	16
NVE1007	0	0	0	1	0	0	0	1	0	0	2	0	1	0	0	0	0	0	0	0	0
NVE10070	51	68	66	50	54	20	37	44	36	35	37	33	42	68	88	20	56	19	41	58	74
NVE10071	897	1694	1488	1039	536	391	146	211	210	445	60	120	257	658	395	61	137	87	323	533	413
NVE10072	12	11	10	10	3	13	27	16	29	18	21	14	18	2	3	13	31	14	6	9	2
NVE10073	24	57	28	14	28	11	371	461	277	226	366	264	105	106	75	211	436	199	23	32	91
NVE10074	240	500	366	377	499	272	376	391	392	392	430	430	260	432	501	223	438	376	320	347	453
NVE10075	3823	6509	3581	3476	4460	2980	6873	5066	3890	5037	4760	5246	2347	2667	4141	2813	5429	5083	2974	2753	4512
NVE10076	14	28	33	43	31	25	15	13	13	16	19	14	4	7	13	8	11	18	10	18	12
NVE10077	7	19	39	16	22	12	10	12	6	11	13	17	4	4	6	0	5	10	8	10	15
NVE10078	553	537	576	560	469	448	438	314	367	363	321	263	164	189	172	224	373	320	203	220	323
NVE10079	4	21	14	8	5	3	31	22	9	19	65	28	13	21	40	20	55	41	3	6	16
NVE1008	0	0	0	0	0	0	0	1	1	0	0	0	0	0	2	0	0	1	0	0	0
NVE10080	1	1	0	0	0	0	1	3	2	0	0	0	0	0	2	0	0	0	0	0	0
NVE10081	0	0	0	0	0	0	0	0	0	0	0	0	0	0	0	0	0	0	0	0	0
NVE10082	4968	7529	3895	4070	4438	3792	8016	6957	4445	6026	5330	5665	3621	4003	4665	3750	6797	5952	3258	4203	5721
NVE10083	242	567	421	403	544	331	360	258	282	461	512	665	210	294	453	216	573	547	378	372	606
NVE10084	0	0	0	0	0	0	0	0	0	0	0	0	0	0	0	0	0	0	0	0	0
NVE10085	0	5	2	1	0	0	2	2	0	1	2	0	3	4	2	2	1	3	1	6	5
NVE10086	178	371	156	233	351	161	356	367	414	341	407	302	236	378	337	244	529	378	229	348	340
NVE10087	132	241	191	128	199	93	190	134	118	220	245	252	83	98	145	99	197	250	108	98	161
NVE10088	1016	1943	1212	1087	1350	834	1212	1021	1228	931	905	972	629	692	804	528	1224	920	788	863	1110
NVE10089	673	1143	735	355	524	351	719	541	533	586	548	494	276	305	391	274	598	586	338	346	504
NVE1009	0	0	0	0	0	0	0	0	0	0	0	0	0	0	0	0	0	0	0	0	0
NVE10090	657	1191	869	791	1196	563	650	621	654	840	799	868	464	708	808	408	987	820	530	779	873
NVE10091	3	0	0	0	1	2	1	0	0	0	0	0	0	0	1	0	0	0	0	0	0
NVE10092	1435	1837	1357	1177	1397	1033	1979	1544	1292	1387	1297	1299	1779	1525	1664	1052	1880	1496	1233	1248	1609
NVE10093	2271	3230	2012	1932	2008	1915	1815	1317	930	1239	1201	1169	1431	1820	1715	713	1922	1231	1547	1744	2027
NVE10094	36	78	48	41	52	24	32	70	27	50	73	34	28	56	64	23	65	67	40	44	74
NVE10095	78	139	79	147	176	91	99	72	60	89	95	31	60	98	100	48	105	68	90	86	140
NVE10096	14	70	57	63	112	39	51	52	42	82	105	50	51	73	82	50	94	70	52	74	75
NVE10097	3183	4298	2696	1289	1649	1287	3231	3459	4554	1139	1192	676	1232	1448	1040	1338	1864	1190	799	1118	1150
NVE10098	1	1	0	1	0	0	6	16	1	4	2	2	3	3	0	2	6	4	1	5	2
NVE10099	1	3	1	0	1	0	2	2	1	3	5	1	0	2	0	0	0	3	1	0	1
NVE101	173	256	185	194	237	121	309	237	281	251	276	198	167	203	219	137	311	191	171	143	199
NVE1010	63	16	62	122	29	117	39	20	31	10	10	17	7	10	4	8	13	10	13	16	19
NVE10100	16	61	13	24	40	11	193	202	232	100	96	70	69	77	75	66	171	73	46	74	96
NVE10101	349	679	440	641	891	464	559	489	323	765	826	742	483	547	992	265	802	822	426	414	878
NVE10102	361	538	267	349	485	225	701	568	649	442	466	371	286	323	431	258	538	413	453	593	714
NVE10103	37	50	39	39	25	28	2	4	4	4	2	2	3	9	2	1	2	1	5	6	5
NVE10104	2	7	1	3	2	4	11	14	5	19	19	7	0	7	8	2	23	12	1	3	1
NVE10105	0	2	0	0	0	0	0	0	0	1	4	4	0	2	4	0	1	4	2	0	4
NVE10106	5	10	4	0	0	4	1	5	5	2	5	0	1	4	2	1	5	5	2	0	2
NVE10107	7	2	1	0	4	1	19	14	2	11	8	8	10	13	20	6	14	13	5	6	7
NVE10108	60	101	42	10	35	14	33	9	6	17	12	15	45	39	52	17	47	24	24	36	50
NVE10109	0	0	0	0	0	0	0	0	0	0	0	0	0	0	0	0	0	0	0	0	0
NVE1011	18	3	2	9	7	6	19	6	10	6	12	2	10	7	4	8	25	8	3	6	7
NVE10110	30	77	35	26	43	35	46	87	55	35	55	42	39	39	55	43	72	52	44	63	65
NVE10111	11	10	2	3	10	15	8	13	5	7	5	4	2	6	4	3	1	2	9	5	1
NVE10112	0	0	0	0	1	0	0	1	0	0	0	1	0	2	0	0	0	1	1	1	4
NVE10113	4	25	29	3	1	12	5	3	8	2	3	8	11	6	3	1	3	1	8	3	1
NVE10116	2705	3251	2085	1665	1971	1668	2175	2065	2457	1111	755	777	1410	1297	1206	861	1259	846	920	1090	1190
NVE10117	7	2	11	5	4	6	8	7	20	8	1	2	4	6	3	8	9	6	4	7	5
NVE10118	6	4	1	9	12	18	1	4	0	17	8	7	20	10	11	5	11	13	9	12	9
NVE10119	144	320	133	389	535	228	653	476	394	698	791	740	316	317	481	269	693	663	312	224	556
NVE1012	0	0	0	0	0	0	0	0	0	0	0	0	0	0	0	0	0	0	0	0	0
NVE10120	494	958	579	819	1315	549	1178	991	1037	1184	1330	1307	649	697	980	567	1302	1121	633	575	983
NVE10121	645	1184	879	945	1197	671	906	672	535	941	998	1099	697	876	984	473	1117	1021	732	849	1147
NVE10122	24	50	9	13	14	22	38	45	15	23	21	17	31	41	32	16	48	10	20	22	32
NVE10123	22	41	31	9	30	23	45	38	36	25	27	16	69	81	40	43	48	44	28	52	35
NVE10124	1714	2001	1589	1018	1046	732	1667	1503	1980	939	964	783	1020	1156	895	1023	1521	853	751	1043	974
NVE10125	2	2	2	2	2	1	4	3	0	2	3	1	1	2	1	2	0	0	3	2	4
NVE10126	27	31	40	8	3	7	13	9	4	16	5	2	2	0	0	9	6	9	8	3	1
NVE10127	49	114	61	55	59	28	72	105	117	43	51	39	59	67	43	47	112	51	49	68	52
NVE10128	41	157	94	120	66	29	53	78	83	85	32	33	36	38	27	24	67	31	33	47	28
NVE10129	29	94	58	49	70	26	68	56	93	48	59	57	21	38	40	21	54	66	35	50	58
NVE1013	0	0	0	0	0	0	0	0	0	0	0	0	0	0	0	0	0	0	0	0	0
NVE10130	2	0	0	0	0	0	0	1	1	1	0	0	0	0	0	0	1	0	0	0	0
NVE10131	16	10	13	18	32	36	16	15	11	30	35	39	12	12	22	6	33	36	12	18	41
NVE10132	67	98	94	76	42	55	119	64	60	72	58	40	35	49	60	24	81	54	33	33	53
NVE10133	22	46	18	4	11	16	34	30	16	11	3	8	8	10	16	10	3	11	8	11	13
NVE10134	15	26	3	20	27	13	111	86	50	42	143	88	34	19	18	65	102	84	14	11	17
NVE10135	15	96	32	19	24	22	511	702	274	250	522	199	96	93	100	262	593	301	13	24	84
NVE10136	7	17	7	7	21	9	118	124	76	156	330	241	45	49	44	119	304	216	12	12	50
NVE10137	17	79	14	7	8	13	212	344	196	103	156	71	34	53	34	121	345	96	4	15	28
NVE10138	1	0	0	0	0	1	1	0	0	0	0	0	0	0	0	0	2	1	0	0	0
NVE10139	2	16	6	19	11	8	14	5	7	3	3	7	17	29	19	2	27	20	11	47	23
NVE1014	8	15	4	4	16	1	33	24	24	21	15	25	19	15	16	19	35	16	24	16	20
NVE10140	9345	9226	5243	7886	10716	8754	8980	5527	5672	4883	5071	6329	7969	9687	6062	6069	9509	5007	4660	8547	5038
NVE10141	102	126	63	78	240	119	159	77	58	49	95	95	176	217	170	57	195	105	137	168	114
NVE10142	691	1059	579	1068	1349	1474	1357	1197	1006	948	1130	1344	1300	2855	1735	857	2688	1280	297	1061	695
NVE10143	977	1015	662	561	555	447	882	810	712	382	314	253	426	551	323	379	610	383	317	527	394
NVE10144	187	201	134	187	148	139	117	53	94	72	57	43	86	108	96	68	96	62	94	94	90
NVE10145	7	5	5	1	6	4	8	5	4	1	1	2	5	13	15	2	6	2	9	8	8
NVE10146	245	606	380	980	891	909	170	198	129	264	144	151	85	222	145	79	135	105	142	196	210
NVE10147	226	376	220	821	889	329	1564	1213	779	959	2208	1318	632	1086	837	1207	2214	1452	280	524	880
NVE10148	2	4	4	19	42	17	26	27	17	24	54	32	9	24	28	23	60	43	4	12	18
NVE10149	1020	1401	855	777	837	676	918	892	783	749	663	612	737	784	881	734	1023	933	683	777	1007
NVE1015	13	9	3	2	7	7	14	11	5	3	8	1	5	5	10	6	7	2	5	4	7
NVE10150	1397	1855	1017	799	990	876	1452	1350	1095	1299	1299	1098	1087	1103	1512	684	1493	1131	992	962	1375
NVE10151	65795	102762	57826	55057	77633	61851	114179	117888	127393	65490	58808	74695	45263	45674	41125	56581	85173	58615	41200	50932	58610
NVE10152	648	854	493	463	540	350	1144	978	1043	525	469	288	581	575	502	485	775	440	532	543	596
NVE10153	3717	5344	4324	3070	2364	1757	2586	1501	1108	1685	1049	1091	1284	1680	1903	735	1532	1608	1353	1484	1726
NVE10154	503	812	605	326	435	213	346	265	399	322	240	201	211	253	294	152	307	255	286	313	353
NVE10155	528	1622	1094	697	907	595	434	675	809	565	294	456	233	375	284	177	358	303	213	443	412
NVE10156	1	2	2	1	0	2	0	0	0	0	0	3	0	1	0	0	1	0	0	0	0
NVE10157	163	330	170	163	194	128	357	288	275	170	83	116	58	77	89	78	123	124	61	118	104
NVE10158	43	65	58	38	54	26	95	66	45	30	34	28	46	50	63	34	48	44	27	25	57
NVE10159	52	305	87	2	8	8	70	269	79	66	30	67	38	88	30	40	95	35	51	161	30
NVE1016	563	884	401	311	529	384	477	461	339	360	354	278	302	333	303	277	475	347	186	349	283
NVE10160	0	0	0	0	0	0	0	0	0	0	0	0	0	0	0	0	0	0	0	0	0
NVE10161	1	0	4	0	0	0	0	2	2	1	1	0	1	0	0	1	0	1	2	0	0
NVE10162	6	13	3	1	7	20	19	14	9	5	9	11	9	12	19	3	19	10	7	14	14
NVE10163	2	11	2	0	1	1	8	2	9	0	3	1	2	2	3	2	6	3	0	0	1
NVE10164	14	27	20	14	6	9	16	18	4	8	10	1	13	7	15	3	5	3	12	6	6
NVE10165	0	0	0	0	0	0	0	0	0	0	0	0	0	0	0	0	0	1	0	0	0
NVE10166	0	0	0	0	0	0	0	0	0	0	0	0	0	0	0	0	0	0	0	0	0
NVE10167	0	0	0	0	0	0	0	0	0	0	0	0	0	0	0	1	0	0	0	0	0
NVE10168	3	16	8	10	13	8	11	7	5	9	11	1	8	8	5	2	9	5	6	9	14
NVE10169	0	4	0	0	0	0	5	8	6	13	6	0	4	0	4	0	5	4	1	3	0
NVE1017	3611	5221	3464	3874	5719	3185	3471	2884	2796	2895	2582	2782	3262	4299	4331	1727	4033	2549	2999	4460	4812
NVE10170	55	121	115	55	98	53	326	269	238	238	170	76	154	191	208	117	311	212	77	103	129
NVE10171	189	313	111	150	348	252	827	1098	1039	653	513	523	1007	1100	641	936	1329	600	168	220	222
NVE10172	1472	1571	1084	679	761	766	1721	1321	952	1313	1172	1125	1289	1280	1573	825	1676	1194	985	1043	1659
NVE10173	240	838	505	685	548	223	231	2041	1090	1443	1323	267	1111	1160	1130	1108	1724	1238	1128	1153	1703
NVE10174	33	66	43	42	51	44	47	27	23	39	47	63	31	32	48	22	47	50	39	38	54
NVE10175	47	43	84	33	88	64	102	45	137	14	100	112	134	110	139	127	129	205	158	112	138
NVE10176	511	623	389	257	290	279	712	664	631	354	294	263	404	448	393	358	553	337	244	327	343
NVE10177	33	49	44	8	6	5	15	28	43	8	5	4	6	11	5	6	23	11	5	6	2
NVE10178	12880	12732	9844	8009	9301	5868	10306	8886	6351	6484	6136	4256	7165	10438	7711	5118	9487	5597	5668	9434	7776
NVE10179	112	216	116	125	130	69	128	115	97	57	57	32	55	99	122	35	103	45	48	65	79
NVE1018	17	44	33	6	25	22	37	16	37	14	16	16	21	18	21	17	10	13	22	29	27
NVE10180	6666	7005	4818	4502	4784	3203	6349	5132	4949	3061	2684	1845	3800	4422	4270	2687	4167	2913	2790	4445	3907
NVE10181	2391	3921	2530	2578	3975	2020	2504	2545	2256	1935	2086	1671	1945	2754	2536	1356	2720	1718	2185	3816	3023
NVE10182	168	212	121	319	273	258	362	313	218	291	265	271	332	354	478	175	383	298	179	177	394
NVE10183	913	1436	1107	650	797	410	1070	844	606	757	752	756	388	497	636	380	819	789	417	404	598
NVE10184	31	64	45	5	11	8	23	30	25	11	12	11	16	12	9	12	32	19	5	9	12
NVE10185	269	375	289	251	273	196	504	332	330	314	328	318	231	264	329	199	424	347	239	214	351
NVE10186	2634	4034	2701	2505	2711	1799	2125	2370	1994	2233	2035	1642	1924	2184	2125	1358	2668	1845	1156	1432	1692
NVE10187	869	1283	700	672	588	484	860	800	915	431	402	286	270	332	350	309	600	422	334	404	435
NVE10188	12	22	11	9	11	10	13	14	23	21	13	7	11	11	11	4	22	17	7	7	13
NVE10189	10683	14515	10844	8379	11537	7558	15211	10021	7326	13193	13558	17808	8509	11480	15406	5823	14707	14852	6542	7183	11817
NVE1019	1	3	11	1	0	5	10	3	6	6	7	1	11	7	2	4	7	7	7	4	9
NVE10190	2007	3023	2720	1524	2544	1182	3456	2465	3363	1934	2288	2860	1279	1645	1902	1390	2533	2289	1378	1751	1992
NVE10191	15	44	22	35	45	49	76	64	49	42	46	100	33	65	37	34	143	51	33	51	34
NVE10192	146	208	97	60	89	75	136	125	109	80	68	82	81	80	92	49	62	79	39	36	66
NVE10193	1	2	5	0	1	3	4	0	20	0	0	2	2	5	1	2	6	6	0	0	1
NVE10194	8	13	18	6	5	2	3	7	18	5	6	2	5	6	5	4	8	10	3	18	3
NVE10195	4	16	15	5	15	1	14	13	5	26	43	44	14	22	31	14	55	41	19	19	17
NVE10196	6	10	8	3	3	2	13	23	15	11	17	29	8	12	8	8	23	26	6	5	10
NVE10197	104	200	97	102	198	91	301	309	307	205	305	229	161	172	234	224	353	265	168	157	273
NVE10198	181	386	235	202	294	226	108	113	58	90	137	183	74	90	131	52	131	150	114	123	185
NVE10199	666	1006	651	550	860	492	1181	941	876	913	862	925	588	682	760	546	931	931	526	568	724
NVE102	502	772	442	637	567	528	612	466	325	626	592	551	733	919	918	368	873	606	442	558	714
NVE1020	264	326	251	244	268	211	400	294	210	267	208	229	214	225	238	154	318	243	221	251	305
NVE10200	1964	2828	1975	917	1202	880	2210	1865	2181	1261	1412	1119	970	1054	1169	1137	1915	1248	1112	1263	1411
NVE10201	1279	1888	1206	766	860	590	1473	1317	1556	835	732	663	658	771	770	612	1201	807	703	890	930
NVE10202	621	926	657	536	862	437	871	643	511	816	749	911	503	633	761	401	876	879	401	444	671
NVE10203	1008	1968	1166	1282	1945	1060	3043	2598	2455	2064	2037	2234	1143	1204	1322	1225	2422	2039	1155	1233	1690
NVE10204	0	0	0	0	0	1	0	0	0	0	0	0	0	0	0	0	0	0	0	0	0
NVE10205	102	601	126	338	339	129	225	701	215	380	334	92	81	122	186	87	189	176	67	78	146
NVE10206	368	822	399	386	522	342	1157	1185	1263	736	798	520	480	561	532	588	1114	707	400	442	601
NVE10207	12	33	8	10	8	13	2	18	3	2	2	4	1	3	2	5	5	1	2	3	0
NVE10208	22	56	30	27	36	32	32	28	27	40	40	36	26	41	25	12	44	27	22	21	40
NVE10209	966	1121	792	825	993	957	946	565	466	525	434	603	395	417	601	366	560	555	384	401	527
NVE1021	28	112	61	78	75	39	67	73	62	89	65	99	17	25	22	20	44	25	21	30	32
NVE10210	20	53	43	61	77	59	44	41	44	36	35	18	13	37	29	21	61	36	26	35	45
NVE10211	478	829	535	432	543	347	786	833	813	446	478	339	334	437	385	374	782	490	315	417	471
NVE10212	105	315	166	556	1070	581	345	291	285	233	205	221	177	239	292	161	343	274	274	322	336
NVE10213	676	1103	410	976	1487	1259	1349	1258	1258	667	521	505	765	906	653	673	944	558	633	708	772
NVE10214	1672	2436	1902	1954	2399	1725	1544	1180	1440	1117	974	1052	1163	1394	1487	745	1326	1176	1012	1203	1435
NVE10215	3125	4866	2649	1496	2188	1374	3886	2999	4162	1612	1626	1072	1967	2363	2161	1353	2646	1676	1458	2037	2035
NVE10216	1528	2461	1355	585	744	469	2678	2688	2784	1127	1444	899	1346	1490	1207	1160	2127	1146	926	1272	1249
NVE10217	1124	1582	1359	610	515	539	315	176	250	219	70	97	174	185	104	153	117	107	258	305	77
NVE10218	231	750	365	235	269	165	1023	1190	866	758	1092	995	805	1426	1273	505	1937	955	624	998	1022
NVE10219	0	0	0	0	0	0	0	0	0	0	0	0	0	0	0	0	0	0	0	0	0
NVE1022	8	9	10	7	6	5	19	18	12	5	4	3	2	3	3	9	8	11	1	6	1
NVE10220	3157	6362	4202	3350	5658	2883	5732	5897	5337	5340	6002	6072	4463	4712	6148	3258	6376	5414	3560	3767	5810
NVE10221	54	76	36	108	75	59	48	82	53	21	24	9	67	48	34	29	44	20	58	55	39
NVE10222	8	18	23	3	20	6	14	8	11	10	15	17	1	7	14	5	9	14	3	7	14
NVE10223	15	22	16	7	4	7	15	9	13	15	11	9	6	4	12	4	7	7	7	4	7
NVE10224	2	8	0	6	19	8	3	5	1	2	8	0	14	13	11	3	23	18	5	10	10
NVE10225	0	0	0	0	0	3	0	0	0	0	0	0	0	0	0	0	0	0	1	0	0
NVE10226	34	67	54	24	10	17	30	51	83	21	16	10	6	1	10	5	11	7	6	3	14
NVE10227	0	0	0	0	0	0	0	0	0	0	0	0	0	0	0	0	0	0	0	0	0
NVE10228	0	3	2	2	2	1	4	2	2	3	2	1	1	4	3	1	0	5	0	2	1
NVE10229	0	0	0	0	0	0	0	0	0	0	0	0	0	0	0	0	0	0	0	0	0
NVE1023	1	1	2	0	2	4	7	1	2	2	3	2	1	1	3	3	5	6	1	3	2
NVE10230	6	18	10	5	4	5	8	15	5	8	3	6	2	5	5	8	8	4	6	6	4
NVE10231	1	2	0	1	0	0	0	2	1	1	0	0	0	0	1	0	0	0	0	3	2
NVE10232	58	100	94	123	308	84	105	138	147	193	289	277	44	86	110	47	179	171	79	92	150
NVE10233	453	921	520	557	755	437	889	1123	947	704	698	422	487	519	489	446	961	491	355	438	537
NVE10234	78	264	128	137	283	78	93	96	104	166	201	99	63	108	108	54	174	112	62	128	113
NVE10235	412	651	477	488	394	306	557	490	555	352	318	122	244	271	353	170	448	374	318	316	477
NVE10236	41	82	69	19	16	18	17	30	39	16	3	13	10	12	14	8	36	8	12	25	33
NVE10237	13	16	11	9	12	1	8	13	4	4	4	6	10	18	18	10	17	7	22	23	12
NVE10238	59	172	105	67	129	53	155	124	114	138	183	130	125	168	161	104	173	131	123	167	203
NVE10239	488	799	485	421	561	402	853	663	530	606	495	615	406	430	573	364	681	518	493	542	670
NVE1024	5	13	17	10	7	12	11	18	8	4	8	2	4	2	10	8	3	9	8	3	5
NVE10240	0	0	0	0	4	0	0	0	1	0	0	0	1	0	0	0	0	0	0	0	0
NVE10241	533	1213	800	437	753	380	4489	4646	3043	3715	6417	6255	1399	1568	2211	2150	6526	4153	336	402	1473
NVE10242	3126	3537	2622	1363	1704	1494	3701	3576	4237	2117	1809	1404	1982	1968	1820	1596	2363	1907	1770	2078	2166
NVE10243	7954	10218	7236	5061	6941	5495	8699	7713	5917	7020	6275	7258	5181	5727	6304	5035	8555	7811	3998	4710	6544
NVE10244	1344	1665	1080	632	711	571	1966	1718	1397	835	716	676	707	796	738	623	1204	841	616	631	805
NVE10245	0	3	4	0	2	0	1	0	1	2	0	2	0	0	2	1	4	3	0	0	1
NVE10246	77	139	154	31	108	45	83	29	89	65	71	61	39	41	62	23	69	45	59	41	78
NVE10247	1497	1603	1561	847	1697	1402	1176	794	956	626	653	696	774	829	1124	409	806	813	815	622	1003
NVE10248	2	13	4	0	0	0	5	3	3	4	1	4	7	36	16	9	7	0	1	8	6
NVE10249	1423	1960	1449	1244	1304	974	1933	1749	1600	994	847	756	901	830	929	572	1207	971	640	801	943
NVE1025	0	0	4	0	0	0	43	0	10	0	0	0	1	0	6	0	0	3	1	0	3
NVE10250	5	9	22	2	4	3	13	6	2	19	75	27	4	7	9	15	43	17	5	5	11
NVE10251	30	53	44	21	2	6	6	6	3	3	4	2	1	6	3	0	11	3	3	11	2
NVE10252	17	87	41	21	29	8	52	84	53	85	175	123	67	55	107	47	164	157	18	15	59
NVE10253	9	7	4	3	11	5	15	5	14	13	13	8	8	7	15	8	9	6	13	6	13
NVE10254	979	1251	982	401	781	561	1426	973	1032	738	681	889	629	686	776	505	915	754	528	655	849
NVE10255	7387	5834	4297	2563	1830	3756	4337	2505	1722	2206	1235	2036	3478	3724	3610	1870	2800	2530	2866	3057	3862
NVE10256	502	841	568	428	502	303	638	559	634	458	447	362	324	354	479	291	609	545	359	384	455
NVE10257	14	14	3	0	3	0	39	32	22	32	17	16	33	46	33	35	60	32	10	17	19
NVE10258	3984	3336	3354	1685	1853	1669	1960	1197	1891	999	696	657	1013	1000	1060	689	1015	762	1062	1373	1244
NVE10259	1	16	7	4	3	4	83	72	27	37	86	19	28	7	27	22	41	55	4	0	21
NVE1026	2	2	10	0	5	0	8	0	14	2	1	0	2	1	0	9	1	1	3	0	0
NVE10260	0	1	2	1	6	0	2	0	1	0	4	3	1	0	0	4	2	2	0	1	3
NVE10261	0	1	0	1	0	3	0	0	0	12	6	9	1	3	1	4	5	7	3	2	3
NVE10262	0	1	3	2	1	0	2	1	4	1	4	1	1	0	1	1	2	2	0	7	1
NVE10263	0	4	6	1	4	0	2	6	2	4	1	16	0	2	0	1	12	4	1	4	6
NVE10264	4	0	0	0	3	0	2	0	0	1	1	3	7	9	5	0	10	3	2	4	1
NVE10265	40	50	14	23	16	5	35	34	27	13	21	4	17	13	12	18	11	12	3	11	12
NVE10266	50	38	19	4	1	12	14	16	30	3	7	0	3	9	1	11	8	4	4	4	3
NVE10267	77	115	82	46	69	26	72	86	99	50	42	40	22	33	41	20	49	47	23	33	19
NVE10268	16	16	10	17	6	11	15	14	12	6	1	0	7	3	5	5	9	0	5	10	6
NVE10269	194	334	227	42	33	29	24	8	33	13	9	2	6	4	9	3	17	8	4	4	5
NVE1027	0	0	0	0	0	0	0	0	0	1	0	0	0	0	0	0	0	0	0	1	0
NVE10270	4	20	14	11	17	4	12	31	32	28	29	26	7	12	13	26	52	18	14	18	18
NVE10271	370	505	265	164	436	308	761	612	670	558	539	732	461	400	632	392	584	653	321	310	645
NVE10272	134	143	73	54	45	33	230	263	167	45	73	22	124	115	87	88	183	69	54	77	107
NVE10273	776	1483	1093	622	829	442	1096	923	1110	663	719	753	512	679	688	385	827	578	530	714	689
NVE10274	530	834	531	422	346	258	538	484	284	415	347	265	316	423	462	186	485	390	192	279	383
NVE10275	69	208	123	112	101	74	111	123	125	106	118	85	40	61	67	91	142	87	44	56	110
NVE10276	246	300	205	143	111	91	432	439	423	291	243	213	100	98	144	150	310	345	71	86	143
NVE10277	687	1302	810	686	496	458	369	215	263	308	234	196	246	269	358	157	388	256	280	310	400
NVE10278	3308	4038	2457	3686	4420	3516	7033	5112	5367	4209	3946	3692	2740	2941	3238	3102	4992	3985	2374	2496	3462
NVE10279	3	26	10	9	10	4	33	62	28	30	48	22	19	18	32	30	57	38	8	6	22
NVE1028	0	8	5	4	0	0	27	38	14	28	44	16	5	11	22	13	38	32	1	4	7
NVE10280	11	28	23	28	33	19	63	69	33	48	79	99	31	63	56	43	93	70	31	32	38
NVE10281	5	10	4	26	34	20	26	14	28	10	19	40	15	12	20	13	26	20	14	22	26
NVE10282	0	0	0	0	0	0	0	0	0	0	0	0	0	0	0	0	0	0	0	0	0
NVE10283	3	0	2	7	7	1	2	0	3	8	8	6	1	3	7	3	8	4	1	6	9
NVE10284	0	1	0	0	0	0	0	0	1	2	1	0	1	0	1	0	1	1	1	0	1
NVE10285	509	869	503	490	694	422	1065	1148	1089	733	706	519	790	703	637	845	1056	740	720	751	806
NVE10286	2	5	1	0	2	0	2	4	4	2	1	0	1	1	1	0	1	1	2	3	2
NVE10287	12	34	16	7	24	9	44	47	15	42	85	107	32	63	45	45	86	49	48	63	67
NVE10288	166	376	264	367	526	273	308	353	244	212	224	183	205	295	428	96	284	277	213	273	320
NVE10289	1400	1640	785	1779	1410	1564	923	394	310	888	430	712	746	1142	1020	506	1249	872	963	1135	911
NVE1029	19	73	26	90	84	33	39	86	48	66	132	32	22	27	45	36	110	65	23	20	32
NVE10290	399	653	387	318	453	336	423	367	323	326	414	470	363	391	423	249	499	381	355	375	469
NVE10291	441	913	880	1212	2172	875	705	420	470	1364	1539	2116	748	947	1545	475	1652	1587	934	952	1630
NVE10292	427	625	418	265	448	252	785	684	854	327	406	363	291	327	304	307	468	361	330	337	393
NVE10293	965	1301	816	536	578	509	1907	1449	1598	736	647	373	607	643	752	558	897	727	539	560	797
NVE10294	9	11	10	9	7	8	3	10	3	2	5	1	4	4	4	0	6	4	3	4	9
NVE10295	7	3	1	4	1	0	9	7	3	2	3	9	1	1	0	5	5	1	2	6	0
NVE10296	35	73	45	54	108	45	128	62	87	79	115	139	29	41	65	38	88	78	56	43	102
NVE10297	5	9	4	6	10	12	14	17	16	18	16	23	13	10	14	23	21	17	12	13	29
NVE10298	3	2	1	0	2	3	0	0	3	2	3	1	0	2	0	0	2	6	0	2	0
NVE10299	43	30	55	14	1	16	44	7	82	33	0	16	20	13	27	33	16	32	16	4	18
NVE103	1486	2432	1726	2111	1753	1352	2426	1512	695	1753	1631	1649	1678	2040	2499	830	2123	1630	1153	1167	1846
NVE1030	2210	2042	1732	1516	1486	1386	2222	1983	2100	1541	1252	1255	1062	967	1026	1156	2018	1422	946	1053	1326
NVE10300	3	18	4	1	0	0	0	2	1	1	1	2	1	0	0	1	3	1	0	0	0
NVE10301	0	0	0	0	0	0	0	0	0	0	0	0	0	0	0	0	0	0	0	0	0
NVE10302	0	0	0	0	0	0	0	0	0	0	0	0	0	0	0	0	0	0	0	0	0
NVE10303	278	401	208	121	180	92	365	385	365	172	192	110	225	220	127	178	275	141	135	118	148
NVE10304	0	0	0	0	0	0	0	0	0	0	0	0	3	2	0	0	0	0	1	1	1
NVE10305	0	0	0	0	1	0	0	0	0	0	0	0	0	0	0	0	0	0	0	0	0
NVE10306	70	189	106	64	89	53	126	240	184	102	96	56	42	72	73	61	152	90	46	45	112
NVE10307	6	8	5	5	9	7	6	12	3	5	2	10	2	5	8	2	7	9	0	1	5
NVE10308	24	8	15	4	11	5	30	16	17	11	17	13	7	21	13	7	21	17	9	22	26
NVE10309	15	21	18	9	14	0	14	11	6	12	11	7	9	6	9	4	3	16	12	5	6
NVE1031	23	80	25	57	71	46	86	77	36	59	107	93	41	90	76	44	145	101	39	48	63
NVE10310	63	143	92	232	136	115	80	77	47	65	77	47	43	46	73	38	90	85	68	85	85
NVE10311	185	534	343	201	223	128	276	327	307	311	421	326	175	253	289	172	455	363	295	377	444
NVE10312	124	254	206	114	180	121	124	94	107	113	145	105	49	91	142	64	141	124	77	91	125
NVE10313	64	152	108	94	210	91	77	173	136	109	132	143	145	170	147	70	166	165	117	125	190
NVE10314	123	297	152	162	236	153	286	275	265	272	241	237	176	185	248	119	328	253	156	180	204
NVE10315	47	86	60	39	27	44	24	85	91	18	16	3	6	13	13	17	20	4	1	16	8
NVE10316	1	38	13	6	6	0	18	26	17	5	9	2	0	1	2	5	15	17	2	7	4
NVE10317	58	169	111	107	218	72	205	189	119	216	339	416	97	130	195	86	287	275	138	120	258
NVE10318	12	14	7	21	58	6	19	25	22	38	61	44	8	15	22	9	29	34	13	17	33
NVE10319	4	40	14	16	12	15	143	201	163	68	132	62	25	30	24	79	180	82	10	15	28
NVE1032	630	839	560	745	929	704	481	357	517	325	174	314	231	296	289	166	282	269	362	442	412
NVE10320	0	4	1	2	1	3	0	4	1	0	4	6	0	3	3	1	0	0	1	0	2
NVE10321	3	26	8	10	10	13	202	208	136	96	174	42	45	29	34	56	154	92	4	4	41
NVE10322	0	11	3	2	5	9	51	54	22	36	81	27	11	8	20	13	72	38	5	4	22
NVE10323	1	2	2	0	0	3	27	15	11	21	44	8	5	9	15	15	24	28	1	1	11
NVE10324	20	22	16	13	21	3	29	5	16	23	38	18	12	14	17	4	28	11	9	10	26
NVE10325	189	111	113	190	173	100	285	227	183	179	587	220	85	107	136	132	326	305	50	51	135
NVE10326	11	4	8	0	0	0	2	4	0	0	1	0	1	0	0	1	0	0	0	1	0
NVE10327	1226	2157	1387	875	905	647	1179	941	620	967	1027	805	842	1055	1071	520	1284	979	816	870	1092
NVE10328	1020	1560	1107	872	1520	763	1376	918	870	1055	887	945	815	986	1285	578	1131	1101	888	995	1277
NVE10329	12	8	14	16	19	7	9	16	12	21	13	9	14	9	6	12	21	9	28	42	46
NVE1033	78	61	61	62	91	80	108	68	71	68	66	77	53	56	59	50	84	61	41	54	77
NVE10330	233	320	178	247	393	332	394	356	272	289	276	250	296	274	283	218	434	303	222	263	262
NVE10331	933	1085	839	461	542	430	1058	761	824	653	476	479	543	655	611	500	770	549	407	499	530
NVE10332	1363	2223	1537	1586	2256	1389	1703	1547	1519	1259	1250	998	1242	1179	1128	1172	1800	1289	1004	1131	1163
NVE10333	141	224	131	91	89	57	116	134	141	89	86	52	89	86	68	62	77	37	51	79	80
NVE10334	5	8	8	2	4	0	3	7	11	6	6	2	1	0	3	3	3	6	1	4	0
NVE10335	42	124	55	21	35	13	93	109	77	82	113	97	44	75	87	65	134	97	40	51	79
NVE10336	15	20	8	43	20	21	47	21	41	21	38	31	20	14	27	33	23	22	15	19	10
NVE10337	3	0	2	1	1	3	4	0	2	0	0	3	1	0	0	0	4	2	1	0	0
NVE10338	706	972	610	783	568	449	619	651	754	515	451	294	403	528	438	465	657	496	352	527	568
NVE10339	1109	1419	785	768	954	878	1453	1327	1194	717	651	789	463	497	537	490	941	613	504	517	684
NVE1034	0	5	3	3	0	0	0	0	0	0	0	0	0	0	0	2	0	2	1	0	0
NVE10340	334	592	351	494	856	596	551	720	553	473	500	641	374	417	403	475	640	535	416	540	528
NVE10341	66	50	66	72	61	49	122	98	120	84	68	100	45	46	65	28	116	79	37	61	61
NVE10342	2250	5472	2721	2578	4954	2043	2393	3187	1648	2616	3859	3167	1800	2214	3105	1479	3423	3099	1945	2046	3101
NVE10343	60	121	93	40	70	23	81	102	58	46	69	47	61	81	70	60	100	50	65	113	60
NVE10344	13	6	5	4	7	0	5	2	10	5	7	1	3	3	1	4	3	0	1	10	9
NVE10345	453	164	251	114	35	177	236	114	177	100	80	185	62	84	77	87	169	113	86	82	112
NVE10346	52	60	65	49	34	45	65	71	80	45	54	49	47	41	39	50	96	42	66	56	76
NVE10347	15	47	32	29	42	31	24	34	33	33	45	34	29	34	45	26	31	33	56	51	56
NVE10348	7	21	11	15	22	18	53	43	62	56	32	44	28	20	33	28	49	35	23	16	36
NVE10349	2399	3384	2406	1438	1313	1519	861	719	583	403	233	370	264	281	337	171	346	294	320	310	464
NVE1035	119	67	38	68	86	198	62	47	19	148	101	85	50	70	87	55	122	114	57	48	82
NVE10350	1716	2891	1920	2102	2632	1960	615	624	715	523	320	590	333	372	507	310	561	426	526	615	738
NVE10351	18	25	12	40	66	26	50	40	30	38	58	61	18	31	42	22	61	40	22	33	29
NVE10352	393	694	462	473	526	302	835	773	694	634	516	500	364	466	499	344	616	523	618	842	999
NVE10353	559	769	598	323	659	448	1175	708	1119	781	817	1166	641	809	962	531	1235	923	476	814	907
NVE10354	608	906	574	316	249	273	766	572	435	358	383	177	290	379	363	252	494	346	174	221	319
NVE10355	78	101	63	20	19	41	105	84	62	27	26	17	31	38	31	31	42	32	18	30	28
NVE10356	103	163	134	65	72	58	246	285	194	205	279	288	126	174	168	120	335	254	81	86	206
NVE10357	2118	3247	1894	1636	2331	1660	3321	3243	2620	2749	2489	3014	1486	1676	2137	1549	2796	2326	1722	1975	2555
NVE10358	22	16	15	20	24	18	36	40	24	30	17	16	16	12	15	18	26	39	13	12	16
NVE10359	3589	4587	3548	10781	11976	7852	5127	3907	4603	4198	3534	3119	4165	4711	4966	3075	5536	4505	5361	6178	6618
NVE1036	1	4	0	0	1	2	0	0	0	0	1	0	0	0	0	0	1	0	0	0	0
NVE10360	56	112	68	60	124	43	82	50	48	108	127	132	50	61	106	24	106	102	48	59	106
NVE10361	64	136	121	115	171	72	81	62	65	73	119	137	34	48	85	34	104	101	69	59	114
NVE10362	16	26	16	25	20	19	66	69	71	27	39	37	19	9	20	29	53	27	8	19	22
NVE10363	7	11	15	24	17	18	31	23	32	17	15	33	19	18	22	27	31	15	11	30	15
NVE10364	0	0	0	0	0	4	0	0	1	0	2	2	1	0	0	0	0	0	0	0	0
NVE10365	4	23	3	2	9	6	7	20	5	17	8	3	7	8	6	19	13	21	10	5	17
NVE10366	49	118	70	34	66	42	111	80	81	72	64	51	33	39	46	51	86	73	43	57	54
NVE10367	4	5	1	0	0	0	5	1	5	0	1	1	1	0	1	2	1	0	0	2	0
NVE10368	6	18	12	7	7	3	19	21	10	13	10	8	8	8	7	9	13	9	7	3	5
NVE10369	172	334	208	158	248	191	185	150	130	156	173	260	87	142	177	78	189	190	164	122	195
NVE1037	117	103	72	17	20	14	63	47	74	28	39	18	62	105	88	67	145	67	34	77	61
NVE10370	681	898	585	498	550	436	913	769	650	497	386	353	405	422	454	359	599	495	294	372	447
NVE10371	763	1028	534	615	920	890	1057	865	539	876	825	985	634	702	875	479	977	916	554	588	879
NVE10372	846	859	590	407	579	423	663	502	463	510	379	585	478	541	566	337	671	544	498	617	745
NVE10373	460	518	414	284	341	220	347	251	220	376	262	385	250	282	332	202	360	346	310	312	423
NVE10374	310	435	286	188	271	184	370	357	356	222	217	202	180	237	302	158	293	188	144	227	313
NVE10375	3	13	4	9	4	4	7	5	17	1	3	2	10	10	7	3	13	7	5	8	8
NVE10376	3	1	1	0	6	9	5	4	3	0	4	0	1	1	0	1	3	5	2	0	1
NVE10377	0	0	0	0	2	0	0	2	1	0	0	1	0	0	1	0	1	0	0	1	0
NVE10378	5388	6934	4584	1984	2460	1881	5998	5221	6488	2855	2514	2474	2077	2227	2114	2470	3795	2650	1987	2539	2789
NVE10379	244	476	283	547	532	498	688	636	407	535	586	715	401	467	599	322	645	577	315	337	576
NVE1038	63	58	59	47	48	29	156	188	68	107	95	90	74	54	73	26	92	65	53	50	103
NVE10380	33	42	25	20	49	60	56	45	26	21	37	55	15	13	31	17	44	27	13	16	20
NVE10381	41	43	25	9	10	14	27	41	28	17	26	25	12	17	16	11	21	12	12	13	15
NVE10382	190	282	110	170	126	75	252	286	191	138	179	125	142	192	237	69	186	198	89	81	183
NVE10383	36	29	27	24	25	11	16	19	28	4	10	16	13	10	13	6	26	13	4	5	6
NVE10384	41	35	23	26	15	20	38	12	39	12	11	13	6	4	4	15	19	18	4	5	7
NVE10385	423	580	381	209	226	148	457	325	350	195	187	108	196	199	210	142	275	202	182	235	209
NVE10386	1485	1847	1319	1291	1015	1081	929	640	683	762	489	514	841	939	895	487	884	654	606	799	760
NVE10387	1487	2455	1476	970	1591	1016	2458	2192	2249	1363	1260	1502	1037	1144	1114	1154	1817	1229	1020	1174	1268
NVE10388	93	215	109	99	117	67	173	158	115	81	110	60	64	54	94	40	98	79	52	45	84
NVE10389	69	109	67	56	89	57	77	87	59	63	53	84	43	43	46	27	112	70	45	62	68
NVE1039	72	116	50	42	65	42	76	77	58	35	26	26	70	54	36	41	49	38	45	37	61
NVE10390	7	19	18	21	14	8	15	25	26	17	32	12	26	37	19	24	52	39	14	19	24
NVE10391	61	63	50	37	65	41	93	84	97	57	54	84	52	49	45	50	74	62	42	39	70
NVE10392	327	540	340	260	476	241	630	532	536	226	268	385	202	189	229	183	322	312	127	146	223
NVE10393	72	211	92	133	155	111	118	121	53	143	137	144	103	103	136	78	175	205	69	74	122
NVE10394	140	154	77	16	23	26	92	79	110	24	23	19	17	26	15	31	71	21	25	32	29
NVE10395	159	360	211	46	61	52	172	153	245	91	103	73	51	71	70	84	148	76	95	114	98
NVE10396	30	58	26	2	4	0	13	15	10	9	6	14	1	8	4	4	18	9	3	8	8
NVE10397	24	29	23	16	6	5	1	8	7	1	3	0	1	2	1	2	4	3	1	1	6
NVE10398	459	281	490	287	170	192	172	42	70	135	33	48	62	63	76	53	60	58	93	67	107
NVE10399	114	106	136	126	93	38	47	23	44	43	14	19	19	19	30	20	30	18	7	29	19
NVE104	50	58	52	41	76	36	78	51	54	53	58	53	32	52	95	48	102	59	27	64	71
NVE1040	5	5	2	0	0	0	0	0	0	1	0	0	2	1	0	0	2	4	1	0	6
NVE10400	132	136	147	92	128	130	76	32	43	35	21	49	20	33	26	17	49	63	35	48	48
NVE10401	90	107	92	64	30	40	23	14	30	18	7	5	13	18	18	6	17	32	13	25	20
NVE10402	270	247	297	184	208	240	189	150	145	139	180	128	112	127	225	105	178	178	71	104	144
NVE10403	4079	3351	2635	1792	1229	1837	2004	1162	2079	651	219	399	330	441	331	436	746	587	466	665	489
NVE10404	3631	3394	2891	2286	1806	2275	2162	1326	2206	939	488	645	494	554	488	627	998	763	838	1097	931
NVE10405	2909	4487	2876	1200	1899	1451	7148	7082	4803	3550	4290	3677	3110	3448	4014	2701	5070	3849	1990	2173	3396
NVE10406	162	119	107	31	47	42	19	12	18	11	5	3	31	28	29	4	18	6	13	30	36
NVE10407	261	508	303	306	586	295	269	291	269	240	323	350	251	338	342	179	273	263	204	250	307
NVE10408	1097	1741	1379	1032	1121	768	1327	1112	867	1039	957	820	773	784	1178	528	1157	1042	883	920	1184
NVE10409	66	161	86	21	19	11	82	79	55	98	88	98	89	125	104	80	154	82	90	182	151
NVE1041	0	0	0	0	0	1	2	0	0	1	2	1	1	0	0	2	6	1	0	0	0
NVE10410	68	135	71	120	149	58	73	79	75	86	153	63	60	97	102	54	119	101	51	63	84
NVE10411	8	6	16	13	3	4	9	3	4	5	3	10	3	1	1	2	4	6	4	2	1
NVE10412	72	104	70	44	51	25	90	69	56	57	74	85	71	58	74	43	76	66	38	49	65
NVE10413	2	9	13	7	1	4	13	6	9	13	6	10	5	6	10	10	13	12	6	8	17
NVE10414	1665	2370	1315	1042	1132	1100	2223	1764	1260	1116	1137	969	925	1302	1195	836	1543	1217	742	940	1222
NVE10415	678	644	544	404	616	447	711	622	677	430	420	402	517	511	489	481	736	503	398	460	529
NVE10416	1477	1647	1072	1101	1273	1170	1898	1769	1327	1109	1033	1154	1043	1091	1116	838	1651	1090	1011	1192	1454
NVE10417	212	284	168	235	196	152	336	324	211	253	256	228	202	205	265	162	267	240	220	148	310
NVE10418	43	0	0	0	0	0	0	0	0	0	0	0	0	0	0	0	0	0	0	0	0
NVE10419	27646	45012	30232	23769	35575	23919	30732	26275	25654	24076	25697	35458	12496	14402	17999	13576	32846	24117	13675	16935	19826
NVE1042	7	2	6	6	7	4	23	23	5	13	19	21	7	9	8	7	28	13	0	1	9
NVE10420	54	58	40	43	57	43	104	63	30	57	51	39	23	37	39	20	86	82	23	34	59
NVE10421	3543	3845	2404	2331	2287	2054	3679	3574	2838	2178	1811	1180	2059	2524	1887	1715	3057	1734	1808	2679	2285
NVE10422	1089	1671	912	1042	900	718	2259	1985	1460	1011	857	553	1150	1465	1503	623	1356	904	867	1170	1240
NVE10423	1774	1903	949	747	929	1062	2949	2931	2364	887	502	562	1047	969	563	1065	1220	699	420	616	565
NVE10424	2779	3268	2041	1227	1705	1159	3455	3710	4220	1551	1437	950	1606	1626	1245	1871	2453	1430	1421	1905	1579
NVE10425	180	328	180	105	158	98	317	244	261	139	173	76	156	173	132	162	286	173	150	231	174
NVE10426	1569	2506	1653	786	825	562	936	933	1046	530	469	455	496	513	663	363	649	499	476	596	670
NVE10427	4223	4659	3527	2111	2182	1789	3569	2936	2781	2174	1586	1390	2046	2239	1848	1548	2643	1739	1602	2180	2220
NVE10428	253	354	349	206	281	133	319	263	206	288	356	417	165	251	260	148	419	397	203	214	339
NVE10429	195	268	208	451	398	363	377	312	175	310	225	149	194	193	254	166	267	216	213	165	256
NVE1043	20	32	14	9	9	11	31	30	15	10	14	10	18	20	12	15	30	13	10	15	13
NVE10430	151	313	198	150	294	108	264	296	355	197	266	239	130	198	233	128	300	239	126	177	211
NVE10431	3	0	1	1	1	1	4	2	11	1	8	1	3	1	1	2	6	3	3	3	1
NVE10432	7	45	17	8	22	6	57	64	31	31	132	52	20	65	40	26	105	57	18	34	41
NVE10433	10	23	12	5	4	7	42	50	33	33	26	20	19	38	32	19	43	22	5	15	7
NVE10434	0	0	0	3	0	1	0	0	0	0	0	3	2	5	1	2	1	4	2	2	5
NVE10435	90	268	137	60	46	47	320	296	186	222	309	303	218	265	275	152	383	279	76	111	201
NVE10436	288	335	187	249	325	283	378	303	236	283	238	238	185	192	265	163	283	223	162	182	296
NVE10437	616	652	667	345	269	209	353	288	339	206	177	93	245	246	303	171	264	199	208	193	310
NVE10438	481	527	395	171	213	159	212	240	267	129	110	119	136	162	172	123	191	144	141	161	127
NVE10439	1071	1619	840	690	840	610	1182	1064	952	883	815	740	767	943	985	557	1204	922	816	933	1160
NVE1044	800	1332	783	344	506	399	991	862	1189	368	440	232	543	593	484	394	648	403	313	465	437
NVE10440	11	15	8	7	6	1	18	21	30	21	16	19	4	7	5	5	26	18	10	11	4
NVE10441	4711	7847	4708	2802	4389	2456	5518	4513	3739	3536	3837	4221	2650	2859	3601	2171	4172	3626	2076	2141	3316
NVE10442	1	7	6	5	5	3	16	11	10	8	10	10	7	5	4	9	19	7	2	5	4
NVE10443	8	31	12	8	23	16	51	40	40	53	102	55	40	74	59	25	77	63	19	11	26
NVE10444	838	1397	993	1058	1310	799	1980	2210	1791	1534	1849	1575	954	1327	1318	981	2123	1395	834	1217	1296
NVE10445	3	3	0	6	2	0	4	2	3	1	1	4	1	3	2	5	13	1	4	1	0
NVE10446	294	205	157	329	481	242	218	67	136	150	89	253	151	113	132	100	178	127	323	282	182
NVE10447	3	25	9	10	33	13	32	18	20	23	18	52	8	14	22	3	37	26	17	27	22
NVE10448	233	342	283	183	307	212	330	280	273	232	289	269	211	204	247	149	370	294	211	235	271
NVE10449	38	35	29	27	33	23	77	70	70	38	23	10	29	18	18	21	46	40	20	19	20
NVE1045	107	215	184	109	110	75	140	120	77	140	177	189	56	99	152	51	157	128	110	136	133
NVE10450	1	2	1	3	1	1	2	1	2	5	2	0	0	3	3	1	3	2	0	3	1
NVE10451	1	3	4	1	3	8	9	1	3	4	1	3	0	4	2	2	3	2	4	2	5
NVE10452	0	3	4	6	6	2	0	0	0	1	1	1	0	1	4	2	1	1	3	2	6
NVE10453	2	0	2	0	1	0	0	0	1	1	1	0	0	0	1	0	1	0	0	0	0
NVE10454	9	6	2	2	0	0	0	0	6	2	1	2	0	0	1	0	3	3	1	1	2
NVE10455	1	3	4	4	6	0	4	8	10	4	5	3	2	1	3	1	4	6	5	8	6
NVE10456	540	883	716	514	548	307	709	592	602	603	602	379	493	565	635	356	856	705	539	632	776
NVE10457	153	307	198	198	341	172	294	262	252	302	276	282	217	251	240	163	308	237	196	206	292
NVE10458	3762	4923	3308	2065	1900	1586	4618	3532	2909	2195	1682	1088	1493	1785	1958	1166	2285	1879	1355	1567	1864
NVE10459	1388	2316	1639	902	1394	745	1864	1536	1666	1273	1225	1296	1100	1284	1433	1049	1614	1366	982	1248	1391
NVE1046	0	0	1	0	2	0	0	2	1	0	1	0	0	0	2	1	2	1	0	0	0
NVE10460	2163	2802	1737	2022	1977	2200	2479	2019	1269	2280	1762	2290	1505	1735	2020	1308	2796	2347	1321	1495	2011
NVE10461	384	673	478	285	422	220	398	340	303	334	382	420	223	325	414	179	463	354	334	451	494
NVE10462	5	15	5	16	14	24	5	12	7	6	5	6	7	7	11	8	10	6	5	6	8
NVE10463	1733	2830	1828	1945	3350	2123	2673	1578	1434	1802	2014	3180	1512	1952	2331	1012	2628	2204	1484	2051	2277
NVE10464	36	115	74	41	86	54	126	160	112	164	216	184	104	137	195	64	241	165	77	85	125
NVE10465	925	1646	1005	1165	1495	1160	1191	939	550	884	773	1099	648	698	1004	381	873	938	825	674	1092
NVE10466	337	258	243	228	251	156	464	251	275	226	211	156	187	185	225	167	265	189	189	190	249
NVE10467	12	18	13	7	24	34	33	31	35	30	32	34	19	17	16	17	33	26	12	19	21
NVE10468	3	8	2	0	7	3	8	12	3	8	8	8	4	9	4	2	7	6	2	4	7
NVE10469	1	0	0	0	1	0	0	1	0	3	2	1	0	0	0	3	5	3	0	0	0
NVE1047	168	311	171	93	139	93	237	243	151	245	189	145	129	154	192	207	291	222	50	66	149
NVE10470	9	16	15	11	18	8	13	20	8	12	16	6	14	12	9	4	16	15	17	13	14
NVE10471	360	474	263	152	181	127	211	297	273	122	80	60	166	231	111	118	181	99	80	171	92
NVE10472	258	317	170	120	179	137	231	155	98	124	177	251	82	64	123	73	109	177	89	84	173
NVE10473	49	60	45	42	57	33	95	55	32	37	51	83	22	35	53	14	41	51	27	23	50
NVE10474	220	385	215	188	297	94	310	320	260	317	366	208	205	266	304	194	392	299	161	229	305
NVE10475	12	14	12	11	11	3	15	12	8	3	7	4	0	7	5	3	5	7	5	7	9
NVE10476	1	2	6	0	2	0	1	9	2	2	2	3	1	1	0	0	0	0	1	2	2
NVE10477	62	59	29	35	62	24	78	105	66	39	22	15	26	21	27	21	49	25	27	25	35
NVE10478	0	0	0	0	5	2	4	0	6	0	2	0	0	0	2	1	0	3	1	2	1
NVE10479	18	14	23	17	58	44	40	8	52	14	22	15	22	13	32	28	30	21	8	18	22
NVE1048	15	30	31	7	11	4	19	12	18	11	17	18	11	22	18	17	24	23	9	13	12
NVE10480	44	64	56	58	72	65	52	37	37	47	21	28	31	38	39	22	39	31	47	41	53
NVE10481	13	12	10	41	22	24	42	23	35	50	28	29	13	37	31	34	60	35	6	19	17
NVE10482	66	100	86	81	113	68	127	99	87	97	125	135	74	100	126	61	169	125	93	100	159
NVE10483	36	70	50	63	156	44	93	50	51	88	100	113	39	53	87	33	78	112	58	74	101
NVE10484	2017	3122	2165	1302	1509	1164	1729	1454	1653	1137	846	1224	978	1053	1245	813	1491	1129	971	1192	1218
NVE10485	20	39	13	13	29	27	125	152	123	53	48	27	61	76	47	63	85	27	26	41	30
NVE10486	228	190	165	118	191	136	277	242	275	208	173	226	88	104	128	128	256	209	106	116	143
NVE10487	130	240	124	186	148	165	108	140	174	86	40	48	32	43	47	53	123	73	43	42	65
NVE10488	303	450	389	232	236	162	364	276	249	244	229	266	106	162	179	134	278	250	140	170	233
NVE10489	152	229	150	144	202	119	207	131	111	160	226	232	127	168	251	102	275	257	187	175	302
NVE1049	45	76	55	54	48	18	81	108	76	71	76	116	32	31	40	73	117	138	51	66	73
NVE10490	3142	4084	2715	1570	2271	1497	4123	3559	2827	1849	1714	1703	1394	1410	1535	1561	2288	1910	1247	1326	1805
NVE10491	663	1034	575	386	614	403	1158	1088	975	584	660	704	516	590	651	529	808	633	367	461	615
NVE10492	19	55	10	24	46	24	55	50	33	106	130	101	63	86	143	35	95	91	43	41	137
NVE10493	147	263	184	207	212	120	241	230	158	248	245	295	232	253	336	139	284	237	169	185	279
NVE10494	103	229	131	115	95	74	166	154	150	131	115	110	104	120	196	53	133	121	80	78	150
NVE10495	119	176	90	205	231	137	428	286	348	177	218	175	179	214	225	131	354	236	139	124	219
NVE10496	0	0	0	1	4	0	1	1	2	3	5	7	4	1	4	7	6	7	2	1	2
NVE10497	0	0	0	0	0	0	0	0	0	0	0	0	0	0	0	0	0	0	0	0	0
NVE10498	27	86	26	21	21	11	15	35	19	37	19	36	18	11	25	14	16	23	16	7	14
NVE10499	0	0	0	0	0	0	0	0	0	0	0	0	0	0	0	0	0	0	0	0	0
NVE105	441	460	307	273	354	355	523	447	438	346	405	399	330	339	399	340	629	434	271	307	397
NVE1050	118	197	179	13	28	9	93	144	122	52	93	74	71	94	94	45	131	83	51	37	62
NVE10500	64	108	58	17	51	23	47	52	24	44	54	35	22	27	46	24	44	31	21	32	33
NVE10501	753	1335	794	520	886	406	1085	847	779	562	752	528	567	825	781	367	1069	736	652	843	869
NVE10502	668	863	535	497	693	658	897	683	507	631	725	819	426	488	735	347	852	799	933	1333	1484
NVE10503	202	395	209	196	265	126	341	228	192	246	258	243	135	180	229	122	310	308	144	154	234
NVE10504	1	0	3	6	6	2	0	3	0	2	2	0	0	2	0	0	1	0	0	1	0
NVE10505	8	1	3	4	5	2	6	3	0	4	3	10	2	8	2	7	6	2	4	2	5
NVE10506	209	390	176	252	366	250	238	308	323	268	242	287	139	163	172	158	271	186	205	271	320
NVE10507	62	152	75	102	125	65	145	92	92	153	153	218	116	113	161	75	245	156	93	105	149
NVE10508	128	258	279	148	191	89	157	182	113	204	324	259	151	223	271	92	294	255	157	219	252
NVE10509	97	72	66	44	84	96	81	33	41	27	9	46	23	40	56	30	37	29	30	37	48
NVE1051	58	125	48	58	84	97	102	75	71	36	31	49	24	55	30	35	62	53	35	38	44
NVE10510	1351	1635	1025	679	647	535	1468	1122	1011	720	611	406	833	964	800	573	1132	611	564	715	694
NVE10511	76	44	35	32	25	56	51	22	11	31	31	19	36	46	70	21	78	45	17	53	54
NVE10512	4557	5359	3309	2817	2913	3021	4023	2835	1850	2815	2314	1889	2176	2131	2847	1457	3088	2697	2021	2140	3267
NVE10513	213	322	198	134	296	72	755	652	479	427	604	285	272	406	376	276	735	332	196	359	367
NVE10514	0	0	0	0	0	0	0	0	0	0	0	0	0	0	0	0	0	0	0	0	0
NVE10515	21	56	50	85	46	34	15	40	26	77	23	39	38	4	85	32	8	71	39	6	79
NVE10516	90	143	125	46	31	7	63	50	62	58	25	10	13	27	38	8	43	19	16	29	52
NVE10517	2	1	2	0	5	3	0	4	1	1	2	0	7	0	1	1	0	0	1	5	0
NVE10518	0	2	0	0	2	0	0	1	2	2	2	0	0	0	1	0	1	1	0	0	0
NVE10519	0	6	2	0	0	0	1	6	8	0	1	0	0	0	0	0	2	1	0	0	2
NVE1052	0	0	0	0	0	0	0	0	1	0	0	0	0	0	0	0	0	0	0	0	0
NVE10520	0	0	0	0	0	0	0	0	0	0	0	0	0	0	0	0	0	1	0	0	0
NVE10521	0	0	0	0	0	0	0	0	0	0	0	0	0	0	0	0	0	0	0	0	1
NVE10522	291	429	257	379	428	319	1029	994	1093	677	687	641	373	370	400	521	772	660	304	284	466
NVE10523	437	647	436	928	563	500	610	557	634	325	375	266	357	353	393	292	454	383	288	350	427
NVE10524	103	226	204	152	200	121	90	57	84	54	118	126	31	47	75	55	109	95	61	78	100
NVE10525	158	359	170	93	146	60	255	256	184	170	283	251	131	185	240	113	282	256	170	165	271
NVE10526	34	44	29	20	33	15	12	12	15	38	20	12	10	15	18	16	22	13	20	8	18
NVE10527	139	211	101	54	73	45	47	63	62	51	29	54	48	57	44	36	65	34	24	28	33
NVE10528	2	2	2	0	0	0	0	0	3	0	0	0	0	0	0	0	0	0	0	0	0
NVE10529	8	13	5	1	8	8	15	12	16	10	8	0	7	2	11	3	8	15	5	2	4
NVE1053	938	1263	780	406	489	413	963	785	529	488	519	550	377	464	508	268	673	502	296	369	529
NVE10530	463	954	600	518	808	457	1329	1324	1421	835	940	557	465	505	487	808	1270	942	360	351	538
NVE10531	41	56	33	109	170	98	98	95	55	80	110	83	98	103	104	64	120	116	56	120	123
NVE10532	1	3	2	0	3	0	9	6	4	3	1	0	3	2	0	3	6	1	0	1	2
NVE10533	234	448	277	277	317	222	425	527	724	396	305	332	133	325	152	207	506	241	137	291	245
NVE10534	1667	2128	1424	685	1005	613	1138	1023	1265	471	377	312	734	815	745	361	584	444	684	871	803
NVE10535	55	171	67	65	89	77	374	478	290	332	568	399	126	119	151	222	522	302	45	35	152
NVE10536	328	716	306	239	366	269	583	567	519	319	344	243	370	453	452	207	453	321	285	402	536
NVE10537	14	14	18	12	15	22	15	19	15	8	16	14	15	13	5	3	32	20	10	12	4
NVE10538	27	30	17	7	13	5	13	7	15	14	12	20	10	9	6	6	18	11	12	14	8
NVE10539	25	62	33	17	18	8	32	27	43	13	18	7	11	16	14	10	27	13	18	21	14
NVE1054	36	15	20	4	9	8	38	23	15	11	11	6	20	12	11	13	14	14	9	8	8
NVE10540	0	3	1	3	0	0	0	1	0	0	0	0	0	0	0	0	0	0	0	0	0
NVE10541	0	0	0	2	0	1	0	0	0	0	0	0	0	1	1	0	0	0	0	1	1
NVE10542	5	6	5	2	4	1	2	7	5	1	0	0	1	5	4	1	3	3	5	2	4
NVE10543	8	15	12	3	3	17	23	8	8	7	10	9	9	10	14	8	14	15	2	3	8
NVE10544	87	150	92	74	89	37	41	19	28	25	8	6	11	17	38	2	19	17	24	29	45
NVE10545	17	45	19	12	29	20	30	11	10	18	21	9	42	75	55	15	108	54	19	43	48
NVE10546	11	14	10	17	5	9	12	12	19	12	11	7	11	13	1	5	14	8	14	18	2
NVE10547	3	4	4	2	2	0	1	6	4	3	1	2	0	2	4	3	3	2	2	0	2
NVE10548	4	1	69	2	4	1	0	0	70	0	0	0	1	19	14	3	11	24	1	20	28
NVE10549	8	29	22	8	5	9	13	7	10	1	5	9	4	8	5	2	13	3	14	12	8
NVE1055	3	16	10	6	4	3	2	21	21	7	19	2	8	13	1	9	21	6	9	6	11
NVE10550	0	0	0	0	0	0	0	0	0	0	0	0	0	0	0	0	0	0	0	0	0
NVE10551	3	10	10	5	12	0	4	9	5	5	4	4	1	6	4	0	6	1	3	2	7
NVE10552	815	1446	1072	940	1188	772	923	710	561	952	903	918	483	615	761	417	1036	933	516	590	812
NVE10553	27005	39369	26120	23637	33298	23432	35300	31295	30929	27143	28962	37062	12915	16331	19652	17222	38867	28159	15726	19909	26441
NVE10554	45	109	86	62	118	58	101	77	73	83	121	131	54	79	116	61	154	133	79	87	118
NVE10555	140	193	95	100	234	116	498	457	418	544	509	388	380	417	416	393	599	386	298	461	474
NVE10556	11	18	6	11	50	21	43	46	25	56	68	58	28	33	38	40	67	45	14	17	30
NVE10557	208	284	130	160	178	130	381	506	307	321	447	331	282	340	330	212	459	252	158	262	325
NVE10558	173	208	194	236	442	280	324	215	266	371	407	838	300	308	414	250	455	532	200	152	242
NVE10559	29	76	38	35	111	39	236	212	111	260	465	192	135	205	352	127	362	273	123	150	346
NVE1056	16	41	30	23	14	5	22	33	20	23	20	17	7	7	14	6	14	21	7	9	15
NVE10560	110	188	145	215	644	121	389	389	282	516	913	659	292	555	693	248	786	584	301	481	678
NVE10561	329	581	431	351	385	191	369	345	344	276	328	276	211	336	312	165	399	302	296	390	398
NVE10562	1075	1604	1314	1046	1430	860	1070	829	578	1023	1233	1187	616	903	1126	433	1295	1102	801	1041	1205
NVE10563	814	1081	739	530	654	436	979	928	947	558	470	466	470	457	519	357	688	498	325	367	449
NVE10564	0	4	0	1	1	0	2	3	0	12	7	6	3	2	4	4	6	4	3	0	7
NVE10565	548	393	295	497	495	286	865	468	370	463	503	422	354	415	557	332	456	456	307	258	536
NVE10566	103	158	70	78	121	97	555	599	474	360	382	585	185	166	183	331	416	379	141	155	192
NVE10567	1160	1792	1045	526	633	491	1337	1190	1269	521	517	281	539	623	482	518	856	486	378	502	533
NVE10568	1055	1320	681	367	477	360	806	783	802	300	309	161	562	546	386	377	565	321	300	377	402
NVE10569	764	1457	834	946	1366	902	1470	1469	1744	997	930	935	869	824	992	915	1265	1211	760	846	1131
NVE1057	2	9	15	9	1	0	1	3	2	3	8	9	1	2	2	0	4	1	2	4	7
NVE10570	1873	2882	2172	2211	2615	1963	1289	1027	1198	728	832	724	1314	1473	1981	555	1168	762	1307	1349	2013
NVE10571	196	320	157	108	153	116	285	269	199	186	191	186	158	205	178	142	312	197	137	170	210
NVE10572	41	74	31	49	118	16	127	128	110	119	136	129	54	70	71	72	128	158	77	77	114
NVE10573	2760	5711	3328	4738	5981	3798	5102	5257	5542	6985	8480	9383	2442	3552	4185	4073	10301	6820	3872	4392	5906
NVE10574	159	404	173	442	731	343	627	547	432	787	802	842	334	372	676	273	835	803	453	412	664
NVE10575	3296	5235	3505	2669	2651	2497	3079	2961	2408	3401	3003	3114	2683	3234	3875	1673	3750	3477	2199	2478	3514
NVE10576	113	231	261	99	203	86	109	98	86	160	202	238	78	102	187	51	148	192	94	110	202
NVE10577	1621	1992	1720	613	719	534	1182	933	1182	865	790	781	399	570	683	451	1037	699	424	723	665
NVE10578	109	207	128	71	109	74	73	93	86	60	74	45	77	60	53	51	66	61	98	123	121
NVE10579	635	1066	799	921	915	731	547	437	362	380	297	307	509	457	500	181	428	327	391	445	482
NVE1058	0	0	0	0	0	0	3	0	0	2	0	0	1	0	0	0	0	0	0	0	0
NVE10580	1183	1471	880	743	795	737	1001	1062	654	839	666	519	888	1023	961	733	1112	765	523	776	851
NVE10581	1815	2959	1782	1414	1939	1553	2151	2316	1866	2115	1875	2092	1618	1752	1825	1535	2510	1932	1617	2308	2371
NVE10582	8	6	13	4	13	0	7	4	2	8	14	2	5	12	13	2	23	14	4	11	13
NVE10583	30	47	39	20	57	9	141	146	125	145	155	38	67	137	98	65	171	79	25	50	92
NVE10584	54	92	44	49	137	33	308	454	471	276	256	213	254	304	234	217	529	205	92	114	158
NVE10585	1889	2376	1417	951	1184	959	2785	2385	1672	1552	1608	1354	989	1135	1464	948	1966	1621	935	1014	1523
NVE10586	111	363	215	360	646	190	206	286	179	394	657	432	106	167	329	146	449	586	196	249	565
NVE10587	21	61	38	11	30	14	29	48	40	9	5	10	12	18	8	15	31	1	8	13	15
NVE10588	2	1	0	0	6	0	1	2	3	2	1	0	0	0	2	1	0	0	0	0	0
NVE10589	86	66	50	51	38	60	122	58	111	74	61	57	30	51	55	36	54	57	37	16	50
NVE1059	1568	735	883	358	433	427	833	194	509	185	97	127	182	105	188	174	180	193	202	146	223
NVE10590	1	1	10	1	0	0	0	0	1	0	2	0	0	0	0	0	0	0	0	0	0
NVE10591	0	0	1	1	0	0	0	0	0	0	0	0	0	0	0	0	0	0	0	0	0
NVE10592	4	9	2	1	3	5	7	3	9	10	3	6	7	4	9	1	4	6	2	3	9
NVE10593	14	8	17	1	10	15	33	19	12	8	17	54	1	4	16	8	8	25	2	3	16
NVE10594	0	0	0	0	0	0	0	0	0	0	0	0	0	0	0	0	0	0	0	0	0
NVE10595	23	36	34	35	48	23	24	21	21	32	35	40	22	36	23	15	48	21	38	36	40
NVE10596	0	1	0	0	1	0	0	1	0	0	0	0	0	0	0	0	0	0	0	0	0
NVE10597	57	96	63	43	33	18	101	69	75	44	49	41	36	76	45	36	75	42	33	49	53
NVE10598	67	156	112	89	121	62	229	262	149	211	337	216	129	154	204	116	376	245	100	116	209
NVE10599	16	87	25	32	39	33	560	627	258	297	541	241	172	164	172	339	776	363	26	56	118
NVE106	1266	1894	1486	2449	2907	2030	2173	1803	2321	1611	1317	1393	868	1005	1179	862	1794	1367	998	1407	1435
NVE1060	0	0	0	0	0	0	0	0	0	0	0	0	0	0	0	0	0	0	0	0	0
NVE10600	171	390	168	122	112	86	367	512	295	229	240	208	195	249	226	205	375	254	135	204	219
NVE10601	322	411	314	145	339	189	398	361	376	237	206	172	152	177	200	133	268	241	161	167	188
NVE10602	14504	37227	23575	16721	31696	14751	18854	15462	15737	20723	25480	39195	7474	11828	17323	8250	31168	23754	16359	20239	25514
NVE10603	636	786	761	305	619	375	645	422	644	274	394	435	181	189	366	191	378	400	309	338	439
NVE10604	135	99	81	84	40	62	94	44	62	43	26	35	18	30	53	41	57	36	30	26	43
NVE10605	0	0	0	0	0	0	0	0	0	0	0	0	0	0	0	0	0	0	0	0	0
NVE10606	0	0	0	0	0	0	0	1	0	2	0	0	1	4	0	1	3	2	2	3	0
NVE10607	0	0	0	0	0	0	0	0	0	0	0	0	2	0	0	0	1	1	0	0	0
NVE10608	101	134	101	20	36	34	98	89	85	41	40	35	20	25	35	23	45	39	24	24	27
NVE10609	29	77	42	25	57	61	81	54	73	48	55	115	46	76	54	47	131	65	78	85	55
NVE1061	0	5	0	6	3	3	1	1	0	1	4	4	0	0	2	0	3	0	2	2	2
NVE10610	57	145	64	67	105	35	49	65	53	51	64	21	18	51	40	26	54	42	24	47	42
NVE10611	211	222	117	53	138	87	193	110	65	63	96	69	116	157	114	52	142	79	47	84	110
NVE10612	109	213	166	130	232	53	111	198	213	97	158	26	129	136	75	126	244	112	130	175	96
NVE10613	0	0	0	0	0	0	5	0	0	0	0	0	0	0	0	0	2	2	1	0	0
NVE10614	0	0	0	4	4	0	0	0	0	0	0	0	1	0	0	0	0	1	1	0	0
NVE10615	61	76	39	41	37	31	103	98	68	31	55	12	47	57	48	56	90	56	25	35	41
NVE10616	10	3	0	2	5	5	3	7	2	3	2	3	2	8	4	3	10	3	3	4	8
NVE10617	0	1	2	0	0	1	3	0	0	0	0	0	0	0	0	0	0	0	0	0	0
NVE10618	7	9	3	4	1	3	2	2	1	2	5	2	2	1	3	3	8	1	2	1	2
NVE10619	1059	1571	1184	1057	902	760	1234	961	426	1161	949	850	819	914	1087	622	1306	1263	678	737	1234
NVE1062	0	0	0	0	1	0	0	0	0	0	0	0	0	0	0	0	0	0	0	0	0
NVE10620	139	276	171	257	489	237	506	408	370	343	356	401	158	229	286	165	330	366	230	233	348
NVE10621	1412	2005	1192	945	1134	946	2180	2187	1513	1090	1098	753	1060	1337	1154	852	1637	1093	673	873	999
NVE10622	187	250	172	167	158	130	256	270	187	201	167	118	152	186	242	107	225	163	107	118	203
NVE10623	274	701	385	369	738	316	692	550	638	565	636	789	293	383	583	258	694	684	392	453	577
NVE10624	153	264	145	176	206	154	608	529	339	399	286	234	232	277	252	252	407	345	190	150	276
NVE10625	502	627	421	354	437	299	928	792	724	550	388	391	358	379	371	341	513	423	335	316	434
NVE10626	2525	3450	2233	2440	3071	2144	7942	7596	6349	4672	4401	4312	3141	3329	2846	3486	5197	4009	2806	3283	3326
NVE10627	193	302	222	97	154	90	312	387	483	210	207	152	123	163	117	175	389	242	110	169	136
NVE10628	3	1	2	9	7	3	22	32	14	33	62	21	15	27	43	19	41	35	2	7	24
NVE10629	9	30	8	15	43	18	199	232	150	235	328	175	166	161	202	145	359	186	45	90	136
NVE1063	0	0	0	0	0	0	0	0	0	0	0	0	0	0	0	0	0	0	0	0	0
NVE10630	0	0	2	1	4	1	5	10	8	10	8	5	2	4	6	4	16	12	6	12	10
NVE10631	40	51	23	16	33	30	45	55	22	27	30	73	9	16	19	16	42	27	14	20	33
NVE10632	314	514	288	173	479	168	609	513	699	291	285	283	341	294	336	241	400	307	222	247	309
NVE10633	1	2	3	0	3	6	9	13	11	9	32	21	2	24	25	4	65	32	4	10	21
NVE10634	22	71	65	34	65	30	31	32	23	24	158	73	38	137	88	15	274	41	37	66	99
NVE10635	146	66	139	20	18	17	46	40	49	21	16	26	22	18	15	24	35	24	21	11	23
NVE10636	547	842	598	384	487	268	596	647	667	375	422	460	372	425	473	265	507	391	334	355	411
NVE10637	11	57	16	5	26	27	186	193	151	182	436	371	44	69	72	117	419	236	22	20	81
NVE10638	316	644	447	254	411	173	508	404	446	424	529	524	227	321	463	157	500	480	315	412	492
NVE10639	57	114	96	61	108	43	73	99	91	77	99	110	38	65	75	39	102	97	110	161	116
NVE1064	0	1	1	0	0	0	1	0	0	0	4	5	0	0	3	0	3	2	0	1	0
NVE10640	33	90	45	28	29	22	276	347	270	172	301	235	51	66	71	168	377	192	16	23	84
NVE10641	1138	1776	1322	1118	1263	807	988	780	1122	658	634	569	550	577	562	455	956	637	619	819	650
NVE10642	5893	7146	5201	2538	3828	2916	6701	5911	4995	4392	3605	4097	2684	2766	3022	2602	4897	4191	2228	2582	3195
NVE10643	819	1493	1006	812	1178	629	1162	1108	1060	896	916	941	678	720	849	676	1125	944	721	734	1001
NVE10644	63	55	40	37	54	44	80	61	81	46	42	52	32	37	35	43	86	37	30	40	24
NVE10645	124	273	208	172	203	125	250	238	166	303	277	267	148	184	250	128	350	332	158	179	248
NVE10646	291	645	451	442	677	363	455	373	350	455	671	664	267	428	570	239	664	616	435	455	697
NVE10647	9	25	5	11	13	9	87	90	38	43	108	177	65	31	36	68	104	66	38	37	37
NVE10648	155	451	343	164	247	128	220	187	159	203	273	277	171	193	274	113	239	243	174	151	274
NVE10649	6126	8513	4781	2586	3811	2547	8156	7922	7271	4092	4393	3849	4130	4866	4787	3606	6295	4492	3130	4086	4852
NVE1065	1	0	0	0	0	0	0	0	0	0	0	0	1	0	0	0	0	0	0	0	0
NVE10650	208	438	334	179	295	135	265	177	169	204	251	317	117	156	264	73	275	228	229	250	307
NVE10651	281	423	230	165	249	198	443	281	193	271	330	331	288	445	398	191	527	294	199	220	344
NVE10652	316	513	301	192	197	123	453	377	391	238	246	252	244	223	229	200	440	247	204	288	301
NVE10653	993	1313	767	884	718	581	1041	989	1128	455	475	391	386	565	472	397	747	468	496	589	619
NVE10654	25	56	51	38	31	16	81	97	98	59	58	70	46	50	36	41	118	71	33	67	58
NVE10655	1	6	3	0	3	0	10	16	21	17	14	13	12	7	8	6	21	15	11	7	7
NVE10656	81	190	85	42	58	47	284	363	273	259	380	274	190	250	243	202	412	261	129	122	238
NVE10657	28	67	37	42	50	23	26	46	20	61	36	13	10	21	22	7	52	33	7	21	25
NVE10658	7	15	2	6	12	4	18	29	13	20	4	14	10	5	11	9	5	17	7	8	26
NVE10659	0	0	0	0	0	0	0	0	0	0	0	0	0	0	0	0	0	0	0	0	0
NVE1066	2	1	1	1	2	0	1	0	0	0	0	0	0	0	0	0	0	0	0	0	0
NVE10660	35	51	11	12	22	14	23	24	23	12	16	10	10	15	5	7	34	8	7	6	10
NVE10661	77	205	48	50	98	63	185	157	87	146	139	188	87	106	148	99	151	175	76	66	145
NVE10662	7	21	19	5	10	12	34	33	13	21	25	23	13	11	18	10	30	21	14	6	21
NVE10663	45	68	27	24	62	35	80	67	49	38	36	55	39	46	30	39	65	51	35	39	49
NVE10664	12	30	28	15	0	2	7	21	18	14	5	3	0	8	14	3	6	16	3	5	19
NVE10665	14472	29476	9898	14579	21175	17040	10256	8011	4100	8325	7211	5742	11380	15394	22390	4539	13640	10510	6446	7073	14916
NVE10666	0	0	1	4	2	6	0	0	0	0	0	0	2	0	0	0	0	0	0	0	0
NVE10667	14	11	5	4	3	1	4	9	2	0	3	0	0	3	4	0	2	1	2	2	4
NVE10668	186	162	107	46	98	74	182	106	85	53	70	63	42	121	57	43	194	35	55	107	45
NVE10669	67	119	95	35	38	13	96	146	251	57	39	41	39	57	31	57	55	55	30	55	51
NVE1067	64	97	163	133	54	87	13	18	7	13	13	22	29	22	54	3	20	10	28	9	43
NVE10670	49	4	1	1	11	3	6	3	0	2	13	6	15	16	15	2	16	6	0	4	5
NVE10671	0	2	0	1	0	0	0	0	0	0	0	0	0	0	0	0	0	0	0	0	0
NVE10672	227	367	265	168	225	125	414	308	415	244	219	242	196	170	238	193	254	232	187	152	211
NVE10673	18	11	24	6	0	6	14	6	20	3	5	0	3	6	4	11	3	11	8	4	9
NVE10674	77	71	75	16	56	26	72	63	71	38	48	53	37	28	44	26	54	57	27	46	56
NVE10675	2	3	0	0	1	1	1	1	0	2	2	0	0	0	1	0	1	2	0	1	1
NVE10676	78	87	37	55	86	33	42	48	27	25	31	24	16	13	10	39	32	33	27	32	32
NVE10677	10	28	13	12	6	9	18	19	10	15	6	8	7	7	10	18	6	6	10	6	10
NVE10678	0	0	0	0	0	0	0	0	0	0	0	0	0	0	0	0	0	0	0	0	0
NVE10679	11	6	3	8	16	2	8	3	7	2	4	0	6	3	8	3	6	8	3	3	4
NVE1068	99	124	267	154	73	104	22	10	7	10	3	9	39	12	30	2	17	14	17	11	9
NVE10680	72	48	28	20	45	43	57	34	37	32	37	40	35	26	27	36	35	39	24	25	29
NVE10681	72	66	48	17	24	13	49	33	14	9	27	6	15	20	23	7	22	18	18	3	16
NVE10682	0	0	0	0	0	0	0	0	0	0	0	0	0	0	0	0	0	0	0	0	0
NVE10683	0	0	0	0	0	0	0	1	0	0	0	0	0	0	0	0	2	0	0	0	0
NVE10684	315	292	250	171	183	179	267	204	341	136	102	160	175	155	179	143	162	193	97	112	134
NVE10685	0	0	0	0	0	0	0	0	0	0	0	0	0	0	0	0	0	0	0	0	0
NVE10686	0	0	0	0	1	0	0	0	0	0	0	1	0	0	0	0	0	1	0	0	0
NVE10687	0	0	0	0	0	0	0	0	0	0	0	0	0	0	0	0	0	0	0	0	0
NVE10688	21	35	33	36	16	27	35	39	42	31	21	9	10	13	18	17	27	15	16	18	36
NVE10689	108	223	90	125	213	81	129	119	94	89	145	124	33	48	105	40	83	135	76	63	144
NVE1069	231	197	429	220	139	203	39	8	8	11	8	16	31	22	24	5	11	11	20	16	24
NVE10690	0	10	3	5	4	6	13	12	4	14	14	9	1	3	6	5	4	11	21	17	30
NVE10691	2	6	4	10	12	2	5	8	2	1	7	9	5	2	6	0	2	1	8	3	3
NVE10692	312	391	217	181	218	195	430	400	544	175	158	100	165	206	140	131	288	136	115	162	149
NVE10693	781	1387	780	425	670	544	930	738	739	351	379	317	304	388	513	200	472	435	306	346	556
NVE10694	759	743	571	396	489	410	597	529	1107	241	205	141	348	297	246	317	328	226	231	368	318
NVE10695	1708	2464	1930	2000	2733	1571	1972	1602	1073	2033	2579	2591	1518	1897	2770	927	2341	2399	1400	1567	2601
NVE10696	746	1438	888	763	1012	577	985	1064	793	793	1116	750	647	918	807	574	1248	913	534	756	813
NVE10697	199	348	248	213	314	172	373	297	207	250	226	168	171	196	203	154	285	212	145	149	251
NVE10698	2	6	9	2	2	5	46	46	40	20	12	13	3	7	7	24	29	11	8	3	6
NVE10699	20	39	22	10	21	15	146	171	113	114	118	144	97	57	57	123	181	110	13	15	47
NVE107	141	239	198	90	99	86	101	85	96	92	93	91	88	112	128	37	144	84	115	181	169
NVE1070	201	335	188	145	183	115	204	189	127	182	169	135	128	193	211	97	180	179	120	162	173
NVE10700	5	14	9	40	23	9	2	1	7	2	4	1	3	8	7	0	1	3	4	7	1
NVE10701	6	12	3	8	8	5	76	88	114	54	65	27	94	81	70	51	90	52	14	18	41
NVE10702	2	1	4	0	0	0	0	0	0	1	0	0	1	0	0	0	0	0	3	0	0
NVE10703	8	4	3	23	21	23	17	10	4	10	10	8	4	8	8	7	9	13	12	15	16
NVE10704	272	507	230	169	300	116	988	1260	598	960	1174	780	788	975	971	649	1394	941	285	304	703
NVE10705	17	11	2	2	10	4	16	8	4	17	27	15	8	8	10	20	20	18	8	3	8
NVE10706	0	13	4	0	1	1	12	23	6	9	19	8	1	2	3	7	18	6	1	0	1
NVE10707	1	0	0	1	0	0	0	1	0	2	1	0	0	0	0	2	0	0	1	1	0
NVE10708	586	945	548	493	496	386	833	715	654	563	526	494	373	545	501	420	683	500	450	580	710
NVE10709	2	0	1	1	2	0	3	0	2	2	0	0	0	2	2	0	5	4	2	1	4
NVE1071	823	1072	958	385	462	310	652	446	380	351	396	515	236	268	422	168	492	440	325	375	453
NVE10710	3	3	3	2	0	0	0	4	0	3	1	4	2	2	0	2	2	1	0	0	1
NVE10711	173	302	167	531	788	629	464	433	371	541	520	517	462	554	467	376	769	551	507	529	735
NVE10712	4	3	4	0	0	1	15	4	5	5	5	6	7	6	3	7	6	3	2	2	3
NVE10713	8	30	12	11	17	16	46	45	25	29	33	18	38	33	36	18	76	38	26	32	44
NVE10714	6	18	6	6	20	2	21	31	20	27	19	16	11	13	22	10	11	12	12	10	24
NVE10715	29	57	29	49	76	27	70	41	40	47	58	70	36	42	45	41	64	65	51	64	64
NVE10716	210	416	219	484	728	612	534	329	312	571	564	787	268	292	444	240	578	656	308	353	548
NVE10717	320	358	322	336	444	383	755	488	521	494	458	598	302	258	357	342	534	537	320	238	441
NVE10718	184	283	195	147	167	119	313	225	221	175	182	196	149	148	212	138	249	196	125	142	194
NVE10719	52	131	107	227	117	91	342	379	230	253	700	648	312	508	505	295	900	652	143	153	418
NVE1072	125	258	201	145	188	85	200	135	162	179	128	153	97	134	125	96	191	177	102	111	153
NVE10720	1116	1784	1333	1069	1042	962	1066	739	609	712	652	727	525	569	713	377	775	787	541	602	789
NVE10721	169	257	158	168	163	166	221	162	117	161	104	81	137	115	183	88	173	152	67	67	159
NVE10722	271	362	222	178	184	170	297	264	294	119	119	97	104	164	154	108	183	133	130	156	179
NVE10723	68	146	109	123	209	103	175	157	126	186	255	284	102	182	225	116	284	229	131	127	199
NVE10724	27	69	56	91	207	229	72	27	51	89	125	255	152	116	266	87	129	213	154	109	305
NVE10725	22	18	16	24	52	20	170	50	67	49	122	58	131	70	126	105	94	77	48	33	65
NVE10726	0	0	0	0	0	0	0	0	0	0	0	0	0	0	0	0	0	0	0	0	0
NVE10727	13	6	9	1	2	5	7	5	10	4	6	11	2	8	4	2	10	9	7	5	13
NVE10728	0	0	0	1	0	2	0	1	3	2	3	2	3	0	4	4	0	1	0	0	1
NVE10729	7	24	5	4	6	3	20	32	15	13	22	8	6	17	15	6	48	8	5	21	13
NVE1073	54	141	68	72	156	82	76	71	52	100	92	147	52	71	99	53	146	120	86	69	132
NVE10730	20	19	12	33	24	21	33	21	14	28	36	25	29	19	28	11	19	26	28	15	24
NVE10731	62	107	49	96	59	63	96	76	60	54	50	58	71	69	54	39	84	79	61	79	88
NVE10732	28	27	16	26	19	23	66	24	16	24	10	31	39	31	35	12	33	31	28	31	26
NVE10733	50	139	57	33	46	24	115	103	58	42	74	48	49	74	89	36	76	75	60	32	61
NVE10734	178	254	144	137	253	121	335	271	229	155	322	227	195	256	253	206	363	298	151	102	233
NVE10735	3	2	2	1	1	1	2	5	3	4	0	1	1	0	0	0	2	3	0	2	3
NVE10736	0	0	0	0	0	0	0	0	0	0	0	0	0	0	0	0	0	0	0	0	0
NVE10737	4	8	6	12	7	4	19	15	13	11	6	12	3	7	7	11	9	8	3	2	4
NVE10738	1	1	1	3	4	1	2	6	0	0	1	0	4	1	1	4	1	0	1	0	0
NVE10739	60	161	116	79	88	31	71	30	44	78	95	93	35	61	73	30	114	75	52	64	74
NVE1074	2283	2628	1715	1395	2187	1685	1865	1674	1261	1499	1560	2005	1168	1570	1776	872	1939	1621	1021	1243	1580
NVE10740	6	29	8	5	11	2	12	16	14	18	37	30	18	38	41	9	46	25	16	14	30
NVE10741	1	4	2	0	6	5	13	23	7	22	71	25	9	21	29	17	56	30	3	1	18
NVE10742	280	365	205	97	112	89	242	286	208	193	366	198	184	207	260	158	355	212	58	83	214
NVE10743	72	261	137	84	113	38	219	225	128	240	319	267	176	238	406	124	323	300	88	101	303
NVE10744	1	11	6	6	16	7	79	80	48	47	88	56	41	64	69	45	86	48	3	12	47
NVE10745	687	1029	650	533	841	582	671	553	640	457	447	515	305	350	458	313	607	469	375	392	543
NVE10746	416	645	707	970	621	336	673	133	145	308	153	196	65	61	63	85	249	93	104	101	54
NVE10747	131	195	135	132	198	95	183	162	167	125	121	168	82	111	133	74	157	137	106	149	169
NVE10748	166	365	172	127	247	147	234	182	204	149	156	177	96	135	130	115	207	162	139	119	223
NVE10749	0	0	1	0	0	0	0	0	0	0	0	0	0	2	0	2	0	0	0	1	0
NVE1075	108	287	156	136	321	140	327	317	256	235	352	485	158	197	259	147	382	334	208	205	319
NVE10750	0	0	2	0	3	0	0	0	2	0	0	0	0	0	0	0	0	3	0	0	0
NVE10751	0	0	0	1	2	1	0	5	3	3	11	3	0	1	0	0	2	0	0	3	2
NVE10752	2	0	0	2	5	2	5	0	3	4	3	15	0	3	1	1	3	3	3	1	0
NVE10753	1	5	2	0	0	0	5	4	11	0	0	1	0	0	0	0	2	0	0	0	0
NVE10754	0	0	1	3	0	1	1	2	2	0	1	0	0	0	0	3	3	2	0	0	1
NVE10755	4	2	1	0	0	4	2	4	0	2	1	0	0	0	1	0	0	0	3	0	0
NVE10756	61	90	87	28	48	13	46	34	73	27	37	14	28	16	31	26	33	26	34	29	25
NVE10757	302	466	359	411	695	440	960	1166	1381	758	599	672	463	600	345	479	811	411	409	539	413
NVE10758	234	302	168	59	111	73	223	193	272	67	63	78	120	108	78	106	102	63	65	68	61
NVE10759	4	9	0	8	2	5	16	16	9	0	3	1	4	6	7	5	9	4	7	0	0
NVE1076	15768	27384	16957	12639	19001	15962	15443	13423	14404	8411	7532	15544	6747	8359	8237	6128	15291	9399	9350	12571	10483
NVE10760	9	18	12	9	16	15	36	25	38	20	5	4	15	25	13	17	30	19	11	4	11
NVE10761	39	55	10	10	21	23	44	84	40	12	20	6	27	25	17	32	28	23	9	12	13
NVE10762	1133	2019	1009	612	1125	730	2217	2229	1820	1285	1248	1135	1237	1242	1014	1149	1714	1197	953	1063	1169
NVE10763	448	914	515	492	751	422	693	704	548	633	589	598	662	539	606	483	789	583	439	383	500
NVE10764	8	11	8	18	18	11	6	8	10	6	29	17	7	11	18	6	10	20	10	3	14
NVE10765	2	2	3	18	3	17	2	5	2	6	5	3	7	2	6	1	4	3	0	0	2
NVE10766	20	65	23	46	53	49	47	38	15	36	36	29	23	34	24	26	52	42	27	28	41
NVE10767	7	8	9	32	11	12	14	6	4	17	3	4	4	2	1	2	6	2	1	6	7
NVE10768	24	35	66	10	10	16	9	9	10	5	4	4	6	2	4	2	11	1	11	17	6
NVE10769	8	4	8	8	5	9	18	11	13	10	8	6	5	8	11	2	13	13	7	6	12
NVE1077	1442	2102	1115	542	776	509	2535	2231	1538	1305	1327	1114	1032	1069	1155	976	1766	1144	683	642	1035
NVE10770	9	32	10	4	13	15	69	69	33	34	40	22	18	25	20	24	66	30	2	4	11
NVE10771	3	6	3	2	13	7	16	4	3	9	13	20	9	11	33	5	18	15	9	8	18
NVE10772	1	10	3	1	8	7	4	4	4	7	6	9	6	21	13	2	23	16	1	5	5
NVE10773	2	10	4	1	2	1	7	6	4	5	6	2	6	3	1	4	9	2	2	3	3
NVE10774	0	5	0	6	0	1	1	0	1	3	4	1	1	1	0	1	1	1	0	1	2
NVE10775	0	0	0	2	0	0	0	0	1	0	0	0	0	0	0	1	2	0	0	0	0
NVE10776	0	0	0	0	1	0	0	0	1	0	0	0	0	0	0	0	0	0	0	0	1
NVE10777	0	1	1	6	1	4	0	2	0	0	3	2	0	0	0	0	1	0	0	0	0
NVE10778	0	0	0	0	0	0	0	0	0	0	0	0	0	0	0	0	0	0	0	0	0
NVE10779	575	990	750	672	605	507	522	542	542	427	289	354	198	411	391	146	607	318	159	458	326
NVE1078	40	124	45	31	128	44	84	98	93	65	149	151	59	82	80	57	107	84	49	60	63
NVE10780	1	0	0	0	0	0	0	0	0	0	0	1	0	0	0	0	0	0	0	0	0
NVE10781	0	0	0	0	0	0	0	0	0	0	0	0	0	0	0	0	0	0	0	0	0
NVE10782	30	97	25	33	57	15	30	92	49	49	32	16	37	33	26	29	44	24	24	46	28
NVE10783	12	20	9	40	55	29	46	30	30	56	75	92	5	8	15	36	25	57	12	24	66
NVE10784	181	100	81	20	35	18	34	26	35	13	15	10	24	37	40	27	35	33	24	32	35
NVE10785	0	2	0	2	0	0	0	0	0	0	0	0	0	0	0	0	0	0	0	0	0
NVE10786	131	348	187	102	129	99	226	184	106	161	144	125	91	156	165	103	189	193	93	103	162
NVE10787	832	1539	874	983	1687	1020	1765	1550	1312	1382	1296	1441	1168	1266	1393	900	1557	1343	1108	1098	1475
NVE10788	97	304	381	159	157	63	98	141	80	138	283	197	87	161	180	47	214	160	93	237	140
NVE10789	37	70	34	33	47	16	100	102	121	56	41	24	50	68	54	37	89	56	39	45	55
NVE1079	916	942	695	829	731	457	825	651	461	610	490	412	440	522	477	327	685	499	388	467	463
NVE10790	324	555	395	342	451	277	346	342	303	298	332	375	274	320	357	258	492	362	265	315	374
NVE10791	7640	8455	7509	5594	5658	5438	4354	3304	3074	3671	2884	3649	2800	3371	4274	1595	4101	3563	3662	5222	5184
NVE10792	123	130	116	112	170	116	178	182	200	184	182	191	112	151	145	95	204	162	103	149	159
NVE10793	447	780	510	449	995	538	1651	1560	1066	1026	1114	1168	749	758	803	777	1133	1020	591	550	916
NVE10794	95	287	79	55	91	53	623	778	638	303	438	272	169	168	174	293	545	305	81	81	153
NVE10795	28	33	24	16	34	26	191	192	129	114	126	77	100	123	92	95	158	91	34	45	76
NVE10796	1	0	0	1	2	1	1	0	0	1	3	0	2	0	1	1	0	2	0	0	1
NVE10797	329	424	283	252	205	170	496	398	428	205	199	124	177	219	189	142	290	182	144	199	240
NVE10798	64	70	58	46	48	51	102	72	43	81	80	70	66	60	98	52	134	71	39	50	94
NVE10799	180	397	338	256	349	178	323	277	357	190	235	261	97	139	161	90	274	235	187	194	282
NVE108	560	602	327	95	81	72	194	182	214	98	70	75	98	184	112	75	199	79	40	60	61
NVE1080	935	1470	957	884	1256	925	1202	961	1043	1083	930	1194	865	965	1109	659	1206	1037	768	897	1009
NVE10800	2	1	3	7	6	7	5	5	3	5	6	3	0	2	1	2	8	3	1	5	2
NVE10801	1058	1935	1441	1220	1423	852	764	604	1143	828	466	711	532	770	878	392	892	817	837	1194	1124
NVE10802	2	0	0	1	1	0	0	1	0	2	1	2	4	9	6	0	1	2	2	1	3
NVE10803	7	4	5	1	1	1	8	0	11	2	1	0	1	3	1	5	0	4	3	7	4
NVE10804	421	681	553	520	835	391	643	457	458	480	471	479	328	366	440	264	495	422	473	511	617
NVE10805	457	726	413	375	529	360	897	874	686	620	588	533	389	438	699	411	676	605	365	440	673
NVE10806	473	787	467	285	250	208	584	699	453	472	466	442	364	399	497	360	638	453	276	474	540
NVE10807	14	19	6	6	8	5	10	20	10	8	5	8	2	1	5	8	2	6	6	2	8
NVE10808	418	557	567	259	187	200	185	138	109	196	158	135	69	94	119	85	138	157	96	102	129
NVE10809	108	137	129	111	70	54	113	83	63	49	64	50	52	62	66	31	72	57	35	37	62
NVE1081	85	93	93	53	107	60	213	141	184	129	149	223	116	129	119	129	178	134	80	91	147
NVE10810	85	161	84	119	190	144	95	87	83	46	45	44	58	45	50	25	38	40	70	68	67
NVE10811	4	2	1	0	0	4	1	0	3	0	10	3	1	1	2	2	9	0	0	2	0
NVE10812	171	295	199	162	222	174	323	240	233	198	193	206	119	151	204	99	272	162	133	171	206
NVE10813	38	119	82	105	118	75	121	103	108	107	112	124	62	89	107	56	142	135	113	139	137
NVE10814	1234	2433	1614	1407	2120	1420	1583	1196	864	1497	1578	2038	1257	1632	2122	686	1901	1647	879	1089	1770
NVE10815	266	382	231	146	231	202	572	414	227	383	396	456	355	351	486	193	420	411	139	107	248
NVE10816	1370	1508	780	1380	998	1519	1676	1113	496	1096	719	1018	1243	1465	1474	840	1440	1013	612	540	896
NVE10817	276	358	110	361	910	298	1052	884	330	1007	2514	2246	1778	1809	2386	1139	2186	1327	783	1229	1385
NVE10818	169	296	206	181	163	128	216	166	96	141	173	203	172	171	261	105	227	187	66	94	154
NVE10819	652	876	788	545	507	403	554	412	340	437	356	414	352	412	570	235	460	438	392	409	523
NVE1082	23	31	13	43	43	21	61	54	48	68	94	88	27	77	92	31	83	100	33	54	118
NVE10820	164	260	268	402	454	301	594	563	429	576	675	856	286	321	454	276	580	547	272	240	442
NVE10821	11	23	7	18	17	11	39	17	14	16	4	4	5	3	8	7	13	12	5	8	10
NVE10823	696	963	586	503	699	525	962	878	888	578	509	519	495	571	561	440	809	537	499	704	687
NVE10824	25	47	30	17	47	17	91	113	76	101	130	105	41	69	80	56	149	116	40	63	77
NVE10825	33	35	19	30	60	25	134	93	53	127	180	126	70	135	142	68	136	145	47	48	100
NVE10826	566	814	478	663	529	463	692	698	761	518	511	474	482	464	544	449	708	502	399	456	459
NVE10827	4478	5741	4098	2738	3629	2635	5342	4697	4581	2995	2895	3221	2222	2361	2929	2024	3773	3056	2239	2605	3358
NVE10828	333	618	417	262	282	201	319	227	178	246	201	242	262	272	336	136	319	204	191	166	283
NVE10829	10	28	23	45	58	37	21	24	4	53	52	47	22	24	41	14	41	32	32	23	36
NVE1083	2	6	0	4	14	7	5	5	5	9	2	7	2	2	2	4	5	5	2	1	4
NVE10830	171	344	196	274	378	238	291	248	244	219	307	294	148	187	250	103	281	275	194	241	332
NVE10831	20	34	33	35	65	31	30	31	10	40	60	64	19	18	44	10	41	39	19	17	47
NVE10832	1682	1782	1316	473	757	473	1391	1035	1175	567	490	387	603	667	582	478	792	544	631	778	721
NVE10834	69	114	67	46	95	64	117	102	139	64	64	63	29	59	52	45	94	68	59	70	66
NVE10835	28	22	26	19	46	38	127	90	71	80	48	84	6	13	11	39	113	115	11	11	12
NVE10836	347	355	320	205	195	304	969	700	551	462	353	325	102	145	139	363	669	522	110	102	150
NVE10837	0	0	0	0	0	0	0	0	0	0	0	0	0	0	0	0	0	0	0	0	0
NVE10838	12	12	15	3	12	4	7	1	18	5	5	6	3	3	4	5	10	9	7	6	5
NVE10839	1	1	3	3	4	2	6	3	3	1	1	6	4	0	0	3	4	5	1	1	0
NVE1084	3	0	1	0	4	0	1	0	0	0	0	0	0	0	0	0	1	0	0	0	0
NVE10840	3	4	4	1	1	4	5	7	6	5	3	15	2	4	6	2	10	3	1	1	4
NVE10841	850	1360	895	869	943	594	1209	1041	1138	734	704	558	459	554	606	417	950	655	501	609	670
NVE10842	0	13	2	7	8	4	71	77	44	55	109	31	42	42	89	50	97	61	1	6	27
NVE10843	23	66	26	25	92	28	451	453	293	321	606	394	118	249	295	345	691	425	44	106	345
NVE10844	75	129	47	84	98	56	139	105	124	125	117	101	72	86	90	77	173	117	110	121	143
NVE10845	78	206	101	149	210	104	198	203	207	199	260	220	96	134	210	106	243	198	191	236	249
NVE10846	865	1078	605	452	609	462	1449	1365	1838	639	515	496	544	596	529	558	943	605	417	551	553
NVE10847	22	114	40	32	65	34	107	95	196	90	74	42	42	55	69	39	116	100	46	54	73
NVE10848	31	82	52	78	60	47	132	97	87	120	161	86	49	57	90	63	164	157	54	49	131
NVE10849	432	419	207	401	373	440	395	225	166	270	218	295	190	207	338	141	250	291	191	199	416
NVE1085	238	488	280	313	370	187	415	387	251	388	374	394	321	427	472	180	503	410	333	390	519
NVE10850	0	0	0	1	1	0	0	3	0	1	0	0	0	0	0	0	0	2	0	0	0
NVE10851	30	80	51	54	103	63	61	30	29	80	110	125	29	54	94	27	89	99	59	45	71
NVE10852	1265	2532	2063	1551	2346	1022	1544	1096	1008	1519	1815	2469	959	1242	1828	612	1942	1812	1241	1275	2030
NVE10853	101	271	178	102	179	80	333	282	199	294	473	562	202	306	356	145	568	412	174	236	318
NVE10854	1104	1454	934	1380	1135	1251	2072	1878	1388	886	758	417	904	1021	941	605	1103	837	880	956	1100
NVE10855	659	825	523	631	884	715	1520	1523	1750	663	563	466	790	745	590	706	1040	580	682	839	692
NVE10856	407	429	389	39	226	48	361	320	287	283	219	137	214	291	321	118	310	222	162	234	282
NVE10857	6653	10832	7846	7977	11734	7799	9728	7605	5239	9730	10554	12267	5764	6406	9619	4397	11465	10930	5807	6399	10005
NVE10858	270	413	292	154	228	161	279	283	342	137	135	167	144	133	124	137	206	163	126	153	167
NVE10859	75	323	118	71	78	59	493	539	389	307	380	303	146	194	228	240	597	347	88	156	196
NVE1086	110	168	87	122	248	165	149	88	86	127	130	176	101	139	218	72	165	165	78	70	148
NVE10860	57	95	41	48	77	47	41	71	60	54	51	69	23	30	36	27	79	58	34	26	63
NVE10861	14	32	42	31	56	34	55	22	50	33	15	13	15	16	16	12	41	31	4	15	15
NVE10862	1816	2240	1122	1656	1862	1680	5194	4456	3836	3001	2552	2322	1711	1720	1839	2295	3453	2855	1345	1225	2130
NVE10863	334	508	284	314	488	358	811	562	581	405	382	400	333	349	407	282	579	416	219	289	336
NVE10864	1003	1497	999	607	703	588	1462	1280	824	868	895	821	723	881	904	624	1107	847	625	681	905
NVE10865	361	762	611	488	667	317	399	358	157	720	798	816	314	510	874	205	708	776	481	396	814
NVE10866	702	1049	685	420	469	396	823	670	570	481	387	236	374	552	676	260	551	491	279	345	483
NVE10867	13473	16365	10546	7111	8451	6987	16519	15383	14967	8376	6478	5394	9580	9450	7680	7474	11230	6971	5672	7438	7607
NVE10868	3785	6189	3516	3487	5456	3465	8118	7311	5976	5892	5704	7271	3628	3775	4452	3935	7246	6642	3515	3858	5427
NVE10869	3	13	5	1	4	6	27	32	27	23	45	25	15	27	31	14	48	31	6	12	20
NVE1087	191	406	360	363	331	168	196	129	140	217	243	274	71	119	184	84	245	202	226	335	294
NVE10870	443	788	575	481	761	410	633	593	426	636	664	622	382	447	586	398	753	697	461	498	713
NVE10871	203	332	304	235	321	196	258	191	154	220	229	276	96	163	232	90	244	224	212	232	319
NVE10872	783	929	564	387	620	442	899	808	647	440	504	636	369	469	540	292	641	611	371	438	527
NVE10873	2	8	1	2	0	0	6	7	9	7	7	4	4	10	6	8	14	8	2	7	1
NVE10874	55	34	29	65	37	21	59	54	63	29	44	16	36	74	20	34	92	37	18	107	30
NVE10875	873	1333	831	1051	1023	741	1403	1276	1192	1053	1034	923	630	670	877	584	1137	919	761	731	893
NVE10876	111	180	170	84	179	105	154	131	154	170	199	259	96	108	157	68	165	151	134	139	196
NVE10877	996	1308	826	525	617	641	837	730	620	413	270	392	594	606	575	279	533	402	442	609	577
NVE10878	0	0	1	2	1	3	0	0	0	0	2	0	1	0	0	1	2	0	0	2	2
NVE10879	1	1	1	0	4	6	0	0	0	0	0	2	0	0	0	0	0	1	0	0	0
NVE1088	531	899	601	440	565	373	791	710	694	570	497	427	415	513	543	371	591	518	407	465	513
NVE10880	77	86	38	40	23	59	99	84	91	82	40	50	30	24	23	42	46	40	43	36	59
NVE10881	764	1210	740	844	1004	741	1139	991	795	925	832	835	752	808	893	609	1090	890	610	632	853
NVE10882	886	1662	1076	421	547	334	1370	1071	753	717	744	648	432	550	613	348	965	660	411	543	708
NVE10883	223	451	283	265	324	185	298	223	188	298	296	268	176	225	307	152	338	273	201	149	275
NVE10884	8	5	2	8	8	7	4	7	9	6	18	11	9	8	4	5	3	4	1	7	7
NVE10885	104	212	142	128	179	88	326	281	238	253	267	282	145	174	234	192	296	321	175	196	244
NVE10886	594	1030	802	561	1031	502	841	623	708	589	705	813	515	614	723	328	875	647	619	679	801
NVE10887	1258	2387	1534	1007	1155	926	1002	865	637	914	1025	1193	652	797	966	600	1493	1027	678	1003	1066
NVE10888	4307	8388	5337	5152	8218	4070	8617	8002	5561	8560	11211	11264	7081	8372	11154	5297	11270	9967	4137	4874	8011
NVE10889	541	536	360	280	553	352	924	848	755	812	774	772	724	693	838	562	1027	739	351	440	623
NVE1089	132	282	155	105	212	112	268	228	172	238	328	406	123	140	253	97	317	318	278	275	508
NVE10890	241	447	313	213	371	255	696	533	433	501	456	545	287	327	373	274	505	472	301	276	457
NVE10891	13	25	11	45	33	37	114	135	155	81	81	69	17	17	18	125	123	82	20	24	15
NVE10892	770	1214	542	763	1273	824	1292	1081	780	1124	1203	1138	766	883	1048	769	1442	1291	667	830	1126
NVE10893	2	12	0	2	6	4	23	27	19	7	11	21	6	13	9	17	36	19	5	6	8
NVE10894	12	52	31	5	8	13	79	75	61	20	42	38	27	17	10	37	45	35	32	9	32
NVE10895	58	164	57	64	57	32	185	196	140	131	224	189	93	135	167	74	319	174	67	97	166
NVE10896	23	90	44	49	74	23	135	75	52	66	154	179	33	73	121	26	171	146	34	52	102
NVE10897	3	4	1	0	2	0	7	8	2	9	19	18	4	4	10	6	13	17	3	6	13
NVE10898	119	577	217	59	94	67	431	480	270	798	1416	1600	350	482	801	274	1147	1134	92	94	365
NVE10899	916	2050	1170	956	1213	744	2276	2242	1795	1789	2630	2515	1567	2047	2147	1201	3159	1944	1155	1556	2193
NVE109	221	450	273	200	308	164	499	408	353	300	302	362	257	297	323	205	378	310	194	192	267
NVE1090	187	301	186	280	415	173	417	388	446	288	247	223	175	217	274	205	337	236	186	206	305
NVE10900	55	79	38	72	119	75	158	131	110	126	126	171	63	64	72	77	175	133	72	49	98
NVE10901	99	107	68	120	196	129	213	163	183	111	160	168	63	83	102	105	129	150	104	161	127
NVE10902	769	1371	925	979	1147	769	1441	1290	715	1284	1279	1317	748	813	1211	606	1375	1521	662	619	1191
NVE10903	1519	2282	1537	1007	1401	1073	2597	2161	2076	1436	1216	1370	1014	1056	1249	933	1758	1336	830	1080	1407
NVE10904	5	13	6	46	39	25	27	17	17	11	15	21	3	10	17	4	30	20	16	6	12
NVE10905	4	9	10	0	0	0	4	7	1	0	0	0	0	0	0	1	0	0	0	0	0
NVE10906	31	48	40	33	18	15	41	13	33	23	32	18	43	35	55	26	47	39	37	31	30
NVE10907	123	211	118	113	225	181	19	10	6	24	25	35	40	47	85	11	57	43	40	74	72
NVE10909	264	296	231	260	429	237	170	129	158	89	147	149	138	189	205	131	259	185	152	276	211
NVE1091	36	79	66	16	41	25	26	31	41	20	34	6	10	29	21	6	38	25	19	12	13
NVE10910	71	126	64	112	120	85	30	25	18	30	39	32	38	49	47	18	60	22	16	46	25
NVE10911	32	47	53	29	84	21	72	39	36	29	46	50	60	67	78	34	82	59	70	74	73
NVE10912	3	5	5	16	22	12	5	2	0	6	13	8	15	30	30	3	27	10	11	32	17
NVE10913	327	559	340	483	471	392	213	136	91	219	278	293	213	299	527	112	342	366	193	235	342
NVE10914	324	487	318	176	342	143	234	127	144	68	162	221	92	125	257	84	195	135	134	139	177
NVE10915	52	60	36	31	31	29	28	14	16	7	6	4	9	15	11	7	10	8	5	6	5
NVE10916	4	3	5	35	20	26	20	14	5	5	17	19	8	17	9	15	24	22	11	19	14
NVE10917	8	8	9	13	11	3	12	10	11	9	15	11	13	20	13	12	14	14	8	13	14
NVE10918	7	30	10	14	26	13	33	22	30	22	28	39	33	36	40	25	42	40	13	11	33
NVE10919	21	38	34	104	82	37	45	45	42	77	51	37	27	36	34	33	86	51	29	36	33
NVE1092	31	110	68	89	100	29	66	40	48	65	49	43	18	36	58	13	70	45	29	48	48
NVE10920	1	0	0	0	5	1	0	0	0	0	0	0	0	1	0	0	3	0	0	1	0
NVE10921	0	0	0	5	2	7	0	0	0	2	2	2	5	3	2	1	3	1	2	5	3
NVE10922	12	35	20	0	13	1	5	14	16	13	11	3	4	6	6	1	2	6	4	7	7
NVE10923	769	993	576	896	1275	763	2942	2794	2241	1823	1679	1447	1055	1026	1200	1192	1868	1493	782	740	1165
NVE10924	29	34	15	4	2	0	23	19	12	27	12	14	26	14	23	16	40	10	8	7	19
NVE10925	1	1	1	4	2	5	9	11	7	8	15	15	6	5	8	7	10	10	8	6	9
NVE10926	16	20	26	33	20	8	38	41	31	21	26	17	21	19	24	13	31	25	18	12	20
NVE10927	145	284	175	120	208	110	291	213	143	276	303	380	153	140	266	123	345	322	166	176	258
NVE10928	802	1046	812	448	419	301	818	723	692	401	391	230	355	448	365	280	566	313	263	376	430
NVE10929	774	1015	754	345	605	400	759	505	392	327	403	450	400	420	524	279	529	529	397	417	610
NVE1093	303	424	271	274	319	237	467	406	325	359	297	360	223	243	259	224	398	333	193	250	321
NVE10930	651	1371	792	532	555	363	1172	994	544	755	954	849	602	801	1225	422	1001	984	421	424	943
NVE10931	1208	2256	1635	1047	1365	846	2245	2101	1277	1733	1962	1883	1234	1310	1766	926	2158	1692	1066	1162	1929
NVE10932	84	134	138	114	191	129	129	107	137	155	156	220	79	111	184	59	168	207	117	127	170
NVE10933	72	78	94	96	137	76	151	110	94	112	129	135	142	116	178	92	151	150	115	122	154
NVE10934	32	51	30	37	104	66	73	56	75	39	50	100	83	62	65	59	77	89	83	89	82
NVE10935	4	14	0	9	11	2	38	46	39	35	71	62	20	27	35	30	80	58	0	5	8
NVE10936	25	32	17	20	29	32	29	14	18	11	33	36	13	15	9	10	21	14	15	21	25
NVE10937	39	110	73	34	58	53	88	74	41	52	57	53	55	72	56	35	56	57	35	50	53
NVE10938	0	2	0	1	0	1	0	0	0	3	1	0	0	1	2	1	0	2	0	1	1
NVE10939	39	9	36	3	1	5	51	5	16	8	12	12	11	15	8	7	31	13	17	11	11
NVE1094	16	57	17	10	13	1	34	36	21	16	39	30	30	35	23	20	69	32	13	15	25
NVE10940	99	132	130	86	106	74	102	104	169	133	119	132	54	91	92	60	143	119	60	63	86
NVE10941	224	484	397	243	309	148	269	271	217	339	477	437	162	250	321	140	421	375	219	246	359
NVE10942	212	335	241	120	186	85	425	359	329	177	236	184	216	227	195	169	279	223	108	150	211
NVE10943	44	40	66	110	98	89	29	22	25	60	47	59	10	18	23	19	43	69	26	20	33
NVE10944	106	122	94	22	47	39	154	142	154	56	78	61	68	73	86	70	130	87	45	67	81
NVE10945	69	130	100	103	206	64	129	118	98	171	189	177	124	128	194	62	183	170	129	122	221
NVE10946	91	193	105	163	226	101	91	72	95	114	101	73	102	144	161	59	168	114	95	137	169
NVE10947	106	203	103	81	104	67	204	230	136	147	212	161	152	161	195	104	291	180	98	112	184
NVE10948	43	156	39	16	12	20	85	171	54	75	88	111	46	113	83	78	207	95	37	29	58
NVE10949	50	241	101	52	105	92	1713	1901	825	913	1638	1005	482	460	426	1072	2305	1122	66	99	331
NVE1095	17	25	21	9	35	25	60	55	44	39	36	52	31	34	28	23	46	34	15	15	34
NVE10950	108	228	117	93	168	61	1114	1433	900	768	1373	861	357	355	343	709	1409	736	90	158	310
NVE10951	71	98	64	49	82	43	626	850	331	309	547	202	192	191	193	285	532	310	62	70	138
NVE10952	4497	4163	2582	3464	5336	4586	6635	6702	6142	3794	3290	2736	5973	4762	3465	4575	5598	3171	3073	3602	3207
NVE10953	825	2102	1143	1478	1835	1487	1393	3911	2784	1761	1672	1252	2970	3362	996	2272	3832	1420	1758	2561	1118
NVE10954	146	278	116	118	123	121	260	213	151	134	122	122	81	111	129	55	124	104	82	58	95
NVE10955	0	4	6	5	4	3	4	1	5	2	2	4	5	1	1	0	1	0	1	4	0
NVE10956	0	0	0	0	0	0	0	0	0	0	0	0	0	0	0	0	0	0	0	0	0
NVE10957	6	10	39	14	5	8	20	14	51	15	14	18	13	4	9	12	5	11	11	2	26
NVE10958	0	0	0	0	0	1	0	0	1	0	0	0	1	0	1	0	0	0	0	3	0
NVE10959	0	0	0	0	0	0	0	0	0	0	0	0	0	0	0	0	0	0	0	0	0
NVE1096	1129	1574	924	880	1141	863	2213	2235	2050	1274	975	697	1179	1099	1001	1056	1381	922	909	1044	1173
NVE10960	6	50	42	4	3	0	1	2	7	4	1	0	2	0	2	2	2	0	2	2	2
NVE10961	1	2	4	4	1	2	3	8	1	1	3	5	2	4	2	1	6	0	1	1	2
NVE10962	2218	2746	1694	1755	1939	1758	3020	2280	1812	2202	1697	1977	1680	1526	2001	1268	2217	2027	1583	1476	2200
NVE10963	73	178	155	96	279	99	130	77	77	137	214	260	53	63	129	43	160	203	112	99	130
NVE10964	1684	2690	1575	1377	1652	1220	2504	2476	2525	1513	1630	1361	1466	1544	1503	1461	2335	1595	912	1186	1419
NVE10965	151	374	293	172	260	152	340	326	289	208	238	197	103	135	199	144	260	249	176	186	254
NVE10966	49	129	88	107	158	51	98	98	99	118	109	149	82	70	111	68	140	125	88	79	110
NVE10967	223	310	153	192	186	73	275	234	205	206	184	169	142	139	177	112	226	143	141	113	188
NVE10968	3615	6480	4429	6495	7115	5083	7435	5084	4464	5428	4981	6356	2694	2945	4112	3095	6208	5499	2270	2309	3638
NVE10969	12	16	8	26	44	19	48	61	47	80	68	61	25	57	46	43	82	60	14	14	42
NVE1097	620	1090	804	636	524	407	741	572	420	568	554	478	295	381	585	211	628	591	339	303	537
NVE10970	287	321	221	392	529	267	423	452	240	474	498	360	318	440	549	217	473	363	199	234	485
NVE10971	0	0	0	0	0	2	0	0	0	0	0	0	0	0	0	0	1	0	0	0	1
NVE10972	128	185	155	132	182	92	227	149	102	164	187	175	147	158	170	140	251	202	144	158	229
NVE10973	923	1192	1093	697	1016	780	694	421	395	427	351	571	478	501	753	247	577	562	504	571	743
NVE10974	0	0	0	0	0	0	0	0	1	0	0	0	0	0	0	0	0	0	0	1	0
NVE10975	939	1390	988	615	681	448	931	891	999	653	563	547	660	664	630	478	819	527	505	640	615
NVE10976	437	623	508	184	256	127	433	253	275	281	254	211	189	311	280	141	398	275	209	339	340
NVE10977	20	30	25	27	36	16	35	22	28	12	21	8	10	25	14	30	45	29	16	43	22
NVE10978	144	59	87	82	100	63	127	31	123	44	42	29	74	82	64	56	101	42	59	105	63
NVE10979	143	97	120	96	137	61	176	97	97	91	140	110	75	141	96	84	197	153	54	90	114
NVE1098	29	22	21	25	35	16	45	54	38	48	59	28	32	26	32	32	38	29	21	30	39
NVE10980	969	1569	1031	775	966	585	819	569	636	636	602	596	504	699	772	322	741	615	548	685	873
NVE10981	218	291	276	262	341	229	452	269	254	400	355	473	275	301	345	222	518	386	315	326	459
NVE10982	46	101	44	30	55	26	23	20	22	6	19	14	39	55	54	10	25	21	59	73	71
NVE10983	524	911	539	479	640	384	820	635	595	579	503	548	392	492	531	387	703	504	412	454	594
NVE10984	114	173	102	116	109	90	134	128	133	146	95	116	89	109	106	90	120	140	62	82	120
NVE10985	185	245	156	283	305	205	312	232	178	293	259	356	202	249	354	147	371	343	230	193	362
NVE10986	3	7	5	13	14	6	7	4	3	12	5	1	7	6	5	4	19	7	10	9	3
NVE10987	336	760	450	365	338	208	472	456	383	386	356	212	185	238	377	137	391	470	194	239	384
NVE10988	536	801	540	789	652	551	422	352	354	229	176	161	182	227	230	153	321	174	172	208	250
NVE10989	37	53	68	54	27	56	19	23	31	13	18	21	6	12	12	2	13	11	4	11	18
NVE1099	0	4	0	3	2	5	10	4	2	1	13	6	2	6	2	2	8	3	0	0	3
NVE10990	44	151	57	16	120	99	139	177	182	97	183	299	99	155	180	41	176	146	93	126	209
NVE10991	0	3	2	2	0	0	1	1	1	1	2	2	0	1	3	0	4	3	0	0	0
NVE10993	26	36	25	33	60	20	56	85	112	36	43	24	20	45	35	38	45	37	19	43	34
NVE10994	0	6	0	2	8	3	0	2	2	0	20	3	5	1	3	8	0	0	9	0	4
NVE10995	21	33	12	3	5	11	16	20	16	8	1	4	13	9	16	6	11	10	9	8	12
NVE10996	5	10	6	1	1	1	9	9	8	0	7	3	1	3	9	1	1	1	2	2	5
NVE10997	168	204	136	86	129	139	312	137	121	163	128	113	55	80	123	57	156	149	70	68	146
NVE10998	33	52	23	42	25	43	78	95	50	45	22	50	44	49	44	44	67	43	19	21	27
NVE10999	57	122	32	109	102	88	180	181	153	124	105	94	110	74	99	77	144	159	37	36	82
NVE11	5	9	7	15	0	8	4	2	9	2	3	2	2	2	3	4	2	0	5	78	47
NVE110	373	783	525	281	524	221	990	890	845	750	902	1007	529	544	738	427	923	767	426	411	666
NVE1100	200	253	143	89	125	79	711	708	698	303	435	157	244	229	200	259	397	260	100	120	145
NVE11000	73	118	89	48	94	61	114	55	96	79	104	111	50	71	77	66	131	102	125	207	172
NVE11001	279	370	311	112	420	327	401	264	429	244	332	535	237	307	335	211	477	417	274	332	378
NVE11002	68	100	77	37	62	25	97	129	105	79	116	100	34	40	59	54	109	100	51	52	88
NVE11003	2	8	2	2	1	1	26	16	13	20	42	27	12	7	7	15	28	28	3	0	9
NVE11004	36	89	39	14	29	25	486	564	317	278	465	373	126	118	85	335	633	319	14	33	80
NVE11005	0	0	0	0	0	0	0	0	0	0	0	0	0	0	0	0	0	0	0	0	0
NVE11006	80	31	36	25	63	17	86	32	63	57	126	83	118	72	69	176	155	108	99	72	78
NVE11007	353	349	290	234	268	123	452	237	145	431	830	495	537	472	444	449	939	684	673	374	435
NVE11008	8	14	17	11	62	12	19	3	3	10	41	40	32	29	46	13	42	24	40	30	35
NVE11009	28	36	9	19	50	6	23	20	23	24	23	13	20	14	19	15	43	27	16	5	22
NVE1101	5	5	1	1	5	0	14	15	20	12	7	5	8	10	1	9	8	7	6	4	0
NVE11010	0	0	0	1	1	0	1	2	0	0	0	0	0	0	0	0	0	1	0	0	1
NVE11011	28	132	47	68	51	20	52	61	46	58	34	24	16	20	32	40	48	32	22	18	39
NVE11012	1010	667	549	224	849	824	1506	1049	954	240	526	602	1124	1037	567	895	1505	605	766	828	685
NVE11013	0	0	0	0	0	2	0	0	0	1	1	0	0	0	0	0	0	0	0	0	2
NVE11014	19	8	10	5	19	6	14	13	4	2	20	12	20	4	23	15	15	21	13	5	23
NVE11015	0	0	0	0	3	0	2	0	0	3	2	3	6	0	8	3	4	5	3	2	3
NVE11016	121	27	84	22	3	11	100	8	70	28	7	14	7	35	13	9	52	22	8	36	17
NVE11017	2	0	1	0	0	0	10	11	17	3	1	0	2	3	1	0	8	4	1	2	0
NVE11018	8	15	4	8	7	6	7	8	5	19	6	8	3	2	5	1	6	2	3	0	3
NVE11019	77	213	89	134	147	52	81	154	71	148	106	89	31	18	42	37	83	54	58	56	63
NVE1102	18	34	9	3	6	12	53	61	95	12	23	21	28	10	12	18	16	13	6	7	9
NVE11020	14	44	33	43	69	11	31	17	20	36	56	49	19	16	30	24	28	33	41	34	45
NVE11021	228	361	187	237	297	153	244	182	176	212	244	196	170	190	279	122	297	241	189	190	278
NVE11022	107	265	210	159	168	98	149	141	88	182	229	154	94	116	234	63	211	208	132	126	221
NVE11023	80	232	114	178	285	119	101	80	87	255	340	280	134	179	246	103	270	263	173	207	286
NVE11024	250	404	217	152	220	162	265	251	304	167	187	172	207	216	186	174	273	167	152	236	212
NVE11025	0	0	0	0	0	0	0	0	1	0	0	1	0	0	1	0	4	0	0	0	0
NVE11026	208	305	257	163	197	144	259	185	166	169	133	133	141	160	178	105	187	148	124	161	207
NVE11027	13	8	27	35	17	24	28	19	16	12	4	6	16	11	10	9	17	13	3	9	14
NVE11028	14	39	26	22	29	18	33	50	26	32	42	31	16	10	29	22	40	33	9	4	26
NVE11029	0	0	0	0	0	0	1	0	0	0	0	0	1	0	1	1	2	0	2	0	0
NVE1103	200	254	228	431	507	324	138	67	84	64	32	70	57	63	89	42	63	46	75	99	110
NVE11030	96	158	85	55	110	67	196	124	143	135	132	77	82	129	118	60	158	101	107	147	146
NVE11031	4	0	2	0	1	0	5	2	0	3	8	0	1	7	1	1	4	6	3	0	2
NVE11032	17	73	78	94	82	37	76	80	111	154	120	72	74	107	99	73	232	102	180	405	251
NVE11033	13	42	33	13	35	15	31	32	30	45	30	29	26	18	23	20	51	38	34	48	40
NVE11034	50	82	42	56	102	47	112	104	127	107	114	91	71	77	92	80	118	95	97	122	132
NVE11035	8	25	20	21	30	19	19	24	44	43	33	25	29	28	27	18	74	64	35	113	81
NVE11036	50	89	40	46	97	53	115	99	55	90	134	74	110	105	111	101	127	120	129	97	233
NVE11037	9	16	3	0	11	3	9	17	7	13	10	9	4	5	11	4	0	12	29	8	32
NVE11038	101	299	108	23	34	15	267	236	235	150	205	128	129	196	188	139	281	204	16	34	63
NVE11039	420	660	411	267	522	205	338	339	267	291	291	285	174	217	356	128	310	227	274	346	505
NVE1104	3	10	2	16	9	4	11	5	5	1	3	4	2	2	0	1	4	3	0	0	3
NVE11040	14992	14933	12540	5309	3987	4088	6353	4841	6898	2543	1323	869	3315	3649	2735	1901	3021	1726	2626	3990	3052
NVE11041	175	344	172	1102	959	607	919	1022	511	884	1222	1103	1009	1706	1270	602	2219	1234	504	1051	1016
NVE11043	2	7	1	0	8	2	15	12	19	4	1	1	4	0	0	3	0	2	2	0	0
NVE11044	11	9	14	11	4	8	25	19	23	7	3	3	5	2	2	5	2	3	4	2	4
NVE11045	0	0	0	3	3	0	2	4	4	1	0	1	0	4	0	4	5	1	1	1	6
NVE11046	9	11	3	4	3	3	10	9	15	3	11	7	3	5	1	2	4	3	4	6	6
NVE11047	1	1	2	0	3	1	4	2	0	0	1	1	0	2	4	1	0	0	0	2	0
NVE11048	18	4	1	0	5	1	14	3	3	3	3	4	3	2	3	1	0	5	0	1	0
NVE11049	0	0	0	0	0	0	0	0	0	0	0	1	0	0	0	0	0	0	0	0	0
NVE1105	0	0	0	0	0	0	1	0	1	0	0	0	0	0	0	0	0	0	1	0	0
NVE11050	0	0	0	0	1	0	0	0	0	0	0	0	0	0	0	1	0	0	0	0	0
NVE11051	9	0	0	4	16	8	23	1	0	1	8	7	15	15	7	12	17	15	14	38	19
NVE11052	0	0	0	0	0	0	0	0	1	0	0	1	0	2	0	1	0	0	0	0	0
NVE11053	0	0	0	3	0	1	0	0	0	0	0	1	0	1	0	0	0	0	0	1	0
NVE11054	18	26	14	1	3	3	25	13	14	11	25	22	5	14	12	5	25	12	13	9	17
NVE11055	14	48	22	8	18	17	73	49	35	46	107	72	21	48	46	26	65	43	18	23	63
NVE11057	0	2	0	5	0	0	1	0	0	0	3	2	3	3	2	3	3	0	3	0	3
NVE11058	0	1	0	0	0	0	3	0	1	0	0	1	1	0	0	1	0	0	0	0	1
NVE11059	5	26	16	7	6	11	17	6	9	3	3	2	2	6	9	1	5	6	3	11	9
NVE1106	708	1228	797	279	421	276	757	680	836	434	472	386	490	572	500	354	661	411	409	432	464
NVE11060	1397	2103	1269	788	836	638	1436	1253	1631	708	651	489	580	681	622	572	919	714	555	720	776
NVE11061	26	39	24	47	37	24	145	113	71	99	135	112	56	57	65	56	110	112	46	31	60
NVE11062	336	532	353	434	512	358	1207	985	699	1055	1051	938	356	403	560	467	893	891	458	306	652
NVE11063	275	635	500	513	852	495	535	438	404	616	758	836	398	454	665	287	688	703	400	472	595
NVE11064	72	149	142	95	169	73	134	105	112	90	131	177	58	74	133	45	116	129	57	107	118
NVE11065	18	38	22	25	19	14	44	32	47	30	37	27	20	26	25	9	60	23	37	61	67
NVE11066	873	1572	1067	950	1451	1013	1126	908	740	1103	1210	1291	1014	1413	1523	711	1757	1332	636	849	1045
NVE11067	39	137	81	32	60	25	73	68	119	87	98	115	48	127	136	50	125	109	60	96	91
NVE11068	50	65	61	62	51	46	87	42	33	75	91	80	38	62	100	34	69	92	49	48	88
NVE11069	45	59	45	100	99	98	171	137	82	157	180	160	112	101	146	110	184	189	99	54	155
NVE1107	5	12	2	26	12	8	22	19	10	15	18	14	11	7	12	6	10	12	13	16	28
NVE11070	588	923	556	619	791	689	726	643	319	849	953	1041	518	671	837	440	1069	1077	573	608	854
NVE11071	829	894	781	516	483	283	473	406	290	305	226	149	268	555	437	177	348	207	338	455	420
NVE11072	38	72	70	100	79	32	151	114	99	154	272	199	83	229	171	70	333	161	35	95	177
NVE11073	73	175	117	104	222	98	315	210	185	182	196	260	181	312	187	138	447	227	198	260	236
NVE11074	1	3	3	2	4	6	13	10	13	5	5	19	8	3	2	15	26	15	4	7	3
NVE11075	1705	2552	1587	490	646	476	2472	2129	2008	1437	1492	1488	1210	1253	1414	1048	1914	1442	1148	1359	1593
NVE11076	273	374	249	238	185	125	390	343	365	137	195	61	123	154	187	160	277	198	123	116	185
NVE11077	591	748	407	355	319	329	810	715	773	303	248	141	281	287	254	257	434	249	226	237	278
NVE11078	679	857	595	486	588	455	816	721	961	507	411	331	361	442	328	411	599	354	404	550	425
NVE11079	1643	2746	2230	2217	2865	2072	1770	1070	958	1081	951	1273	887	956	1236	444	1160	1022	901	957	1067
NVE1108	3180	3703	2184	2725	2169	2417	2850	2491	2196	1529	1338	1413	1678	1595	1614	1199	2080	1594	1311	1474	1794
NVE11080	1674	4503	2357	4496	4997	3542	3889	2534	2153	3458	2958	3454	1947	2327	3399	1501	3488	3307	2430	2495	3620
NVE11081	2	0	1	1	3	3	4	3	6	2	8	3	0	3	1	5	17	4	2	4	3
NVE11082	23	35	11	17	15	19	29	21	15	36	21	17	24	40	59	20	42	21	35	35	29
NVE11083	62	123	61	41	61	43	148	142	142	104	109	86	74	104	88	66	132	68	60	89	79
NVE11084	5	35	9	16	25	12	45	34	25	29	46	29	13	30	43	24	38	35	20	18	33
NVE11085	913	1276	910	1067	1284	1028	1174	901	650	1037	951	1172	900	921	1166	563	1267	1094	669	758	1059
NVE11086	0	0	0	0	0	0	0	1	0	0	0	0	0	0	0	0	0	0	0	0	0
NVE11087	5	2	0	5	2	2	3	4	8	2	0	0	2	0	0	2	3	1	1	2	3
NVE11088	2935	5663	5031	5023	6715	3923	4122	2849	2600	3387	3686	4336	2285	2596	3796	1966	4687	4457	3238	3577	4542
NVE11089	37	35	40	66	19	41	68	27	57	31	37	23	28	48	35	18	85	33	33	52	25
NVE1109	710	1275	813	434	567	329	1315	1059	461	1073	1271	894	670	1018	1346	501	1409	1035	420	504	1024
NVE11090	0	5	6	8	3	2	10	2	4	2	2	1	2	0	0	0	1	1	0	0	3
NVE11091	0	0	1	0	0	0	0	0	0	0	0	0	0	0	2	0	0	0	0	0	0
NVE11092	0	0	0	0	0	0	0	0	0	0	0	0	0	0	0	0	0	0	0	0	0
NVE11093	100	197	127	26	88	36	122	106	107	27	71	69	32	30	48	30	44	41	51	52	61
NVE11094	164	153	82	52	65	96	284	179	75	77	94	82	123	109	75	85	126	81	74	85	90
NVE11095	6	29	3	13	6	24	5	19	9	29	18	62	1	11	12	1	19	4	0	8	11
NVE11096	0	3	1	3	0	3	0	5	2	4	3	2	0	0	1	0	2	0	0	0	1
NVE11097	6	31	21	22	34	22	1	8	14	12	17	9	8	5	5	1	5	11	4	3	6
NVE11098	0	8	3	0	4	1	0	4	4	2	2	1	1	0	0	0	1	2	0	1	0
NVE11099	0	0	0	0	0	0	0	0	0	0	0	0	0	0	0	0	0	0	0	0	0
NVE111	1896	1498	1757	909	480	541	1308	590	1201	589	333	341	338	363	349	463	579	435	340	359	402
NVE1110	275	555	383	264	250	167	411	276	237	243	256	206	211	275	328	139	321	268	213	246	356
NVE11100	23	15	46	15	33	17	21	10	33	10	22	27	9	33	37	16	28	28	22	22	32
NVE11101	28	44	40	10	34	16	48	50	32	34	52	26	27	32	48	14	49	35	37	47	68
NVE11102	20	40	33	23	59	17	8	11	17	7	2	11	10	5	7	7	13	11	10	15	14
NVE11103	1	0	1	0	0	0	0	0	0	0	2	0	0	0	0	0	0	0	0	0	0
NVE11104	29	42	20	37	29	37	16	22	30	3	12	4	25	14	12	11	18	10	29	17	18
NVE11105	16	22	13	10	20	9	3	0	8	4	3	1	6	6	13	4	11	2	6	8	10
NVE11106	37	82	48	26	40	38	27	8	23	19	17	5	34	17	18	17	11	31	26	18	9
NVE11107	0	0	0	0	0	0	0	4	0	0	0	0	0	0	0	0	0	0	0	0	0
NVE11108	3	3	0	0	1	2	13	9	11	8	3	4	11	13	11	8	13	1	1	0	0
NVE11109	11	18	10	3	7	0	4	14	10	0	11	2	17	0	6	4	3	0	1	0	6
NVE1111	1058	1903	1471	1392	1442	879	1544	1106	837	1530	1419	1478	778	958	1363	657	1569	1600	888	957	1525
NVE11110	0	0	0	0	0	0	0	0	0	0	0	0	0	0	0	0	3	0	0	0	0
NVE11111	15	16	5	7	9	6	11	16	19	4	5	5	12	15	5	2	12	1	8	10	17
NVE11112	0	0	0	0	0	1	0	0	0	0	1	0	0	0	0	0	0	0	0	0	0
NVE11113	745	1499	933	744	1100	662	1327	1158	1074	1047	1068	949	775	963	909	678	1347	951	765	929	1044
NVE11114	5827	7424	4902	2752	2605	1984	3694	3133	3375	2094	1046	1425	2358	2911	2806	1471	2301	1801	1356	1807	1855
NVE11115	25	30	17	21	19	20	42	35	28	23	6	17	23	12	17	13	25	15	24	18	11
NVE11116	32	105	57	51	68	32	153	102	51	161	217	239	67	67	140	39	131	155	92	90	208
NVE11117	16056	22485	15970	12753	16369	11489	20296	19120	17319	16242	13333	14464	13547	13648	14612	12117	19643	16104	12413	13698	17132
NVE11118	1188	2009	1241	727	627	531	1234	1085	1056	613	653	318	529	678	789	395	994	633	500	696	752
NVE11119	2023	2732	1510	943	1182	754	1905	1818	2173	860	902	594	947	1292	1032	771	1448	988	773	1171	1063
NVE1112	88	120	95	43	22	19	70	67	83	41	57	42	47	31	33	35	67	42	23	36	34
NVE11120	7666	9922	6386	3485	3472	3146	7378	6416	5327	4524	3783	3490	4146	4694	4801	2955	5653	4312	3142	4009	4827
NVE11121	446	958	628	714	866	543	696	525	299	607	611	672	267	363	639	227	561	648	407	450	757
NVE11122	427	703	458	264	322	188	708	708	816	323	357	392	234	254	228	353	444	321	284	283	321
NVE11123	186	142	142	112	193	141	192	121	183	142	105	130	124	139	125	109	178	128	88	135	150
NVE11124	143	276	143	319	263	274	165	179	167	223	168	133	80	138	186	87	207	170	130	129	214
NVE11125	513	695	369	234	283	200	586	514	512	217	275	194	185	279	173	241	353	207	138	194	219
NVE11126	0	13	4	10	8	2	11	23	14	15	12	3	12	6	7	20	16	13	4	8	7
NVE11127	0	0	0	0	0	0	0	0	0	0	2	0	0	1	0	0	0	1	0	0	0
NVE11128	27	12	30	17	3	6	11	0	11	7	2	7	3	13	13	0	19	6	6	7	9
NVE11129	132	27	81	114	38	64	61	5	37	52	6	22	24	46	29	11	45	31	24	62	44
NVE1113	493	483	289	230	332	268	835	889	892	320	242	221	366	356	238	324	510	272	225	250	241
NVE11130	234	193	125	87	104	101	257	252	265	131	99	73	180	125	104	140	182	82	80	99	141
NVE11131	1	5	0	2	0	0	2	3	0	0	1	0	0	2	0	1	1	0	0	0	0
NVE11132	22	68	41	65	89	57	25	9	13	35	34	25	27	58	55	13	46	33	22	47	72
NVE11133	73	38	52	20	6	18	56	19	61	4	0	2	5	8	3	1	11	4	5	12	3
NVE11134	26	47	42	88	76	49	21	15	12	68	33	29	41	42	58	15	49	39	73	44	62
NVE11135	428	608	371	403	365	322	282	160	241	188	118	147	275	309	342	123	237	207	260	258	350
NVE11136	0	0	0	0	0	0	0	0	0	0	0	0	1	0	0	4	0	0	0	0	0
NVE11137	122	160	129	154	124	99	71	81	59	67	28	51	81	109	96	50	78	67	85	93	109
NVE11138	0	3	0	0	0	0	0	0	1	0	0	0	2	0	0	0	0	0	0	0	0
NVE11139	84	125	100	139	98	54	60	37	31	71	29	39	70	95	138	31	103	99	83	92	148
NVE1114	174	320	183	247	410	289	446	250	107	345	414	542	337	335	795	146	462	661	298	219	673
NVE11140	216	269	158	100	70	87	153	128	130	74	48	38	56	69	63	33	73	64	46	44	78
NVE11141	11	20	8	9	9	14	23	26	24	8	11	6	5	4	3	8	7	10	3	7	5
NVE11142	41	39	41	40	28	12	56	47	54	22	20	4	20	23	22	13	23	23	9	9	21
NVE11143	0	0	0	0	1	0	0	0	0	0	0	0	0	0	0	0	0	0	0	0	0
NVE11144	0	0	0	0	0	1	0	0	0	0	0	0	0	0	0	0	0	0	0	0	0
NVE11145	0	0	0	0	0	0	0	0	0	0	0	0	0	5	0	0	0	0	0	0	0
NVE11146	19	13	20	11	12	25	23	15	44	11	12	20	6	1	6	10	13	21	9	9	16
NVE11147	242	626	460	251	375	159	430	346	262	436	499	408	221	275	413	187	432	424	240	230	462
NVE11148	37	83	59	18	39	20	28	30	15	20	34	28	14	28	35	11	41	44	17	23	40
NVE11149	911	1357	1140	613	769	624	725	621	475	605	589	727	407	645	800	295	673	611	439	510	704
NVE1115	28	93	36	64	84	42	100	66	32	91	90	22	41	44	79	27	76	60	52	38	81
NVE11150	280	528	270	195	254	161	304	294	180	205	224	225	180	246	286	107	273	225	179	156	258
NVE11151	67	136	100	140	166	95	50	39	38	131	101	88	74	103	152	49	120	112	88	143	140
NVE11152	2121	3315	2283	1601	1831	1143	2921	2715	2265	1868	1540	1265	1765	1843	1822	1197	2143	1616	1203	1519	1729
NVE11153	2497	2943	1743	1816	1955	1968	3901	3439	3016	2543	2089	1926	2151	2188	2226	1751	3224	2304	1513	1804	2265
NVE11154	1972	2890	1996	1205	1467	1032	1872	1434	1299	1147	1083	893	928	1236	1137	831	1814	1170	969	1235	1268
NVE11155	16	42	18	51	59	20	101	111	77	96	143	117	52	83	75	54	110	92	59	86	145
NVE11156	224	321	247	171	273	190	226	171	122	217	275	363	104	131	219	100	245	275	129	182	234
NVE11157	1322	1581	987	719	600	698	1123	844	740	684	472	564	432	545	605	321	690	618	356	449	649
NVE11158	44	120	50	32	53	15	232	326	223	205	267	155	102	104	102	136	339	193	89	148	171
NVE11159	2857	4085	2810	1923	2191	1670	3525	2902	2362	2322	2196	2207	1492	1586	1871	1472	2951	2474	1320	1350	1922
NVE1116	46	69	32	58	34	36	53	48	32	33	40	26	22	51	53	18	47	48	32	26	54
NVE11160	70	126	95	95	185	94	81	75	94	98	101	66	73	186	109	47	122	72	79	132	122
NVE11161	139	215	150	117	116	92	68	83	45	40	17	16	23	54	32	13	45	16	78	71	29
NVE11162	108	226	137	196	181	121	61	72	83	58	29	27	53	71	54	37	60	43	100	133	84
NVE11163	165	301	219	117	134	94	69	64	82	51	12	15	32	53	25	22	43	25	56	99	53
NVE11164	262	511	243	270	483	326	576	526	288	670	743	742	447	520	687	283	872	771	427	468	853
NVE11165	698	1023	635	227	299	336	784	627	800	306	320	330	405	492	667	231	576	427	355	482	556
NVE11166	1169	2022	1017	932	1094	1125	3393	3154	1577	2434	2819	2887	1783	2531	2474	1519	3562	2640	827	915	1814
NVE11167	6	3	4	1	1	5	0	0	0	1	2	2	0	1	1	0	1	1	0	0	2
NVE11168	5	2	1	1	9	3	2	4	4	0	3	3	0	2	2	0	0	11	1	1	1
NVE11169	112	160	84	110	119	123	327	204	274	103	77	129	68	112	112	62	137	110	51	98	134
NVE1117	297	372	426	176	271	150	221	154	188	161	156	177	79	147	187	88	202	205	162	162	246
NVE11171	104	258	103	124	212	92	322	352	185	180	112	88	201	108	79	155	91	77	159	81	95
NVE11172	2	4	0	0	1	0	0	1	1	0	3	0	0	0	1	0	0	0	0	0	0
NVE11173	0	0	0	0	0	0	0	0	0	0	0	0	1	0	0	0	1	0	1	0	0
NVE11174	16	21	17	4	10	5	38	18	23	23	6	9	4	6	1	20	41	19	9	10	8
NVE11175	0	0	0	0	4	0	0	0	1	0	0	0	0	0	0	0	0	0	0	0	0
NVE11176	15	34	27	74	136	86	54	32	16	54	83	96	37	20	51	17	52	80	23	24	80
NVE11177	0	0	0	0	0	0	0	0	0	0	0	0	0	0	0	0	0	0	0	0	0
NVE11178	0	0	0	0	1	0	0	0	0	0	0	0	0	1	0	0	0	0	0	0	0
NVE11179	0	0	0	3	1	0	1	1	0	2	1	0	0	1	3	1	3	0	0	1	1
NVE1118	34	67	39	32	27	17	60	40	54	30	34	20	25	28	61	21	42	50	30	37	46
NVE11180	501	331	270	162	255	200	435	195	240	134	157	175	231	168	200	139	204	165	231	220	238
NVE11181	56	91	65	30	40	23	94	52	38	46	36	28	31	41	42	25	59	54	48	58	92
NVE11182	207	508	304	153	156	107	339	354	221	270	177	104	165	249	293	121	224	228	286	387	461
NVE11183	1242	1837	987	822	1079	823	2184	1612	1646	1242	1247	1119	1146	1473	1322	940	1751	1337	805	1032	1199
NVE11184	1416	2209	1473	880	1038	640	1948	1552	1263	1123	1110	995	716	903	1107	652	1339	1161	866	929	1221
NVE11185	152	288	199	125	160	102	207	166	138	143	149	183	95	119	132	72	184	158	101	159	154
NVE11186	127	180	143	102	174	83	192	155	232	154	102	102	114	153	114	114	233	111	114	119	115
NVE11187	2554	3630	2351	1574	2041	1476	3818	3541	3924	1925	1560	1401	2286	2358	1984	1834	2485	1654	1464	1789	1759
NVE11188	14	11	9	3	1	1	13	13	6	4	1	5	1	1	3	2	4	2	1	2	1
NVE11189	8	7	5	12	2	5	4	18	6	11	7	5	5	13	5	2	12	9	3	12	8
NVE1119	170	148	103	101	86	71	172	192	201	86	99	51	84	132	143	77	133	123	91	108	131
NVE11190	3021	4280	2765	1477	1586	1224	3835	3485	3608	2220	2041	1672	1639	2003	2039	1447	2755	1945	1271	1643	2051
NVE11191	667	937	526	1154	1062	775	859	842	926	511	379	347	453	399	442	331	552	410	341	348	375
NVE11192	44	18	57	21	6	21	5	3	19	4	1	6	4	5	4	10	9	8	2	6	2
NVE11193	75	49	64	59	48	34	158	71	157	50	18	44	72	67	38	79	84	42	49	54	24
NVE11194	18	11	29	14	13	14	13	4	9	11	3	21	6	6	11	11	9	11	8	8	8
NVE11195	18	21	28	11	4	12	5	10	8	8	3	9	3	3	1	7	1	7	0	7	8
NVE11196	683	1084	648	390	464	542	1429	1163	1075	616	512	515	498	459	439	500	686	563	409	438	516
NVE11197	1	6	12	0	1	2	6	2	1	0	1	1	2	2	2	0	3	5	4	11	2
NVE11198	33	102	77	41	48	27	64	66	62	61	78	49	28	36	31	33	85	54	45	58	71
NVE11199	603	1220	604	645	531	388	796	740	538	586	629	553	421	566	710	373	802	660	523	434	838
NVE112	174	287	255	197	190	102	172	118	109	156	139	191	97	105	128	63	186	151	141	135	143
NVE1120	7	5	4	8	13	4	10	18	28	22	12	13	3	7	6	8	12	5	4	3	4
NVE11200	523	568	509	409	486	390	564	488	318	428	302	374	320	316	372	219	386	325	255	301	382
NVE11201	212	270	204	147	170	122	301	196	334	159	119	119	100	107	99	112	195	115	122	133	137
NVE11202	36	54	37	23	36	21	33	34	34	34	55	51	22	34	37	15	46	56	34	23	36
NVE11203	858	1274	758	1275	1061	1113	1293	1145	990	811	744	770	611	599	685	499	908	786	592	585	839
NVE11204	662	844	531	600	877	654	1297	1026	596	1288	1066	1319	662	736	937	652	1171	1200	454	503	956
NVE11205	25	52	30	47	73	38	70	44	38	84	123	106	33	69	113	25	121	81	56	65	81
NVE11206	1327	2233	1259	1037	1159	1012	1699	1280	732	922	793	825	883	1088	1293	484	1174	956	908	1057	1319
NVE11207	111	255	178	170	354	127	200	173	155	253	312	362	85	153	242	87	259	287	157	185	243
NVE11208	259	847	461	702	894	592	435	438	465	861	1000	1565	269	434	620	313	1002	794	458	527	784
NVE11209	0	0	0	0	0	2	0	1	1	0	1	0	0	0	0	0	0	1	0	1	3
NVE1121	2	0	0	1	0	0	0	0	0	0	0	0	0	1	1	1	0	0	0	0	0
NVE11210	29	112	28	64	46	29	43	30	36	58	77	39	18	13	43	23	38	57	31	11	50
NVE11211	170	409	202	147	234	142	182	209	229	92	146	127	48	63	97	67	87	86	86	72	125
NVE11212	0	1	3	6	1	0	1	0	0	3	5	3	4	2	3	1	0	4	1	1	3
NVE11213	54	76	62	24	29	28	141	161	133	71	53	55	27	5	31	72	23	72	22	15	44
NVE11214	0	0	0	0	0	0	1	0	0	0	2	0	0	0	1	0	0	0	0	0	0
NVE11215	0	0	0	0	0	0	0	0	0	0	0	0	0	0	0	0	0	0	0	0	0
NVE11216	60	128	92	45	56	26	82	152	173	104	75	30	32	45	51	27	72	62	25	44	64
NVE11217	14	19	25	9	22	7	19	14	23	7	22	14	6	11	12	3	15	10	3	2	15
NVE11218	1570	3214	2023	1917	3149	1688	3750	3509	3419	2859	3235	2603	2573	3148	3129	2376	4588	3119	2129	2825	2854
NVE11219	1095	1826	1512	1190	1702	924	1732	1355	1091	1698	1941	1925	622	804	1270	740	1992	2101	761	890	1380
NVE1122	1	2	3	7	7	6	4	0	2	0	0	0	0	0	2	0	2	0	1	0	0
NVE11220	1266	1804	1196	720	826	615	1510	1414	1595	1014	964	750	829	924	770	906	1449	836	794	885	985
NVE11221	816	1782	1202	1480	2110	1478	1652	1387	1135	1942	2131	2294	948	1109	1470	1108	2611	2052	1116	1181	1613
NVE11222	62	150	92	109	125	105	134	62	71	78	102	87	66	99	81	59	101	105	82	55	91
NVE11223	727	1064	732	566	671	529	964	788	669	729	560	593	493	691	778	432	974	699	514	695	731
NVE11224	620	509	455	568	721	739	452	287	416	217	143	202	189	195	171	153	243	191	260	333	290
NVE11225	20	51	27	11	39	24	53	67	36	50	63	50	40	62	71	47	90	66	31	57	70
NVE11226	162	229	68	89	234	215	325	336	258	223	278	304	284	331	307	345	437	289	127	238	257
NVE11227	719	845	518	509	705	587	540	540	437	463	411	487	424	440	449	286	527	453	283	332	457
NVE11228	620	1126	678	516	961	507	905	738	884	806	881	927	589	604	810	447	1045	863	768	870	1007
NVE11229	48	80	44	58	80	74	267	207	176	170	160	167	88	84	119	116	173	170	78	67	117
NVE1123	0	0	0	0	0	0	0	0	0	0	0	0	0	0	0	0	0	0	0	0	0
NVE11230	3002	3671	2996	1728	2225	1531	3396	2590	1617	2225	2028	2268	1223	1544	1913	1240	2623	2191	1056	1128	1814
NVE11231	1920	2747	1591	1688	1827	1408	3874	3539	2785	1653	1863	959	1826	2409	1790	1701	2821	1690	1303	1677	1807
NVE11232	84	180	92	131	279	105	309	261	207	320	390	399	152	185	278	118	363	336	167	175	299
NVE11233	182	406	247	371	705	336	574	577	422	552	638	720	326	384	566	333	745	684	436	367	646
NVE11234	550	919	565	473	759	453	1039	824	500	768	816	759	559	641	790	481	899	724	554	543	808
NVE11235	141	240	204	279	315	179	324	270	192	400	353	384	237	253	359	179	405	385	271	227	385
NVE11236	45	96	58	18	12	24	62	56	31	28	37	23	40	42	48	22	50	25	37	47	67
NVE11237	31	71	45	45	24	14	60	46	23	52	46	43	19	19	53	11	61	46	37	32	64
NVE11238	53	68	59	81	110	78	63	51	48	45	65	103	39	63	81	37	71	95	31	57	80
NVE11239	72	165	112	106	158	102	154	141	81	120	152	141	101	101	184	71	150	114	91	109	168
NVE1124	5	21	9	16	17	8	50	33	26	9	17	13	18	19	13	23	32	21	8	11	11
NVE11240	107	131	86	116	104	64	119	130	125	74	120	82	95	79	129	66	133	103	88	97	114
NVE11241	420	604	323	214	398	162	586	612	609	300	371	290	262	258	327	257	396	264	237	272	334
NVE11242	586	1107	684	572	694	402	585	579	539	358	347	372	321	373	447	173	449	340	400	571	650
NVE11243	111	330	246	246	415	219	237	192	142	235	328	366	83	151	233	78	271	263	204	199	319
NVE11244	1663	2230	1319	668	804	615	1989	1920	2040	856	779	632	896	917	892	675	1164	743	959	1096	1175
NVE11245	34	47	22	71	55	32	94	86	77	134	95	69	54	76	68	35	119	110	80	50	160
NVE11246	2252	2974	1651	1250	1714	1284	3133	3409	3193	1603	1476	1166	1820	1980	1518	1639	2482	1334	1479	1886	1732
NVE11247	3457	5075	2936	1934	2323	1980	3193	2743	2376	1960	1956	1765	1898	2449	2438	1206	2937	1985	1814	2034	2353
NVE11248	4	19	6	1	6	1	27	41	23	19	60	43	26	36	42	29	40	31	16	15	35
NVE11249	4331	7144	5494	4834	4734	3586	3623	2702	1700	3679	3562	3943	2525	3022	4480	1633	3836	3677	2775	2763	4572
NVE1125	17	25	12	14	15	21	40	23	13	13	16	14	4	2	1	8	12	11	2	6	8
NVE11250	26	68	28	11	8	8	44	44	40	32	44	36	22	18	34	13	41	34	19	26	41
NVE11251	782	1721	1229	780	1003	654	861	626	514	671	659	878	392	429	622	325	739	661	563	602	787
NVE11252	4	5	8	1	2	4	6	4	2	0	3	2	0	3	0	0	2	0	2	0	0
NVE11253	498	765	429	352	486	363	821	801	612	632	683	756	450	498	718	422	896	713	494	544	777
NVE11254	0	0	0	2	0	0	0	0	0	0	0	0	1	1	0	1	2	0	0	0	0
NVE11255	1306	1634	1401	444	711	422	1206	1032	1508	508	597	477	422	453	581	421	855	617	616	714	738
NVE11256	629	865	671	360	538	344	786	609	643	453	377	389	374	439	474	266	528	380	333	372	429
NVE11257	4884	4829	2517	1275	1369	1616	3430	3286	2339	1266	939	915	1789	1789	1384	1265	1669	1137	1174	1337	1267
NVE11258	2682	3864	2509	2535	4241	2875	3468	2873	2795	2321	2857	2821	2231	3082	2960	1477	3571	2511	1955	3237	3189
NVE1126	0	4	2	2	1	7	0	4	0	2	0	0	0	2	1	0	2	4	1	0	1
NVE11260	292	585	391	500	607	441	408	374	239	396	373	374	251	315	451	181	539	465	314	355	479
NVE11261	2170	3777	2270	1266	1580	1133	2240	2340	2258	1424	1419	711	1196	1455	1605	1090	2008	1453	1426	1816	1998
NVE11262	992	1908	1348	847	1104	729	1776	1526	1183	1444	1635	1839	1096	1156	1655	811	1767	1573	972	1048	1548
NVE11263	1642	2606	1865	908	1196	828	1721	1455	2012	1066	937	878	760	863	740	738	1294	978	811	1034	1001
NVE11264	740	430	605	177	153	146	135	112	82	76	26	34	78	115	75	48	79	71	51	65	51
NVE11265	67	156	72	104	86	67	84	87	82	54	83	65	46	124	76	43	134	48	76	99	69
NVE11266	163	325	230	317	338	210	193	109	121	153	173	172	147	175	222	105	218	205	156	171	249
NVE11267	547	923	565	358	511	341	659	482	605	388	428	382	358	392	442	293	555	400	332	430	574
NVE11268	17	21	20	3	8	5	14	8	12	10	9	14	10	11	13	7	19	14	2	3	10
NVE11269	157	297	219	124	163	105	166	162	101	110	181	136	65	105	200	47	183	188	74	107	167
NVE1127	48	98	48	38	67	30	135	193	147	143	142	86	57	53	58	81	108	81	37	33	54
NVE11270	175	273	220	132	110	115	303	275	245	173	172	143	143	155	189	145	236	174	145	142	175
NVE11271	2399	3984	2871	2273	3739	1858	3406	2604	1771	3900	4741	5196	2169	2990	4569	1668	4334	4387	2326	2871	4037
NVE11272	10	12	10	7	5	6	7	9	4	10	2	7	2	7	2	7	14	7	5	14	2
NVE11273	0	2	2	2	0	0	0	1	1	0	0	0	0	1	0	0	0	1	0	1	0
NVE11274	89	195	130	85	168	118	131	129	103	71	166	208	100	159	167	77	208	183	77	118	131
NVE11275	18	15	31	21	21	11	24	6	26	31	27	9	27	17	10	14	18	15	10	15	16
NVE11276	391	554	421	383	434	351	528	380	343	434	372	339	249	310	396	218	478	379	284	260	417
NVE11277	925	1608	994	523	712	458	1426	1179	1002	761	861	644	605	695	866	499	1017	775	588	646	816
NVE11278	190	391	176	147	147	100	316	279	216	198	187	126	136	167	188	133	211	183	116	116	169
NVE11279	9025	18173	10901	7882	11533	7280	15774	14762	13940	13760	16886	20204	6821	8401	10456	9683	21307	15851	8953	9851	14641
NVE1128	0	1	0	0	0	0	0	0	0	0	0	0	0	0	0	0	0	0	0	0	0
NVE11280	592	866	643	328	365	198	906	767	850	392	436	254	391	285	433	275	364	352	332	282	518
NVE11281	66	66	49	18	25	11	98	130	111	75	58	54	88	106	77	76	155	58	35	33	63
NVE11282	248	375	268	85	324	140	811	745	911	688	995	931	550	777	780	553	1419	715	398	496	661
NVE11283	1450	1944	1353	1096	1183	838	1634	1901	2451	1005	930	661	968	1134	959	837	1426	843	806	1057	1019
NVE11284	684	1041	733	631	636	449	905	742	761	418	385	187	398	441	522	318	521	375	395	371	548
NVE11285	1823	2627	1895	1220	1589	1011	2084	1814	2039	1025	1007	808	1056	1073	1326	784	1379	960	972	1185	1402
NVE11286	56	110	72	38	61	29	168	143	115	89	93	113	72	72	70	47	151	83	61	74	94
NVE11287	779	980	515	380	445	360	1593	1532	2101	646	513	476	550	610	394	627	972	636	321	567	445
NVE11288	110	216	132	124	253	128	210	206	221	166	202	174	151	90	148	112	207	142	174	106	201
NVE11289	530	529	347	294	509	301	419	384	317	503	397	383	338	347	321	306	461	418	352	397	456
NVE1129	48	156	114	72	135	37	112	143	121	147	163	101	116	136	148	78	188	167	117	113	134
NVE11290	111	231	122	161	196	144	185	145	145	189	199	179	103	165	158	100	263	184	110	139	166
NVE11291	81	186	107	40	43	15	48	69	64	31	42	30	34	50	51	28	48	32	25	29	33
NVE11292	223	461	263	743	702	719	196	186	187	176	120	147	153	194	128	69	160	114	136	187	181
NVE11293	1654	2584	1775	877	1012	699	1774	1533	1460	1009	949	738	844	1108	953	805	1403	936	861	1280	1090
NVE11294	161	230	132	142	166	67	182	205	130	176	140	119	110	106	123	71	147	91	126	160	145
NVE11295	1998	3121	2233	706	1008	643	1638	1450	1130	1057	1040	1201	977	1140	1013	646	1360	863	853	1312	1308
NVE11296	15	44	45	21	33	11	19	27	11	38	47	53	15	23	44	5	24	57	24	28	85
NVE11297	437	608	283	181	310	297	608	508	504	274	267	324	264	322	258	259	455	245	196	262	266
NVE11298	0	4	5	3	1	0	0	3	0	0	1	0	4	1	1	1	1	3	2	3	7
NVE11299	291	584	329	106	137	88	393	435	459	285	351	245	261	332	307	233	564	334	340	428	471
NVE113	9	19	8	15	16	20	19	10	9	8	12	8	8	10	5	6	8	12	8	9	8
NVE1130	8	7	17	4	12	10	24	19	23	4	15	17	8	4	10	11	13	21	7	4	9
NVE11300	0	0	0	0	0	0	1	0	0	0	0	0	0	0	0	0	0	0	0	0	0
NVE11301	18	35	36	18	12	7	7	6	2	1	1	0	3	3	0	3	3	1	7	6	0
NVE11302	2	1	3	3	12	0	0	2	0	15	18	0	11	4	19	8	19	15	11	19	34
NVE11303	7495	8770	6827	6103	6585	5149	4292	3172	3854	2524	1532	1751	5003	4408	4442	1962	3197	1968	3296	4656	3706
NVE11304	155	223	274	154	96	76	108	64	86	127	51	64	33	82	34	51	119	38	63	76	54
NVE11305	64	126	57	44	92	44	113	92	69	109	130	111	55	66	98	53	124	105	54	79	105
NVE11306	225	664	383	407	784	305	719	701	676	855	871	899	398	558	710	382	842	847	507	562	779
NVE11307	38	59	28	22	24	15	256	384	305	188	235	98	111	59	58	245	294	139	20	24	42
NVE11308	45	63	59	27	28	17	397	531	416	208	276	77	94	56	70	178	329	144	19	27	47
NVE11309	7	33	9	0	0	0	18	8	11	3	12	13	11	11	16	6	15	2	3	3	4
NVE1131	3	7	2	1	3	2	5	2	5	5	1	0	1	3	4	1	2	0	1	5	3
NVE11310	9	53	30	1	2	0	32	54	31	24	22	22	21	15	35	13	38	31	4	1	3
NVE11311	68	106	90	44	44	44	476	668	373	437	762	261	165	154	163	309	699	378	52	49	139
NVE11312	1	3	0	2	2	3	4	9	4	4	2	2	1	3	6	1	3	4	4	4	1
NVE11313	7	19	2	10	8	7	5	7	3	3	10	0	2	6	1	2	3	3	5	5	5
NVE11314	673	941	670	632	829	506	1038	903	967	934	802	819	521	533	621	517	900	756	589	618	807
NVE11315	13	10	12	6	4	4	29	32	36	17	12	3	10	5	7	17	16	1	4	4	2
NVE11316	167	300	113	30	54	49	319	375	332	144	168	109	173	188	152	149	347	182	76	110	103
NVE11317	163	206	89	30	36	28	233	210	139	127	137	64	121	127	112	103	284	128	62	82	81
NVE11318	25	63	11	5	10	5	44	31	22	28	29	9	14	28	20	21	67	18	9	11	7
NVE11319	470	615	274	224	296	268	319	242	250	123	131	87	109	148	180	85	233	130	107	146	148
NVE1132	0	0	0	0	0	0	0	0	0	0	0	0	0	0	0	0	0	0	0	0	0
NVE11320	396	568	333	429	333	343	472	549	607	366	239	179	440	430	285	423	439	271	358	487	355
NVE11321	2053	2846	1923	1503	1636	1268	2918	2164	3141	1338	1105	836	1238	1509	1402	1085	1967	1238	1219	1713	1531
NVE11322	1281	2615	1439	1520	2143	1205	2117	2004	1302	1984	1902	1920	1300	1390	1860	1079	2254	1729	1260	1250	1982
NVE11323	481	1146	471	149	181	86	1116	1374	1204	511	839	496	474	654	571	511	1129	567	250	373	507
NVE11324	941	1740	933	1464	1807	818	2777	2756	2515	2334	2060	1487	1180	1296	1097	1424	2287	1699	1044	1026	1296
NVE11325	45	88	61	52	82	16	117	116	97	125	175	123	108	129	152	111	204	141	61	80	102
NVE11326	465	842	516	421	515	357	628	531	416	473	548	494	439	472	587	274	650	522	464	580	647
NVE11327	123	208	144	151	212	147	176	175	126	205	206	234	162	212	291	130	241	268	166	168	256
NVE11328	114	175	181	324	356	192	207	152	59	379	432	468	179	251	374	148	456	472	325	291	492
NVE11329	55	75	63	28	99	40	100	114	65	81	98	120	79	53	78	31	93	82	111	81	123
NVE1133	1501	1911	1303	833	1322	805	1673	1581	1588	832	798	600	844	811	909	603	917	588	913	1184	1227
NVE11330	2092	3236	2118	1650	2306	1612	3198	2896	2767	1653	1443	1392	1644	1689	1959	1185	2276	1667	1427	1515	1980
NVE11331	662	855	599	332	545	279	705	578	726	343	326	380	297	330	351	218	424	321	241	276	318
NVE11332	173	308	257	217	271	128	211	143	117	241	228	230	147	207	317	101	294	246	157	187	273
NVE11333	3498	8256	5300	5573	5239	4014	1679	1453	1035	1982	1622	1810	1236	1577	2119	866	2165	2117	2031	1961	2902
NVE11334	695	1494	1059	794	1287	537	847	938	815	692	706	671	638	700	730	536	829	769	646	745	961
NVE11335	1400	1600	1227	761	875	679	1564	1397	1151	1009	883	761	808	895	981	647	1250	903	577	667	869
NVE11336	188	182	94	84	99	67	147	191	201	69	53	56	94	66	68	116	117	51	42	44	64
NVE11337	441	563	508	156	211	83	625	554	446	410	552	345	220	305	296	253	518	362	186	210	325
NVE11338	1559	2242	1253	831	1025	768	1585	1332	752	992	921	914	730	843	955	627	1152	945	549	604	1009
NVE11339	3504	4868	3998	753	629	520	1722	1364	1114	1279	1064	738	932	1684	1458	596	1355	1039	788	1475	1205
NVE1134	1	0	4	3	0	0	2	3	0	2	0	0	0	0	0	1	4	2	1	1	2
NVE11340	7	42	22	1	10	1	18	38	17	21	15	16	9	14	15	20	43	20	3	15	13
NVE11341	1	0	1	1	0	0	1	0	3	8	1	1	0	0	0	1	1	2	0	1	0
NVE11342	9	40	25	63	123	56	29	60	30	73	131	103	38	58	67	25	94	109	77	84	139
NVE11343	17	30	15	38	35	27	42	44	51	55	29	39	43	60	51	28	72	65	27	35	33
NVE11344	15605	20722	11725	19831	21447	18345	29426	25460	17895	23554	18945	17742	20825	23998	20473	18452	27985	20082	13615	16350	18777
NVE11345	391	678	598	110	407	155	363	309	271	329	299	289	211	241	363	144	298	357	349	307	420
NVE11346	3519	5240	3164	1120	1386	948	3430	2908	3478	2001	1720	1127	2076	2467	2047	1586	2850	1714	1635	2017	1926
NVE11347	15	61	10	1	7	9	22	17	9	9	7	2	6	19	12	2	21	7	6	17	1
NVE11348	48	68	21	18	51	11	80	68	59	40	73	51	33	54	34	58	84	60	29	35	41
NVE11349	396	416	272	234	402	185	445	313	228	390	395	462	296	484	483	196	497	448	252	431	445
NVE1135	2932	5330	3404	2448	3578	2072	3333	2843	3299	2604	2429	2447	1751	1921	2340	1731	3066	2414	1938	2196	2752
NVE11350	45	132	76	135	80	51	76	41	42	64	66	40	41	60	172	29	88	108	100	85	100
NVE11351	2168	3471	2314	1671	1830	1227	1985	1485	1231	1387	1195	1219	1313	1771	1771	745	1643	1125	1340	1590	1613
NVE11352	23	56	36	60	37	29	120	94	77	99	119	78	42	151	81	67	185	110	38	159	78
NVE11353	174	291	214	177	267	149	208	181	204	230	229	240	129	134	183	79	221	208	128	146	215
NVE11354	616	813	445	397	421	333	600	575	640	313	248	258	278	295	235	287	424	313	227	291	268
NVE11355	8	15	11	1	2	0	4	9	5	2	2	2	0	2	1	2	3	4	0	2	1
NVE11356	86	171	156	108	147	83	149	157	143	131	159	146	82	126	146	89	161	132	96	102	162
NVE11357	242	584	418	467	795	380	444	384	278	501	565	795	220	348	507	172	525	630	378	372	574
NVE11358	178	320	186	173	246	137	297	220	192	208	283	278	214	228	344	110	258	289	207	226	304
NVE11359	133	438	210	55	125	48	205	259	237	192	141	215	108	145	165	94	191	289	106	208	181
NVE1136	108	226	156	119	105	70	117	111	81	96	116	67	58	108	128	46	159	120	64	144	124
NVE11360	456	750	447	1090	1140	749	1066	873	995	470	638	392	584	938	651	453	957	536	917	1773	1105
NVE11361	30	55	110	60	16	14	14	12	11	4	12	9	13	20	15	13	17	4	37	129	27
NVE11362	167	261	295	253	238	150	239	189	176	150	337	169	190	287	258	147	351	172	158	298	270
NVE11363	38	37	17	29	32	20	85	50	55	37	50	60	52	25	44	36	49	48	46	38	67
NVE11364	447	565	311	331	799	324	1047	911	729	684	1120	1302	459	709	1018	489	1298	1032	367	635	1041
NVE11365	307	538	314	313	530	370	591	559	417	410	330	439	245	281	307	220	431	341	209	284	287
NVE11366	17	26	10	23	21	13	33	34	48	15	14	7	13	16	11	15	19	10	4	7	9
NVE11367	121	208	113	201	229	200	179	119	103	228	222	226	125	184	243	125	219	199	136	128	195
NVE11368	64	96	62	81	98	69	83	69	68	81	90	64	66	74	74	45	92	66	40	61	73
NVE11369	2	4	3	0	5	0	0	5	0	6	1	0	4	0	1	0	5	2	0	0	3
NVE1137	974	1090	722	495	409	380	952	810	709	463	364	292	489	472	373	329	617	397	348	573	454
NVE11370	273	508	301	220	381	174	716	545	596	402	424	438	320	378	438	277	481	382	232	292	370
NVE11371	157	314	196	188	477	152	525	498	403	445	549	726	239	264	435	255	550	534	298	330	482
NVE11372	336	491	273	137	368	161	1537	1345	1155	940	881	1165	571	639	621	735	1315	997	488	486	723
NVE11373	885	1016	715	500	448	470	1003	791	959	558	368	368	369	387	402	366	751	515	327	398	468
NVE11374	169	191	164	90	74	64	80	58	83	47	33	20	33	32	20	31	63	25	51	53	37
NVE11375	676	679	470	451	506	460	496	382	402	245	219	177	249	312	308	230	324	242	179	235	271
NVE11376	1	0	0	3	0	0	1	1	1	5	3	4	0	1	1	0	4	2	0	0	0
NVE11377	52	98	86	82	93	58	107	74	41	84	122	99	71	78	126	44	130	112	70	65	114
NVE11378	2	0	1	1	1	0	0	1	0	5	2	0	0	1	0	1	1	0	0	0	0
NVE11379	22	39	16	30	23	16	30	32	14	37	31	27	8	18	24	8	48	33	8	16	30
NVE1138	1196	1300	857	363	533	977	1510	842	738	475	597	1130	1069	610	648	963	705	571	837	483	715
NVE11380	332	637	377	263	431	284	501	429	333	485	537	525	215	296	554	167	577	632	206	255	646
NVE11381	0	4	1	1	11	0	0	0	0	7	1	0	2	0	1	1	0	0	1	0	3
NVE11382	72	78	43	19	55	21	70	41	39	19	21	16	21	30	26	11	37	16	19	50	17
NVE11383	77	108	82	78	149	66	206	194	138	256	365	322	202	266	410	191	436	484	208	244	352
NVE11384	3	13	20	17	11	6	19	9	14	12	41	23	18	27	17	12	32	27	10	9	10
NVE11385	20	37	12	12	27	20	28	47	34	50	44	35	29	36	36	21	58	27	23	28	22
NVE11386	309	712	395	132	331	144	700	686	519	547	865	751	525	706	665	399	1297	734	397	489	731
NVE11387	9972	10869	7529	8904	9850	8746	6765	4865	3823	5416	3950	5581	5051	5937	6308	3052	5558	5480	4966	5936	6768
NVE11388	263	670	348	314	496	206	570	588	761	555	652	392	351	501	472	317	791	539	290	438	514
NVE11389	554	1154	532	425	729	384	997	973	1410	562	692	454	697	821	585	464	995	543	449	764	633
NVE1139	341	607	320	312	365	291	586	521	401	355	399	345	334	368	427	331	592	454	245	359	435
NVE11390	2310	3332	1938	992	1379	879	2367	2053	1851	1440	1403	1178	1115	1362	1460	1005	1848	1401	844	1098	1188
NVE11391	143	246	176	109	212	102	306	270	258	222	432	371	131	149	196	156	401	291	82	106	186
NVE11392	7	25	11	12	16	21	87	75	54	82	179	137	46	48	50	68	158	86	9	10	55
NVE11393	38	15	29	18	18	11	14	13	13	10	6	6	7	4	2	3	5	3	9	2	6
NVE11394	321	461	230	315	305	350	777	695	474	349	240	216	206	209	202	261	335	295	135	125	214
NVE11395	20	8	16	33	68	31	19	13	15	0	5	4	6	3	3	3	8	2	4	10	3
NVE11396	310	446	240	140	183	188	353	378	278	161	155	149	153	204	167	123	289	194	114	132	177
NVE11397	39	183	89	211	298	136	116	283	205	200	173	330	67	87	108	69	215	169	47	63	82
NVE11398	0	2	4	0	1	3	9	5	4	4	12	7	2	5	8	7	5	11	3	1	3
NVE11399	11	34	30	4	32	4	8	17	12	15	23	19	4	11	17	18	16	23	8	7	15
NVE114	2826	5053	3553	8501	9588	6514	4418	3226	4459	5002	4223	5182	5495	6243	6145	3433	7000	4404	4810	5638	4855
NVE1140	120	180	180	224	417	251	244	170	165	221	236	310	133	163	298	109	262	279	129	111	160
NVE11400	10	22	13	40	43	14	31	13	45	39	34	57	33	21	45	34	46	58	23	19	41
NVE11401	32	49	26	32	26	10	13	19	11	20	18	6	9	25	19	17	29	16	28	70	24
NVE11402	3	2	2	2	6	0	5	3	5	3	1	0	0	5	3	2	8	1	5	2	13
NVE11403	0	0	0	0	0	0	0	0	0	0	0	0	0	0	0	0	0	0	0	0	0
NVE11404	3	3	0	0	0	0	2	2	0	0	0	0	0	0	3	0	1	0	0	0	0
NVE11405	39	78	29	37	25	20	70	80	53	61	39	18	23	40	44	29	71	63	41	24	29
NVE11406	677	1036	714	743	1173	527	778	832	865	732	808	581	593	759	718	540	1014	648	643	819	803
NVE11407	91	143	122	21	23	10	120	115	81	82	107	128	49	50	64	38	103	124	56	69	74
NVE11408	3	25	11	9	1	4	21	17	7	6	14	8	3	5	12	10	12	9	11	18	7
NVE11409	6	3	0	0	1	0	5	1	4	0	6	3	2	4	2	1	3	0	3	3	1
NVE1141	511	941	723	440	565	383	744	617	435	719	808	824	429	493	820	371	877	786	453	486	827
NVE11410	217	406	237	187	253	158	419	329	306	277	273	347	160	168	216	147	258	286	150	149	220
NVE11411	312	630	474	312	863	322	419	343	257	416	746	904	235	328	575	218	615	585	476	482	784
NVE11412	1311	1608	886	858	1026	979	1763	1424	842	1202	1046	1044	1016	1075	1102	828	1506	1210	796	802	1222
NVE11413	437	770	481	303	278	181	700	590	670	359	366	280	204	264	289	204	454	290	238	281	330
NVE11414	2314	2689	2252	6368	5962	3611	3217	2213	3043	2317	1803	1081	2176	3481	2106	1830	3810	1763	2337	3932	2435
NVE11415	3	21	13	27	46	16	96	157	140	145	187	98	88	122	158	80	175	110	12	42	87
NVE11416	107	245	145	87	154	111	443	461	196	412	565	400	247	290	379	276	637	494	176	139	354
NVE11417	70	133	120	117	115	41	137	130	206	145	136	128	78	112	98	52	204	128	96	147	155
NVE11418	5	1	3	0	0	4	0	2	1	0	0	0	0	0	2	1	2	0	0	0	0
NVE11419	36391	56457	45008	29009	27069	32329	31706	35472	38384	27239	16309	22039	33513	31335	31669	15968	28408	21267	18025	23488	24029
NVE1142	0	0	2	0	2	0	2	6	1	1	5	4	2	9	3	2	8	4	0	3	4
NVE11420	66	124	115	204	274	151	111	101	68	159	235	228	180	189	349	96	192	237	165	136	240
NVE11421	37	84	65	23	77	39	105	133	98	93	172	133	66	123	155	48	207	95	43	72	93
NVE11422	132	241	134	104	189	110	61	59	41	20	21	14	31	23	22	25	37	25	42	28	31
NVE11423	1598	2269	2348	1434	1260	1234	1564	1421	2709	1208	843	1027	847	1117	1003	807	1459	1171	924	1338	1078
NVE11424	7	50	45	42	43	28	28	27	16	33	36	23	13	13	32	10	26	35	24	30	40
NVE11425	14	12	10	57	51	47	15	3	4	18	23	35	10	15	15	9	38	20	23	22	14
NVE11426	7	11	8	13	12	3	9	7	13	7	6	6	1	2	7	2	9	9	8	10	6
NVE11427	733	1007	650	516	421	326	804	641	528	502	482	269	407	566	509	321	699	411	417	595	573
NVE11428	295	553	287	866	746	518	877	661	458	753	621	658	303	451	507	292	781	617	318	311	467
NVE11429	884	1338	728	397	390	310	790	585	669	382	362	302	309	382	366	257	596	366	258	355	318
NVE1143	987	1555	1065	548	739	502	3254	3348	1743	3866	4323	5923	3178	2368	4107	3135	4667	4924	1764	1415	2953
NVE11430	2	3	0	4	2	1	8	2	3	2	15	14	0	5	3	1	9	10	5	9	4
NVE11431	281	366	361	788	1123	622	778	477	433	823	1549	1309	443	852	908	443	1475	1105	420	581	900
NVE11432	7	8	13	10	4	4	30	10	9	11	2	2	4	0	5	1	6	2	1	0	2
NVE11433	5	0	3	2	0	0	3	4	8	2	1	0	1	1	3	0	5	1	0	0	0
NVE11434	15	74	34	10	34	15	40	89	34	22	30	14	11	15	26	13	18	15	14	12	30
NVE11435	6	0	0	2	0	0	4	0	4	1	0	0	0	0	3	0	2	0	0	0	0
NVE11436	40	17	19	9	27	34	41	13	14	31	29	25	23	22	34	23	32	47	19	22	14
NVE11437	19	27	20	16	12	20	47	52	43	47	39	45	40	30	26	35	76	33	14	25	24
NVE11438	5	12	10	1	1	1	9	12	12	1	5	2	11	10	5	2	4	6	4	8	12
NVE11439	0	0	0	0	0	0	0	0	0	0	0	0	0	0	0	0	0	0	0	0	0
NVE1144	933	1268	560	610	853	787	2337	2415	1183	1330	1077	904	1153	1149	1241	892	1454	1165	535	544	1041
NVE11440	253	697	374	235	474	209	524	389	464	352	360	510	276	323	395	140	420	365	317	355	501
NVE11441	27	26	26	25	13	11	55	66	77	46	51	15	4	14	7	35	72	53	21	19	23
NVE11442	654	545	984	1669	545	665	504	206	251	240	81	137	146	184	72	173	203	149	253	433	97
NVE11443	4649	4990	7217	6305	4025	3779	1360	1020	971	1019	835	907	662	1030	731	518	947	773	1677	3355	1298
NVE11444	153	204	148	168	145	117	251	179	113	158	138	153	136	146	185	77	202	132	123	148	176
NVE11445	1274	1457	1188	1013	1082	1052	1176	882	866	759	559	722	742	798	897	553	932	690	557	568	942
NVE11446	247	387	278	325	505	367	533	428	429	411	371	444	301	313	452	236	471	351	184	258	277
NVE11447	93361	104044	63034	31370	42091	37746	102917	98424	96372	57013	51025	58494	34967	38253	35276	49896	77644	52021	35982	42762	52243
NVE11448	83	155	106	301	390	235	232	202	237	277	320	508	93	130	192	138	280	277	171	201	211
NVE11449	334	609	384	511	805	473	594	617	521	511	542	627	271	380	466	280	646	588	333	351	544
NVE1145	16	23	21	24	43	32	56	51	28	38	25	48	36	28	42	22	56	24	26	15	28
NVE11450	347	449	257	434	632	413	923	918	633	642	504	569	385	414	432	408	701	559	289	338	456
NVE11451	1088	1645	1081	648	946	612	1013	1106	1186	943	765	587	580	545	746	460	863	696	639	588	807
NVE11452	914	1592	1038	1613	1372	1260	568	343	342	456	268	370	305	264	438	171	377	400	519	384	705
NVE11453	117	211	154	160	191	124	210	146	140	182	182	215	112	126	174	92	214	215	134	203	200
NVE11454	0	0	0	0	0	0	1	0	0	0	0	0	0	0	0	0	0	0	0	0	0
NVE11455	6494	5651	3652	2662	7547	2501	5274	4342	3186	5108	4671	4263	4772	7793	7652	2564	6194	4571	3260	5731	6353
NVE11456	1944	2377	1649	1573	1543	1475	1595	1446	2133	811	666	573	713	965	595	863	1165	695	892	1323	843
NVE11457	1114	1519	1039	683	549	476	486	446	354	270	249	176	244	644	243	190	438	172	368	818	316
NVE11458	877	1374	886	648	662	575	1198	989	671	894	858	868	679	874	1134	479	1117	1044	605	635	1026
NVE11459	5	4	9	9	5	10	4	5	5	7	9	14	8	2	7	6	12	10	3	5	7
NVE1146	23	111	34	36	44	21	41	142	68	119	86	47	23	48	20	25	108	21	10	39	31
NVE11460	3	5	2	1	3	10	5	5	4	4	17	7	0	5	2	1	17	10	1	2	2
NVE11461	1320	1701	1053	407	432	477	864	758	642	541	443	486	594	767	671	401	895	520	435	615	601
NVE11462	5743	6902	5111	4419	3354	4198	4983	3900	3469	3249	2103	2736	4017	3656	3780	2192	3837	2869	2571	2698	3519
NVE11463	2932	3583	2107	1907	2183	1976	3282	2826	1938	2100	1803	2138	2041	2105	2093	1625	2762	2098	1435	1597	2057
NVE11464	34	61	43	158	173	136	46	46	39	59	95	135	56	58	72	64	92	93	26	36	40
NVE11465	2137	3481	2003	2122	3813	2054	2889	2709	2347	2175	2415	2954	1585	1901	2223	1602	2869	2521	1865	2352	3040
NVE11466	1289	2299	1420	1400	1270	958	1308	1122	1068	985	1015	663	876	1193	1523	514	1451	1043	974	1212	1558
NVE11467	56	61	81	91	15	32	15	10	32	21	17	16	5	21	11	9	26	16	19	19	12
NVE11468	211	314	166	62	50	50	308	251	256	156	159	128	133	143	133	123	238	168	97	147	138
NVE11469	5	8	4	10	10	4	24	35	19	14	13	12	16	18	23	6	23	15	10	10	4
NVE1147	5	16	1	4	4	3	14	16	13	8	8	9	2	6	12	11	21	12	5	5	5
NVE11470	26	29	37	69	163	65	201	233	200	242	236	166	123	130	188	130	280	233	109	114	212
NVE11471	0	3	1	4	0	3	13	16	11	0	1	1	4	4	5	5	10	5	2	1	3
NVE11472	38	29	24	16	13	8	66	72	39	30	49	28	41	34	41	45	61	61	24	38	48
NVE11473	27	65	41	16	3	4	23	34	17	8	6	5	9	20	8	10	19	3	5	11	5
NVE11474	0	0	0	0	0	0	0	0	0	0	0	0	0	0	0	0	0	0	0	0	0
NVE11475	0	0	0	0	0	0	0	0	1	0	0	0	0	0	0	0	0	1	0	0	0
NVE11476	157	234	146	74	104	93	151	171	141	82	84	59	94	83	98	47	112	116	81	68	84
NVE11477	0	0	0	0	0	0	0	0	0	0	0	0	0	0	0	0	0	0	0	0	0
NVE11478	92	217	114	74	91	56	141	148	59	54	84	92	36	71	67	36	76	79	42	41	51
NVE11479	25	26	32	15	13	7	25	13	17	8	10	6	13	14	10	7	8	9	8	20	12
NVE1148	6	16	13	19	14	6	49	69	51	39	45	50	12	19	10	28	34	39	18	27	16
NVE11480	61	78	52	65	99	58	70	61	40	94	99	81	58	47	54	62	88	115	78	52	93
NVE11481	959	1139	805	458	585	398	1068	1047	565	732	632	476	616	777	652	518	913	655	555	534	670
NVE11482	583	990	498	250	459	367	712	765	543	470	531	492	524	487	497	436	779	496	343	416	533
NVE11483	3581	2789	3230	1998	1858	1868	1370	1009	1424	756	526	683	635	575	692	522	822	596	752	936	1081
NVE11484	106	285	180	204	404	192	590	470	397	415	469	553	166	176	304	214	412	373	237	194	280
NVE11485	349	611	420	260	266	196	499	362	357	333	243	239	208	250	251	229	346	309	268	264	347
NVE11486	855	1220	675	651	1116	652	1675	1575	1446	1232	1408	1553	845	937	1091	883	1563	1390	718	764	1183
NVE11487	2	1	1	5	0	2	0	0	3	2	0	0	1	2	0	0	0	0	0	0	0
NVE11488	4046	5778	4037	4536	5717	4139	5778	5126	4183	3937	3512	4154	3117	3454	4009	2736	5074	4268	2796	3057	4055
NVE11489	10	67	27	21	17	13	38	75	32	27	25	32	18	26	23	17	39	41	6	3	5
NVE1149	15	22	14	11	15	11	70	17	39	23	34	33	22	32	9	29	49	31	12	14	17
NVE11490	508	860	581	485	664	355	530	495	560	443	400	483	319	378	419	221	429	452	317	350	431
NVE11491	383	626	360	275	395	215	432	291	307	280	275	285	254	276	324	175	401	283	278	296	373
NVE11492	515	764	557	525	594	597	553	395	387	354	335	499	291	286	345	220	512	386	211	298	437
NVE11493	8134	10179	6614	2372	3147	2159	4155	4056	5053	2031	2214	1241	2669	2689	2490	1883	3344	1883	2082	2813	2577
NVE11494	6	4	1	4	1	6	33	53	37	11	5	5	1	4	1	13	17	11	4	0	5
NVE11495	3	4	7	6	18	9	10	8	25	13	5	7	2	4	5	7	10	12	5	7	1
NVE11496	8	5	9	3	2	1	8	7	13	4	3	4	2	4	4	9	13	2	7	2	7
NVE11497	8	23	7	12	18	4	20	25	11	7	4	6	13	5	6	7	18	7	0	4	2
NVE11498	4	4	4	2	6	0	8	5	9	4	4	7	3	5	7	10	4	9	1	6	4
NVE11499	19	116	48	39	61	11	39	104	93	57	79	19	17	23	47	24	49	67	30	18	42
NVE115	141	372	239	304	367	395	27	52	81	43	27	20	79	87	90	40	71	30	67	96	71
NVE1150	0	0	1	1	1	0	2	5	2	0	1	3	0	0	0	1	0	0	1	0	1
NVE11500	72	108	68	57	81	24	114	93	87	69	53	61	62	74	56	55	74	68	42	41	56
NVE11501	0	1	0	0	0	0	0	1	0	0	0	0	0	0	0	1	0	0	0	0	0
NVE11502	3	16	8	4	3	6	5	6	7	2	14	5	6	3	11	3	2	4	3	3	7
NVE11503	65	100	68	52	70	22	82	88	85	78	60	54	36	85	78	34	124	69	58	55	77
NVE11504	0	1	2	0	0	0	0	0	0	0	0	0	0	0	0	0	0	0	0	1	0
NVE11505	1	14	6	3	2	0	9	19	4	4	4	2	15	13	17	4	26	12	2	3	5
NVE11506	449	700	460	305	206	200	207	226	163	223	148	117	259	340	213	131	234	153	172	295	147
NVE11507	60	154	95	116	278	125	114	116	144	124	162	247	55	97	117	53	170	130	82	104	116
NVE11508	185	351	236	136	170	102	279	215	219	111	161	124	155	171	173	129	246	155	146	159	165
NVE11509	244	395	184	116	161	105	418	322	194	242	204	177	150	228	269	123	436	250	192	286	276
NVE1151	224	498	162	385	1065	536	2469	2579	1995	2269	1803	1713	2382	2856	2458	1416	3012	1841	1330	1337	2187
NVE11510	2	11	6	0	3	0	5	2	4	11	8	6	3	4	3	1	14	6	9	20	14
NVE11511	2340	2999	1679	1418	1346	1319	3600	3077	1813	1939	1770	1464	1757	2106	2148	1347	2518	2066	1140	1422	2119
NVE11512	39	58	29	35	32	30	50	41	51	46	28	34	22	28	22	27	51	24	40	43	42
NVE11513	19	36	20	24	19	26	0	1	3	5	1	0	2	1	0	3	1	2	0	2	2
NVE11514	303	473	393	209	213	112	429	363	227	340	327	274	142	292	282	146	473	263	132	166	180
NVE11515	42	21	0	5	41	28	66	6	0	4	42	41	21	27	46	12	33	30	33	13	50
NVE11516	2	0	1	1	3	1	3	2	2	0	3	1	0	1	3	0	4	1	0	1	0
NVE11517	661	792	524	195	281	169	617	592	543	419	347	306	365	629	297	304	545	294	243	378	277
NVE11518	2	9	3	1	1	1	10	4	2	3	4	3	2	6	3	3	5	0	0	3	1
NVE11519	3	5	6	7	10	4	50	15	23	27	38	37	21	39	35	14	43	26	5	6	21
NVE1152	0	0	0	0	0	0	0	3	0	2	0	0	0	0	0	0	0	0	0	0	0
NVE11520	7	34	11	14	26	21	38	32	24	28	63	56	17	42	79	9	73	44	43	48	63
NVE11521	124	92	56	270	257	279	49	63	32	41	58	61	81	87	62	44	51	43	10	21	20
NVE11522	0	1	3	3	1	0	9	8	4	3	4	1	0	0	1	5	1	5	2	3	1
NVE11523	0	0	0	0	0	0	0	0	0	0	0	0	0	0	0	1	0	0	0	1	0
NVE11524	11	29	19	6	4	1	24	13	14	12	11	20	7	7	11	10	14	13	1	1	3
NVE11525	10	18	8	1	3	3	19	25	13	16	16	25	13	11	12	32	20	26	2	1	5
NVE11526	0	0	0	0	0	0	0	0	0	0	0	0	0	0	0	0	0	0	0	0	0
NVE11527	0	0	0	0	0	0	0	0	0	0	0	0	0	0	0	0	0	0	0	0	0
NVE11528	4	0	1	1	3	3	1	2	2	0	0	1	0	1	2	1	1	0	2	0	2
NVE11529	0	0	0	0	0	0	0	0	0	0	0	0	0	0	0	0	0	0	0	0	0
NVE1153	115	289	162	204	248	140	202	144	142	208	258	254	156	167	262	113	298	265	139	161	240
NVE11530	48	102	65	42	49	17	113	89	55	57	42	26	15	28	58	25	47	37	23	13	47
NVE11531	37	71	50	26	45	25	186	186	123	162	278	196	192	260	272	159	288	177	78	108	189
NVE11532	366	580	320	321	467	269	491	520	442	337	410	362	315	358	360	305	492	320	312	408	450
NVE11533	169	151	185	303	168	220	55	48	56	59	55	50	61	58	74	34	90	56	47	64	34
NVE11534	20	23	22	15	7	7	2	11	8	3	9	8	6	15	5	2	11	5	3	10	2
NVE11535	12	32	8	16	43	24	20	18	14	48	44	82	23	17	44	19	85	43	32	32	58
NVE11536	124	270	199	225	375	186	253	205	155	312	389	499	161	277	373	161	468	469	271	285	451
NVE11537	691	963	676	778	1018	725	730	691	700	712	684	925	458	649	680	418	937	684	508	568	722
NVE11538	336	230	302	123	88	131	199	161	309	94	41	81	92	63	57	137	103	57	75	83	57
NVE11539	449	621	390	359	400	261	586	468	395	438	379	314	282	321	365	196	392	389	217	225	393
NVE1154	1229	2595	1504	1645	1815	1600	3502	3226	2715	2691	2752	2867	2360	2740	2719	1766	3664	2610	1626	1794	2360
NVE11540	71	139	110	146	211	88	102	71	82	130	170	166	64	85	114	40	151	154	70	91	146
NVE11541	19	52	61	95	101	43	21	13	20	12	20	20	12	18	19	6	14	12	10	19	29
NVE11542	14	37	31	25	30	16	14	17	13	16	2	9	7	27	13	5	20	9	21	18	22
NVE11543	0	0	0	0	0	0	0	0	0	0	0	0	0	0	0	0	0	0	0	0	0
NVE11544	0	7	7	2	2	5	0	3	2	5	4	2	1	6	2	1	1	1	1	1	1
NVE11545	8	14	8	14	1	2	3	6	16	4	3	0	2	2	3	0	1	6	3	4	5
NVE11546	18	0	12	1	0	4	10	1	35	6	1	8	5	1	4	11	3	10	4	5	7
NVE11547	9	33	9	1	5	1	14	19	18	5	6	1	4	2	0	4	9	5	9	3	3
NVE11548	273	360	175	344	763	610	468	369	353	435	497	892	602	792	469	463	1276	617	358	687	360
NVE11549	3	6	4	6	13	3	17	7	2	10	4	1	7	2	8	6	9	4	2	9	11
NVE1155	467	859	428	484	646	489	848	727	828	474	447	460	382	439	466	387	715	420	319	421	372
NVE11550	0	10	5	1	6	2	0	0	3	2	0	1	8	4	5	2	0	2	10	10	8
NVE11551	0	0	0	0	0	0	0	0	0	0	0	0	0	0	0	0	0	0	0	0	0
NVE11552	96	166	62	27	44	29	101	163	136	43	47	46	50	110	36	56	117	33	34	89	34
NVE11553	0	0	0	0	0	0	0	0	0	0	0	0	0	1	0	0	0	0	0	0	0
NVE11554	3	10	0	0	2	0	1	0	2	1	1	1	1	2	0	0	7	1	0	3	1
NVE11555	31	5	17	3	1	2	33	0	10	2	0	3	3	0	0	4	2	1	3	2	0
NVE11556	1	0	3	10	9	6	32	42	22	55	141	54	15	18	16	37	108	65	5	3	21
NVE11557	1	1	2	0	2	0	0	2	1	2	2	0	2	0	0	0	2	3	0	1	0
NVE11559	5	3	1	2	1	1	3	5	2	0	1	1	0	2	1	0	1	2	1	0	0
NVE1156	860	1208	818	769	692	565	1262	1130	680	910	851	839	656	742	875	475	1050	923	552	543	1021
NVE11560	6	11	9	1	3	5	7	8	14	9	5	3	3	3	6	7	12	10	2	4	9
NVE11561	6	19	4	3	2	0	62	73	73	53	106	74	14	16	13	47	122	55	3	8	18
NVE11562	35	34	38	46	21	19	35	47	11	30	56	36	26	50	52	24	39	48	48	17	48
NVE11563	67	138	79	48	39	24	74	150	141	58	27	10	22	40	26	19	67	23	18	45	29
NVE11564	2	3	3	0	1	4	1	7	2	1	10	8	3	6	1	2	3	4	1	2	6
NVE11565	15	23	12	11	6	0	18	12	19	1	4	4	6	16	5	6	18	5	7	3	4
NVE11566	18	15	13	6	6	0	5	3	5	7	3	1	2	19	13	3	12	2	2	1	2
NVE11567	26	9	4	8	6	7	17	6	9	5	6	4	4	11	8	5	21	12	1	5	7
NVE11568	605	1055	792	538	589	448	972	898	990	620	566	471	522	542	497	326	711	515	491	590	552
NVE11569	525	956	633	840	862	659	448	339	252	460	412	528	399	457	628	270	488	484	320	329	527
NVE1157	196	258	177	72	78	52	205	143	197	66	70	72	60	79	62	75	148	83	48	75	63
NVE11570	118	194	120	68	78	58	173	161	117	59	81	43	48	66	54	44	76	61	43	37	66
NVE11571	95	195	115	134	123	90	155	125	94	143	139	76	73	103	116	68	145	116	83	99	130
NVE11572	1224	1555	1028	414	643	478	928	795	781	450	350	313	434	458	431	395	616	444	319	447	501
NVE11573	48	79	51	65	57	71	48	24	35	31	40	22	31	42	38	12	46	37	56	71	75
NVE11574	19	39	16	15	24	16	63	104	72	91	95	103	67	69	67	44	127	99	18	22	53
NVE11575	22	23	12	7	8	11	36	28	15	43	29	49	34	23	26	10	20	19	16	19	20
NVE11576	801	1369	922	927	1218	749	1195	999	756	1167	1067	1351	783	777	1048	706	1315	1319	797	774	1185
NVE11577	67	108	59	71	110	73	138	154	122	69	92	97	61	79	76	50	124	80	58	57	87
NVE11578	18246	31332	22590	17024	22616	14658	25385	22157	21870	24063	26690	32567	11614	15493	18672	15440	33890	24455	15731	18772	24429
NVE11579	101	88	123	92	130	93	180	164	251	119	142	158	82	114	115	105	169	143	109	132	126
NVE1158	5378	11995	7389	9899	15294	8889	8417	7105	7164	10016	12616	17343	3373	4460	5488	5025	13925	11107	6737	7783	10900
NVE11580	73	78	55	103	59	43	175	115	134	137	83	72	60	83	52	94	142	115	72	53	87
NVE11581	5	15	12	6	1	0	30	32	32	32	24	24	7	10	30	15	16	28	4	4	11
NVE11582	0	1	1	1	0	3	0	0	0	0	0	0	0	0	1	0	0	0	0	0	0
NVE11583	161	226	216	191	203	134	242	224	150	211	324	223	167	235	194	175	427	246	135	177	255
NVE11584	7	5	1	3	5	2	0	0	1	2	1	2	1	6	0	2	3	0	1	0	0
NVE11585	3	1	2	1	0	0	0	0	3	6	8	3	2	6	2	0	10	9	2	1	2
NVE11586	7	14	12	7	15	6	18	14	20	6	3	3	4	9	6	5	12	5	6	6	2
NVE11587	0	0	0	0	0	0	0	0	0	0	0	0	0	0	0	0	0	0	0	0	0
NVE11588	300	569	338	342	344	225	671	568	307	507	443	514	259	207	279	292	554	505	274	214	382
NVE11589	200	481	237	310	274	190	528	330	229	481	380	456	206	257	324	227	526	510	252	209	376
NVE1159	0	1	0	0	0	0	1	0	0	2	3	0	0	0	1	2	0	1	0	0	0
NVE11590	14	15	6	5	12	10	21	18	23	61	24	20	11	17	19	37	48	30	0	6	8
NVE11591	334	652	573	209	267	234	714	750	1158	390	284	250	162	256	237	229	374	342	114	155	212
NVE11592	393	789	463	515	425	290	548	449	488	420	403	325	224	373	523	192	533	495	349	470	541
NVE11593	0	0	0	0	0	0	0	0	0	0	0	0	0	0	0	0	0	0	0	0	0
NVE11594	8	11	9	6	19	2	13	14	24	29	20	20	6	25	17	6	16	17	5	7	11
NVE11595	1	0	0	1	3	3	1	0	2	0	2	0	1	4	1	0	1	3	0	1	1
NVE11596	74	153	99	74	63	54	158	114	66	98	110	86	77	66	88	61	139	103	56	74	88
NVE11597	2766	4102	2336	1492	1452	1564	2603	2557	1912	1446	1305	1326	1783	2228	1848	1114	2431	1623	1407	1812	1879
NVE11598	705	982	796	334	421	249	603	507	483	393	404	368	326	407	387	272	576	426	282	430	437
NVE11599	3	3	0	0	1	1	3	6	5	3	10	9	7	4	17	1	9	3	3	1	0
NVE116	58	78	74	115	162	212	18	13	12	14	5	5	31	34	33	15	9	17	19	34	27
NVE1160	2642	3471	2425	933	818	736	1040	1051	997	754	599	506	644	770	700	566	814	604	542	737	686
NVE11600	3590	3090	2971	3141	2844	2720	2127	1551	1930	1414	1149	1316	1180	1689	1574	1000	2034	1273	1188	1507	1634
NVE11601	1653	2389	1659	1289	1768	1144	1899	1636	1731	1312	1236	1157	1108	1164	1329	794	1526	1195	1263	1454	1639
NVE11602	4	1	2	0	0	0	1	2	2	1	1	0	1	0	0	0	1	1	0	0	0
NVE11603	440	737	419	467	444	393	714	752	463	619	617	434	367	446	572	345	782	651	386	388	607
NVE11604	157	49	75	25	48	156	79	22	18	0	8	31	10	6	36	3	6	28	18	14	37
NVE11605	17	32	23	27	15	12	39	27	23	16	16	14	17	22	19	12	16	24	12	12	6
NVE11606	78	124	60	68	60	45	167	122	65	139	71	62	70	95	117	80	111	102	66	39	88
NVE11607	64	98	108	177	169	121	55	44	37	35	20	43	20	27	52	11	37	48	29	45	54
NVE11608	83	106	92	123	95	52	107	98	80	28	28	24	31	47	53	37	64	65	35	32	40
NVE11609	11	10	11	17	17	27	14	11	24	15	11	7	9	9	9	3	15	13	5	2	22
NVE1161	115	182	125	207	253	177	337	346	365	141	187	164	203	167	193	183	237	152	111	124	141
NVE11610	194	492	396	256	465	190	351	305	277	517	711	865	202	274	463	178	650	580	273	309	489
NVE11611	1653	3040	1993	3681	6580	4021	2268	1697	1874	2778	2983	4706	1633	2132	2984	1458	3771	3375	2330	2758	3294
NVE11612	450	427	476	373	353	358	746	529	329	350	310	354	236	292	364	212	352	306	207	204	327
NVE11613	27	31	25	15	30	15	44	36	24	32	51	26	17	35	32	24	59	41	16	35	48
NVE11614	211	302	231	188	205	213	412	301	336	205	182	119	131	129	198	115	214	199	128	110	161
NVE11615	85	183	126	96	110	63	139	145	131	87	62	43	63	97	86	53	89	100	53	74	82
NVE11616	10	9	12	6	3	1	39	41	39	4	15	8	11	10	7	17	8	9	6	7	9
NVE11617	0	2	0	0	1	0	0	1	1	0	0	0	0	0	1	1	0	0	0	0	0
NVE11618	42	4	49	12	9	20	30	4	30	3	2	17	19	10	5	13	19	15	24	16	12
NVE11619	141	149	160	101	121	113	133	109	136	50	57	64	50	44	55	38	58	41	40	59	45
NVE1162	0	0	0	0	0	0	0	0	0	0	0	0	0	0	0	0	0	0	0	0	0
NVE11620	39	46	26	14	46	23	49	51	49	19	28	11	25	18	27	37	35	30	19	24	56
NVE11621	3	8	7	4	8	2	8	7	4	1	3	0	3	1	8	0	6	6	1	0	9
NVE11622	0	1	1	2	9	1	4	4	3	2	0	0	2	0	0	0	0	1	1	1	1
NVE11623	0	0	0	1	0	0	0	0	1	2	0	0	0	0	0	0	0	0	0	0	0
NVE11624	2	8	1	1	2	2	4	2	3	3	5	0	1	2	0	2	2	1	0	2	2
NVE11625	0	0	0	0	0	0	0	0	0	0	0	0	0	0	0	0	0	0	0	1	0
NVE11626	0	0	0	0	2	3	1	4	2	0	0	1	0	0	0	0	1	1	0	1	2
NVE11627	2	0	0	0	0	1	0	0	1	0	0	0	0	0	0	0	0	1	0	0	0
NVE11628	23	23	11	6	2	1	69	53	90	40	31	26	8	8	9	42	70	48	1	12	11
NVE11629	53	84	44	47	69	31	178	163	266	95	91	85	51	59	37	101	139	98	69	83	69
NVE1163	2577	4357	2681	2023	2092	1630	2735	2041	2202	1418	1059	873	1465	1576	1892	878	1665	1334	1198	1439	1689
NVE11630	178	258	205	231	270	189	385	292	305	257	250	231	181	247	240	182	340	270	181	207	234
NVE11631	871	1123	749	815	709	498	1166	1001	761	824	600	441	568	672	654	479	953	665	592	660	808
NVE11632	702	909	626	583	615	423	1204	1109	667	1051	1086	964	786	813	990	674	1140	1041	417	388	946
NVE11633	661	1160	795	973	1254	866	759	628	679	635	649	716	467	699	656	403	852	627	421	495	680
NVE11634	0	0	0	0	0	0	1	0	0	3	0	2	0	1	1	0	1	0	0	0	0
NVE11635	0	0	0	0	0	0	0	0	0	0	0	0	0	1	0	0	0	0	2	0	0
NVE11636	6	1	1	1	1	2	1	1	0	0	1	0	0	1	1	1	0	0	1	0	0
NVE11637	112	243	148	182	165	117	184	178	162	176	191	137	172	150	259	139	226	227	150	141	229
NVE11638	798	1307	779	764	873	571	1292	999	738	861	746	859	644	704	724	535	938	812	511	527	747
NVE11639	334	548	408	394	628	472	517	334	339	503	417	478	374	474	552	280	595	559	368	402	512
NVE1164	118	200	94	75	175	129	567	618	483	315	226	219	143	204	163	228	386	228	114	127	213
NVE11640	366	912	619	561	833	541	502	410	296	562	693	803	351	449	724	203	693	744	351	371	732
NVE11641	0	1	0	0	6	12	1	7	6	6	6	12	3	7	6	4	18	5	0	6	2
NVE11642	33	113	49	80	263	169	424	416	264	323	745	791	240	439	489	248	784	588	117	296	352
NVE11643	147	187	179	457	499	411	226	165	128	167	185	190	179	248	238	86	267	183	173	247	225
NVE11644	8	11	3	7	13	7	58	43	31	50	83	53	24	18	34	50	90	61	10	4	21
NVE11645	772	1057	621	3026	4864	3108	1421	1441	1429	681	632	492	911	845	747	633	962	567	454	514	613
NVE11646	987	1343	810	662	756	862	1677	1482	1165	1174	885	1055	1209	853	1177	804	1131	969	922	743	1077
NVE11647	26	34	20	39	93	43	34	33	20	72	70	112	44	43	73	21	69	76	53	48	74
NVE11648	184	288	166	179	302	236	391	287	223	260	254	347	122	157	273	138	297	276	242	178	286
NVE11649	933	1754	1041	863	1116	816	1719	1632	1349	1328	1185	1230	886	938	1081	875	1587	1319	774	772	1158
NVE1165	419	662	339	496	264	206	361	285	239	276	197	163	340	396	239	155	390	168	167	251	166
NVE11650	1042	2178	1277	928	1587	737	2397	2172	2803	1293	1308	1160	1026	1244	1210	1005	1912	1267	952	1066	1200
NVE11651	282	505	264	135	143	159	225	233	267	79	52	76	92	79	42	75	129	75	63	51	41
NVE11652	978	2842	2537	4099	3817	1704	764	574	460	2262	2498	2008	1053	2219	2138	1027	3041	2652	2185	2981	2977
NVE11653	208	378	247	548	844	516	700	497	380	699	706	971	330	379	739	296	802	754	456	469	882
NVE11654	296	590	337	297	411	225	431	346	335	387	435	430	280	304	398	184	452	420	282	315	450
NVE11655	1557	2502	1505	1538	1731	1472	2058	1664	1593	1152	861	1005	1084	1363	1136	792	1470	1099	800	1005	1170
NVE11656	0	3	1	11	8	7	1	1	0	6	2	1	1	1	0	2	1	2	4	0	1
NVE11657	11	38	15	2	4	9	87	163	124	75	104	83	26	36	37	56	144	62	7	6	26
NVE11658	19	21	8	8	10	9	29	10	33	2	15	6	9	7	9	10	12	15	8	3	8
NVE11659	0	0	1	1	0	0	0	0	0	0	0	0	0	1	0	0	0	0	0	0	0
NVE1166	34	171	70	162	149	50	327	498	265	392	449	309	219	338	345	166	458	253	81	172	193
NVE11660	5	4	6	2	2	0	3	3	3	4	0	0	0	1	1	2	3	4	0	0	1
NVE11661	0	1	3	1	0	5	0	0	1	0	0	1	0	2	2	0	1	0	0	0	2
NVE11662	0	0	0	0	0	0	0	0	0	0	0	0	0	0	0	0	0	0	0	0	0
NVE11663	0	2	1	4	9	0	1	0	1	1	1	5	1	4	1	1	4	3	1	3	3
NVE11664	0	0	0	0	0	0	0	0	0	0	0	0	0	0	0	0	0	0	0	0	0
NVE11665	2	1	5	4	5	3	12	3	6	0	1	4	3	3	4	2	4	10	0	4	4
NVE11666	0	3	2	1	6	0	10	12	8	8	27	7	7	14	14	3	23	8	3	6	13
NVE11667	13	43	19	17	33	20	37	23	27	11	34	6	13	11	13	16	15	15	10	13	15
NVE11668	0	1	0	0	2	0	8	2	0	2	1	1	1	6	3	0	1	11	0	0	3
NVE11669	516	2991	1189	890	587	291	295	794	546	482	170	68	113	496	101	86	355	49	114	649	58
NVE1167	12	7	7	6	15	5	17	7	6	11	26	26	5	11	13	8	18	30	18	11	25
NVE11670	2	25	18	28	26	25	15	6	9	15	11	3	8	6	22	9	12	8	9	9	7
NVE11671	23	24	23	27	8	17	39	36	24	37	55	39	11	24	26	20	48	41	9	4	7
NVE11672	23	37	34	42	17	13	21	7	18	15	4	6	9	8	2	4	10	5	4	7	6
NVE11673	189	327	246	134	176	90	112	114	83	83	58	72	117	195	168	52	122	84	63	76	134
NVE11674	153	219	160	80	52	33	87	79	40	55	35	5	27	73	70	14	44	38	17	29	35
NVE11675	171	263	211	131	83	37	99	67	80	86	41	14	35	74	105	17	59	47	24	42	47
NVE11676	16448	21268	12914	8834	11216	9572	20329	18304	12503	12636	12491	13533	10537	11344	12191	8778	17239	12540	5848	7037	10536
NVE11677	62	154	102	95	189	97	85	91	48	126	204	218	124	106	168	45	156	162	130	117	218
NVE11678	326	462	267	324	259	319	545	483	313	393	329	332	337	346	403	324	495	384	286	289	433
NVE11679	615	804	609	314	309	326	348	207	195	229	194	212	364	429	588	120	348	340	286	335	435
NVE1168	178	405	234	160	203	159	244	244	187	218	231	274	203	262	335	116	335	218	184	211	289
NVE11680	3	5	4	13	16	25	3	4	3	10	14	11	11	15	13	6	13	21	11	23	24
NVE11681	28	23	25	51	117	61	45	34	37	45	30	55	43	56	44	41	82	42	52	80	60
NVE11682	0	0	0	3	2	0	3	2	5	0	2	2	1	1	3	1	3	0	2	4	3
NVE11683	234	333	243	147	156	120	309	277	146	269	232	187	138	176	285	126	287	242	122	83	202
NVE11684	5154	5221	4949	1575	1445	1347	1534	960	2110	825	266	331	864	459	585	825	556	523	843	622	762
NVE11685	70	123	105	173	192	103	349	290	198	332	393	366	151	143	210	128	252	284	123	107	234
NVE11686	240	346	230	245	319	217	423	396	318	348	305	327	303	414	400	237	464	339	273	292	418
NVE11687	97	188	130	162	251	129	209	169	155	184	232	323	108	129	216	120	252	261	135	148	187
NVE11688	2118	2762	2082	1197	1568	1084	2636	2167	2303	1339	1409	1182	774	942	1225	768	1654	1352	942	1128	1514
NVE11689	5369	6910	5416	3922	6387	4884	9812	7547	8925	5553	5571	6942	4338	4236	4875	4335	7038	5814	4509	5199	5996
NVE1169	923	1017	769	955	1009	842	1376	801	671	939	944	847	1103	977	979	716	1359	1017	627	735	884
NVE11690	0	0	2	3	1	0	0	0	3	0	2	0	3	3	1	0	7	2	0	0	0
NVE11691	13	25	3	12	9	8	18	4	6	4	2	4	7	6	19	4	7	10	11	12	14
NVE11692	9	8	15	8	26	36	16	7	14	8	23	22	63	41	28	57	32	49	69	41	51
NVE11693	26	37	20	32	176	57	319	206	506	245	448	530	226	394	539	277	643	419	100	151	255
NVE11694	0	1	0	0	0	1	0	0	1	1	0	0	0	0	0	0	0	0	0	0	0
NVE11695	2	5	0	6	2	3	4	1	0	4	2	1	1	1	1	1	1	2	1	3	6
NVE11696	736	800	461	197	137	146	659	667	465	224	203	108	206	182	163	178	268	157	103	142	194
NVE11697	678	757	557	874	551	681	239	83	128	67	22	43	59	57	40	60	52	45	89	90	126
NVE11698	117	112	64	75	44	43	29	16	37	9	14	16	12	18	9	7	12	15	18	19	14
NVE11699	169	215	205	142	74	111	110	64	54	44	52	45	30	64	93	11	107	38	81	99	131
NVE117	118	134	113	301	282	444	41	26	20	35	19	27	56	49	51	11	43	52	27	50	36
NVE1170	4	30	15	17	31	29	344	337	157	189	416	267	79	63	74	225	494	254	13	18	53
NVE11700	98	248	213	41	56	23	64	61	85	34	42	24	10	13	17	2	33	25	11	23	21
NVE11701	4143	5296	4646	2706	1869	1920	1954	1499	2055	1054	497	893	554	666	720	536	1013	758	602	919	868
NVE11702	564	792	804	489	578	408	263	116	248	167	99	153	97	123	166	46	157	177	129	184	263
NVE11703	773	1317	1052	499	479	375	399	320	374	269	229	227	205	210	242	143	333	269	200	202	259
NVE11704	52	130	67	89	77	58	159	123	143	134	159	123	58	73	92	68	170	145	89	89	133
NVE11705	122	177	126	157	120	74	93	95	58	130	113	50	81	200	145	52	127	68	110	171	135
NVE11706	3	9	8	35	32	3	4	22	12	15	21	13	25	42	30	25	35	20	29	48	49
NVE11707	83	315	114	98	74	85	899	1147	373	916	1261	926	435	404	396	758	1572	865	62	56	281
NVE11708	446	634	397	276	278	268	738	588	439	402	334	290	307	303	354	224	429	313	275	293	356
NVE11709	64	119	80	25	50	45	119	103	69	85	103	105	87	90	106	63	140	106	25	55	74
NVE1171	188	257	216	137	170	98	157	121	99	128	176	137	163	216	332	63	187	152	121	110	184
NVE11710	43	69	39	22	48	35	46	49	30	27	49	40	26	23	42	25	67	33	18	26	29
NVE11711	350	515	286	398	520	413	372	348	423	316	250	207	254	261	284	217	348	253	165	189	252
NVE11712	1924	3690	2319	1424	2910	1307	2673	1935	1950	1982	2929	3522	1144	1527	2111	1144	2958	2655	816	1182	1497
NVE11713	1949	2613	1569	1403	2244	1499	2484	2087	1493	1945	1522	1480	1529	1686	1831	1302	2167	1788	1364	1531	1788
NVE11714	2050	3120	1770	2098	3021	2285	2199	2022	2136	1303	1359	909	1364	1517	1375	1080	1925	1349	1915	2434	2156
NVE11715	6	12	13	2	2	1	10	4	9	2	4	2	2	3	4	0	8	2	6	0	0
NVE11716	306	483	314	184	204	197	474	349	293	204	226	243	141	189	245	179	268	242	164	143	234
NVE11717	340	547	441	561	756	561	637	257	246	625	728	808	505	624	905	368	837	913	505	508	721
NVE11718	8	4	5	5	5	3	21	5	16	8	37	21	10	27	29	14	35	21	5	7	21
NVE11719	10	19	16	18	36	18	46	38	28	57	38	56	19	29	19	36	53	43	27	29	39
NVE1172	666	981	690	359	371	327	873	788	785	368	367	143	342	389	444	293	486	333	273	308	427
NVE11720	999	1540	1541	771	1480	592	1432	844	965	1032	1381	1711	438	511	940	519	1361	1515	644	545	953
NVE11721	2752	3728	3371	2803	4002	2498	3575	2014	1957	3161	3763	3689	2796	3168	4120	2378	4066	4316	2951	2991	4360
NVE11722	366	353	246	290	471	239	1072	747	845	753	703	773	458	477	466	559	751	583	381	341	541
NVE11723	5	1	1	1	7	4	4	1	1	0	0	1	1	2	4	0	1	1	1	0	3
NVE11724	12	25	31	6	10	5	2	5	5	10	5	8	2	3	1	3	4	2	5	6	2
NVE11727	4	3	2	0	1	0	1	1	0	0	0	0	1	0	0	0	1	1	0	0	0
NVE11728	2	1	3	1	1	2	0	0	2	0	0	0	2	0	0	0	0	0	0	0	1
NVE11729	0	0	0	0	0	0	0	0	0	0	0	0	0	0	0	0	0	0	0	0	0
NVE1173	477	735	401	144	163	172	717	549	626	154	143	88	176	210	172	169	223	149	197	219	248
NVE11730	0	0	0	0	0	0	0	0	0	0	0	0	0	0	0	0	0	0	0	0	0
NVE11731	2	10	6	3	0	2	5	9	5	8	2	5	1	4	3	2	11	2	2	2	4
NVE11732	0	0	0	2	0	0	0	0	0	0	0	0	0	0	0	0	0	0	0	1	0
NVE11733	1410	1535	1206	1012	846	1027	751	658	910	481	408	322	533	551	547	392	598	395	436	622	623
NVE11734	1869	2726	1536	2104	2164	1508	3038	2610	3053	1439	1277	839	1418	1615	1424	1260	1816	1217	1094	1414	1533
NVE11735	92	192	144	55	65	15	110	140	123	151	174	125	97	153	137	65	275	154	44	81	116
NVE11736	29	80	32	29	21	8	95	80	65	56	53	57	33	32	42	41	85	72	34	43	52
NVE11737	104	114	61	7	7	14	50	64	59	23	29	22	26	27	15	29	73	49	58	40	39
NVE11738	443	665	449	330	446	264	505	435	437	396	391	339	297	353	392	218	551	404	239	364	356
NVE11739	53	131	56	82	109	52	132	138	121	88	118	74	58	74	90	51	127	96	56	84	77
NVE1174	129	183	119	68	63	58	139	190	194	68	48	31	67	46	51	59	55	32	58	63	69
NVE11740	673	1110	641	419	915	471	1397	1365	961	1118	1335	1336	702	996	1218	615	1394	1172	618	661	1234
NVE11741	15	7	7	15	16	22	16	3	6	4	12	4	8	5	3	4	15	7	7	8	2
NVE11742	337	505	330	330	496	255	1345	1127	975	725	842	1086	355	366	437	480	881	902	449	332	574
NVE11743	1629	1753	1302	687	848	529	2240	1538	1696	843	740	526	749	701	767	727	1116	778	815	817	1068
NVE11744	96	186	88	59	84	46	166	154	98	116	118	90	73	103	123	55	123	96	63	91	131
NVE11745	983	852	537	190	403	352	1647	1361	1163	796	616	586	796	606	630	721	1033	650	481	561	630
NVE11746	39	74	34	29	28	25	434	534	293	242	381	240	152	136	105	270	474	238	28	30	103
NVE11747	180	271	153	142	230	180	381	346	300	228	236	262	191	169	259	163	270	262	197	222	277
NVE11748	1630	4478	1562	938	1147	897	5739	7512	4803	3973	4950	4046	2565	2957	2953	3482	6749	3930	823	894	1840
NVE11749	238	419	385	316	302	276	136	144	156	85	75	35	67	86	30	54	120	61	41	39	39
NVE1175	421	734	442	571	849	608	391	410	277	483	496	509	424	511	563	312	645	470	362	473	569
NVE11750	161	190	132	127	124	92	231	126	109	180	139	180	104	130	123	105	203	157	100	121	129
NVE11751	4	9	6	2	2	7	7	11	6	4	4	3	3	2	6	10	13	4	1	3	5
NVE11752	34	43	24	33	47	25	30	21	8	71	66	63	37	49	79	29	66	54	22	28	38
NVE11753	552	644	412	308	314	325	718	577	430	448	325	374	314	335	347	288	540	408	234	229	389
NVE11754	1374	2278	1811	1549	1503	1107	1846	1509	787	1628	1536	1277	1234	1511	2003	791	1806	1606	1224	1246	1868
NVE11755	36	38	18	75	45	48	57	32	19	22	21	12	12	11	7	19	22	10	16	5	15
NVE11756	0	0	0	0	0	0	3	0	2	0	0	0	0	0	0	0	0	0	0	0	0
NVE11757	1121	1581	774	686	880	795	1409	1067	1236	705	563	620	628	742	634	483	919	595	537	678	650
NVE11758	4	6	1	10	19	21	16	7	18	12	12	16	6	5	9	9	12	11	3	8	7
NVE11759	271	348	237	99	321	95	548	526	545	368	602	364	292	459	445	375	728	438	229	507	434
NVE1176	175	289	240	163	287	183	165	161	112	145	158	181	80	104	141	59	141	145	84	84	130
NVE11760	38	67	50	37	88	25	88	84	69	70	159	97	19	32	57	33	108	93	25	44	62
NVE11761	177	416	288	165	234	146	222	140	100	168	196	230	90	118	200	82	215	255	128	136	211
NVE11762	2	3	3	1	4	2	3	4	2	3	3	3	7	1	2	0	0	6	2	2	3
NVE11763	19	39	26	33	37	25	38	22	26	37	37	40	20	24	27	18	36	39	26	21	35
NVE11764	20	31	23	35	17	15	32	30	22	9	9	12	5	11	11	9	19	14	3	12	9
NVE11765	1060	1656	981	2344	2075	1826	1811	1023	712	1489	1601	1977	1037	1336	1910	655	1742	1856	1038	985	1677
NVE11766	28	87	64	35	72	38	27	37	54	34	41	50	9	24	26	17	47	41	19	23	24
NVE11767	168	266	228	147	212	127	113	129	206	119	124	115	40	48	77	55	95	109	40	47	67
NVE11768	115	92	60	69	71	42	67	51	54	31	30	13	18	23	16	23	44	40	9	21	26
NVE11769	29	57	37	91	79	73	28	26	28	17	15	8	20	15	11	22	15	28	17	11	12
NVE1177	9	15	3	5	0	1	6	5	15	9	5	1	2	2	7	1	4	3	5	2	3
NVE11770	1495	2850	1582	2256	2326	1967	2032	1602	1149	1391	960	747	1053	976	1445	689	1182	1229	933	909	1409
NVE11771	355	381	285	411	279	287	308	289	275	182	142	126	198	203	192	151	202	143	165	152	154
NVE11772	6	19	3	12	32	13	35	26	29	42	59	63	25	40	61	22	45	51	15	24	37
NVE11773	34	72	53	80	155	83	222	156	103	144	168	227	98	115	117	87	169	134	134	106	162
NVE11774	45	46	31	16	31	11	27	28	34	14	6	23	13	23	17	16	18	23	14	30	21
NVE11775	194	928	488	78	116	61	307	180	115	263	251	436	202	279	347	96	353	303	247	251	407
NVE11776	1985	2251	1542	1151	987	1027	1680	1407	1116	1184	886	802	982	1185	1050	830	1495	1073	890	1230	1168
NVE11777	516	500	379	376	369	463	365	387	254	294	253	283	225	276	243	179	385	321	156	233	256
NVE11778	238	414	248	142	164	97	193	193	231	168	173	158	123	179	196	58	234	217	97	107	178
NVE11779	447	615	495	192	216	154	284	238	230	176	167	108	158	183	218	85	193	161	131	161	149
NVE1178	967	1387	821	709	831	542	1293	1326	1230	687	507	433	591	570	465	468	767	459	457	526	529
NVE11780	1695	2022	1560	596	715	551	1221	1137	1304	559	459	350	659	640	500	561	712	494	493	701	546
NVE11781	942	1374	1197	1386	1153	1025	1066	795	842	1388	1258	1526	1235	1428	1493	790	1687	1425	1046	1398	1625
NVE11782	34	66	63	246	296	233	145	140	182	151	162	192	138	156	228	92	199	204	164	222	228
NVE11783	190	569	369	531	623	294	403	402	420	434	377	341	212	252	382	279	528	442	239	240	384
NVE11784	237	395	237	394	743	288	305	251	242	523	628	687	266	445	527	205	537	553	314	335	514
NVE11785	512	658	441	278	404	230	557	437	550	263	195	174	338	394	307	221	367	239	270	291	278
NVE11786	95	220	123	76	189	75	167	136	161	88	100	81	136	140	154	105	171	96	101	148	129
NVE11787	18	40	25	9	23	9	35	46	54	26	23	19	33	30	20	22	43	31	33	17	45
NVE11788	418	661	619	435	642	275	216	128	181	203	182	246	164	228	363	81	261	227	270	309	390
NVE11789	100	328	271	274	417	133	143	89	124	177	148	160	89	132	167	51	135	140	176	206	198
NVE1179	1	21	8	18	14	29	123	66	118	65	61	20	65	56	44	111	89	36	18	10	33
NVE11790	2716	3420	2361	2313	2479	1977	3034	2532	2395	1962	1806	2036	1293	1631	1552	1377	2592	2088	1181	1394	1704
NVE11791	242	436	277	169	220	164	229	222	178	205	199	282	127	172	212	106	250	242	180	207	297
NVE11792	74	128	70	51	126	55	106	105	130	75	83	114	70	58	103	49	113	118	88	75	94
NVE11793	81	187	136	139	175	106	111	85	91	131	131	127	92	107	156	57	139	141	106	122	162
NVE11794	5	17	2	12	28	10	46	33	27	39	56	40	18	23	43	13	46	51	15	29	39
NVE11795	2	3	1	36	32	21	10	11	12	9	20	17	13	18	15	13	16	24	10	11	13
NVE11796	375	502	395	158	287	213	238	187	251	124	95	121	214	232	209	96	134	111	195	214	198
NVE11797	1	5	7	3	3	6	1	0	2	6	3	4	3	2	8	0	2	1	1	4	3
NVE11798	8	16	18	15	35	14	35	12	18	38	44	56	10	5	37	9	34	22	23	15	31
NVE11799	2	14	5	3	3	2	2	1	2	7	2	0	1	1	1	2	2	2	2	3	2
NVE118	4	8	5	18	20	26	5	1	0	2	0	2	2	4	2	0	4	5	1	4	1
NVE1180	472	753	522	309	381	160	684	694	542	482	553	428	327	525	446	313	732	445	290	478	441
NVE11800	18	17	18	11	19	6	17	10	16	6	7	6	9	7	9	7	12	6	6	6	10
NVE11801	62	60	40	189	127	146	182	122	83	139	101	94	37	25	46	70	101	98	60	44	58
NVE11802	278	324	224	274	394	303	413	193	156	295	204	319	132	114	188	168	141	233	121	107	191
NVE11803	1	0	5	2	0	1	1	1	4	1	2	2	0	2	1	0	6	2	1	3	1
NVE11804	1	1	1	5	0	0	9	7	5	8	16	5	1	8	7	6	24	12	2	8	5
NVE11805	357	425	255	235	209	160	698	558	469	327	312	149	232	218	202	231	307	260	165	219	226
NVE11806	438	554	408	582	641	471	604	500	585	564	367	429	309	305	336	289	423	437	373	423	444
NVE11807	25887	43198	32744	18012	27742	17089	31794	26128	26670	22631	25557	34762	9225	12980	17016	11428	30253	23846	16592	19873	26340
NVE11808	8	13	8	8	23	9	20	16	11	8	28	19	10	32	26	23	40	22	10	14	18
[truncated: 23,976 more rows]

## Sheet: Counts_STAR
gene	AGO2 MO1_III	AGO2 MO1_II	AGO2 MO1_I	AGO2 MO2_I	AGO2 MO2_II	AGO2 MO2_III	Ctrl_AGO2 MO1_III	Ctrl_AGO2 MO1_II	Ctrl_AGO2 MO1_I	Ctrl_AGO2 MO2_I	Ctrl_AGO2 MO2_II	Ctrl_AGO2 MO2_III	AGO1 MO1_I	AGO1 MO1_II	AGO1 MO1_III	Ctrl_AGO1_I	Ctrl_AGO1_II	Ctrl_AGO1_III	AGO1 MO2_I	AGO1 MO2_II	AGO1 MO2_III
NVE1	29	15	23	4	4	13	35	19	14	18	12	28	13	17	14	13	45	18	7	20	18
NVE10	3	4	0	3	3	2	2	5	3	3	6	3	2	4	5	1	3	2	1	2	5
NVE100	0	0	0	0	0	0	0	0	0	0	0	0	2	0	0	0	0	0	0	0	0
NVE1000	10	15	9	1	1	10	6	2	6	2	4	8	4	5	4	0	4	4	0	3	8
NVE10000	1	2	1	0	0	3	2	0	0	0	0	3	2	1	0	0	1	2	0	0	1
NVE10001	0	0	0	0	0	0	0	0	0	0	0	0	0	0	0	0	0	0	0	0	0
NVE10002	3	3	2	1	1	0	1	0	4	4	3	2	0	0	0	0	1	0	0	1	0
NVE10003	1	9	3	4	4	0	0	1	5	2	2	5	0	2	1	0	0	1	5	5	6
NVE10004	8	11	12	5	5	9	24	13	28	8	6	11	5	3	2	6	8	20	3	2	1
NVE10005	0	1	0	0	0	0	0	0	1	0	0	0	0	0	0	0	0	0	0	0	0
NVE10006	3	14	9	16	16	20	10	20	8	3	6	13	6	1	3	4	4	9	2	6	0
NVE10007	1	7	6	2	2	0	15	62	32	19	42	15	13	19	24	31	39	29	7	3	11
NVE10008	1	4	3	0	0	0	1	3	4	0	2	2	3	0	0	1	4	1	1	0	4
NVE10009	9	11	6	1	1	4	6	5	4	5	2	2	4	2	2	0	1	6	2	3	1
NVE1001	2	6	2	3	3	8	2	1	1	1	4	0	0	0	1	1	0	4	0	1	2
NVE10010	8	7	12	5	5	2	5	16	15	3	6	2	6	6	1	7	9	5	5	7	13
NVE10011	47	40	37	17	17	8	70	33	52	35	23	19	22	28	33	19	26	30	20	25	37
NVE10012	1	1	0	0	0	0	0	0	0	0	0	0	0	0	0	0	0	0	0	0	0
NVE10013	11	9	13	5	5	4	7	5	7	3	1	2	0	2	3	6	4	7	2	3	3
NVE10014	15	34	22	24	24	4	23	41	29	14	16	17	9	7	16	6	23	19	12	14	7
NVE10015	0	0	0	0	0	0	0	0	0	0	0	0	0	0	0	0	0	0	0	0	0
NVE10016	4	16	9	5	5	14	9	5	6	5	11	6	1	0	2	8	12	1	2	1	3
NVE10017	671	759	782	403	403	341	429	332	726	202	92	136	104	107	99	145	155	146	105	144	120
NVE10018	1	1	0	2	2	1	1	1	1	0	2	1	0	0	1	0	0	0	0	0	4
NVE10019	0	0	0	0	0	1	2	0	0	0	0	0	0	0	0	0	0	1	0	0	0
NVE1002	1	0	3	0	0	0	1	0	0	0	0	0	0	1	0	3	0	1	0	0	1
NVE10020	9	4	4	5	5	7	3	5	4	3	0	3	0	1	4	0	2	1	4	3	3
NVE10021	36	54	37	18	18	16	27	38	27	25	8	5	22	12	16	11	13	25	84	95	75
NVE10022	23	40	42	7	7	3	26	16	31	8	24	20	13	7	9	10	30	21	7	8	9
NVE10023	0	0	0	4	4	3	3	3	0	2	1	0	0	1	0	0	2	0	0	1	0
NVE10024	2	2	1	1	1	2	0	6	1	1	3	0	1	2	1	1	1	0	1	1	1
NVE10025	3	12	4	9	9	6	5	7	6	3	1	2	3	3	4	2	2	5	2	2	1
NVE10026	15	29	14	16	16	12	41	30	36	12	16	17	27	25	23	14	31	27	36	57	38
NVE10027	0	0	4	0	0	7	3	4	3	6	8	8	2	1	2	13	8	12	13	2	3
NVE10028	0	0	0	0	0	0	0	0	0	0	0	0	0	1	0	0	1	1	0	0	0
NVE10029	0	0	1	0	0	0	0	0	1	2	0	0	0	0	0	0	0	0	0	1	1
NVE1003	0	0	0	0	0	0	0	0	0	0	0	0	0	0	0	0	0	0	0	0	0
NVE10030	32	62	27	9	9	22	60	51	37	8	11	14	6	21	11	16	46	13	13	30	19
NVE10031	0	1	3	0	0	1	0	2	1	0	2	2	0	0	1	0	0	0	1	2	0
NVE10032	1	1	2	0	0	0	0	0	0	0	1	0	1	0	0	0	0	0	0	1	0
NVE10033	0	0	0	0	0	1	0	1	0	0	0	0	0	0	0	0	0	0	0	0	0
NVE10034	0	0	0	0	0	0	0	3	0	0	0	1	3	2	0	0	0	0	0	2	1
NVE10035	0	3	0	0	0	0	0	0	0	0	0	0	0	1	0	0	2	0	0	0	0
NVE10036	113	136	94	250	250	275	29	10	13	6	2	1	3	0	10	2	7	3	16	11	20
NVE10037	0	0	3	0	0	0	1	1	2	0	0	0	0	0	1	0	1	0	0	0	0
NVE10038	0	4	1	0	0	0	6	2	2	0	1	0	2	2	0	0	4	0	1	2	2
NVE10039	0	0	1	3	3	2	2	0	0	2	2	1	1	0	0	0	1	1	0	0	0
NVE1004	0	0	0	0	0	0	0	0	0	0	0	0	0	0	0	0	0	0	0	0	0
NVE10040	0	0	0	0	0	0	0	0	0	0	0	0	0	0	0	0	0	0	0	0	0
NVE10041	0	0	0	0	0	0	0	0	0	0	0	0	0	0	0	0	1	0	0	0	0
NVE10042	0	0	0	0	0	0	0	0	0	0	0	0	0	0	0	0	0	0	0	0	0
NVE10043	0	3	1	15	15	4	2	1	1	2	2	2	0	0	0	0	1	2	0	1	0
NVE10044	0	1	0	1	1	1	2	0	2	0	0	0	0	1	0	0	0	2	0	1	1
NVE10045	0	1	1	0	0	0	0	0	0	0	0	0	0	0	0	0	1	0	0	0	0
NVE10046	1	5	3	0	0	2	14	7	2	4	4	8	1	3	3	0	5	5	1	1	1
NVE10047	0	2	0	3	3	4	0	1	0	0	0	2	2	1	5	0	0	3	0	0	2
NVE10048	1	2	5	1	1	0	1	3	3	1	2	0	0	0	2	0	3	3	0	1	0
NVE10049	0	1	1	0	0	0	0	3	1	4	0	0	0	0	1	0	4	1	0	0	0
NVE1005	0	0	0	0	0	0	0	2	1	0	0	0	0	0	0	0	1	0	0	0	0
NVE10050	9	31	13	36	36	4	17	22	37	47	36	19	12	18	15	10	33	17	15	25	15
NVE10051	39	54	56	39	39	22	50	52	59	57	37	27	31	28	21	17	38	22	12	19	18
NVE10052	92	123	106	37	37	36	109	107	123	90	84	80	43	61	81	60	89	56	73	91	96
NVE10053	2	1	6	1	1	0	4	0	0	0	4	0	0	0	1	0	3	0	1	0	0
NVE10054	0	0	0	0	0	1	1	2	1	1	0	0	0	0	0	0	0	0	0	0	2
NVE10055	0	0	0	1	1	0	0	0	1	0	0	0	0	0	0	0	0	0	0	0	0
NVE10056	0	0	0	0	0	0	0	0	0	0	0	0	0	0	0	0	0	0	0	0	0
NVE10057	0	0	0	0	0	0	0	0	0	0	0	0	0	0	0	0	0	0	0	0	0
NVE10058	9	3	5	4	4	1	6	1	3	2	0	0	0	0	2	3	1	1	2	1	2
NVE10059	0	0	0	0	0	0	0	0	0	1	2	0	2	1	0	0	0	0	0	0	0
NVE1006	0	0	2	0	0	0	1	0	1	0	0	0	0	0	0	1	0	0	0	1	0
NVE10060	1	0	4	0	0	4	2	2	5	5	2	3	0	0	3	2	2	2	1	1	1
NVE10061	0	2	1	3	3	3	1	0	0	0	0	0	0	1	0	1	1	0	0	3	0
NVE10062	0	0	0	0	0	0	0	0	0	0	0	0	0	0	0	0	0	0	0	0	0
NVE10063	4	10	8	2	2	5	4	4	5	11	4	0	3	3	6	0	4	1	5	10	9
NVE10064	0	0	1	0	0	1	0	0	0	1	1	4	0	0	0	0	0	0	0	2	0
NVE10065	5	21	16	6	6	1	2	7	4	1	7	2	2	2	3	0	3	0	1	0	1
NVE10066	0	0	0	0	0	0	0	0	0	0	0	0	0	1	0	0	2	0	0	0	0
NVE10067	0	0	0	0	0	0	0	0	0	0	0	0	0	0	0	0	0	0	0	0	0
NVE10069	1	12	2	8	8	3	5	10	11	4	3	7	1	3	3	5	2	5	1	12	3
NVE1007	0	0	0	0	0	0	0	0	0	0	0	0	0	0	0	0	0	0	0	0	0
NVE10070	0	3	0	0	0	0	0	0	0	3	3	1	0	0	0	0	1	0	4	0	0
NVE10071	13	4	9	18	18	25	3	0	0	0	0	1	1	3	2	0	0	0	0	3	1
NVE10072	1	0	3	0	0	0	0	0	2	0	0	0	0	0	0	0	0	0	0	0	0
NVE10073	0	1	1	0	0	0	0	0	0	0	0	0	0	0	0	0	0	0	0	0	0
NVE10074	2	1	0	0	0	0	0	0	0	0	0	0	0	0	0	2	0	0	0	0	0
NVE10075	8	23	8	3	3	5	24	21	11	42	7	1	3	7	0	1	2	0	1	0	0
NVE10076	0	2	1	1	1	2	1	1	3	1	1	0	0	1	1	2	0	1	0	3	1
NVE10077	0	0	1	0	0	0	0	0	0	0	0	0	0	0	0	0	0	0	0	1	0
NVE10078	0	0	0	0	0	0	0	0	1	0	0	1	1	0	0	0	0	0	0	0	0
NVE10079	2	0	2	0	0	0	0	1	0	0	1	0	1	2	0	0	0	0	0	2	1
NVE1008	0	0	0	0	0	0	0	0	0	0	0	0	0	0	0	0	0	0	0	0	0
NVE10080	0	0	0	0	0	0	0	0	0	0	0	0	0	0	0	0	0	0	0	0	0
NVE10081	0	0	0	0	0	0	0	0	0	0	0	0	0	0	0	0	0	0	0	0	0
NVE10082	0	0	2	1	1	2	1	6	1	2	0	0	2	0	0	0	1	1	0	1	2
NVE10083	2	2	0	7	7	0	0	4	1	3	3	0	0	0	1	0	0	0	0	0	0
NVE10084	0	0	0	0	0	0	0	0	0	0	0	0	0	0	0	0	0	0	0	0	0
NVE10085	0	0	0	0	0	0	0	0	0	0	0	0	0	0	0	0	0	0	0	0	0
NVE10086	7	25	8	3	3	5	11	19	13	10	8	5	6	13	15	8	13	5	3	7	8
NVE10087	0	1	1	0	0	1	2	3	2	7	3	1	0	0	0	0	0	1	0	0	0
NVE10088	32	41	20	56	56	65	172	174	187	64	55	49	91	58	50	92	111	64	71	91	78
NVE10089	2	1	3	2	2	0	2	4	0	0	3	0	1	0	0	0	0	4	0	1	2
NVE1009	0	0	0	0	0	0	0	0	0	0	0	0	0	0	0	0	0	0	0	0	0
NVE10090	39	71	59	14	14	7	20	16	26	19	7	2	6	16	13	11	27	13	11	16	8
NVE10091	3	0	0	0	0	2	0	0	0	1	1	0	0	0	1	0	0	0	0	0	0
NVE10092	584	772	442	79	79	79	187	140	199	92	83	47	118	187	141	78	184	101	112	165	125
NVE10093	3	0	1	3	3	0	1	1	1	0	2	1	1	0	0	3	0	0	0	1	0
NVE10094	0	0	0	2	2	0	3	3	1	1	1	0	1	0	1	0	3	2	0	1	1
NVE10095	4	6	4	2	2	0	7	3	4	4	3	5	0	1	1	7	4	6	0	0	5
NVE10096	1	2	1	0	0	0	0	4	1	2	1	1	1	0	0	5	0	0	0	0	0
NVE10097	7	14	8	4	4	3	27	21	16	7	16	13	5	11	10	12	22	8	1	2	1
NVE10098	1	0	0	1	1	0	0	0	0	0	0	0	0	0	0	0	0	0	0	0	0
NVE10099	1	2	0	0	0	0	0	0	0	0	0	0	0	0	0	0	0	0	0	0	0
NVE101	9	17	9	3	3	3	9	8	5	4	3	3	2	2	2	4	8	1	1	2	0
NVE1010	11	4	8	3	3	5	1	6	2	2	0	0	0	0	0	1	1	0	4	1	5
NVE10100	0	0	0	0	0	0	0	1	0	0	1	0	0	0	0	0	0	0	0	0	0
NVE10101	0	0	1	0	0	0	2	0	3	0	0	3	0	1	0	0	1	0	0	2	0
NVE10102	1	1	5	4	4	6	4	0	0	1	1	0	0	1	2	1	2	1	0	0	3
NVE10103	2	0	0	2	2	0	0	0	0	0	1	0	0	0	0	0	0	1	0	0	0
NVE10104	0	0	0	1	1	1	0	1	3	3	0	2	0	0	0	0	3	0	1	0	0
NVE10105	0	0	0	0	0	0	0	0	0	0	0	0	0	0	0	0	0	0	0	0	0
NVE10106	0	0	0	0	0	0	0	0	0	0	0	0	0	0	0	0	0	0	0	0	0
NVE10107	0	0	0	0	0	0	1	0	0	0	0	0	0	0	0	0	0	0	0	0	0
NVE10108	0	1	0	0	0	1	1	0	0	0	0	0	0	0	0	0	0	0	0	0	0
NVE10109	0	0	0	0	0	0	0	0	0	0	0	0	0	0	0	0	0	0	0	0	0
NVE1011	11	3	3	6	6	3	19	8	7	5	10	2	10	3	2	5	16	9	2	2	5
NVE10110	0	0	0	0	0	0	0	0	0	0	0	0	0	0	0	0	0	0	0	0	0
NVE10111	5	0	0	0	0	3	0	0	0	1	0	1	0	1	0	0	0	0	2	0	1
NVE10112	0	0	0	0	0	0	0	0	0	0	0	0	0	0	0	0	0	0	0	0	0
NVE10113	0	2	0	1	1	0	0	0	0	2	0	2	1	1	0	0	1	1	0	0	0
NVE10116	4	7	6	8	8	2	7	6	9	5	2	2	0	4	7	1	3	8	3	1	0
NVE10117	2	3	1	1	1	0	5	0	2	0	1	0	0	1	2	0	0	0	0	3	1
NVE10118	43	38	12	14	14	22	13	24	13	23	10	3	25	17	20	11	20	19	12	19	16
NVE10119	15	10	10	5	5	4	10	4	10	1	2	5	3	3	2	4	6	6	2	4	3
NVE1012	0	0	0	0	0	0	0	0	0	0	0	0	0	0	0	0	0	0	0	0	0
NVE10120	104	123	124	106	106	52	99	26	89	28	9	15	29	26	44	22	41	26	52	74	56
NVE10121	0	0	1	1	1	2	0	0	0	0	0	1	3	0	0	0	0	0	0	0	0
NVE10122	1	0	3	2	2	1	3	0	3	3	0	4	0	0	0	3	0	0	0	1	2
NVE10123	145	176	114	32	32	53	168	199	131	69	63	47	178	175	108	102	138	102	83	94	88
NVE10124	0	0	2	0	0	0	1	1	1	0	0	0	0	0	0	0	0	0	0	0	0
NVE10125	1	0	1	1	1	0	3	0	1	0	2	1	1	1	1	2	0	0	0	0	1
NVE10126	0	0	0	0	0	0	0	0	0	0	0	0	0	0	0	0	0	0	0	0	0
NVE10127	34	71	29	41	41	24	31	39	45	16	11	11	17	28	8	19	37	21	18	33	21
NVE10128	0	0	2	0	0	0	0	3	1	0	0	0	0	0	0	1	1	0	1	1	0
NVE10129	0	0	0	0	0	0	0	4	0	0	0	0	0	0	0	0	0	0	0	0	0
NVE1013	0	0	0	0	0	0	0	0	0	0	0	0	0	0	0	0	0	0	0	0	0
NVE10130	0	0	0	0	0	0	0	0	0	0	0	0	0	0	0	0	0	0	0	0	0
NVE10131	0	0	0	0	0	2	0	0	2	0	0	0	0	0	0	0	0	0	1	0	0
NVE10132	0	0	0	0	0	0	0	0	0	0	0	0	0	0	0	0	0	0	0	0	0
NVE10133	0	1	0	0	0	0	0	0	0	0	0	0	0	0	0	0	0	0	0	0	0
NVE10134	0	0	0	0	0	0	1	4	0	2	0	0	1	0	0	0	1	2	0	0	0
NVE10135	0	2	2	0	0	5	12	7	1	5	4	5	8	6	3	3	17	10	2	4	5
NVE10136	2	0	1	1	1	0	4	2	2	2	7	1	0	2	1	1	5	0	3	1	1
NVE10137	0	2	1	1	1	0	9	5	5	10	7	5	2	3	4	1	20	7	0	0	2
NVE10138	0	0	0	0	0	1	0	0	0	0	0	0	0	0	0	0	0	0	0	0	0
NVE10139	0	0	0	0	0	0	0	0	0	0	0	0	0	0	0	0	0	0	0	0	0
NVE1014	0	0	0	0	0	0	0	0	0	0	0	0	0	0	0	1	0	0	0	0	0
NVE10140	1	0	0	0	0	0	1	1	1	0	0	0	0	2	1	1	0	1	0	0	0
NVE10141	0	0	0	0	0	0	0	0	0	0	0	0	0	0	0	0	0	0	0	0	0
NVE10142	0	0	0	0	0	0	1	1	0	0	0	0	0	0	0	0	1	0	0	0	0
NVE10143	6	5	7	0	0	0	5	4	1	1	0	1	1	2	0	0	1	0	1	4	2
NVE10144	1	2	2	0	0	0	0	0	0	0	1	0	0	0	3	0	0	0	0	0	3
NVE10145	0	0	0	0	0	0	0	0	0	0	0	0	0	0	0	0	0	0	0	0	0
NVE10146	1	9	3	1	1	1	3	5	2	4	0	2	4	5	4	0	4	0	0	1	0
NVE10147	3	0	2	22	22	8	0	0	0	0	0	0	0	0	1	0	1	0	0	2	0
NVE10148	0	0	0	0	0	0	0	0	0	0	1	0	0	3	0	0	1	0	0	1	1
NVE10149	2	0	0	0	0	0	0	1	1	0	0	0	0	0	0	0	0	0	0	0	0
NVE1015	0	0	0	0	0	0	0	0	0	0	0	0	0	0	0	0	0	0	0	0	0
NVE10150	15	8	6	11	11	4	47	19	23	1	11	6	10	18	21	34	47	21	13	10	9
NVE10151	2	6	1	3	3	1	4	5	5	1	0	0	0	0	1	2	0	0	0	0	0
NVE10152	2	4	7	0	0	0	5	6	5	2	0	0	0	1	0	0	4	2	1	0	2
NVE10153	49	53	45	157	157	117	38	35	14	17	13	39	17	23	17	13	15	24	26	35	57
NVE10154	0	6	2	9	9	0	3	2	2	3	2	2	0	0	1	0	2	0	0	1	0
NVE10155	0	1	0	3	3	0	0	0	0	0	0	0	0	0	0	0	0	0	0	0	0
NVE10156	0	0	0	0	0	0	0	0	0	0	0	0	0	0	0	0	0	0	0	0	0
NVE10157	3	1	5	17	17	26	3	0	1	3	2	5	4	5	6	1	7	4	7	6	3
NVE10158	16	17	7	6	6	13	4	5	2	5	3	2	1	0	3	2	1	0	2	7	5
NVE10159	0	0	0	0	0	0	1	0	0	0	0	0	0	0	0	0	0	0	0	0	0
NVE1016	0	0	0	0	0	0	0	0	0	0	0	0	0	0	0	0	0	0	0	0	0
NVE10161	0	0	2	0	0	0	0	0	0	0	0	0	0	0	0	1	0	0	0	0	0
NVE10162	0	0	0	0	0	0	0	0	0	0	0	0	0	0	0	0	0	0	0	0	0
NVE10163	0	0	0	0	0	0	0	0	0	0	0	0	0	0	0	0	0	0	0	0	0
NVE10164	0	0	0	0	0	0	0	0	0	0	0	0	0	0	0	0	0	0	0	0	0
NVE10165	0	0	0	0	0	0	0	0	0	0	0	0	0	0	0	0	0	0	0	0	0
NVE10166	0	0	0	0	0	0	0	0	0	0	0	0	0	0	0	0	0	0	0	0	0
NVE10167	0	0	0	0	0	0	0	0	0	0	0	0	0	0	0	0	0	0	0	0	0
NVE10168	0	1	0	0	0	0	0	0	0	0	0	0	0	0	1	0	0	0	0	0	0
NVE10169	0	0	0	0	0	0	0	0	0	0	0	0	0	0	1	0	0	0	0	0	0
NVE1017	1	6	5	1	1	0	1	6	0	0	1	0	1	0	0	0	0	0	0	0	0
NVE10170	7	6	4	4	4	0	3	7	8	2	0	2	5	2	5	3	5	12	5	4	3
NVE10171	0	0	0	0	0	0	0	0	0	0	0	0	0	0	0	2	0	0	0	0	0
NVE10172	1	0	0	2	2	0	0	0	0	0	0	0	0	0	0	0	0	0	0	0	0
NVE10173	0	0	0	0	0	0	0	0	0	0	0	0	0	0	0	0	0	0	0	0	1
NVE10174	0	0	1	0	0	0	2	0	2	0	0	0	0	0	2	0	0	0	0	0	2
NVE10175	10	8	20	7	7	24	30	12	21	0	16	34	20	17	14	16	20	41	26	26	28
NVE10176	1	2	0	3	3	2	4	3	3	0	2	0	0	5	0	3	1	1	0	0	1
NVE10177	0	0	0	0	0	0	0	0	0	0	0	0	0	0	0	0	0	0	0	0	0
NVE10178	9	9	8	4	4	4	6	11	8	5	2	4	3	5	1	3	8	3	6	5	2
NVE10179	15	13	13	17	17	16	20	12	18	2	7	3	6	5	7	2	11	3	5	3	5
NVE1018	0	0	0	0	0	0	0	0	0	0	0	0	0	0	0	0	0	0	0	0	0
NVE10180	2	9	3	1	1	0	3	1	5	0	2	0	1	0	0	2	0	0	2	0	1
NVE10181	1	0	0	1	1	0	0	0	0	0	0	0	0	0	0	0	0	0	0	0	0
NVE10182	0	4	1	1	1	0	1	1	1	0	0	1	0	1	0	1	0	0	1	0	4
NVE10183	0	5	1	0	0	0	0	2	0	0	1	1	0	0	1	0	0	0	0	0	0
NVE10184	34	73	51	4	4	7	23	27	26	12	9	8	10	6	5	10	27	19	5	8	10
NVE10185	13	6	7	10	10	6	6	12	12	4	7	4	4	3	2	6	13	4	1	3	7
NVE10186	1	0	1	0	0	0	3	1	3	0	1	0	0	0	0	0	0	0	3	1	3
NVE10187	6	0	6	1	1	3	3	2	4	0	0	0	1	0	3	2	2	2	0	0	0
NVE10188	14	24	12	4	4	11	10	13	17	11	3	3	7	11	10	3	17	12	7	3	9
NVE10189	0	1	0	8	8	0	0	1	1	0	0	1	0	0	1	0	0	0	0	0	0
NVE1019	0	0	0	0	0	0	0	2	0	1	0	0	0	0	0	0	0	0	0	0	0
NVE10190	1776	2769	2573	1163	1163	892	3019	2028	3046	1622	1934	2483	992	1340	1565	1116	2049	1897	1208	1475	1666
NVE10191	0	0	0	0	0	0	0	0	0	0	0	0	0	0	0	0	0	0	0	0	0
NVE10192	0	0	0	0	0	0	0	0	0	0	0	0	0	0	0	0	0	0	0	0	0
NVE10193	0	0	0	0	0	0	1	0	5	0	0	0	0	0	0	2	0	3	0	0	0
NVE10194	8	10	12	5	5	0	5	11	13	3	5	0	4	5	2	4	7	5	2	15	3
NVE10195	0	2	0	0	0	1	1	0	1	1	1	1	0	3	0	0	1	0	2	1	0
NVE10196	2	2	2	0	0	2	4	2	5	1	1	2	0	2	0	1	2	6	1	0	1
NVE10197	29	61	21	20	20	12	19	23	27	10	1	9	1	3	0	11	6	17	8	8	8
NVE10198	0	2	1	0	0	0	0	0	1	1	0	0	0	0	1	0	0	0	0	0	0
NVE10199	62	117	100	65	65	23	54	71	92	56	55	22	29	27	33	10	48	49	46	39	48
NVE102	2	0	2	29	29	29	2	1	5	4	0	1	6	5	3	0	4	8	4	4	5
NVE1020	0	0	0	0	0	0	0	0	0	0	0	0	0	0	0	1	0	0	2	0	0
NVE10200	4	8	6	2	2	1	44	36	34	20	32	33	3	9	11	32	43	23	4	4	8
NVE10201	0	1	0	0	0	0	2	2	0	0	0	2	0	0	1	0	0	0	0	0	0
NVE10202	0	5	1	0	0	0	0	2	1	1	0	0	0	1	0	0	0	0	0	0	0
NVE10203	5	5	8	3	3	2	10	9	3	4	2	2	2	5	1	5	4	6	2	1	4
NVE10204	0	0	0	0	0	0	0	0	0	0	0	0	0	0	0	0	0	0	0	0	0
NVE10205	0	2	1	0	0	0	1	2	1	0	0	0	0	0	0	0	0	1	0	0	0
NVE10206	0	1	0	4	4	1	3	1	1	0	0	0	2	0	0	1	1	1	1	0	3
NVE10207	3	14	4	10	10	12	0	3	1	0	0	0	0	2	0	1	1	0	1	1	0
NVE10208	11	4	1	2	2	0	5	2	2	2	1	1	1	1	0	0	4	2	0	2	0
NVE10209	1	0	1	0	0	0	1	2	1	0	0	1	0	0	0	1	0	0	0	0	0
NVE1021	2	13	2	4	4	3	7	17	10	23	13	4	1	4	4	7	2	5	3	5	4
NVE10210	0	1	0	0	0	0	0	0	0	0	0	0	0	0	0	2	0	0	1	0	0
NVE10211	1	1	4	1	1	0	0	1	1	0	0	3	0	0	0	2	0	2	0	0	0
NVE10212	12	13	17	15	15	8	11	18	19	13	16	17	8	19	21	8	29	22	8	5	4
NVE10213	0	8	5	1	1	2	5	3	1	3	0	2	0	1	3	1	2	1	1	0	0
NVE10214	1	2	0	4	4	0	4	5	6	2	4	0	2	2	0	0	5	2	0	1	2
NVE10215	23	30	34	65	65	77	6	5	20	2	4	1	5	1	2	4	5	3	3	2	3
NVE10216	17	9	30	14	14	7	1	6	4	3	2	0	0	2	0	0	1	1	1	0	0
NVE10217	0	0	1	1	1	0	1	0	0	1	1	1	0	1	1	0	3	0	0	0	0
NVE10218	33	49	53	21	21	21	14	22	23	15	4	2	10	2	9	1	8	5	8	11	4
NVE10219	0	0	0	0	0	0	0	0	0	0	0	0	0	0	0	0	0	0	0	0	0
NVE1022	17	12	24	8	8	5	35	41	20	4	3	3	2	3	3	9	8	11	1	6	0
NVE10220	1	1	0	0	0	0	0	5	1	2	0	2	3	2	1	0	1	1	0	1	2
NVE10221	1	2	0	5	5	2	0	11	0	0	0	0	0	0	1	0	1	0	0	0	0
NVE10222	0	0	0	0	0	0	0	0	0	0	0	0	0	0	0	0	0	0	0	0	0
NVE10223	0	0	0	0	0	0	0	0	0	0	0	0	0	0	0	0	0	0	0	0	0
NVE10224	0	0	0	0	0	0	0	0	0	0	0	0	0	0	0	0	0	0	0	0	0
NVE10225	0	0	0	0	0	0	0	0	0	0	0	0	0	0	0	0	0	0	0	0	0
NVE10226	2	9	10	7	7	4	16	10	22	7	5	7	3	0	4	1	4	3	1	2	3
NVE10227	0	0	0	0	0	0	0	0	0	0	0	0	0	0	0	0	0	0	0	0	0
NVE10229	0	0	0	0	0	0	0	0	0	0	0	0	0	0	0	0	0	0	0	0	0
NVE1023	1	3	0	0	0	2	8	1	3	0	1	1	1	1	3	3	5	6	1	2	2
NVE10230	0	0	0	0	0	0	0	0	0	0	0	0	0	0	0	0	0	0	0	0	0
NVE10231	0	0	0	0	0	0	0	0	0	0	0	0	0	0	0	0	0	0	0	0	0
NVE10232	7	47	25	51	51	23	19	67	55	64	69	35	46	29	45	29	69	38	25	33	42
NVE10233	3	0	1	0	0	0	0	2	3	1	0	1	0	0	0	0	1	1	0	0	0
NVE10234	3	2	0	1	1	0	0	0	0	0	0	0	0	0	0	0	0	0	0	0	0
NVE10235	5	8	12	2	2	0	0	3	3	2	4	2	1	0	0	0	0	4	1	1	0
NVE10236	2	0	5	4	4	0	1	0	1	0	1	0	0	0	2	0	0	1	0	0	0
NVE10237	0	0	0	0	0	0	0	0	0	0	1	0	0	0	0	2	0	0	1	0	1
NVE10238	0	0	1	0	0	2	3	0	0	1	0	0	1	0	1	0	0	2	0	0	6
NVE10239	0	1	0	0	0	0	0	0	0	1	0	0	0	1	0	0	0	0	0	0	0
NVE1024	3	1	5	7	7	10	12	9	5	1	2	2	1	0	7	8	0	4	5	1	1
NVE10240	0	0	0	0	0	0	0	0	0	0	0	0	0	0	0	0	0	0	0	0	0
NVE10241	5	16	1	19	19	24	8	18	7	12	14	9	7	5	3	7	14	12	1	5	4
NVE10242	1	0	2	0	0	0	3	0	1	4	0	0	1	3	1	0	4	1	1	1	2
NVE10243	1	0	0	0	0	0	1	0	0	1	0	0	0	0	0	0	0	0	1	0	0
NVE10244	1	2	0	2	2	0	1	0	2	3	0	0	0	0	0	0	1	0	0	1	0
NVE10245	0	0	0	0	0	0	0	0	0	0	0	0	0	0	0	0	0	0	0	0	0
NVE10246	84	146	161	33	33	45	89	30	94	66	70	61	36	42	59	24	66	44	59	41	75
NVE10247	2	0	2	1	1	0	2	0	0	0	0	0	0	0	0	1	0	0	0	2	0
NVE10248	0	0	0	0	0	0	0	0	0	0	0	1	0	0	0	0	0	0	0	0	0
NVE10249	1	2	2	0	0	3	2	1	3	0	1	1	0	5	2	0	3	0	3	3	2
NVE1025	0	0	0	0	0	0	0	0	0	0	0	0	0	0	0	0	0	0	0	0	0
NVE10250	12	11	22	4	4	2	0	0	0	0	0	0	1	0	0	0	0	0	0	4	0
NVE10251	0	0	0	0	0	0	2	6	0	0	3	2	0	0	0	0	5	0	0	3	0
NVE10252	4	2	4	0	0	1	4	1	0	1	2	3	2	0	4	3	1	1	0	1	0
NVE10253	0	0	1	0	0	0	0	0	0	0	0	0	0	0	0	0	0	0	0	0	0
NVE10254	3	5	2	0	0	1	3	0	1	0	0	0	0	0	1	0	0	0	0	0	0
NVE10255	0	0	1	1	1	0	0	0	1	0	2	0	1	1	0	0	0	0	0	0	0
NVE10256	8	4	3	2	2	7	5	4	2	1	2	2	4	2	3	10	7	4	4	5	2
NVE10257	0	0	0	0	0	0	0	0	0	0	0	0	0	0	0	2	0	0	0	0	0
NVE10258	3	0	0	0	0	0	1	0	0	0	1	0	0	0	0	0	0	1	0	1	0
NVE10259	0	0	0	0	0	0	0	0	0	0	0	0	0	0	0	0	0	0	0	0	0
NVE1026	2	2	11	0	0	0	11	0	16	0	1	0	3	0	0	0	1	1	3	0	0
NVE10260	0	0	0	0	0	0	0	0	0	0	0	0	0	0	0	0	0	0	0	0	0
NVE10261	0	0	0	0	0	0	0	0	0	0	0	0	0	0	0	0	0	0	0	0	0
NVE10262	0	0	0	0	0	0	0	0	0	0	0	0	0	0	0	0	0	0	0	0	0
NVE10263	0	0	0	0	0	0	0	2	1	0	0	0	0	0	0	0	0	0	0	0	3
NVE10264	0	0	0	0	0	0	0	0	0	0	0	0	0	0	0	0	0	1	0	0	0
NVE10265	6	11	4	2	2	0	0	8	4	0	0	0	3	3	5	1	1	0	0	3	5
NVE10266	0	0	0	0	0	0	0	0	0	0	0	0	0	0	0	0	0	0	0	0	0
NVE10268	3	0	0	0	0	0	0	1	1	0	0	0	0	0	0	0	0	0	0	0	0
NVE10269	0	0	0	1	1	0	0	0	0	0	0	0	0	0	0	0	0	0	0	0	0
NVE1027	0	0	0	0	0	0	0	0	0	0	0	0	0	0	0	0	0	0	0	0	0
NVE10270	1	1	1	4	4	0	0	1	0	0	0	0	0	0	0	0	0	0	0	0	0
NVE10271	1	0	0	0	0	0	0	0	0	0	0	0	0	1	0	0	0	0	2	0	0
NVE10272	1	0	2	0	0	0	0	0	0	0	0	0	0	0	0	0	0	0	0	0	0
NVE10273	0	0	0	1	1	2	0	0	1	0	0	0	0	1	0	0	1	0	0	0	0
NVE10274	4	4	1	6	6	9	5	6	2	15	6	9	1	5	8	1	14	8	5	9	13
NVE10275	0	0	0	0	0	0	0	0	0	0	0	0	0	0	0	0	0	0	0	0	0
NVE10276	0	0	0	0	0	0	0	0	2	0	0	0	0	0	0	0	0	0	0	0	0
NVE10277	0	0	0	0	0	0	0	0	0	0	0	0	0	0	0	0	0	0	2	2	0
NVE10278	4	7	4	2	2	0	1	3	3	11	8	6	7	8	4	1	6	5	0	3	3
NVE10279	2	0	1	2	2	0	1	1	1	4	1	1	0	0	2	2	2	1	0	0	0
NVE1028	0	3	0	0	0	0	0	0	0	0	0	0	0	0	2	1	0	0	0	0	0
NVE10280	1	1	0	0	0	1	4	1	0	0	1	2	2	2	2	3	1	3	0	1	1
NVE10281	1	9	2	5	5	1	15	15	20	3	10	25	8	7	8	7	13	10	5	10	8
NVE10282	0	0	0	0	0	0	0	0	0	0	0	0	0	0	0	0	0	0	0	0	0
NVE10283	2	0	0	1	1	0	2	0	2	6	1	0	0	0	0	0	6	1	0	1	0
NVE10284	0	0	0	0	0	0	0	1	0	0	0	0	0	0	0	0	0	0	0	0	0
NVE10285	1	1	0	0	0	0	0	0	0	0	0	1	0	0	0	0	0	0	0	0	0
NVE10286	0	0	0	0	0	0	0	0	0	0	0	0	0	0	0	0	0	0	0	0	0
NVE10287	0	0	0	0	0	0	0	0	1	0	0	0	0	0	0	0	0	0	0	0	0
NVE10288	0	1	0	0	0	0	0	0	2	1	0	1	0	1	0	0	2	0	0	0	0
NVE10289	0	0	0	0	0	0	0	0	0	0	0	0	1	0	0	0	0	0	0	0	0
NVE1029	0	1	0	0	0	0	0	0	0	0	0	0	0	0	0	0	0	0	0	0	2
NVE10290	83	58	46	31	31	46	64	19	21	9	27	22	21	27	14	37	73	46	40	46	38
NVE10291	5	1	1	1	1	0	9	3	9	8	8	3	5	2	6	2	6	1	3	9	10
NVE10292	14	18	22	12	12	9	15	8	8	5	5	2	2	4	3	1	5	5	6	1	9
NVE10293	25	18	5	12	12	23	18	13	24	10	4	4	4	3	4	5	10	6	4	10	3
NVE10294	4	7	7	5	5	5	2	6	1	2	4	1	4	5	2	0	5	3	1	3	6
NVE10295	2	7	1	2	2	0	6	8	1	1	1	3	0	0	0	1	4	1	1	0	0
NVE10296	0	3	1	0	0	0	0	3	1	0	0	0	1	0	0	0	2	2	1	0	1
NVE10297	0	1	2	0	0	0	5	5	3	0	0	0	1	1	0	7	3	1	1	0	2
NVE10298	0	0	0	0	0	1	0	0	0	0	0	0	0	0	0	0	0	0	0	0	0
NVE10299	1	0	2	0	0	0	0	0	0	0	0	0	0	0	0	0	0	0	0	1	0
NVE103	1	1	3	13	13	13	6	2	3	1	5	4	1	4	9	2	12	8	3	1	8
NVE1030	0	0	0	0	0	0	0	0	0	0	0	0	0	0	0	0	0	0	0	0	0
NVE10300	0	0	0	0	0	0	0	0	0	0	0	0	0	0	2	0	0	0	0	0	0
NVE10301	0	0	0	0	0	0	0	0	0	0	0	0	0	0	0	0	0	0	0	0	0
NVE10302	0	0	0	0	0	0	0	0	0	0	0	0	0	0	0	0	0	0	0	0	0
NVE10303	0	0	0	0	0	0	0	0	0	0	0	0	0	0	0	0	0	0	0	0	0
NVE10304	0	0	0	0	0	0	0	0	0	0	0	0	0	0	0	0	0	0	0	0	0
NVE10305	0	0	0	0	0	0	0	0	0	0	0	0	0	0	0	0	0	0	0	0	0
NVE10306	0	0	0	0	0	0	0	0	0	0	0	0	0	0	0	0	0	1	0	0	0
NVE10307	0	0	0	0	0	0	0	0	0	0	0	0	0	0	0	0	0	0	0	0	0
NVE10308	0	0	1	0	0	0	0	0	0	0	0	0	0	0	0	0	0	0	0	0	0
NVE10309	0	0	0	1	1	0	0	0	1	0	0	0	0	0	0	0	0	0	0	0	0
NVE1031	4	20	6	13	13	9	30	24	13	16	24	18	14	22	21	15	42	24	15	27	17
NVE10310	0	1	1	1	1	0	0	0	0	0	1	0	0	0	0	0	0	0	0	0	0
NVE10311	1	1	3	0	0	1	1	1	1	2	1	0	1	0	0	0	0	0	0	0	0
NVE10312	24	6	4	15	15	21	9	8	9	4	2	5	2	2	4	9	13	1	8	10	8
NVE10313	0	1	1	0	0	0	0	0	1	1	0	0	0	0	0	0	6	0	1	0	0
NVE10314	1	2	1	3	3	0	0	3	2	1	5	0	3	2	0	1	1	2	0	0	0
NVE10315	0	1	0	0	0	0	0	2	0	1	2	1	0	0	0	0	0	0	0	0	2
NVE10316	0	0	0	1	1	0	0	1	0	0	0	0	0	0	0	0	0	0	0	0	0
NVE10317	1	0	0	0	0	0	1	0	0	0	0	0	0	0	0	0	0	0	0	0	0
NVE10318	0	0	0	0	0	0	0	0	0	0	0	0	0	1	0	0	0	1	0	0	0
NVE10319	3	2	4	6	6	1	6	5	10	8	0	4	6	2	6	2	1	9	2	3	2
NVE1032	0	0	1	0	0	0	2	3	0	0	0	1	2	0	0	0	0	2	1	0	0
NVE10320	0	0	0	0	0	0	0	0	0	0	0	0	0	0	0	0	0	0	0	0	0
NVE10321	2	9	5	0	0	3	6	5	5	11	0	0	1	0	3	1	8	8	2	2	7
NVE10322	1	12	9	2	2	11	63	71	30	43	100	28	11	9	23	14	84	48	4	8	22
NVE10323	0	0	0	0	0	0	0	0	0	0	0	0	0	0	0	0	0	0	0	1	0
NVE10324	14	3	6	5	5	0	2	1	1	3	1	2	0	0	0	2	5	2	1	0	1
NVE10325	2	0	0	0	0	1	0	0	2	1	12	1	4	5	7	4	2	9	2	4	6
NVE10326	0	0	0	0	0	0	0	0	0	0	1	0	0	0	0	0	1	0	0	0	0
NVE10327	0	0	1	1	1	0	0	0	0	0	0	0	0	0	0	0	1	0	0	0	0
NVE10328	137	184	114	223	223	179	180	106	156	99	35	59	68	73	83	62	118	82	101	141	139
NVE10329	12	11	15	16	16	7	9	16	13	21	13	9	14	8	7	15	22	9	27	43	48
NVE1033	0	0	0	0	0	0	0	0	0	0	0	0	0	0	0	0	0	0	0	0	0
NVE10330	0	1	1	0	0	2	4	4	4	2	2	6	1	2	2	4	14	9	3	6	6
NVE10331	2	2	2	0	0	4	0	0	0	1	1	2	0	1	1	0	1	3	0	1	1
NVE10332	0	0	1	0	0	0	0	0	0	0	0	1	0	0	1	0	0	0	0	0	0
NVE10333	3	30	3	1	1	1	15	28	23	17	22	14	18	20	8	17	26	11	14	14	17
NVE10334	5	10	12	0	0	0	3	9	12	1	6	2	1	1	3	3	3	6	1	4	0
NVE10335	15	23	11	8	8	8	19	14	23	7	9	17	5	7	3	6	10	8	6	7	13
NVE10336	5	6	2	3	3	0	2	0	0	0	3	3	1	0	3	4	3	1	1	2	2
NVE10337	2	0	2	0	0	2	0	0	0	0	0	0	0	0	0	0	0	0	0	0	0
NVE10338	0	1	1	1	1	0	0	0	0	0	0	0	0	0	0	0	0	0	0	0	0
NVE10339	4	9	9	1	1	7	10	5	3	4	4	1	0	0	0	2	4	3	1	1	0
NVE1034	0	0	0	0	0	0	0	0	0	0	0	0	0	0	0	0	0	0	0	0	0
NVE10340	338	559	326	433	433	546	512	709	548	405	398	527	338	360	336	460	556	450	374	488	446
NVE10341	12	17	10	10	10	5	22	29	27	13	10	21	10	11	12	5	14	9	6	6	11
NVE10342	0	2	0	0	0	0	0	0	0	1	0	0	0	0	0	0	0	0	0	0	0
NVE10343	8	2	7	0	0	0	4	3	2	4	1	1	1	2	1	0	7	2	1	0	1
NVE10344	2	0	0	0	0	0	0	1	0	0	0	0	0	0	0	0	0	0	0	0	0
NVE10345	474	157	254	107	107	177	244	107	172	93	64	168	51	70	71	71	136	96	67	66	93
NVE10346	4	11	6	5	5	17	14	6	18	10	10	11	5	6	8	8	11	12	3	10	7
NVE10347	0	2	0	1	1	2	0	0	2	3	0	3	1	0	0	2	2	0	0	0	0
NVE10348	2	3	1	3	3	8	4	2	7	1	1	3	3	2	3	0	3	1	0	1	6
NVE10349	0	1	0	0	0	0	0	0	0	0	0	0	0	0	0	0	0	0	0	0	0
NVE1035	228	136	61	57	57	170	110	78	23	120	70	72	41	57	58	47	88	78	46	39	62
NVE10350	0	0	0	0	0	4	0	0	0	0	1	0	1	0	0	0	0	0	0	0	0
NVE10351	15	26	17	72	72	33	29	24	25	31	33	42	20	27	35	17	43	43	37	43	34
NVE10352	2	2	0	0	0	4	1	0	2	5	4	0	0	1	0	2	2	0	1	1	0
NVE10353	5	0	0	6	6	3	1	0	0	0	0	0	0	0	0	0	4	0	0	2	0
NVE10354	0	2	1	1	1	0	1	0	0	0	0	0	0	0	0	0	0	0	0	1	0
NVE10355	112	128	86	30	30	51	134	121	96	37	32	19	51	46	43	43	57	42	24	37	40
NVE10356	16	8	20	6	6	4	2	2	5	2	1	1	0	4	0	1	2	3	1	4	6
NVE10357	12	6	11	14	14	1	10	4	10	5	5	3	3	3	0	8	11	3	0	1	4
NVE10358	19	11	8	19	19	16	25	19	17	16	5	2	7	5	5	4	10	11	7	7	10
NVE10359	10	10	7	23	23	23	14	1	10	9	3	0	0	3	0	1	1	1	2	2	0
NVE1036	0	0	0	0	0	0	0	0	0	0	0	0	0	0	0	0	0	0	0	0	0
NVE10360	0	0	0	0	0	0	0	1	0	0	0	0	0	0	0	0	0	0	0	1	0
NVE10361	2	0	0	0	0	0	1	0	1	0	0	0	0	0	0	0	0	2	0	1	0
NVE10362	15	25	16	24	24	19	70	73	76	27	43	38	18	9	20	28	53	27	8	19	20
NVE10363	13	15	21	25	25	16	44	45	55	18	14	30	21	15	19	27	30	8	15	30	14
NVE10364	0	0	0	0	0	0	0	0	0	0	0	0	0	0	0	0	0	0	0	0	0
NVE10365	4	21	3	2	2	6	7	22	5	18	8	2	7	8	6	18	14	19	11	5	16
NVE10366	24	65	26	19	19	15	36	16	27	24	26	27	8	15	18	10	37	22	14	15	9
NVE10367	1	0	0	0	0	0	3	0	0	0	0	0	0	0	0	0	0	0	0	0	0
NVE10368	11	12	7	7	7	3	18	15	10	11	10	5	6	8	4	8	15	9	6	4	6
NVE10369	0	2	0	0	0	0	0	1	0	0	0	0	0	0	0	0	0	0	0	0	0
NVE1037	103	88	72	0	0	2	48	42	64	23	27	6	54	72	66	57	121	49	23	49	37
NVE10370	1	1	3	3	3	11	1	2	0	0	2	0	0	1	0	2	0	1	0	3	1
NVE10371	20	15	13	5	5	9	25	20	24	18	14	7	4	9	6	4	8	8	10	4	12
NVE10372	1243	1188	795	388	388	414	886	583	562	551	349	666	446	534	498	341	671	550	501	657	702
NVE10373	25	26	48	29	29	7	35	29	40	20	16	20	17	12	17	7	15	25	12	13	18
NVE10374	0	0	0	0	0	0	0	0	0	0	0	1	0	0	0	0	0	1	0	0	0
NVE10375	3	14	5	9	9	4	7	5	16	2	3	1	10	10	7	2	13	7	5	9	8
NVE10376	0	0	0	0	0	0	1	1	0	0	0	0	0	0	0	0	0	0	0	0	0
NVE10377	0	0	0	0	0	0	0	1	0	0	0	0	0	0	0	0	1	0	0	0	0
NVE10378	0	8	0	0	0	0	1	3	2	0	2	0	3	0	0	0	4	0	0	2	1
NVE10379	13	10	4	2	2	9	17	13	11	16	14	17	9	12	7	22	18	14	7	5	21
NVE1038	3	0	2	0	0	0	0	3	0	0	1	0	2	0	0	0	1	1	2	0	0
NVE10380	0	0	0	0	0	0	0	0	0	0	0	0	0	0	0	0	1	0	0	0	0
NVE10381	0	0	0	0	0	0	0	0	1	0	1	0	0	1	0	0	0	0	0	0	0
NVE10382	1	1	0	3	3	0	0	1	1	0	0	2	0	0	1	0	0	0	0	0	0
NVE10383	0	0	0	0	0	0	1	0	0	0	0	0	0	0	0	0	0	0	0	0	0
NVE10384	0	0	2	1	1	0	0	0	1	0	0	0	0	0	0	0	0	0	0	0	0
NVE10385	1	1	0	1	1	3	8	0	2	6	6	5	0	0	0	1	5	5	0	2	3
NVE10386	2	6	0	2	2	0	1	1	0	0	1	0	1	0	0	0	0	0	1	0	0
NVE10387	13	31	14	25	25	25	10	10	8	12	6	2	9	10	13	17	10	1	6	13	7
NVE10388	2	1	2	1	1	3	0	4	1	1	2	2	0	0	1	2	2	1	2	0	3
NVE10389	0	1	1	0	0	0	1	0	0	0	1	0	0	0	2	0	0	0	0	0	0
NVE1039	4	2	3	3	3	0	1	1	0	0	0	0	0	1	0	2	0	1	0	0	0
NVE10390	0	0	0	0	0	0	0	0	0	0	0	0	0	0	0	0	0	2	0	0	0
NVE10391	47	53	44	35	35	39	99	85	97	55	53	84	48	49	48	48	70	61	41	39	67
NVE10392	40	61	21	11	11	11	2	7	3	2	0	0	2	2	6	1	1	1	6	8	7
NVE10393	0	0	0	1	1	0	0	0	0	0	0	0	0	0	0	0	0	0	0	1	0
NVE10394	6	1	0	3	3	3	5	3	0	3	3	5	0	1	2	3	7	1	1	1	2
NVE10395	1	1	1	0	0	0	0	0	0	0	0	0	1	0	0	0	0	0	0	0	0
NVE10396	0	0	0	0	0	0	0	0	0	0	0	0	0	0	0	0	0	1	0	0	0
NVE10397	1	2	1	1	1	0	0	0	0	0	0	0	0	0	0	0	0	0	0	0	0
NVE10398	4	1	1	0	0	0	0	0	0	0	0	0	0	0	0	0	0	0	0	0	0
NVE10399	50	27	46	35	35	8	18	1	9	5	3	3	3	2	4	2	3	9	2	4	9
NVE104	3	0	2	0	0	2	0	0	0	4	1	1	0	0	1	0	1	1	1	0	0
NVE1040	1	0	2	0	0	0	0	0	0	0	0	0	0	0	0	0	0	0	0	0	0
NVE10400	151	182	160	105	105	130	91	35	48	44	24	57	23	42	35	19	60	70	45	57	53
NVE10401	99	118	100	66	66	42	24	14	30	18	7	5	13	17	18	6	17	32	13	25	20
NVE10402	97	67	73	49	49	38	47	23	26	25	7	3	8	13	18	20	17	19	6	22	14
NVE10403	4350	3663	2795	1855	1855	1946	2065	1181	2235	647	177	361	320	417	301	428	706	575	478	657	481
NVE10404	4302	4323	3742	2751	2751	2708	2599	1631	2974	1159	360	621	588	619	516	765	1054	822	1042	1325	1084
NVE10405	1860	2100	2126	550	550	463	874	649	1255	214	162	77	298	307	267	212	295	280	392	558	418
NVE10406	169	117	106	35	35	42	18	11	14	9	3	3	31	25	27	3	17	5	12	28	36
NVE10407	4	15	5	5	5	1	1	6	3	0	2	0	0	2	1	0	0	3	1	0	1
NVE10408	228	318	188	119	119	70	209	251	194	133	118	96	90	100	122	93	194	143	87	91	104
NVE10409	2	16	7	2	2	0	5	6	4	1	4	1	1	2	1	0	6	0	3	5	2
NVE1041	0	0	0	0	0	1	0	0	0	0	0	0	0	0	0	0	0	0	0	0	0
NVE10410	5	6	8	15	15	12	6	6	6	2	1	1	2	3	6	2	4	2	0	2	6
NVE10411	1	2	1	1	1	2	5	1	2	0	1	0	1	0	0	0	0	3	3	1	0
NVE10412	0	0	0	0	0	0	0	0	0	0	0	0	0	0	0	0	0	0	0	0	1
NVE10413	0	0	0	0	0	0	0	0	0	0	0	0	1	0	1	0	1	0	1	0	5
NVE10414	1	3	1	1	1	0	5	2	2	1	1	0	0	1	3	0	4	0	1	0	1
NVE10415	2	2	0	7	7	0	3	5	1	3	0	0	0	1	1	3	3	2	4	1	0
NVE10416	0	0	1	0	0	0	0	1	2	0	0	0	0	0	0	0	0	0	0	1	0
NVE10417	1	8	1	2	2	1	12	10	7	5	4	7	2	4	0	1	12	2	6	4	5
NVE10418	0	0	0	0	0	0	0	0	0	0	0	0	0	0	0	0	0	0	0	0	0
NVE10419	1	0	0	3	3	0	1	0	1	0	0	0	0	0	0	0	3	0	0	1	0
NVE1042	2	1	1	3	3	0	1	0	0	0	1	0	1	0	0	0	0	0	0	0	0
NVE10420	1	4	1	1	1	6	0	0	0	1	0	0	3	1	0	0	2	1	0	1	0
NVE10421	3	3	1	1	1	3	3	0	3	4	0	1	0	0	1	0	1	1	0	0	0
NVE10422	2	0	2	3	3	0	3	1	0	0	0	0	0	0	0	1	1	1	0	0	1
NVE10423	0	0	0	1	1	0	0	0	0	0	0	0	0	1	0	0	1	0	0	1	0
NVE10424	1	4	2	0	0	0	4	4	0	3	4	1	3	3	0	0	3	2	1	0	4
NVE10425	0	0	0	0	0	0	0	0	0	0	0	0	0	0	0	0	0	0	0	0	0
NVE10426	5	10	2	3	3	0	5	3	3	2	6	7	3	5	13	0	7	4	5	6	5
NVE10427	4	0	0	1	1	0	0	2	0	0	2	1	0	1	0	1	3	0	0	0	2
NVE10428	1	0	0	0	0	1	0	1	0	0	0	0	0	0	0	0	0	0	0	0	0
NVE10429	58	25	45	76	76	94	26	25	18	22	21	23	21	9	13	16	19	14	54	37	35
NVE1043	22	38	15	9	9	11	36	31	17	9	13	10	17	18	12	15	29	13	12	15	10
NVE10430	0	0	0	1	1	0	0	3	1	0	0	0	0	0	1	0	1	0	0	0	0
NVE10431	0	0	0	0	0	0	0	0	0	0	0	0	0	0	0	2	0	0	1	1	0
NVE10432	0	0	2	0	0	0	0	0	0	0	0	0	0	0	0	1	0	0	0	0	0
NVE10433	0	1	1	0	0	0	1	1	0	0	0	1	0	0	0	0	3	0	1	0	1
NVE10434	0	0	1	0	0	0	1	1	1	0	0	0	0	0	0	2	0	0	0	0	0
NVE10435	14	11	12	15	15	12	21	25	11	8	6	7	6	9	11	2	9	6	3	9	14
NVE10436	1	4	2	6	6	0	8	11	9	11	14	7	6	3	7	6	8	12	0	5	7
NVE10437	0	2	1	0	0	1	0	0	0	0	1	0	0	0	0	0	1	1	0	0	1
NVE10438	1	0	0	0	0	0	0	0	0	0	0	0	0	0	0	0	0	0	0	0	0
NVE10439	8	8	11	7	7	9	27	27	17	12	11	12	0	3	3	4	7	6	11	3	5
NVE1044	13	15	5	4	4	3	13	10	8	8	5	4	2	5	8	7	13	15	2	12	8
NVE10440	12	17	9	7	7	1	21	23	31	21	16	20	4	7	5	5	26	18	10	11	4
NVE10441	0	0	0	0	0	0	0	2	1	0	0	0	0	0	0	0	0	0	1	0	0
NVE10442	0	5	2	2	2	3	8	10	7	6	6	10	5	6	1	7	12	3	1	2	2
NVE10443	3	4	3	0	0	2	16	17	8	3	14	2	7	18	3	4	11	12	5	2	7
NVE10444	28	51	43	50	50	41	123	97	57	47	51	42	27	30	32	40	58	36	41	59	64
NVE10445	3	0	0	6	6	0	2	3	3	0	1	2	0	0	1	3	6	1	1	0	0
NVE10446	2	4	3	0	0	2	6	3	4	1	0	1	0	0	0	2	2	6	0	0	1
NVE10447	2	0	1	0	0	0	0	1	2	0	2	0	2	4	1	0	1	0	0	1	1
NVE10448	5	9	6	0	0	5	5	8	2	3	1	3	3	9	5	1	6	0	1	2	2
NVE10449	15	14	15	10	10	11	46	40	34	11	6	2	6	4	7	8	25	30	2	1	3
NVE1045	13	17	23	2	2	3	2	1	0	4	7	2	1	2	6	1	4	2	5	2	4
NVE10450	1	1	0	0	0	1	3	1	1	2	0	0	0	0	0	1	3	0	0	0	1
NVE10451	0	2	0	0	0	6	4	1	0	0	0	1	0	2	2	1	1	0	0	1	2
NVE10452	0	2	1	2	2	1	0	0	0	0	1	0	0	0	1	0	0	0	0	0	0
NVE10453	1	0	1	0	0	0	0	0	0	1	1	0	0	0	0	0	0	0	0	0	0
NVE10454	0	2	0	0	0	0	0	0	0	0	0	0	0	0	0	0	0	0	0	0	0
NVE10455	4	1	1	0	0	0	1	0	2	0	0	0	0	0	0	0	0	1	0	1	0
NVE10456	4	0	6	0	0	0	2	1	2	3	0	1	0	0	0	2	1	0	0	1	0
NVE10457	0	0	0	0	0	0	0	1	0	0	0	0	0	0	0	0	0	0	0	0	0
NVE10458	2	3	2	1	1	1	2	0	1	0	0	1	0	1	0	0	0	0	0	0	0
NVE10459	3	1	4	1	1	2	0	0	5	0	0	0	0	2	4	1	2	0	2	3	0
NVE1046	0	0	1	0	0	0	0	0	1	0	0	0	0	0	0	1	1	1	1	0	0
NVE10460	0	0	2	0	0	0	1	1	0	1	0	0	2	0	1	0	0	0	1	0	1
NVE10461	1	0	0	0	0	0	0	0	2	0	0	0	0	0	0	0	0	0	1	0	2
NVE10462	0	0	0	0	0	0	0	0	0	0	0	0	0	0	0	0	3	0	0	0	0
NVE10463	1	3	1	0	0	0	1	2	1	0	1	1	0	0	0	0	4	4	0	0	0
NVE10464	2	7	8	4	4	19	2	13	12	12	4	6	2	1	5	8	7	4	2	2	4
NVE10465	1	5	4	0	0	0	2	0	1	0	1	0	0	0	0	0	0	2	0	0	3
NVE10466	7	7	22	4	4	1	8	17	4	3	3	4	2	3	4	1	8	2	4	4	4
NVE10467	1	0	2	0	0	9	3	1	13	1	1	1	0	2	2	1	5	0	1	1	6
NVE10468	0	0	0	0	0	0	0	0	1	0	0	0	0	0	0	0	0	0	0	0	0
NVE10469	1	0	0	0	0	0	1	4	0	0	2	1	0	0	0	0	1	0	0	0	0
NVE1047	0	1	0	1	1	0	0	0	0	0	0	0	0	0	0	0	0	0	0	0	0
NVE10470	0	0	1	0	0	0	0	0	0	0	0	0	0	0	0	0	0	0	0	0	0
NVE10471	517	708	343	163	163	136	327	418	414	134	93	63	187	257	123	140	195	99	88	193	106
NVE10472	0	0	0	0	0	0	0	0	0	1	0	0	2	0	0	0	0	0	1	0	0
NVE10473	1	1	1	0	0	0	0	0	0	0	0	0	0	1	1	0	0	1	1	2	0
NVE10474	0	0	0	0	0	0	0	0	1	0	0	0	1	0	0	0	1	0	0	0	1
NVE10475	0	0	0	0	0	0	0	0	0	0	0	0	0	0	0	0	0	0	0	0	0
NVE10476	0	0	0	0	0	0	0	0	0	0	0	0	0	0	0	0	0	0	0	0	0
NVE10477	0	0	0	0	0	0	0	0	0	0	0	0	0	0	0	0	0	0	0	0	0
NVE10478	0	0	0	0	0	0	1	0	0	0	0	0	1	0	0	0	1	0	0	0	0
NVE10479	0	3	3	0	0	0	0	0	1	0	0	0	0	0	1	0	1	0	0	0	2
NVE1048	0	2	1	0	0	0	1	0	0	0	0	0	0	0	0	0	0	0	0	0	0
NVE10480	0	0	0	0	0	0	0	0	0	0	0	0	0	0	0	0	0	0	0	0	0
NVE10481	1	1	0	0	0	0	1	0	0	0	0	0	0	0	0	0	0	0	0	2	0
NVE10482	0	0	1	0	0	0	1	0	1	1	4	2	1	1	3	1	2	6	0	3	0
NVE10483	0	0	0	0	0	0	0	0	0	0	0	0	0	0	0	0	0	0	0	0	0
NVE10484	1	0	0	0	0	0	0	0	0	1	0	0	0	0	0	0	0	0	0	0	0
NVE10485	1	2	1	0	0	0	0	1	0	0	0	2	0	0	0	0	1	0	0	0	0
NVE10486	192	163	140	81	81	115	95	81	129	76	35	64	42	42	43	40	130	75	47	63	52
NVE10487	43	62	36	73	73	59	4	4	4	1	0	0	1	0	1	1	3	4	5	0	4
NVE10488	79	80	57	118	118	82	22	27	32	15	2	2	12	10	10	11	12	11	19	50	27
NVE10489	2	0	0	2	2	0	0	0	0	1	2	0	0	0	1	0	0	1	0	0	0
NVE1049	0	4	4	0	0	0	4	5	1	0	4	0	0	1	1	0	0	2	0	1	2
NVE10490	10	0	1	0	0	0	1	1	0	0	1	0	0	0	0	0	1	0	1	0	0
NVE10491	0	0	0	0	0	0	0	0	0	0	1	0	0	0	0	0	0	0	0	0	0
NVE10492	0	0	1	0	0	0	0	0	2	0	0	0	0	1	0	0	1	0	0	0	0
NVE10493	1	4	2	1	1	2	0	0	1	0	0	2	0	0	0	0	0	1	0	0	0
NVE10494	12	32	26	12	12	4	9	11	17	20	9	9	16	9	19	5	17	7	3	11	8
NVE10495	11	1	9	6	6	2	6	5	9	2	4	5	2	0	6	4	8	3	7	9	6
NVE10496	0	0	0	1	1	0	0	0	0	0	0	0	0	0	0	1	3	1	1	0	0
NVE10497	0	0	0	0	0	0	0	0	0	0	0	0	0	0	0	0	0	0	0	0	0
NVE10498	0	0	0	0	0	0	0	0	0	0	0	0	0	0	0	0	0	0	1	0	1
NVE10499	0	0	0	0	0	0	0	0	0	0	0	0	0	0	0	0	0	0	0	0	0
NVE105	0	0	0	0	0	0	0	0	0	0	0	0	0	0	0	0	1	0	0	0	0
NVE1050	5	3	4	0	0	2	1	2	5	1	0	4	1	3	1	0	1	1	0	1	1
NVE10500	0	0	0	0	0	0	0	0	1	0	0	2	0	0	0	0	2	2	0	0	0
NVE10501	0	1	2	0	0	0	4	1	0	1	1	0	1	1	3	0	2	0	0	1	0
NVE10502	4	10	4	10	10	0	4	12	5	4	7	3	8	4	2	4	3	11	1	6	6
NVE10503	14	16	14	2	2	5	16	14	7	0	6	6	2	8	6	1	10	0	1	4	2
NVE10504	0	0	3	0	0	2	0	2	0	0	0	0	0	1	0	0	0	0	0	1	0
NVE10505	0	0	0	0	0	0	1	0	0	0	0	0	0	1	0	0	0	0	0	0	0
NVE10506	1	7	1	0	0	3	1	0	0	1	0	1	0	0	0	0	0	0	0	0	1
NVE10507	5	16	5	5	5	1	3	5	1	6	1	3	3	2	5	2	3	2	5	0	1
NVE10508	1	3	7	1	1	0	1	1	7	1	1	2	1	0	0	1	0	0	0	0	0
NVE10509	0	2	1	0	0	0	0	0	0	0	0	0	0	0	0	0	0	0	0	2	1
NVE1051	35	72	27	2	2	36	88	50	56	19	17	34	19	29	15	20	40	30	13	26	18
NVE10510	1	2	0	1	1	0	2	0	0	2	0	0	0	0	0	0	0	0	0	0	0
NVE10511	0	0	0	0	0	0	0	0	0	0	0	0	0	0	0	0	0	0	0	0	0
NVE10512	4	1	3	3	3	2	1	3	1	3	0	0	2	2	3	0	0	0	5	6	2
NVE10513	5	4	1	1	1	0	4	1	3	6	2	0	2	1	0	3	1	4	2	4	1
NVE10514	0	0	0	0	0	0	0	0	0	0	0	0	0	0	0	0	0	0	0	0	0
NVE10515	0	0	0	0	0	0	0	0	0	0	0	0	0	0	0	0	0	1	0	0	0
NVE10516	0	3	1	1	1	0	1	0	0	0	0	0	0	0	0	0	1	0	0	0	1
NVE10517	0	0	0	0	0	0	0	0	0	0	0	0	0	0	0	0	0	0	0	0	0
NVE10518	0	0	0	0	0	0	0	0	0	0	0	0	0	0	0	0	0	0	0	0	0
NVE10519	0	0	0	0	0	0	0	0	0	0	0	0	0	0	0	0	0	0	0	0	0
NVE1052	0	0	0	0	0	0	0	0	0	0	0	0	0	0	0	0	0	0	0	0	0
NVE10520	0	0	0	0	0	0	1	0	0	0	0	0	0	0	0	0	0	1	0	0	0
NVE10521	0	0	1	0	0	0	0	0	0	0	0	0	0	0	0	0	0	0	0	0	0
NVE10522	0	0	1	9	9	11	2	1	7	2	0	1	2	6	7	1	4	1	5	5	2
NVE10523	82	92	73	61	61	60	56	63	75	32	22	19	29	23	15	24	37	22	19	24	32
NVE10524	2	1	0	3	3	0	0	1	0	0	0	0	0	0	0	2	1	0	0	0	0
NVE10525	3	1	2	0	0	0	4	1	2	0	5	1	0	2	1	1	0	1	0	1	1
NVE10526	37	47	28	13	13	6	8	11	12	39	20	12	8	13	13	13	21	14	17	8	19
NVE10527	100	109	67	2	2	0	1	0	0	0	2	0	0	1	0	1	0	0	0	0	0
NVE10528	0	0	0	0	0	0	0	0	3	0	0	0	0	0	0	0	0	0	0	0	0
NVE10529	0	0	0	0	0	0	0	0	0	0	0	0	0	0	0	0	0	0	0	0	0
NVE1053	0	0	0	0	0	0	0	0	0	0	0	0	0	0	0	0	0	0	0	0	0
NVE10530	0	0	1	3	3	0	2	0	0	0	0	0	0	1	0	1	0	0	0	0	0
NVE10531	9	14	5	6	6	10	22	23	14	9	16	4	7	7	11	7	19	17	9	14	17
NVE10532	0	0	0	0	0	0	0	0	0	0	0	0	0	0	0	0	0	0	0	0	0
NVE10533	1	1	0	1	1	0	0	0	0	2	1	0	0	1	0	0	0	1	0	0	0
NVE10534	8	12	9	14	14	13	8	36	19	19	12	3	2	8	9	2	22	12	2	8	5
NVE10535	34	56	35	43	43	46	59	44	49	15	17	24	22	24	28	17	57	18	14	13	44
NVE10536	2	3	2	0	0	2	0	0	1	0	1	4	1	2	0	0	1	1	1	0	0
NVE10537	1	0	2	0	0	0	1	1	0	0	0	0	1	0	0	0	0	1	0	0	0
NVE10538	0	1	0	0	0	0	0	0	0	0	0	0	0	0	0	0	0	0	0	0	0
NVE10539	0	2	5	1	1	1	0	1	1	0	3	0	1	0	1	0	0	1	0	0	1
NVE1054	0	1	0	0	0	0	0	0	0	0	0	0	0	0	0	0	0	0	0	0	0
NVE10540	0	0	0	0	0	0	0	0	0	0	0	0	0	0	0	0	0	0	0	0	0
NVE10541	0	0	0	0	0	0	0	0	0	0	0	0	0	0	0	0	0	0	0	0	0
NVE10542	0	0	0	0	0	0	0	0	0	0	0	0	0	0	0	0	0	0	0	0	0
NVE10543	0	0	1	0	0	0	0	0	0	0	0	0	0	0	1	0	0	0	0	0	0
NVE10544	0	0	0	0	0	0	1	0	0	2	0	0	0	0	0	0	0	0	0	0	0
NVE10545	0	0	0	0	0	0	0	0	0	0	0	0	0	0	0	0	0	0	0	0	0
NVE10547	0	0	0	0	0	0	0	0	0	0	0	0	0	0	0	0	0	0	0	0	0
NVE10548	0	0	0	0	0	0	0	0	0	0	0	0	0	0	0	0	0	0	0	0	0
NVE10549	0	0	0	0	0	0	0	0	0	0	0	0	0	0	0	0	0	0	0	0	0
NVE1055	0	0	0	0	0	0	0	0	0	0	0	0	0	0	0	0	0	0	1	0	0
NVE10550	0	0	0	0	0	0	0	0	0	0	0	0	0	0	0	0	0	0	0	0	0
NVE10551	0	0	0	0	0	0	0	0	0	1	1	0	0	5	0	0	1	0	0	0	0
NVE10552	1	11	2	8	8	9	8	8	7	7	13	13	45	62	66	2	11	2	2	5	5
NVE10553	0	2	0	4	4	0	2	0	1	0	1	0	1	0	0	1	1	1	2	3	0
NVE10554	0	1	0	0	0	0	0	0	0	0	0	0	0	0	0	0	0	0	0	0	0
NVE10555	0	0	0	0	0	0	3	0	0	0	0	0	1	0	1	1	0	0	0	0	0
NVE10556	0	2	1	0	0	2	2	9	0	5	7	4	0	0	1	2	3	3	0	1	2
NVE10557	3	2	2	1	1	0	1	12	5	0	7	1	3	1	0	7	1	1	1	0	2
NVE10558	0	0	0	0	0	0	1	0	0	0	0	0	0	0	0	0	0	0	0	0	0
NVE10559	0	0	0	1	1	0	0	1	0	1	0	0	0	0	0	0	0	3	0	0	0
NVE1056	0	0	0	0	0	0	0	0	0	0	0	0	0	0	0	0	0	0	0	0	0
NVE10560	2	4	5	0	0	1	5	7	3	2	11	11	2	0	5	2	15	5	1	3	5
NVE10561	343	613	443	326	326	189	373	347	357	272	322	268	208	331	303	161	387	292	291	379	384
NVE10562	6	11	9	3	3	0	3	2	2	4	5	4	1	0	7	3	4	2	7	4	11
NVE10563	34	36	34	28	28	24	35	32	44	22	7	17	18	20	11	14	30	15	15	16	17
NVE10564	0	0	0	0	0	0	0	3	0	3	4	3	0	2	2	2	3	3	0	0	5
NVE10565	6	15	10	2	2	2	23	26	21	23	15	12	18	14	15	21	27	12	5	7	7
NVE10566	1	2	0	0	0	0	0	1	0	1	2	1	0	1	0	0	4	2	0	1	0
NVE10567	20	19	16	7	7	0	11	26	20	22	15	7	6	9	13	4	18	13	7	6	4
NVE10568	155	231	148	25	25	17	140	126	174	46	52	48	84	77	47	35	90	42	47	77	48
NVE10569	8	28	14	10	10	4	7	5	2	3	7	3	6	5	1	2	6	2	5	11	9
NVE1057	0	0	0	0	0	0	0	0	0	0	0	0	0	0	0	0	0	0	0	0	0
NVE10570	8	9	6	3	3	4	4	17	8	5	3	5	6	8	5	4	9	5	2	4	4
NVE10571	35	49	35	28	28	18	80	75	96	67	82	43	43	40	46	53	104	105	52	57	95
NVE10572	2	1	0	1	1	1	2	2	3	1	0	0	0	3	0	2	9	0	1	3	2
NVE10573	0	1	0	1	1	0	0	3	0	1	0	0	0	0	0	1	0	0	0	0	1
NVE10574	2	8	0	0	0	0	4	1	0	2	1	2	0	4	2	2	6	0	0	0	0
NVE10575	3	7	6	2	2	2	7	8	13	13	13	23	5	3	1	4	10	5	1	4	0
NVE10576	5	3	11	2	2	5	2	1	0	0	0	0	0	1	0	0	0	1	1	0	1
NVE10577	748	818	558	125	125	186	545	481	807	277	223	263	189	260	289	179	355	331	162	262	282
NVE10578	0	0	0	0	0	0	0	0	1	0	0	0	1	0	0	0	1	0	0	1	0
NVE10579	6	8	7	4	4	2	1	6	6	4	9	4	6	1	5	10	12	7	3	7	0
NVE1058	0	0	0	0	0	0	0	0	0	0	0	0	0	0	0	0	0	0	0	0	0
NVE10580	28	34	21	41	41	43	31	34	20	25	17	18	17	23	15	15	24	12	6	7	13
NVE10581	37	48	48	57	57	47	41	34	32	28	17	26	24	25	26	23	35	22	21	22	20
NVE10582	0	0	0	0	0	0	0	0	0	0	0	0	0	0	0	0	0	0	0	0	0
NVE10583	0	1	0	0	0	0	0	1	0	0	0	0	0	2	1	1	0	0	0	0	0
NVE10584	0	0	0	1	1	1	0	0	0	2	1	0	0	0	0	0	0	0	1	0	0
NVE10585	2	1	0	0	0	0	0	0	1	3	0	0	0	1	0	1	1	3	0	0	0
NVE10586	0	0	1	0	0	0	0	0	0	0	0	0	0	0	0	0	0	0	0	0	0
NVE10587	0	0	0	0	0	0	0	0	0	0	0	0	0	0	0	0	0	0	0	0	0
NVE10588	0	1	0	0	0	0	0	0	0	0	0	0	0	0	0	0	0	0	0	0	0
NVE10589	0	0	0	1	1	0	0	0	0	0	0	0	0	0	0	0	1	0	0	0	0
NVE1059	1629	763	900	349	349	422	855	196	505	179	95	125	177	103	185	166	175	192	194	141	218
NVE10590	0	0	0	0	0	0	0	0	0	0	0	0	0	0	0	0	0	0	0	0	0
NVE10591	0	0	0	1	1	0	0	0	0	0	0	0	0	0	0	0	0	0	0	0	0
NVE10592	0	0	0	0	0	0	0	0	2	0	0	0	0	0	0	0	0	0	0	1	0
NVE10593	1	0	0	0	0	6	0	0	1	1	0	0	0	0	0	5	0	0	1	0	0
NVE10594	0	0	0	0	0	0	0	0	0	0	0	0	0	0	0	0	0	0	0	0	0
NVE10596	0	0	0	0	0	0	0	0	0	0	0	0	0	0	0	0	0	0	0	0	0
NVE10597	0	0	0	0	0	0	1	0	0	0	0	0	0	0	0	0	1	0	0	0	0
NVE10598	2	0	0	0	0	0	0	1	1	0	0	0	0	0	0	0	0	0	0	0	0
NVE10599	0	0	0	0	0	0	3	0	1	1	1	0	0	0	0	0	0	0	0	0	0
NVE106	5	6	9	1	1	1	3	3	5	2	0	2	1	0	1	1	1	5	1	3	5
NVE1060	0	0	0	0	0	0	0	0	0	0	0	0	0	0	0	0	0	0	0	0	0
NVE10600	2	15	2	4	4	3	92	171	84	52	85	32	13	19	17	57	102	24	4	6	4
NVE10601	4	3	1	2	2	3	3	1	3	0	4	2	4	6	4	0	2	1	1	2	1
NVE10602	41	45	37	28	28	7	39	85	72	46	16	16	24	25	21	17	34	32	6	20	12
NVE10603	26	40	35	21	21	16	26	40	27	8	15	4	14	6	10	7	20	6	14	21	13
NVE10604	2	0	1	0	0	0	0	0	0	0	0	0	0	0	0	0	0	0	0	0	0
NVE10605	0	0	0	0	0	0	0	0	0	0	0	0	0	0	0	0	0	0	0	0	0
NVE10606	0	0	0	0	0	0	0	0	0	0	0	0	0	0	0	0	0	0	0	0	0
NVE10607	0	0	0	0	0	0	0	0	0	0	0	0	2	0	0	0	1	0	0	0	0
NVE10608	0	0	0	0	0	0	0	0	0	0	0	0	0	0	0	0	0	0	0	0	0
NVE10609	5	16	6	1	1	2	13	9	8	1	9	2	3	2	4	2	4	2	5	5	3
NVE1061	0	0	0	0	0	0	0	0	0	0	0	0	0	0	0	0	0	0	0	1	0
NVE10610	0	0	0	0	0	0	0	0	0	0	0	0	0	0	0	1	0	0	0	0	0
NVE10611	0	0	0	0	0	2	0	2	0	0	0	2	0	0	0	2	0	2	0	3	0
NVE10612	0	1	0	0	0	0	0	0	0	0	0	0	0	0	0	1	0	0	0	0	0
NVE10613	0	0	0	0	0	0	5	0	0	0	0	0	0	0	0	0	2	2	0	0	0
NVE10614	0	1	0	3	3	0	0	1	0	0	0	0	0	0	0	0	0	1	0	0	0
NVE10615	0	0	0	1	1	0	1	0	1	0	0	0	0	0	0	0	0	0	1	0	0
NVE10616	0	0	0	0	0	0	0	0	0	0	0	0	0	0	0	0	0	0	0	0	0
NVE10617	0	0	0	0	0	0	0	0	0	0	0	0	0	0	0	0	0	0	0	0	0
NVE10618	1	0	0	0	0	0	0	0	0	0	0	0	0	0	0	0	0	0	0	0	0
NVE10619	0	0	0	0	0	0	0	0	0	0	0	0	0	1	0	0	0	0	0	0	0
NVE1062	0	0	0	0	0	0	0	0	0	0	0	0	0	0	0	0	0	0	0	0	0
NVE10620	1	0	2	2	2	1	1	1	2	0	0	0	2	0	0	0	0	0	0	0	1
NVE10621	4	1	2	0	0	3	0	2	1	0	1	0	2	0	1	0	0	0	0	1	0
NVE10622	21	32	18	8	8	2	69	97	92	49	62	43	37	31	28	44	82	52	8	11	15
NVE10623	3	1	0	0	0	0	1	0	1	0	2	1	2	0	0	0	3	0	0	0	2
NVE10624	5	1	0	1	1	0	2	2	0	0	2	0	0	1	1	0	0	0	0	0	1
NVE10625	5	3	1	1	1	1	6	9	2	1	3	1	0	2	0	3	4	2	0	2	2
NVE10626	3	2	2	4	4	4	6	3	5	3	4	1	0	0	1	0	1	2	1	2	0
NVE10627	115	222	143	83	83	79	317	414	523	204	203	149	122	144	114	159	385	236	97	156	128
NVE10628	3	1	3	9	9	1	23	32	13	27	58	21	11	25	43	19	35	33	2	5	23
NVE10629	0	0	0	0	0	0	0	0	1	0	0	0	2	0	1	1	1	0	0	0	0
NVE1063	0	0	0	0	0	0	0	0	0	0	0	0	0	0	0	0	0	0	0	0	0
NVE10630	1	0	2	1	1	1	5	11	9	10	8	6	2	5	5	4	14	14	6	12	10
NVE10631	0	0	0	0	0	0	0	0	0	0	0	0	0	0	0	0	0	0	0	0	1
NVE10632	0	0	1	0	0	0	0	0	0	0	0	0	0	0	0	0	0	0	0	0	0
NVE10633	0	0	1	0	0	2	0	0	0	0	0	0	0	0	0	0	0	0	0	0	0
NVE10634	0	3	0	0	0	0	0	0	0	0	0	1	0	0	0	0	0	0	0	0	0
NVE10635	0	0	0	0	0	1	0	0	0	1	2	0	2	1	4	2	2	0	0	1	0
NVE10636	0	1	0	0	0	0	0	1	0	0	0	0	1	0	1	0	0	1	1	1	2
NVE10637	0	0	0	0	0	0	2	1	1	0	0	0	0	0	0	0	1	0	3	0	0
NVE10638	0	2	2	1	1	0	0	5	2	2	1	5	0	1	0	0	0	0	1	1	0
NVE10639	62	117	98	52	52	39	65	100	91	71	92	100	31	63	69	37	93	93	111	162	114
NVE1064	0	0	0	0	0	0	0	0	0	0	0	0	0	0	0	0	0	0	0	0	0
NVE10640	18	27	26	21	21	15	9	10	14	11	9	3	8	8	12	8	16	7	7	8	14
NVE10641	0	0	1	0	0	0	1	3	0	0	3	0	0	0	1	1	0	0	0	0	0
NVE10642	0	1	0	0	0	0	0	1	0	0	0	0	0	0	0	0	0	0	0	0	0
NVE10643	0	0	0	1	1	0	0	0	0	0	0	0	0	0	0	0	0	0	0	1	0
NVE10644	1	0	1	0	0	0	0	0	0	3	0	0	1	0	0	0	1	0	0	0	0
NVE10645	55	68	33	21	21	28	57	67	77	38	36	52	35	34	38	28	58	51	16	32	33
NVE10646	16	14	26	3	3	0	10	16	16	6	2	1	2	0	2	1	10	7	9	8	3
NVE10647	0	0	0	0	0	0	3	2	0	0	0	1	0	0	0	0	0	0	0	0	0
NVE10648	6	14	4	6	6	6	7	15	11	12	17	16	22	19	27	6	10	13	5	6	10
NVE10649	12	39	14	5	5	6	26	22	10	1	6	6	3	4	2	10	14	15	2	3	10
NVE1065	0	0	0	0	0	0	0	0	0	0	0	0	0	0	0	0	0	0	0	0	0
NVE10650	0	1	2	0	0	2	0	3	4	1	0	1	0	0	0	0	0	1	0	0	2
NVE10651	4	4	4	2	2	16	6	5	8	3	4	10	9	8	10	3	13	8	10	3	5
NVE10652	1	2	1	1	1	3	4	4	9	0	0	0	0	0	0	1	3	3	0	0	0
NVE10653	1	1	2	0	0	2	0	2	1	0	0	1	0	2	1	1	4	0	0	0	0
NVE10654	1	0	1	0	0	0	1	0	0	0	1	0	0	1	0	0	0	1	0	0	1
NVE10655	0	1	0	0	0	0	2	0	1	4	7	9	1	1	3	0	4	4	4	1	0
NVE10656	3	0	0	0	0	0	2	0	3	3	1	1	0	0	1	1	1	4	1	2	1
NVE10657	2	0	0	2	2	0	1	1	0	0	0	0	0	0	0	0	0	0	0	0	0
NVE10658	0	0	0	0	0	0	0	0	0	0	0	0	0	0	0	0	0	0	0	0	0
NVE10659	0	0	0	0	0	0	0	0	0	0	0	0	0	0	0	0	0	0	0	0	0
NVE1066	0	0	0	0	0	0	0	0	0	0	0	0	0	0	0	0	0	0	0	0	0
NVE10660	0	0	0	0	0	0	0	0	0	0	0	0	0	0	0	0	0	0	0	0	0
NVE10661	6	43	17	19	19	24	19	22	18	22	21	45	12	18	25	27	46	28	20	33	27
NVE10663	0	0	0	0	0	0	0	0	0	0	0	0	0	0	0	1	0	0	0	0	0
NVE10664	0	0	0	0	0	0	0	0	0	0	0	0	0	0	0	0	0	0	0	0	0
NVE10665	4	48	10	2	2	1	15	13	4	7	1	3	0	2	0	2	0	2	0	1	1
NVE10666	0	1	1	4	4	6	0	0	0	0	0	0	2	0	0	0	0	0	0	0	0
NVE10667	1	0	1	0	0	0	0	0	0	0	0	0	0	0	0	0	0	0	0	0	0
NVE10668	30	29	12	2	2	2	18	12	11	5	4	1	1	3	1	4	23	3	3	10	2
NVE10669	0	1	0	0	0	0	1	0	2	0	0	4	0	0	0	0	0	1	0	0	0
NVE1067	0	0	0	0	0	0	0	0	0	0	0	0	0	0	0	0	0	0	0	0	0
NVE10670	0	0	0	0	0	0	2	0	0	0	0	0	0	0	0	1	0	0	0	0	0
NVE10671	0	2	0	0	0	0	0	0	0	0	0	0	0	0	0	0	0	0	0	0	0
NVE10672	1	1	1	1	1	3	5	0	10	0	0	1	1	1	1	0	0	0	0	2	0
NVE10673	16	11	18	0	0	5	14	6	13	3	5	0	2	0	2	3	1	6	5	4	2
NVE10674	0	0	0	0	0	0	0	0	2	0	0	0	0	0	0	0	1	0	0	0	0
NVE10675	2	2	0	0	0	1	1	1	0	2	2	0	0	0	1	0	1	1	0	1	0
NVE10676	44	53	29	28	28	15	35	30	34	19	12	15	14	7	8	31	21	17	3	10	12
NVE10677	0	0	0	0	0	0	0	0	0	0	0	0	0	0	0	0	0	0	0	0	0
NVE10678	0	0	0	0	0	0	0	0	0	0	0	0	0	0	0	0	0	0	0	0	0
NVE10679	0	0	0	0	0	0	0	0	0	0	1	0	0	0	0	0	0	0	0	0	0
NVE1068	0	1	0	0	0	0	0	0	0	0	0	0	0	0	1	0	0	0	0	0	0
NVE10680	0	0	0	0	0	0	0	0	0	0	0	0	0	0	0	0	0	0	0	0	0
NVE10681	0	0	1	0	0	0	1	0	0	0	0	0	0	0	0	0	0	0	0	0	0
NVE10682	0	0	0	0	0	0	0	1	0	0	0	0	0	0	1	0	0	0	0	0	0
NVE10683	2	3	0	0	0	0	0	2	1	0	0	0	0	0	0	0	1	0	0	0	0
NVE10684	0	0	0	0	0	0	0	0	0	0	0	0	0	0	0	0	0	0	0	0	0
NVE10685	0	0	0	0	0	0	0	0	0	0	0	0	0	0	0	0	0	0	0	0	0
NVE10686	0	0	0	0	0	0	0	0	0	0	0	0	0	0	0	0	0	0	0	0	0
NVE10687	0	0	0	0	0	0	0	0	0	0	0	0	0	0	0	0	0	0	0	0	0
NVE10688	0	0	0	0	0	3	0	0	0	0	0	0	0	0	0	0	0	0	0	0	0
NVE10689	69	147	54	103	103	43	71	67	40	49	94	67	19	40	60	20	53	62	36	40	75
NVE1069	0	2	0	0	0	0	0	0	0	0	0	0	0	0	0	0	0	0	0	0	0
NVE10690	0	0	0	1	1	0	0	0	0	0	0	0	1	0	0	0	0	0	0	0	0
NVE10691	0	0	0	0	0	0	0	0	0	0	0	0	0	0	0	0	0	0	0	0	0
NVE10692	0	0	0	0	0	0	0	1	0	0	0	0	0	0	0	0	0	0	0	0	0
NVE10693	5	9	2	1	1	0	6	2	2	4	2	0	3	4	6	1	4	2	1	2	2
NVE10694	0	1	3	0	0	0	4	2	1	0	0	0	0	2	0	0	0	0	0	0	0
NVE10695	1	0	1	0	0	2	0	0	0	0	1	0	0	2	0	0	0	0	0	0	0
NVE10696	4	2	3	1	1	1	3	3	4	1	1	0	2	1	3	4	2	2	0	2	0
NVE10697	0	11	4	3	3	0	62	78	59	29	41	21	9	5	10	40	53	21	3	2	4
NVE10698	2	5	6	2	2	5	15	2	3	10	1	3	2	4	6	1	3	2	7	2	2
NVE10699	0	1	0	0	0	0	0	0	0	0	0	0	0	0	0	0	0	0	0	0	0
NVE107	7	7	8	2	2	3	3	5	4	7	3	3	10	3	2	6	2	2	4	8	3
NVE1070	0	0	0	0	0	0	2	0	1	0	0	0	0	0	0	0	0	0	0	0	0
NVE10700	0	0	0	0	0	0	0	0	0	0	0	0	0	0	0	0	0	0	0	0	0
NVE10701	1	1	1	0	0	0	2	0	1	0	0	1	2	0	0	0	1	1	0	2	1
NVE10702	2	2	4	0	0	1	0	0	0	0	0	0	1	0	0	0	0	0	4	0	0
NVE10703	5	1	2	23	23	21	17	6	3	6	6	7	4	7	5	4	4	5	11	15	16
NVE10704	0	0	0	0	0	0	0	0	0	0	2	0	0	0	1	1	0	2	0	0	0
NVE10705	2	0	0	0	0	0	0	0	0	0	0	0	0	0	0	0	0	0	1	0	0
NVE10706	0	0	0	0	0	0	0	0	0	0	0	0	0	0	0	0	0	0	0	0	0
NVE10707	0	0	0	0	0	0	0	1	0	0	0	0	0	0	0	0	0	0	0	0	0
NVE10708	0	1	1	0	0	0	2	2	2	0	0	0	0	0	0	0	0	0	0	1	0
NVE10709	2	0	2	0	0	0	2	0	1	1	0	0	0	0	0	0	0	0	1	0	0
NVE1071	36	46	46	40	40	41	5	12	8	7	1	12	4	2	10	0	1	3	9	7	10
NVE10710	1	3	1	0	0	0	0	2	0	2	0	0	1	1	0	0	0	0	0	0	1
NVE10711	0	0	0	0	0	0	0	2	0	1	0	1	0	0	0	0	0	0	0	0	0
NVE10712	1	0	4	0	0	1	1	0	1	0	0	0	0	0	0	1	0	0	2	0	0
NVE10713	0	0	3	2	2	0	3	2	3	4	1	0	0	0	1	1	3	1	0	1	2
NVE10714	3	2	4	1	1	2	8	8	8	3	4	2	0	5	2	3	2	3	4	3	4
NVE10715	4	0	0	2	2	0	1	1	2	0	2	2	0	2	0	0	1	5	0	0	1
NVE10716	2	1	1	0	0	0	1	0	1	0	0	0	0	1	1	0	1	0	0	0	0
NVE10717	1	0	0	0	0	1	6	1	2	2	1	0	2	1	0	0	1	0	0	2	1
NVE10718	1	1	0	0	0	0	0	0	3	0	1	0	0	0	0	0	1	0	0	0	1
NVE10719	1	11	5	3	3	5	7	5	2	8	5	5	2	4	4	3	2	5	2	5	5
NVE1072	5	1	0	0	0	0	0	0	0	0	2	0	2	0	0	1	1	0	1	1	1
NVE10720	2	2	0	1	1	3	0	0	0	0	0	0	0	1	0	0	0	0	0	0	0
NVE10721	0	0	1	0	0	0	0	0	1	0	0	0	0	0	0	0	0	0	0	0	1
NVE10722	0	5	1	1	1	0	0	0	0	0	0	0	0	1	0	0	0	0	0	2	0
NVE10723	7	4	3	0	0	0	3	5	4	0	1	0	0	3	8	1	1	1	1	6	3
NVE10724	4	1	2	0	0	0	1	2	1	1	1	2	0	4	0	3	4	4	0	1	0
NVE10725	0	0	0	0	0	0	0	0	0	0	0	0	0	0	0	0	0	0	0	0	0
NVE10726	0	0	0	0	0	0	0	0	0	0	0	0	0	0	0	0	0	0	0	0	0
NVE10727	0	0	1	0	0	0	0	0	0	0	0	0	0	0	0	0	0	0	0	0	0
NVE10728	0	0	0	0	0	0	0	0	0	0	0	1	0	0	0	0	0	0	0	0	0
NVE10729	0	0	0	0	0	0	0	0	0	0	0	0	0	1	0	0	0	0	0	0	0
NVE1073	4	7	6	6	6	4	6	5	4	2	0	1	1	3	0	5	2	1	0	2	0
NVE10730	0	0	0	1	1	0	1	0	0	0	0	0	0	0	0	0	0	0	0	0	0
NVE10731	20	34	12	12	12	11	12	15	10	3	2	7	4	9	2	2	8	6	9	12	8
NVE10732	26	27	10	22	22	23	57	18	17	17	9	22	30	28	19	10	27	24	25	21	20
NVE10733	0	0	0	0	0	0	0	0	0	0	0	0	0	0	0	0	0	0	0	0	0
NVE10734	0	0	0	0	0	0	0	0	0	0	0	0	0	0	0	0	0	0	0	0	0
NVE10735	2	3	2	1	1	1	3	5	3	4	0	1	1	0	0	0	2	3	0	1	2
NVE10736	0	0	0	0	0	0	0	0	0	0	0	0	0	0	0	0	0	0	0	0	0
NVE10737	3	2	0	0	0	0	6	6	6	0	2	1	0	0	0	2	4	1	0	1	2
NVE10738	0	0	0	0	0	1	2	3	0	0	0	0	0	0	0	0	0	0	0	0	0
NVE10739	0	0	0	0	0	0	0	0	0	0	0	0	0	0	0	0	0	0	0	0	0
NVE1074	112	201	90	62	62	52	48	68	52	53	37	57	45	49	45	60	72	68	57	79	56
NVE10740	0	0	0	0	0	0	0	0	0	0	0	0	0	0	0	1	0	0	0	0	0
NVE10741	0	1	0	0	0	0	0	0	0	0	0	0	0	0	0	0	1	0	0	0	0
NVE10742	0	0	0	0	0	1	0	0	0	0	0	0	0	0	0	0	0	1	0	0	0
NVE10743	0	0	1	3	3	0	0	1	0	0	1	0	1	1	0	0	3	0	0	0	2
NVE10744	0	4	0	0	0	0	0	0	0	2	0	0	0	0	0	0	0	0	0	0	0
NVE10745	0	1	2	0	0	0	4	2	2	1	0	0	1	1	0	0	0	0	2	0	0
NVE10746	0	4	6	0	0	1	5	5	1	0	1	0	2	2	0	0	1	2	1	1	1
NVE10747	6	11	8	15	15	5	10	12	11	9	3	7	4	8	8	9	13	8	5	12	16
NVE10748	0	0	0	0	0	0	0	0	0	3	0	0	0	0	0	0	0	0	0	0	0
NVE10749	0	0	0	0	0	0	0	0	0	0	0	0	0	0	0	0	0	0	0	0	0
NVE1075	38	48	35	19	19	7	13	16	14	16	8	0	5	0	2	4	5	4	8	7	3
NVE10750	0	0	2	0	0	0	1	0	0	1	0	0	0	0	0	0	0	3	0	0	0
NVE10751	0	0	0	0	0	0	0	0	0	0	0	0	0	0	0	0	0	0	0	0	0
NVE10752	0	0	0	0	0	0	0	0	0	0	0	0	0	0	0	0	1	0	0	0	0
NVE10753	0	0	0	0	0	0	0	0	1	0	0	0	0	0	0	0	0	0	0	0	0
NVE10754	0	1	0	3	3	0	1	2	1	0	1	0	0	0	0	0	0	1	0	0	1
NVE10755	0	0	0	0	0	0	0	0	0	0	0	0	0	0	0	0	0	0	0	0	0
NVE10756	1	0	0	0	0	0	0	0	0	0	0	0	0	0	0	0	0	0	0	0	0
NVE10757	2	3	8	3	3	18	10	3	10	5	10	11	5	8	10	4	6	9	3	7	12
NVE10758	0	0	0	0	0	0	0	0	0	0	0	0	0	0	0	0	1	0	0	0	0
NVE10759	5	11	1	10	10	3	13	12	9	1	8	1	8	11	9	8	8	7	8	4	0
NVE1076	2	13	6	9	9	1	7	14	7	6	19	17	9	18	4	13	16	9	19	14	11
NVE10760	0	0	0	0	0	0	0	0	0	0	0	0	0	0	0	0	1	0	0	0	0
NVE10761	55	86	14	11	11	30	58	112	57	18	22	7	27	25	24	38	31	23	11	14	15
NVE10762	2	22	5	6	6	16	7	18	17	4	5	3	12	16	2	8	11	6	8	4	3
NVE10763	5	9	6	1	1	4	2	1	3	1	1	1	1	2	1	0	4	3	1	0	5
NVE10764	0	5	0	0	0	0	0	1	0	0	1	0	7	0	0	0	0	0	4	0	0
NVE10765	0	0	0	0	0	0	0	0	0	0	0	0	0	0	0	0	0	0	0	0	0
NVE10766	8	25	9	19	19	20	6	10	5	8	2	4	10	13	8	5	16	11	8	10	9
NVE10767	2	0	2	13	13	5	3	0	0	0	0	0	0	0	0	0	1	0	1	0	0
NVE10768	0	1	3	0	0	1	4	0	1	1	2	0	0	0	1	0	2	0	1	0	0
NVE10769	7	5	9	7	7	11	24	15	17	11	7	6	5	6	11	2	14	13	6	6	11
NVE1077	0	4	0	2	2	0	0	0	1	1	1	0	0	0	0	0	0	0	0	0	0
NVE10770	9	7	2	0	0	0	20	14	3	7	3	6	5	5	11	13	12	3	3	4	1
NVE10771	1	0	0	0	0	0	0	1	1	1	0	0	0	1	0	0	0	0	0	0	0
NVE10772	3	2	1	0	0	0	2	0	2	2	1	0	0	2	0	1	4	1	0	1	2
NVE10773	0	11	3	1	1	0	9	11	3	2	5	2	6	3	0	2	5	1	2	2	3
NVE10774	0	1	0	0	0	0	0	0	0	0	0	0	0	0	0	0	0	0	0	0	0
NVE10775	0	0	0	0	0	0	0	0	1	0	0	0	0	0	0	1	0	0	0	0	0
NVE10776	0	2	0	0	0	0	0	0	1	0	0	0	0	0	0	0	0	0	0	0	0
NVE10777	0	1	0	3	3	0	0	0	0	0	0	0	0	0	0	0	1	0	0	0	0
NVE10778	0	0	0	0	0	0	0	0	0	0	0	0	0	0	0	0	0	0	0	0	0
NVE10779	0	1	0	0	0	0	1	0	0	1	1	0	0	0	0	0	0	0	1	0	0
NVE1078	51	129	49	31	31	47	94	115	101	67	153	153	61	85	82	57	110	84	51	60	63
NVE10780	0	0	0	0	0	0	0	0	0	0	0	1	0	0	0	0	0	0	0	0	0
NVE10781	0	0	0	0	0	0	0	0	0	0	0	0	0	0	0	0	0	0	0	0	0
NVE10782	0	0	0	0	0	0	0	0	0	2	0	0	0	0	0	1	3	0	0	0	0
NVE10783	0	0	0	0	0	0	0	0	0	0	0	0	0	0	0	0	0	0	0	0	0
NVE10784	0	0	0	0	0	1	0	0	0	0	0	0	0	0	0	0	1	0	0	0	0
NVE10785	0	0	0	0	0	0	0	0	0	0	0	0	0	0	0	0	0	0	0	0	0
NVE10786	22	39	50	13	13	7	17	15	41	12	11	1	5	13	17	5	23	10	8	15	21
NVE10787	2	0	1	2	2	0	0	0	2	3	0	1	0	5	5	1	1	0	3	7	8
NVE10788	1	2	0	2	2	4	0	1	0	0	0	0	0	0	2	0	1	0	0	0	0
NVE10789	1	0	2	1	1	0	0	0	0	1	0	0	1	0	0	0	0	0	0	0	0
NVE1079	2	2	9	6	6	4	6	7	2	4	8	6	1	2	2	3	5	9	1	5	4
NVE10790	3	2	6	10	10	5	2	3	2	3	3	1	2	5	5	3	4	4	0	2	6
NVE10791	12	29	20	41	41	24	27	42	31	38	35	24	22	37	29	20	45	36	21	28	29
NVE10792	29	19	28	0	0	8	10	16	7	2	4	6	10	4	3	8	2	4	1	4	5
NVE10793	1	3	0	0	0	0	4	3	3	5	3	0	0	0	0	0	0	0	0	3	0
NVE10794	0	5	3	4	4	1	7	11	6	4	2	9	3	9	2	5	7	7	2	7	2
NVE10795	0	1	0	0	0	0	0	0	0	0	0	0	0	0	0	0	1	2	0	0	0
NVE10796	3	0	0	2	2	2	2	0	0	1	3	0	2	0	2	3	3	4	0	0	1
NVE10797	0	2	0	0	0	0	5	2	1	1	0	0	0	1	1	1	3	2	0	0	1
NVE10798	14	22	8	5	5	7	6	7	5	21	10	15	6	4	5	3	6	10	4	6	7
NVE10799	1	2	1	2	2	0	0	1	1	0	2	0	2	0	0	0	2	0	0	0	4
NVE108	11	4	0	2	2	3	5	2	3	10	1	2	2	1	4	1	3	0	1	1	1
NVE1080	1	2	4	6	6	8	6	3	8	0	2	1	2	0	2	6	8	4	2	1	0
NVE10800	2	0	0	0	0	0	4	0	4	0	4	2	0	1	1	1	7	2	0	5	1
NVE10801	30	43	51	67	67	90	36	22	22	22	12	17	20	29	34	13	28	24	28	28	28
NVE10802	0	0	0	1	1	0	0	1	0	2	0	2	3	6	2	0	1	2	1	1	2
NVE10803	6	8	7	0	0	1	3	0	4	0	1	0	1	2	1	1	0	3	2	2	1
NVE10804	2	4	11	8	8	3	4	7	0	3	4	0	1	0	4	2	1	5	1	0	2
NVE10805	1	3	1	9	9	1	1	0	3	3	5	7	1	1	1	0	3	0	4	9	5
NVE10806	2	4	0	1	1	2	2	17	6	9	4	4	0	0	0	0	7	1	2	2	8
NVE10807	1	1	0	0	0	0	1	2	4	1	2	0	0	0	0	0	0	1	0	0	0
NVE10808	5	4	10	14	14	3	7	8	6	14	8	3	2	7	9	1	20	8	1	1	2
NVE10809	11	10	19	15	15	13	9	12	13	4	7	4	7	5	4	4	8	9	7	4	5
NVE1081	0	0	0	0	0	0	1	7	3	1	2	2	0	1	4	3	6	3	1	2	1
NVE10810	0	0	0	0	0	0	0	0	0	0	0	0	0	0	0	0	0	0	1	0	0
NVE10811	6	0	0	0	0	3	0	0	0	0	3	0	0	1	0	0	0	0	0	2	3
NVE10812	0	0	0	0	0	1	1	0	4	0	0	0	1	0	0	0	2	1	0	1	0
NVE10813	2	8	8	23	23	26	50	69	60	33	26	41	21	24	33	27	47	37	59	69	59
NVE10814	19	34	35	28	28	13	22	24	13	9	13	16	12	17	10	10	18	29	14	21	15
NVE10815	0	8	4	1	1	2	1	2	6	7	2	4	3	3	7	0	7	1	2	2	5
NVE10816	0	0	1	0	0	1	0	0	2	0	0	0	0	0	0	0	0	1	0	0	0
NVE10817	10	10	12	7	7	7	0	4	2	0	0	0	0	1	0	1	5	2	1	0	0
NVE10818	0	4	0	0	0	0	5	1	0	0	4	0	1	0	0	2	3	0	0	1	3
NVE10819	8	18	17	3	3	4	20	32	29	3	16	7	16	9	7	12	11	6	6	2	8
NVE1082	11	10	5	28	28	16	18	15	19	16	34	32	4	25	19	10	26	22	6	14	28
NVE10820	38	47	40	16	16	7	43	55	34	20	37	11	14	18	19	18	31	23	23	28	27
NVE10821	0	0	0	0	0	0	0	1	0	1	1	0	0	0	0	1	0	0	0	0	0
NVE10823	1	0	0	5	5	0	1	0	5	1	0	0	0	0	0	0	1	0	1	1	0
NVE10824	1	4	4	3	3	3	19	20	18	15	13	12	2	13	3	7	20	12	10	20	9
NVE10825	1	0	0	0	0	0	1	1	2	0	1	0	0	0	2	0	0	1	0	0	0
NVE10826	0	1	1	0	0	0	4	2	1	0	4	2	1	0	1	0	2	0	0	0	3
NVE10827	3	3	4	0	0	2	9	3	4	3	5	7	1	1	5	3	7	3	0	2	2
NVE10828	61	116	48	12	12	3	30	22	22	12	5	8	2	1	6	4	15	20	4	2	9
NVE10829	0	0	0	0	0	0	0	0	0	0	0	0	0	0	0	0	0	0	0	1	0
NVE1083	0	0	0	0	0	0	0	3	0	0	0	0	0	0	0	0	0	0	0	0	0
NVE10830	9	25	7	3	3	18	17	13	16	15	28	23	10	14	20	7	25	21	13	17	30
NVE10831	1	0	0	0	0	0	3	1	0	0	0	0	0	0	0	0	1	0	0	1	1
NVE10832	2	3	0	0	0	1	1	0	1	2	1	2	2	1	2	1	0	1	0	0	2
NVE10834	3	6	6	1	1	0	4	3	3	0	1	2	0	1	0	2	0	0	1	0	0
NVE10835	3	16	4	1	1	3	3	12	4	2	11	1	0	2	2	3	3	0	1	4	1
NVE10836	65	93	87	29	29	8	66	117	73	46	55	25	31	48	35	34	95	40	10	18	31
NVE10837	0	0	0	0	0	0	0	0	0	0	0	0	0	0	0	0	0	0	0	0	0
NVE10838	3	2	5	1	1	2	3	0	4	0	0	1	1	2	1	3	0	4	1	0	2
NVE10839	1	1	2	3	3	2	5	2	3	0	0	0	1	0	0	1	2	1	0	1	0
NVE1084	0	0	0	0	0	0	0	0	0	0	0	0	0	0	0	0	0	0	0	0	0
NVE10840	1	4	3	0	0	0	5	7	6	5	3	15	2	4	4	2	9	3	1	1	5
NVE10841	8	9	1	31	31	17	9	8	5	9	4	6	3	2	6	4	0	7	1	4	4
NVE10842	0	0	0	0	0	0	0	0	0	0	0	0	0	0	0	0	0	0	0	0	0
NVE10843	0	2	0	0	0	0	1	1	1	1	6	0	0	2	3	3	0	4	0	1	6
NVE10844	8	4	5	6	6	1	16	2	4	6	9	8	8	9	4	5	9	7	3	1	7
NVE10845	0	5	2	0	0	2	1	4	5	0	1	0	3	1	0	0	2	0	2	0	0
NVE10846	0	2	0	3	3	0	2	1	3	1	0	0	8	0	0	1	3	2	5	1	1
NVE10847	0	2	1	0	0	0	0	1	1	4	0	0	0	0	0	0	0	2	0	0	0
NVE10848	2	1	0	0	0	0	1	1	1	0	1	1	0	0	0	0	0	0	0	0	0
NVE10849	2	2	3	0	0	0	1	1	0	0	1	0	0	1	0	0	0	0	0	1	1
NVE1085	0	1	1	1	1	0	0	0	1	0	0	2	0	0	0	0	0	1	0	1	1
NVE10850	0	0	0	0	0	0	0	0	0	0	0	0	0	0	0	0	0	0	0	0	0
NVE10851	1	1	0	3	3	0	0	1	1	2	0	0	0	0	1	0	0	0	1	0	0
NVE10852	0	0	0	0	0	0	0	0	1	0	0	0	0	0	0	0	0	0	1	0	0
NVE10853	0	1	2	0	0	2	2	0	2	0	1	1	0	0	0	0	0	0	3	3	0
NVE10854	1	0	3	2	2	0	3	2	0	0	0	0	0	1	0	0	0	0	0	0	0
NVE10855	0	0	0	0	0	3	0	0	0	0	0	0	1	0	2	1	1	0	0	1	1
NVE10856	0	0	0	0	0	0	3	0	1	0	1	1	0	1	0	0	0	1	1	0	0
NVE10857	0	5	0	1	1	0	0	0	1	1	1	0	0	2	0	1	0	0	1	0	0
NVE10858	1	2	0	0	0	0	6	3	1	0	0	2	0	1	0	0	2	2	0	0	0
NVE10859	4	6	3	2	2	3	8	5	7	5	2	2	1	3	1	8	5	1	2	0	1
NVE1086	8	6	6	3	3	10	7	6	7	3	3	4	2	2	4	4	10	15	3	0	1
NVE10860	9	18	16	1	1	6	4	7	13	1	2	1	1	0	0	0	6	1	1	0	3
NVE10861	0	1	2	0	0	1	0	0	0	0	0	0	0	0	0	0	1	0	0	0	0
NVE10862	63	80	62	98	98	89	67	40	74	28	20	23	60	48	70	33	61	48	69	64	66
NVE10863	0	0	0	0	0	1	2	0	0	0	0	1	0	0	0	0	0	0	0	0	0
NVE10864	1	3	1	1	1	2	2	7	3	1	2	2	0	0	0	2	1	5	0	1	0
NVE10865	0	1	1	0	0	0	0	0	0	0	0	0	0	0	0	1	2	1	0	2	0
NVE10866	1	1	0	0	0	1	1	0	0	0	0	0	0	1	0	0	2	0	0	0	1
NVE10867	1	3	3	6	6	1	1	5	2	0	0	1	3	1	0	1	0	2	2	1	2
NVE10868	5	10	12	15	15	7	9	11	4	13	1	1	3	4	4	2	10	7	6	5	5
NVE10869	0	0	1	0	0	0	1	0	2	1	1	2	0	1	1	1	0	1	0	0	1
NVE1087	0	0	0	0	0	0	0	0	0	0	0	0	0	0	0	0	0	0	0	0	0
NVE10870	25	118	66	122	122	77	23	107	67	155	197	92	54	124	117	86	148	183	162	189	236
NVE10871	75	119	92	85	85	80	64	80	74	46	57	28	13	39	33	25	66	41	75	109	117
NVE10872	0	1	0	0	0	0	0	0	0	0	0	0	0	0	0	2	0	0	0	0	0
NVE10873	0	0	0	0	0	0	1	0	0	0	0	1	0	1	1	0	0	1	0	3	0
NVE10874	15	6	4	26	26	11	13	8	8	3	9	7	4	16	8	6	24	9	10	53	7
NVE10875	6	5	2	22	22	19	4	9	12	8	10	7	5	6	4	5	7	4	6	6	7
NVE10876	34	79	70	7	7	29	51	32	53	37	27	30	21	15	20	12	31	15	15	12	30
NVE10877	1	1	0	0	0	0	0	1	0	0	0	0	0	0	0	0	2	0	0	1	0
NVE10878	0	1	1	0	0	0	1	5	0	0	0	0	0	0	0	1	0	0	0	0	0
NVE10879	1	0	1	0	0	6	0	0	0	0	0	2	0	0	0	0	1	1	0	0	0
NVE1088	4	1	0	0	0	5	4	7	4	2	1	2	3	4	0	0	0	0	0	0	0
NVE10880	0	0	0	0	0	0	0	2	0	0	0	1	0	0	0	0	0	0	0	0	0
NVE10881	0	4	1	0	0	0	0	3	2	0	1	0	0	0	0	0	1	0	1	1	0
NVE10882	1	5	0	0	0	5	1	2	1	3	0	0	0	0	0	0	0	0	0	0	0
NVE10883	0	1	1	0	0	0	0	0	1	0	0	0	0	0	0	0	0	0	0	0	0
NVE10884	0	0	1	0	0	1	0	0	1	0	0	0	0	0	0	0	0	0	0	0	0
NVE10885	6	24	17	11	11	6	16	12	11	25	15	18	17	13	18	18	21	15	12	26	29
NVE10886	1	9	8	5	5	4	6	11	7	3	5	4	6	5	5	4	8	5	4	4	3
NVE10887	31	82	46	22	22	19	75	56	64	39	57	56	24	61	46	28	90	54	28	45	52
NVE10888	35	95	74	36	36	25	3	7	8	1	4	1	3	3	4	7	6	2	1	7	3
NVE10889	18	31	16	7	7	5	25	15	22	16	23	18	4	4	10	6	21	7	6	23	13
NVE1089	0	0	0	1	1	2	1	7	3	2	1	0	0	0	0	1	2	4	4	3	4
NVE10890	0	0	0	0	0	0	0	0	1	0	0	2	2	0	0	0	5	0	0	4	0
NVE10891	0	0	0	0	0	0	0	0	0	0	0	0	0	0	0	0	0	0	0	0	0
NVE10892	0	2	2	1	1	0	2	1	2	1	0	0	0	0	0	0	0	0	1	0	1
NVE10893	0	0	0	0	0	0	0	0	0	0	0	0	0	0	0	2	0	0	0	0	0
NVE10894	0	1	0	0	0	0	0	0	0	0	0	0	0	0	0	0	0	1	0	0	0
NVE10895	0	0	0	0	0	0	1	0	0	0	0	0	0	1	0	0	1	0	0	0	0
NVE10896	3	0	0	0	0	0	8	1	0	0	0	0	2	0	1	1	2	0	0	0	0
NVE10897	0	0	0	0	0	0	0	1	0	0	0	0	1	0	1	0	0	1	0	0	0
NVE10898	15	13	2	13	13	4	39	13	22	17	15	11	5	4	10	15	20	25	2	5	4
NVE10899	2	5	4	15	15	5	13	21	11	9	13	15	2	13	12	5	9	4	3	1	15
NVE109	29	44	23	17	17	19	14	7	11	5	4	5	19	10	4	9	13	8	17	13	11
NVE1090	6	8	8	8	8	6	8	13	9	8	7	10	5	14	5	4	14	5	14	36	19
NVE10900	4	6	7	0	0	3	11	6	7	0	2	0	0	4	2	3	4	7	5	2	6
NVE10901	0	2	0	0	0	0	0	0	0	0	0	0	0	0	0	0	0	0	0	0	0
NVE10902	0	0	1	0	0	0	4	0	0	0	2	0	1	0	0	0	3	0	0	0	0
NVE10903	1686	2487	1658	1047	1047	1110	2812	2327	2236	1484	1262	1437	1044	1071	1280	955	1808	1410	860	1120	1465
NVE10904	0	0	1	0	0	0	0	0	0	0	0	0	0	0	0	0	0	0	0	0	0
NVE10905	0	0	0	0	0	0	0	0	0	0	0	0	0	0	0	0	0	0	0	0	0
NVE10906	0	0	0	0	0	1	0	0	0	0	0	0	0	0	0	0	4	0	0	0	0
NVE10907	0	1	0	0	0	0	0	0	0	0	0	1	0	0	0	0	0	0	0	0	0
NVE10909	0	4	3	10	10	22	3	7	5	2	6	2	0	8	3	11	10	4	14	4	6
NVE1091	0	0	0	0	0	0	0	2	0	0	0	0	0	0	0	0	0	0	0	2	2
NVE10910	0	1	0	0	0	0	2	0	0	0	0	0	0	0	0	0	0	0	0	0	0
NVE10911	0	0	0	1	1	0	0	0	0	0	0	0	0	0	0	0	0	0	0	0	0
NVE10912	3	2	1	1	1	6	3	1	1	2	3	5	2	2	3	2	5	5	2	5	3
NVE10913	10	9	8	16	16	19	7	2	11	5	10	9	4	13	3	3	7	13	6	6	8
NVE10914	0	0	0	0	0	0	0	0	0	0	0	0	0	0	0	0	0	1	0	0	0
NVE10915	1	0	0	0	0	0	0	0	0	0	0	0	0	0	0	0	0	0	0	0	0
NVE10916	1	0	3	0	0	0	0	2	1	0	2	1	0	0	0	1	0	0	1	2	0
NVE10917	0	0	0	0	0	0	0	0	0	0	0	0	0	0	0	0	0	0	0	0	0
NVE10918	0	0	0	0	0	0	0	0	0	0	0	0	0	0	0	0	0	0	0	0	0
NVE10919	3	2	4	1	1	0	0	0	0	0	0	0	0	0	0	0	0	0	0	0	0
NVE1092	0	0	0	0	0	2	0	0	0	0	0	0	0	0	0	0	0	0	0	0	0
NVE10920	2	0	0	0	0	0	0	0	0	0	0	0	0	0	0	0	0	0	0	0	0
NVE10921	1	0	0	0	0	0	0	0	0	0	0	0	0	0	0	0	0	0	0	0	0
NVE10922	1	6	2	0	0	0	1	0	0	0	5	1	0	5	1	0	2	4	2	1	0
NVE10923	1	10	3	0	0	0	4	4	7	8	2	2	3	1	1	2	8	2	3	0	4
NVE10924	0	0	0	0	0	0	0	0	1	0	0	0	0	0	0	1	2	0	0	0	0
NVE10925	0	0	1	0	0	0	0	1	1	0	0	0	0	0	0	0	0	0	0	0	0
NVE10926	0	0	2	0	0	0	0	1	0	0	0	0	0	0	0	1	0	0	1	0	0
NVE10927	0	0	0	3	3	0	0	0	0	0	0	0	0	0	0	0	2	0	0	0	0
NVE10928	0	3	0	0	0	0	0	1	0	0	0	0	1	0	1	2	1	0	0	0	0
NVE10929	0	0	1	0	0	0	0	0	0	0	0	0	0	1	0	2	0	0	0	0	0
NVE1093	0	0	1	0	0	2	3	0	1	0	0	1	0	0	0	0	1	0	0	0	1
NVE10930	0	0	1	0	0	0	0	1	1	1	0	0	1	0	0	1	0	0	1	0	1
NVE10931	0	2	0	0	0	0	1	1	5	0	0	0	0	0	0	0	0	2	0	0	0
NVE10932	0	0	1	0	0	0	0	1	0	0	0	0	0	0	0	0	0	0	0	1	0
NVE10933	4	0	6	3	3	3	6	6	9	4	2	4	7	5	3	3	7	6	9	6	16
NVE10934	28	27	26	25	25	36	63	45	51	17	33	48	47	35	35	40	54	56	47	61	53
NVE10935	1	1	0	4	4	0	1	9	5	0	2	5	0	0	1	2	9	4	0	0	1
NVE10936	0	2	1	1	1	0	0	0	0	0	0	0	0	1	0	0	0	0	0	2	0
NVE10937	0	0	0	1	1	0	0	0	0	0	0	0	0	0	0	0	0	0	0	0	0
NVE10938	0	0	0	0	0	0	0	0	0	0	0	0	0	0	0	0	0	0	0	0	0
NVE10939	0	0	0	0	0	0	0	0	0	0	0	0	0	0	0	0	0	0	0	0	1
NVE1094	2	1	1	0	0	0	1	5	3	0	3	4	3	1	2	2	2	4	2	2	4
NVE10940	118	123	139	80	80	81	82	46	149	107	92	136	34	61	71	38	95	116	52	49	68
NVE10941	7	7	6	1	1	1	0	3	2	0	0	1	1	0	1	0	1	0	0	0	0
NVE10942	1	2	2	3	3	0	6	16	0	8	1	3	1	0	2	0	4	0	1	3	3
NVE10943	3	7	7	1	1	0	7	5	9	5	8	1	5	1	4	3	9	3	8	6	5
NVE10944	0	0	0	0	0	3	0	0	0	0	0	0	0	0	0	0	0	0	0	0	0
NVE10945	4	13	4	5	5	4	4	6	3	0	3	0	1	3	1	1	2	1	4	1	2
NVE10946	4	6	2	0	0	0	6	2	5	3	1	0	2	3	2	4	11	1	3	6	4
NVE10947	0	1	0	0	0	0	0	1	0	0	0	1	2	1	0	2	0	0	1	0	0
NVE10948	0	0	2	0	0	0	0	4	1	0	0	0	0	0	0	0	0	0	0	0	0
NVE10949	0	0	1	1	1	0	0	0	0	0	0	0	0	0	0	1	1	0	1	0	1
NVE1095	0	1	0	0	0	0	1	0	0	0	0	3	0	1	0	0	1	0	0	0	0
NVE10950	0	3	1	0	0	0	0	0	0	0	1	1	0	0	0	1	1	0	0	0	0
NVE10951	18	25	16	21	21	27	29	20	15	9	18	16	16	11	16	14	27	27	17	30	32
NVE10952	0	0	0	0	0	0	0	1	0	0	2	0	0	0	0	0	0	0	0	0	0
NVE10953	0	0	0	2	2	0	0	0	0	1	1	0	2	2	0	1	0	0	1	1	0
NVE10954	1	0	0	0	0	0	0	0	0	0	0	0	0	0	0	0	0	0	0	0	0
NVE10955	0	0	0	4	4	0	0	0	0	0	0	0	0	0	0	0	0	0	0	0	0
NVE10956	0	0	0	0	0	0	0	0	0	0	0	0	0	0	0	0	0	0	0	0	0
NVE10957	1	0	4	0	0	0	0	0	1	0	0	0	0	0	0	0	0	0	0	0	0
NVE10958	0	0	0	0	0	1	0	0	1	0	0	0	0	0	0	0	0	0	0	0	0
NVE10959	0	0	0	0	0	0	0	0	0	0	0	0	0	0	0	0	0	0	0	0	0
NVE1096	1	4	6	1	1	0	6	8	2	2	0	0	4	1	0	1	2	3	0	2	0
NVE10960	0	2	0	0	0	0	0	0	2	0	0	0	0	0	0	0	0	0	0	0	1
NVE10961	0	0	0	3	3	0	0	0	0	0	0	0	0	0	0	0	1	0	0	0	0
NVE10962	5	4	4	6	6	0	6	5	3	3	1	0	1	0	2	0	2	3	0	1	2
NVE10963	18	25	7	13	13	15	23	12	27	4	8	13	13	7	6	9	13	13	14	9	6
NVE10964	8	8	10	0	0	4	7	4	9	0	0	2	1	2	6	4	5	4	1	2	0
NVE10965	2	0	1	6	6	1	0	0	1	2	0	2	0	1	0	0	0	3	0	0	2
NVE10966	9	35	39	6	6	9	19	28	9	4	10	5	9	3	6	11	17	7	20	6	15
NVE10967	1	0	0	0	0	1	1	0	0	0	2	0	0	0	0	1	1	0	0	0	0
NVE10968	3	9	5	1	1	3	12	9	11	12	2	7	3	2	4	5	3	3	3	3	1
NVE10969	8	7	2	3	3	2	8	15	4	14	17	16	7	9	12	10	18	19	6	4	15
NVE1097	3	0	0	1	1	0	0	0	0	1	0	0	1	0	0	0	0	0	0	1	0
NVE10970	0	0	5	1	1	0	4	3	1	1	3	1	1	3	2	1	2	0	0	1	2
NVE10971	0	0	0	0	0	0	0	0	0	0	0	0	0	0	0	0	0	0	0	0	0
NVE10972	0	0	0	0	0	0	1	4	1	0	0	0	0	0	0	0	0	0	0	0	0
NVE10973	0	1	2	8	8	12	1	0	0	0	0	0	2	0	1	0	0	0	0	1	0
NVE10974	0	0	0	0	0	0	0	0	1	0	0	0	0	0	0	0	0	1	0	0	0
NVE10975	2	0	2	0	0	1	2	2	2	0	0	0	0	1	0	0	1	0	0	1	0
NVE10976	4	6	4	3	3	0	0	1	2	0	0	0	2	3	1	0	2	0	0	1	0
NVE10977	5	14	10	3	3	6	30	17	16	6	12	5	4	3	3	18	18	19	2	3	6
NVE10978	2	1	3	1	1	1	8	1	1	3	6	0	1	0	2	2	5	2	1	0	1
NVE10979	22	26	33	23	23	5	45	26	48	17	13	10	10	9	3	18	19	15	11	15	15
NVE1098	12	5	10	6	6	6	26	37	16	9	20	9	8	6	12	11	18	17	7	3	4
NVE10980	1	1	2	0	0	0	2	2	2	0	0	0	0	0	0	0	0	0	0	0	0
NVE10981	0	3	0	7	7	2	1	1	2	2	0	0	0	0	0	1	1	2	0	1	1
NVE10982	5	5	4	1	1	3	1	9	2	0	5	1	4	2	1	2	7	3	1	1	3
NVE10983	4	1	2	0	0	1	0	0	1	1	0	1	0	1	0	0	2	1	0	0	0
NVE10984	0	1	0	0	0	0	0	0	0	0	0	0	0	0	0	0	0	0	0	0	0
NVE10985	0	3	2	5	5	0	3	2	2	0	0	0	0	4	3	1	1	0	3	3	2
NVE10986	0	0	0	0	0	0	0	0	0	0	0	0	0	0	0	0	0	0	0	0	0
NVE10987	1	100	57	33	33	22	0	86	69	33	36	5	0	13	1	0	16	0	0	2	7
NVE10988	0	5	3	2	2	0	0	0	1	0	0	0	0	0	0	0	0	0	0	1	1
NVE10989	0	2	0	0	0	0	0	0	1	0	0	0	0	0	0	0	0	0	0	0	0
NVE1099	0	5	0	2	2	0	8	3	3	1	6	3	0	4	2	2	3	2	0	0	0
NVE10990	45	163	59	15	15	94	144	182	190	96	191	293	100	155	181	41	178	145	93	123	212
NVE10991	0	1	1	2	2	0	0	1	0	0	0	0	0	0	0	0	0	0	0	0	0
NVE10993	0	2	0	0	0	0	2	0	0	0	0	0	0	0	0	2	0	0	1	0	1
NVE10994	0	0	0	0	0	0	0	0	0	0	0	0	0	0	0	0	0	0	0	0	0
NVE10995	0	0	0	0	0	0	0	0	0	0	0	0	0	0	0	0	0	0	0	0	0
NVE10996	0	3	5	0	0	1	2	2	0	0	0	0	0	1	0	0	0	0	0	1	0
NVE10997	0	0	0	0	0	0	0	0	0	0	0	0	0	0	0	0	0	0	0	0	0
NVE10998	0	0	0	0	0	0	0	0	0	0	0	0	0	0	0	0	0	0	0	0	0
NVE10999	0	0	2	0	0	0	0	0	0	0	0	0	0	0	1	0	0	0	0	0	0
NVE11	2	4	9	0	0	3	4	2	1	0	3	0	2	1	2	1	0	0	1	2	2
NVE110	11	13	9	9	9	2	5	5	7	3	2	1	3	4	5	4	3	12	4	7	9
NVE1100	10	8	1	11	11	4	5	1	3	3	3	4	5	2	9	2	7	6	2	3	6
NVE11000	0	1	0	0	0	0	0	0	0	0	4	0	2	0	0	4	2	0	2	0	1
NVE11001	0	0	0	0	0	0	0	0	0	0	0	1	0	1	0	0	0	0	0	0	0
NVE11002	7	6	2	3	3	2	40	50	47	31	60	41	13	14	17	25	50	52	4	8	10
NVE11003	0	5	0	0	0	1	3	0	3	0	3	2	1	1	0	0	0	5	2	0	0
NVE11004	1	1	0	0	0	0	0	0	2	3	1	3	0	0	0	0	1	3	0	0	0
NVE11005	0	0	0	0	0	0	0	0	0	0	0	0	0	0	0	0	0	0	0	0	0
NVE11006	0	0	0	0	0	0	0	0	0	0	0	0	0	0	0	0	0	0	0	0	0
NVE11007	0	3	2	1	1	2	5	8	3	7	0	4	0	0	0	1	0	0	0	2	1
NVE11008	3	0	0	1	1	1	1	0	0	1	1	1	0	0	0	0	0	1	0	1	1
NVE11009	9	1	0	0	0	0	3	1	3	0	2	0	2	0	3	0	1	2	1	0	3
NVE1101	0	0	0	0	0	0	0	0	0	0	0	0	1	0	0	0	0	0	0	0	0
NVE11010	0	0	0	0	0	0	1	1	2	0	0	0	0	0	0	0	0	0	0	0	1
NVE11011	0	2	0	0	0	0	1	0	0	0	0	0	0	0	0	0	0	0	0	0	0
NVE11012	3	4	1	0	0	0	0	0	0	0	1	0	0	0	2	0	3	0	2	0	2
NVE11013	0	0	0	0	0	0	0	0	0	0	0	0	0	0	0	0	0	0	0	0	0
NVE11014	0	0	0	0	0	0	0	0	0	0	0	0	0	0	0	0	0	0	0	0	0
NVE11015	0	0	0	0	0	0	0	0	0	0	0	0	0	0	0	0	0	0	0	0	0
NVE11016	0	1	0	0	0	0	0	0	0	1	0	0	0	0	0	0	0	0	0	0	0
NVE11017	1	0	0	0	0	0	0	0	0	0	0	0	0	0	0	0	0	0	0	0	0
NVE11018	0	0	0	0	0	0	0	0	1	1	0	0	0	0	0	0	0	0	0	0	0
NVE11019	36	122	34	78	78	38	37	70	42	115	86	71	11	12	34	23	51	41	46	43	50
NVE1102	0	0	0	0	0	0	0	0	0	0	0	0	0	0	0	0	0	1	0	0	0
NVE11021	2	4	1	0	0	1	4	1	1	2	0	1	1	1	0	3	0	0	0	0	0
NVE11022	6	6	2	0	0	3	0	3	0	5	2	1	1	0	1	2	2	0	4	0	1
NVE11023	1	0	0	0	0	0	1	2	0	0	0	0	0	0	0	0	0	0	0	0	0
NVE11024	0	1	0	0	0	0	0	2	0	0	0	1	0	0	1	0	0	0	0	0	0
NVE11025	0	0	0	0	0	0	0	0	0	0	0	0	0	0	0	0	0	0	0	0	0
NVE11026	1	0	0	0	0	0	0	0	0	0	0	0	0	0	0	0	0	0	0	0	1
NVE11027	10	8	25	34	34	24	15	8	10	10	2	1	10	8	7	7	12	10	3	7	11
NVE11028	0	4	0	0	0	2	0	0	0	0	1	0	0	0	0	0	0	0	0	0	2
NVE11029	0	0	0	0	0	0	0	0	0	0	0	0	0	0	0	0	0	0	0	0	0
NVE1103	12	8	8	31	31	39	23	4	13	4	1	9	1	5	1	2	8	3	3	1	1
NVE11030	0	0	0	0	0	0	0	0	1	2	2	0	0	0	0	0	0	0	0	0	0
NVE11031	0	0	0	0	0	0	0	0	0	0	0	0	0	1	0	0	0	0	0	0	1
NVE11032	0	0	0	0	0	0	0	0	0	0	0	0	0	0	0	0	0	0	0	0	0
NVE11033	1	0	1	0	0	0	3	0	0	2	0	1	0	0	0	0	0	0	0	0	0
NVE11034	0	0	0	0	0	0	0	0	0	0	0	0	0	0	0	0	0	0	0	0	0
NVE11035	0	0	0	0	0	0	0	0	0	0	0	0	0	0	0	0	0	0	0	0	0
NVE11036	0	0	0	0	0	0	0	0	0	0	0	0	0	0	0	0	0	0	0	0	0
NVE11037	0	0	0	0	0	0	0	0	0	0	0	0	0	0	0	0	0	0	0	0	0
NVE11038	1	9	8	14	14	3	1	4	5	7	3	3	2	1	4	4	7	4	0	3	2
NVE11039	10	16	11	5	5	1	8	6	10	0	0	0	1	1	1	1	6	1	0	3	4
NVE1104	1	1	0	5	5	2	8	7	4	1	3	4	0	1	0	1	1	3	0	0	2
NVE11040	3	4	1	2	2	1	1	0	1	0	0	0	1	1	0	0	0	4	0	0	0
NVE11041	0	0	0	0	0	0	0	0	0	0	0	0	0	0	0	0	0	0	0	0	0
NVE11043	0	0	0	0	0	0	0	0	0	0	0	0	0	0	0	2	0	0	0	0	0
NVE11044	0	0	0	0	0	0	0	0	0	0	0	0	0	0	0	0	0	0	0	0	0
NVE11045	0	0	0	0	0	0	0	0	0	0	0	0	1	0	0	0	1	0	0	0	0
NVE11046	9	13	3	4	4	3	7	9	16	3	12	7	3	5	1	2	4	2	2	5	6
NVE11047	0	0	0	0	0	0	0	0	0	0	0	0	0	0	0	0	0	0	0	0	0
NVE11048	0	0	0	0	0	0	0	0	0	0	0	0	0	0	0	0	0	0	0	0	0
NVE11049	0	0	0	0	0	0	0	0	0	0	0	0	0	0	0	0	0	0	1	0	0
NVE1105	0	0	0	0	0	0	1	0	0	0	0	0	0	0	0	0	0	0	0	0	0
NVE11050	0	0	0	0	0	0	0	0	0	0	0	0	0	0	0	0	0	0	0	0	0
NVE11051	0	0	0	0	0	0	0	0	0	0	2	0	0	0	0	0	0	0	0	0	0
NVE11052	0	0	0	0	0	0	0	0	0	0	0	0	0	0	0	0	0	0	0	0	0
NVE11053	0	0	0	0	0	0	0	0	0	0	0	0	0	0	0	0	0	0	0	0	0
NVE11054	0	1	0	0	0	0	0	0	0	0	0	1	0	1	1	0	0	0	0	0	0
NVE11055	0	1	1	0	0	5	1	3	0	0	1	0	0	0	0	1	1	0	0	0	3
NVE11057	0	0	0	0	0	0	5	0	0	0	0	0	0	1	0	0	1	0	0	0	1
NVE11058	0	0	0	0	0	0	0	0	0	0	0	0	0	0	0	0	0	0	0	0	0
NVE11059	0	0	1	0	0	0	0	0	1	0	0	0	0	0	0	0	0	0	0	1	0
NVE1106	0	1	0	0	0	2	1	1	2	0	0	1	0	0	2	0	0	0	0	0	1
NVE11060	4	4	2	2	2	7	20	6	10	7	4	10	1	4	4	8	9	2	2	1	2
NVE11061	0	2	2	1	1	2	0	2	0	1	0	1	0	2	0	3	2	3	1	0	1
NVE11062	9	12	12	5	5	3	11	16	21	3	4	4	4	2	5	4	2	8	4	6	9
NVE11063	1	4	2	0	0	0	0	6	3	1	4	0	0	1	1	4	3	3	0	0	1
NVE11064	0	0	1	0	0	0	0	0	0	0	0	0	0	0	0	0	1	2	0	0	0
NVE11065	1	0	4	0	0	0	0	1	3	0	0	0	0	0	0	0	0	2	0	1	0
NVE11066	77	99	117	44	44	29	58	39	61	34	35	26	23	27	30	32	56	42	13	26	32
NVE11067	1	1	1	0	0	6	1	2	0	0	0	2	0	1	0	0	0	3	0	2	0
NVE11068	0	0	2	5	5	0	0	1	0	0	0	0	1	0	0	0	0	0	0	1	4
NVE11069	0	1	0	0	0	0	0	1	0	0	0	0	0	1	1	0	1	2	1	0	0
NVE1107	0	0	0	0	0	0	1	0	1	1	2	0	1	0	2	0	2	0	0	0	1
NVE11070	0	0	5	4	4	2	7	6	5	1	2	3	1	0	3	1	1	1	2	2	7
NVE11071	6	8	4	6	6	7	3	2	3	5	1	2	6	6	6	1	3	1	8	8	6
NVE11072	1	1	0	0	0	0	0	1	0	0	1	0	1	0	0	0	0	0	0	0	1
NVE11073	100	217	139	119	119	111	391	266	228	202	215	291	199	351	205	148	487	248	216	283	255
NVE11074	2	0	0	0	0	4	0	0	3	1	0	4	0	0	0	0	0	0	0	0	1
NVE11075	3	2	2	9	9	9	1	0	2	3	0	4	1	0	0	1	2	0	4	0	2
NVE11076	0	0	2	0	0	4	0	1	1	1	0	0	0	0	0	0	1	0	0	0	0
NVE11077	2	0	2	1	1	0	2	2	0	0	1	0	0	0	0	0	0	0	0	0	1
NVE11078	0	1	0	0	0	0	0	0	0	0	0	0	0	0	0	1	1	0	0	0	0
NVE11079	11	13	9	17	17	6	8	13	25	10	4	11	3	2	7	11	13	3	5	6	8
NVE1108	330	455	314	101	101	80	211	222	249	90	107	72	142	163	132	93	201	100	89	109	117
NVE11080	3	10	13	14	14	6	22	9	11	12	22	14	7	7	16	14	14	30	11	7	23
NVE11081	0	1	0	1	1	0	0	0	0	0	0	0	0	0	0	1	0	0	0	0	0
NVE11082	14	26	6	7	7	0	14	19	14	22	12	7	9	17	16	12	19	9	18	21	6
NVE11083	1	1	2	1	1	2	1	1	0	0	0	2	0	1	0	0	1	1	1	1	1
NVE11084	1	4	0	1	1	2	3	0	2	1	0	1	0	0	0	1	4	1	1	0	1
NVE11085	3	5	7	0	0	0	2	0	1	0	0	0	0	0	0	0	1	0	1	2	0
NVE11086	0	0	0	0	0	0	0	0	0	0	0	0	0	0	0	0	0	0	0	0	0
NVE11087	0	0	0	0	0	0	0	0	0	0	0	0	0	0	0	0	0	0	0	0	0
NVE11088	2	1	1	1	1	0	0	1	0	0	0	0	1	0	0	4	0	0	1	0	0
NVE11089	2	2	0	0	0	0	0	0	0	0	0	0	0	0	0	0	0	0	0	0	0
NVE1109	19	26	27	13	13	16	40	29	32	25	19	10	15	17	24	18	23	25	7	10	26
NVE11090	0	0	2	6	6	2	0	0	0	0	0	0	0	0	0	0	0	0	0	0	0
NVE11091	0	0	0	0	0	0	0	0	0	0	0	0	0	0	0	0	0	0	0	0	0
NVE11092	0	0	0	0	0	0	0	0	0	0	0	0	0	0	0	0	0	0	0	0	0
NVE11093	0	0	0	0	0	0	0	0	0	0	0	0	0	0	0	0	0	0	0	0	0
NVE11094	0	0	0	0	0	0	0	0	0	0	0	0	0	0	0	0	0	0	0	0	0
NVE11095	0	0	0	0	0	0	0	0	0	0	0	0	0	0	0	0	0	0	0	0	0
NVE11096	0	0	0	0	0	0	0	1	0	0	0	0	0	0	0	0	0	0	0	0	0
NVE11097	0	0	0	0	0	0	0	1	0	0	0	0	0	0	0	0	0	0	0	0	0
NVE11098	1	1	6	1	1	1	8	12	31	2	0	0	1	0	0	0	2	2	0	2	0
NVE11099	0	0	0	0	0	1	0	0	0	0	0	0	0	0	0	0	0	0	0	1	0
NVE111	2	1	1	0	0	1	3	5	1	2	1	0	0	0	0	1	0	0	1	1	1
NVE1110	1	6	5	3	3	2	6	1	3	2	6	1	5	4	1	2	4	3	1	0	3
NVE11100	0	0	1	0	0	0	0	2	2	0	0	2	0	1	1	0	1	1	1	1	1
NVE11101	2	0	3	1	1	0	4	0	1	0	0	0	2	0	1	0	1	0	0	1	2
NVE11102	3	7	12	4	4	1	0	1	0	1	0	0	0	0	0	1	1	0	0	3	0
NVE11103	0	0	0	1	1	1	2	0	0	1	2	4	2	0	6	1	1	0	3	1	1
NVE11104	11	6	2	6	6	12	4	1	0	0	0	0	2	0	0	0	1	0	2	0	1
NVE11105	11	14	3	2	2	0	0	0	0	0	0	0	1	0	1	0	1	0	0	0	0
NVE11106	30	72	43	24	24	36	27	8	21	19	16	6	33	17	18	16	9	32	29	17	9
NVE11107	0	0	0	0	0	0	0	0	0	0	0	0	0	0	0	0	0	0	0	0	0
NVE11108	0	1	0	0	0	0	0	0	0	0	0	0	1	0	0	0	0	0	0	0	0
NVE11109	0	0	0	0	0	0	0	0	0	0	0	0	0	0	0	0	0	0	0	0	0
NVE1111	4	5	11	1	1	5	6	4	5	5	7	2	0	1	9	3	1	1	2	1	2
NVE11111	0	0	0	0	0	0	0	2	0	0	1	0	0	0	0	0	0	0	0	0	0
NVE11112	0	0	0	0	0	0	0	0	0	0	0	0	0	0	0	0	0	0	0	0	0
NVE11113	0	1	6	1	1	2	1	0	0	0	0	1	0	0	0	0	0	0	1	0	1
NVE11114	2	3	1	0	0	0	1	1	0	1	0	0	0	1	0	1	1	0	0	1	0
NVE11115	19	17	7	2	2	4	20	22	16	5	4	7	12	2	7	6	16	7	9	10	1
NVE11116	5	0	2	2	2	0	0	0	1	0	0	1	0	2	0	1	0	0	0	1	0
NVE11117	2	4	6	3	3	3	3	1	2	2	1	1	1	1	1	4	2	0	2	3	0
NVE11118	9	2	8	7	7	6	4	4	4	7	0	0	1	1	1	0	5	1	0	1	4
NVE11119	2	4	2	2	2	0	2	1	2	0	0	0	0	0	0	0	0	0	0	0	1
NVE1112	0	1	2	0	0	0	0	0	1	2	1	1	0	0	1	1	1	4	1	0	0
NVE11120	5	5	5	6	6	2	7	2	8	5	2	3	2	1	8	1	10	7	0	8	2
NVE11121	1	2	3	0	0	4	0	2	0	2	0	0	0	0	0	0	0	2	1	1	1
NVE11122	8	8	5	11	11	16	12	11	9	4	4	6	3	5	12	0	19	11	12	14	8
NVE11123	1	0	0	0	0	0	0	1	0	0	0	0	0	0	0	0	0	0	0	0	0
NVE11124	4	9	2	2	2	0	1	3	2	0	1	1	1	0	0	3	0	1	0	2	0
NVE11125	2	0	1	2	2	0	0	0	1	0	0	0	0	1	0	0	0	0	1	2	2
NVE11126	0	1	2	0	0	0	1	0	1	0	0	0	0	0	0	0	0	0	0	0	0
NVE11127	0	0	0	0	0	0	0	0	0	0	0	0	0	0	0	0	0	0	0	0	0
NVE11128	0	0	0	0	0	0	0	0	0	0	0	0	0	0	0	0	0	0	0	0	0
NVE11129	0	0	0	0	0	0	2	0	0	1	0	0	0	0	0	0	0	0	0	1	0
NVE1113	4	2	0	0	0	2	0	0	2	0	0	0	1	0	0	0	0	0	0	0	0
NVE11130	0	0	0	0	0	0	0	0	0	0	0	0	0	0	0	0	0	0	0	0	0
NVE11131	9	24	6	3	3	0	22	13	19	6	7	2	1	11	7	5	9	4	3	5	7
NVE11132	0	0	0	0	0	0	0	0	0	0	0	0	0	0	0	0	0	0	0	0	0
NVE11133	0	0	0	0	0	0	0	0	0	0	0	0	0	0	0	0	0	0	0	0	0
NVE11134	0	0	0	0	0	0	0	0	0	0	0	0	0	0	0	0	0	0	0	0	0
NVE11135	0	2	0	1	1	0	0	0	0	0	0	0	0	0	0	0	0	0	0	0	0
NVE11136	0	0	0	0	0	0	0	0	0	0	0	0	0	0	0	0	0	0	0	0	0
NVE11137	0	0	1	0	0	0	0	0	0	0	0	0	0	0	0	0	0	0	0	0	0
NVE11138	0	3	0	0	0	0	0	0	1	0	0	0	2	0	0	0	0	0	0	0	0
NVE11139	0	0	0	0	0	0	0	1	1	0	0	0	0	0	0	0	0	0	0	0	0
NVE1114	1	7	5	2	2	0	2	8	3	1	3	5	1	1	3	1	2	2	6	9	3
NVE11140	0	1	1	0	0	0	1	0	0	3	1	1	0	1	1	0	1	0	0	0	2
NVE11141	3	5	1	1	1	2	5	2	5	0	4	1	0	2	0	0	0	0	1	0	0
NVE11142	0	0	0	1	1	0	0	0	0	0	0	0	0	0	0	0	0	0	0	0	0
NVE11143	0	0	0	0	0	0	0	0	0	0	0	0	0	0	0	0	0	0	0	0	0
NVE11144	0	0	0	0	0	0	0	0	0	0	0	0	0	0	0	0	0	0	0	0	0
NVE11145	0	0	0	0	0	0	0	0	0	0	0	0	0	0	0	0	0	0	0	0	0
NVE11146	0	0	0	0	0	0	0	0	0	0	0	0	0	0	0	0	0	0	0	0	0
NVE11147	0	0	0	0	0	0	1	0	0	0	0	0	0	0	0	0	0	0	0	0	0
NVE11148	0	1	0	3	3	1	0	0	0	1	1	0	0	0	3	0	0	0	0	0	1
NVE11149	0	0	0	2	2	0	0	0	0	0	0	0	0	0	0	0	0	1	0	0	0
NVE1115	0	0	0	0	0	0	0	0	1	1	2	0	0	0	0	0	0	0	0	0	0
NVE11150	0	0	0	0	0	0	0	0	0	0	0	0	0	0	1	0	0	0	1	0	0
NVE11151	2	1	1	0	0	0	2	0	4	2	1	1	0	2	0	0	7	0	0	3	1
NVE11152	1	1	0	4	4	0	0	3	0	0	0	0	0	0	0	0	0	0	0	1	0
NVE11153	6	5	2	0	0	2	2	9	6	4	2	1	3	1	1	0	1	2	0	3	3
NVE11154	3	3	1	49	49	12	10	4	0	8	2	3	2	5	5	6	4	4	0	1	0
NVE11155	0	0	0	0	0	0	0	0	0	4	0	0	0	0	0	0	1	1	1	0	0
NVE11156	38	50	58	18	18	20	19	24	25	15	18	17	4	10	15	9	9	17	16	27	10
NVE11157	4	4	1	4	4	7	11	14	13	0	7	9	3	3	5	1	13	12	4	4	10
NVE11158	10	13	7	6	6	0	14	23	12	14	9	2	4	18	14	3	10	15	79	121	109
NVE11159	7	6	2	7	7	2	5	12	3	5	4	9	2	2	4	1	4	4	28	36	58
NVE1116	12	11	13	9	9	0	9	3	6	6	2	4	2	3	0	4	5	0	4	4	3
NVE11160	1	0	0	0	0	2	5	1	2	0	0	2	1	0	0	5	4	3	5	10	7
NVE11161	179	271	199	132	132	103	81	101	53	46	18	22	24	58	38	14	46	19	81	98	32
NVE11162	2	1	0	1	1	0	0	3	0	2	0	0	0	0	0	0	2	0	2	1	4
NVE11163	3	3	2	7	7	1	4	6	6	4	2	0	4	0	0	0	3	0	0	1	1
NVE11164	3	4	4	0	0	1	0	0	1	1	0	0	1	1	1	3	2	0	0	0	0
NVE11165	0	0	1	2	2	1	0	0	1	0	0	0	1	0	0	0	2	0	0	0	0
NVE11166	0	0	0	1	1	0	0	0	0	0	0	0	0	0	0	0	0	0	0	0	0
NVE11167	0	2	4	0	0	1	0	0	0	0	0	0	0	0	0	0	0	0	0	0	0
NVE11168	0	0	0	0	0	0	0	0	0	0	0	0	0	0	0	0	0	0	0	0	0
NVE11169	0	0	0	0	0	0	1	0	0	0	0	0	0	0	0	0	0	0	0	0	0
NVE1117	7	6	9	19	19	23	8	4	9	5	0	0	0	5	4	0	1	1	11	20	8
NVE11171	1	0	0	0	0	0	0	0	0	0	0	0	0	0	0	0	0	1	0	0	0
NVE11172	0	0	0	0	0	0	0	0	0	0	0	0	0	0	0	0	0	0	0	0	0
NVE11173	0	0	0	0	0	0	0	1	0	0	0	0	1	0	0	0	1	0	1	0	0
NVE11174	0	0	0	0	0	0	0	0	0	0	0	0	0	0	0	0	0	0	0	0	0
NVE11175	0	0	0	0	0	0	0	0	0	0	0	0	0	0	0	0	0	0	0	0	0
NVE11176	0	0	0	0	0	0	0	0	0	0	0	0	0	0	0	0	0	0	0	0	0
NVE11177	1	0	0	0	0	0	0	0	1	0	0	0	0	0	0	0	0	0	0	0	0
NVE11178	0	0	0	0	0	0	0	0	0	0	0	0	0	0	0	0	0	0	0	0	0
NVE11179	0	1	0	1	1	0	1	3	2	1	0	0	0	1	3	1	3	0	1	0	1
NVE1118	0	1	0	0	0	0	0	0	0	0	0	0	0	0	0	0	0	0	0	0	0
NVE11180	0	0	0	0	0	0	0	0	0	0	0	0	0	0	0	0	0	0	0	0	0
NVE11181	0	0	0	0	0	0	0	0	0	0	0	0	0	0	0	0	0	0	0	0	0
NVE11182	0	0	2	1	1	0	0	0	0	0	0	0	0	0	0	0	0	0	0	0	0
NVE11183	19	18	11	5	5	9	11	20	27	25	24	10	4	3	7	12	20	22	8	5	6
NVE11184	3	0	6	0	0	1	1	1	2	3	0	1	1	0	0	0	1	0	0	1	2
NVE11185	0	0	1	0	0	0	0	0	0	0	1	0	1	2	1	0	0	0	0	0	0
NVE11186	0	0	0	0	0	0	0	0	0	0	0	0	0	0	1	0	0	0	0	0	0
NVE11187	1	1	0	0	0	0	1	1	1	0	0	0	2	0	0	0	1	0	0	0	0
NVE11188	13	13	8	3	3	1	14	12	6	3	0	2	1	1	2	2	3	2	1	1	3
NVE11189	10	7	7	5	5	4	4	18	3	8	3	2	0	4	2	1	3	9	0	2	7
NVE1119	0	0	0	0	0	1	0	0	0	0	1	0	0	0	0	1	1	0	0	0	0
NVE11190	1	6	7	4	4	0	0	6	3	0	1	0	1	0	1	1	0	0	0	0	0
NVE11191	0	3	0	0	0	0	3	0	0	1	0	1	0	1	0	0	2	0	0	0	0
NVE11192	0	1	0	0	0	0	1	0	1	0	0	0	0	1	0	0	0	2	0	2	1
NVE11193	0	0	0	0	0	0	0	0	0	0	0	0	0	0	0	0	0	0	0	0	0
NVE11194	2	3	1	2	2	1	0	0	0	0	0	5	0	0	2	2	0	2	0	1	0
NVE11195	1	5	0	0	0	0	1	8	2	5	0	0	0	0	0	1	0	2	0	0	4
NVE11196	0	0	0	0	0	0	2	0	0	0	0	0	0	0	0	0	0	0	0	0	1
NVE11197	0	3	1	0	0	0	0	0	0	0	0	0	0	0	0	0	0	0	0	0	0
NVE11198	0	0	1	0	0	0	0	0	0	0	0	0	0	0	0	0	0	0	0	0	0
NVE11199	4	5	2	8	8	18	14	17	8	2	16	21	6	9	19	2	17	10	7	7	7
NVE112	62	48	46	76	76	27	24	37	33	22	18	17	38	22	14	18	43	21	46	60	20
NVE1120	0	0	0	0	0	0	0	0	0	0	0	0	0	0	0	0	0	0	0	0	0
NVE11200	2	1	1	0	0	0	1	3	4	2	0	2	0	0	1	0	5	0	0	0	3
NVE11201	0	0	1	0	0	0	1	0	0	0	0	0	0	1	0	0	1	1	0	0	1
NVE11202	1	1	0	0	0	1	2	0	0	0	0	0	0	0	0	1	1	0	0	0	2
NVE11203	0	1	1	0	0	2	0	0	0	0	1	0	0	0	0	0	0	0	0	0	0
NVE11204	3	0	2	1	1	0	1	0	4	0	2	0	0	2	1	1	2	0	0	1	0
NVE11205	0	3	1	3	3	0	1	1	0	1	1	3	0	1	1	0	2	1	0	2	3
NVE11206	8	7	3	3	3	6	7	12	7	6	18	11	16	9	8	4	16	14	8	7	9
NVE11207	7	2	4	3	3	0	3	1	1	3	1	0	0	2	1	1	0	2	0	1	0
NVE11208	0	1	0	0	0	0	0	0	0	0	0	0	0	0	0	0	0	0	0	0	1
NVE11209	0	0	0	0	0	0	0	0	0	0	0	0	0	0	0	0	0	0	0	0	0
NVE1121	0	0	0	1	1	0	0	0	0	0	0	0	0	0	0	0	0	0	0	0	0
NVE11210	0	1	0	4	4	1	0	1	0	0	0	0	0	0	0	0	1	0	0	0	0
NVE11211	0	0	1	0	0	0	0	0	0	0	0	1	0	0	0	0	0	1	0	0	0
NVE11212	0	0	2	3	3	0	1	1	0	2	2	2	0	2	0	0	0	0	0	1	0
NVE11213	58	88	66	25	25	30	174	186	145	75	57	59	29	6	35	72	26	74	22	15	48
NVE11214	0	0	0	0	0	0	0	0	0	0	0	0	0	0	0	0	0	0	0	0	0
NVE11215	0	0	0	0	0	0	0	0	0	0	0	0	0	0	0	0	0	0	0	0	0
NVE11216	0	0	0	0	0	0	0	0	0	0	0	0	0	0	0	0	0	0	0	0	0
NVE11218	1	0	0	0	0	1	1	0	1	0	0	0	0	0	0	0	0	0	0	0	0
NVE11219	0	0	1	0	0	1	0	0	0	1	0	0	1	0	0	0	0	0	0	0	0
NVE1122	0	0	1	0	0	0	0	0	0	0	0	0	0	0	0	0	0	0	0	0	0
NVE11220	8	30	20	20	20	35	15	21	13	15	24	33	19	27	32	11	33	28	14	12	26
NVE11221	20	42	25	14	14	10	45	17	23	24	35	39	12	27	39	12	25	27	18	21	29
NVE11222	2	5	0	1	1	0	5	7	2	1	1	0	0	0	1	0	5	4	1	3	2
NVE11223	2	13	12	15	15	14	12	3	10	13	2	4	1	2	7	11	4	7	5	7	8
NVE11224	59	128	96	36	36	48	169	105	172	50	64	77	20	46	47	36	64	52	35	26	39
NVE11225	12	26	14	6	6	15	29	37	27	29	29	44	26	43	52	21	48	27	19	51	52
NVE11226	2	0	0	1	1	0	4	4	3	3	0	1	2	2	0	2	4	0	1	3	1
NVE11227	1	0	1	1	1	0	2	6	1	0	0	0	0	0	0	0	2	0	0	1	0
NVE11228	11	32	18	28	28	25	96	90	97	71	73	57	22	32	30	43	69	48	31	42	29
NVE11229	1	0	0	1	1	3	3	4	2	2	9	7	6	1	1	1	1	4	1	4	4
NVE1123	0	0	0	0	0	0	0	0	0	0	0	0	0	0	0	0	0	0	0	0	0
NVE11230	5	1	3	1	1	0	11	6	14	5	18	15	3	10	4	6	21	7	7	0	2
NVE11231	3	3	5	0	0	8	7	4	11	6	8	4	1	2	0	4	8	2	6	12	10
NVE11232	0	0	0	0	0	0	0	0	0	0	0	0	0	0	0	0	0	0	1	0	0
NVE11233	0	0	0	0	0	0	1	0	1	0	0	0	0	0	0	0	3	0	0	0	0
NVE11234	0	0	0	0	0	0	0	0	1	1	0	0	0	0	0	0	0	0	0	0	1
NVE11235	2	2	5	0	0	0	2	1	3	1	1	2	0	0	0	0	0	0	0	0	0
NVE11236	1	0	1	0	0	0	0	0	0	0	0	0	0	0	0	0	0	0	0	0	0
NVE11237	0	0	0	0	0	0	0	1	0	1	0	0	0	0	0	0	0	0	0	0	0
NVE11238	53	63	48	19	19	20	35	43	39	19	19	8	19	31	19	12	21	25	15	30	27
NVE11239	0	0	0	0	0	0	0	0	0	0	0	0	0	1	0	0	0	0	0	0	0
NVE1124	0	0	0	2	2	1	0	1	1	0	1	0	0	0	0	0	0	1	0	0	0
NVE11240	6	3	4	7	7	2	5	13	1	2	3	0	1	2	2	4	2	0	4	6	0
NVE11241	441	640	325	211	211	162	621	634	652	296	360	289	264	259	322	258	389	261	241	265	335
NVE11242	0	0	0	5	5	1	1	2	1	0	1	0	0	2	0	0	0	0	0	2	0
NVE11243	0	0	1	3	3	0	0	0	1	2	0	0	0	0	0	0	0	0	1	1	0
NVE11244	0	2	0	5	5	5	0	2	4	10	10	6	1	0	1	0	5	5	7	6	5
NVE11245	7	13	10	9	9	5	11	10	18	8	5	2	8	1	4	3	10	5	0	4	10
NVE11246	1	3	1	0	0	0	1	0	1	1	0	0	0	0	1	0	0	0	0	0	1
NVE11247	0	1	3	0	0	0	2	8	1	5	1	2	0	0	0	1	1	0	1	3	2
NVE11248	0	0	0	0	0	0	0	0	1	0	0	0	0	0	0	0	0	0	0	0	0
NVE11249	4	4	3	3	3	2	3	1	3	3	4	7	2	3	2	2	2	3	1	3	1
NVE1125	8	7	6	8	8	13	24	13	5	6	8	6	1	0	0	3	7	3	0	5	4
NVE11250	0	1	2	0	0	0	0	0	0	0	0	0	0	0	0	0	0	0	0	0	0
NVE11251	0	0	0	0	0	1	0	0	0	0	0	0	0	0	0	1	0	0	0	0	0
NVE11252	2	3	8	1	1	4	2	5	3	0	3	2	0	3	0	0	1	0	2	0	0
NVE11253	4	7	1	1	1	0	3	3	2	3	2	4	4	4	6	2	2	0	0	0	2
NVE11254	0	0	0	0	0	0	0	0	0	0	0	0	1	0	0	0	0	0	0	0	0
NVE11255	266	350	202	96	96	136	510	450	629	168	163	209	117	134	133	177	270	195	163	194	175
NVE11256	0	1	2	3	3	2	2	3	2	10	4	1	0	0	1	0	4	1	0	0	0
NVE11257	4	3	4	0	0	0	1	9	4	1	6	6	2	3	6	5	1	5	3	0	0
NVE11258	2	0	2	2	2	0	0	0	0	1	2	2	0	2	1	0	1	2	4	0	0
NVE1126	0	0	0	0	0	0	0	0	0	0	0	0	0	0	0	0	0	0	0	0	0
NVE11260	9	7	5	10	10	21	5	3	0	0	0	0	2	2	1	0	1	0	0	3	2
NVE11261	78	50	34	59	59	167	5	6	12	0	5	6	6	3	4	0	8	12	3	5	5
NVE11262	26	78	45	7	7	4	13	22	25	12	24	4	19	17	20	10	18	7	18	36	27
NVE11263	9	24	6	16	16	14	16	15	14	14	10	8	23	10	6	21	25	17	28	32	35
NVE11264	0	0	0	3	3	0	3	0	0	0	0	0	0	0	0	1	0	1	0	0	0
NVE11265	28	29	32	1	1	3	4	6	8	0	2	0	0	0	0	0	3	0	0	0	0
NVE11266	9	22	18	53	53	43	40	26	41	31	18	21	21	26	31	27	41	39	26	34	18
NVE11267	0	1	1	3	3	1	1	2	3	1	0	0	0	0	0	2	1	0	0	0	3
NVE11268	17	20	19	3	3	9	13	7	11	10	9	14	11	10	13	7	19	14	1	3	10
NVE11269	0	1	0	0	0	0	1	7	2	0	2	1	0	1	0	0	1	1	0	0	1
NVE1127	4	3	1	12	12	0	1	14	6	9	4	3	1	3	2	0	2	3	2	2	5
NVE11270	0	1	4	3	3	2	16	6	18	7	17	2	8	4	4	9	10	5	2	6	8
NVE11271	9	20	14	10	10	14	10	13	14	11	3	4	6	13	0	6	9	5	1	2	0
NVE11272	1	0	0	0	0	0	0	0	0	0	0	3	0	0	0	0	0	0	0	0	0
NVE11273	0	0	0	0	0	0	0	0	0	0	0	0	0	0	0	0	0	0	0	0	0
NVE11274	6	18	9	6	6	22	7	7	4	2	5	13	2	12	6	3	20	13	6	18	21
NVE11275	0	0	2	0	0	0	0	0	0	2	1	0	1	0	0	0	0	0	0	0	0
NVE11276	0	3	2	1	1	0	1	4	2	0	4	0	0	2	0	0	1	0	0	0	2
NVE11277	27	43	39	32	32	35	66	57	73	35	40	28	12	20	31	24	47	48	30	18	33
NVE11278	1	0	0	0	0	0	4	3	0	0	0	1	0	2	0	0	0	0	1	0	3
NVE11279	1	3	0	0	0	6	1	3	0	5	3	1	0	4	1	2	0	1	1	2	1
NVE1128	0	0	0	0	0	0	0	0	0	0	0	0	0	0	0	0	0	0	0	0	0
NVE11280	0	1	0	0	0	0	1	1	0	0	0	0	2	0	0	0	0	0	2	0	3
NVE11281	0	0	0	1	1	0	0	0	0	0	0	0	0	0	0	0	0	0	0	0	0
NVE11282	1	4	0	0	0	0	1	0	1	5	0	0	0	0	5	0	0	0	3	1	2
NVE11283	4	4	5	0	0	0	1	5	2	4	3	0	1	3	2	0	4	2	2	0	1
NVE11284	2	9	5	2	2	5	4	8	9	6	1	6	0	0	4	2	2	6	6	1	5
NVE11285	11	28	19	19	19	21	17	32	33	23	33	13	18	8	16	12	15	22	26	25	31
NVE11286	4	1	2	1	1	0	0	0	0	0	2	0	0	1	1	0	0	0	1	0	1
NVE11287	1	1	0	0	0	0	0	3	1	3	0	0	0	0	1	0	1	0	0	0	0
NVE11288	4	10	8	2	2	4	7	19	6	8	9	5	6	2	2	9	6	16	7	5	6
NVE11289	0	9	12	2	2	4	7	12	12	6	9	7	9	2	6	5	13	5	12	5	8
NVE1129	0	1	0	0	0	0	0	0	0	3	0	0	0	0	0	0	0	0	0	0	0
NVE11290	1	1	1	0	0	1	0	0	1	0	0	0	0	1	0	0	0	0	0	0	1
NVE11291	9	16	5	22	22	9	47	55	42	18	15	15	11	10	9	12	26	10	4	8	10
NVE11292	1	7	5	5	5	4	25	12	12	5	14	15	5	8	5	9	9	5	3	7	7
NVE11293	1	1	3	0	0	0	0	1	1	0	0	0	2	0	0	0	0	0	0	0	5
NVE11294	1	19	10	0	0	0	2	6	2	2	2	0	2	1	0	1	2	0	0	2	0
NVE11295	44	64	41	6	6	19	6	11	5	6	3	2	14	7	15	2	9	4	11	6	9
NVE11296	8	27	42	21	21	10	8	18	9	34	40	34	13	15	38	5	13	42	22	18	71
NVE11297	0	0	0	1	1	0	2	2	1	1	0	1	0	4	3	0	1	2	0	0	0
NVE11298	0	2	0	0	0	0	0	1	0	0	0	0	0	0	0	0	0	0	0	0	0
NVE11299	0	2	0	0	0	0	1	0	1	1	1	0	0	0	0	0	0	0	0	1	0
NVE113	10	15	12	13	13	11	0	6	2	0	3	0	2	6	1	1	5	7	6	5	1
NVE1130	1	1	0	0	0	0	0	1	0	1	1	0	0	0	0	0	0	0	0	1	0
NVE11300	0	0	0	0	0	0	1	0	0	0	0	0	0	0	0	0	1	0	0	0	0
NVE11301	0	6	4	1	1	0	0	0	0	0	0	0	1	0	0	0	1	1	0	0	0
NVE11302	9	25	25	2	2	0	7	15	12	12	13	2	9	4	11	6	16	14	11	11	28
NVE11303	1	0	2	0	0	1	0	0	0	3	0	0	2	1	0	1	0	0	0	0	0
NVE11304	0	0	0	0	0	1	1	0	0	1	0	0	0	0	0	6	0	0	1	0	3
NVE11305	55	73	40	13	13	17	35	24	18	15	13	6	11	23	9	10	29	17	11	23	21
NVE11306	0	3	2	3	3	0	6	5	4	4	1	0	1	3	0	1	1	4	3	3	4
NVE11307	0	0	0	0	0	0	0	0	0	0	0	0	0	0	0	0	0	0	0	0	0
NVE11308	0	0	1	2	2	0	0	0	0	0	0	0	0	0	0	0	0	0	0	0	0
NVE11309	0	0	0	0	0	0	0	0	0	2	0	0	0	0	0	0	0	0	0	0	0
NVE1131	0	0	0	0	0	0	0	0	0	0	0	0	0	0	0	0	0	0	0	0	0
NVE11310	0	0	0	0	0	0	1	0	1	0	3	0	0	0	1	0	1	0	0	0	0
NVE11311	1	1	6	0	0	2	2	1	2	1	2	1	0	0	0	0	2	0	0	0	0
NVE11312	0	0	0	0	0	2	0	0	0	0	0	0	0	0	0	0	0	0	0	0	1
NVE11313	2	3	0	0	0	3	4	5	2	1	4	0	1	3	0	2	2	1	3	1	0
NVE11314	1	0	0	0	0	1	0	2	2	1	1	3	2	2	1	0	0	3	0	0	0
NVE11315	0	0	0	0	0	0	0	0	0	0	0	0	0	0	0	0	0	0	0	0	0
NVE11316	31	40	4	5	5	15	65	62	55	11	6	14	4	11	5	10	26	15	7	18	4
NVE11317	2	3	3	4	4	1	3	1	1	7	8	2	2	3	1	0	4	0	0	0	2
NVE11318	0	0	0	0	0	0	0	0	2	0	0	0	0	0	0	0	0	0	0	0	0
NVE11319	16	13	7	21	21	31	14	4	4	11	9	3	2	1	11	3	12	4	5	4	5
NVE1132	0	0	0	0	0	0	0	0	0	0	0	0	0	0	0	0	0	0	0	0	0
NVE11320	1142	1313	810	513	513	470	1349	1283	1650	420	279	234	539	516	357	516	593	343	439	616	451
NVE11321	2	1	0	0	0	0	1	1	0	0	0	0	0	0	0	0	0	0	0	0	0
NVE11322	6	4	7	8	8	9	0	4	0	2	0	0	3	3	1	0	2	0	8	2	1
NVE11323	1	4	4	8	8	7	14	4	4	4	2	1	1	4	2	1	1	4	0	3	4
NVE11324	1	2	2	0	0	1	1	0	0	0	0	2	0	0	1	0	1	0	2	3	2
NVE11325	0	2	3	1	1	0	1	0	1	0	1	0	0	0	0	0	0	0	0	0	0
NVE11326	12	16	26	12	12	10	35	45	26	34	24	24	20	15	28	39	34	24	10	8	16
NVE11327	3	2	0	0	0	0	0	1	0	0	0	0	0	0	0	1	0	0	0	0	0
NVE11328	0	1	0	0	0	0	0	0	1	0	0	0	0	0	0	0	1	0	0	0	0
NVE11329	1	4	8	8	8	1	4	5	5	1	1	0	0	0	1	1	0	2	0	1	1
NVE1133	2	0	1	1	1	0	0	0	1	2	0	0	0	0	0	0	0	0	0	0	0
NVE11330	3	0	6	1	1	2	1	11	4	2	14	4	2	6	5	0	7	10	12	2	7
NVE11331	2	0	0	0	0	0	0	0	0	2	0	1	0	0	0	0	0	0	0	0	0
NVE11332	2	0	0	0	0	0	0	0	0	0	0	0	0	0	0	0	0	0	0	0	1
NVE11333	15	31	22	3	3	4	39	47	25	32	20	23	9	8	15	12	38	16	22	14	20
NVE11334	316	980	737	520	520	286	150	165	231	191	237	235	98	143	211	94	221	273	269	299	416
NVE11335	0	3	1	0	0	0	0	0	0	0	0	0	0	0	2	0	1	0	0	0	0
NVE11336	279	240	128	86	86	70	226	282	298	70	54	58	88	70	67	117	122	56	47	47	63
NVE11337	1	0	1	9	9	2	6	2	3	3	1	2	0	0	1	1	0	1	0	0	0
NVE11338	6	5	4	2	2	5	21	29	20	5	13	2	16	4	9	9	25	11	6	9	9
NVE11339	3	1	0	1	1	0	1	0	0	0	0	0	0	0	1	0	0	0	0	0	1
NVE1134	0	0	3	0	0	0	0	1	0	0	0	0	0	0	0	1	0	0	1	0	1
NVE11340	0	0	4	1	1	1	5	7	1	0	0	4	3	2	3	2	3	4	1	5	0
NVE11341	0	0	1	0	0	0	1	0	0	0	1	0	0	0	0	1	0	1	0	0	0
NVE11342	0	2	1	0	0	0	1	0	0	2	2	0	0	0	0	1	0	1	0	0	0
NVE11343	3	6	2	7	7	6	4	4	8	2	0	9	0	0	4	0	2	3	4	0	8
NVE11344	178	277	187	187	187	75	345	393	257	1531	297	50	182	106	2	167	66	15	62	16	2
NVE11345	0	0	1	0	0	0	0	0	2	0	0	0	0	0	0	0	0	0	0	0	0
NVE11346	8	11	13	1	1	3	7	4	6	2	4	3	3	1	2	3	1	2	2	3	0
NVE11347	0	0	0	0	0	0	0	0	0	0	0	0	0	0	0	0	0	0	0	0	0
NVE11348	46	65	24	18	18	12	80	67	58	40	65	44	32	50	32	58	77	57	25	30	39
NVE11349	1	2	1	0	0	0	0	2	2	0	0	0	0	1	0	0	0	0	0	0	0
NVE1135	2	1	5	0	0	1	4	3	0	0	0	0	1	0	1	0	2	0	1	0	0
NVE11350	0	0	0	0	0	0	0	1	1	0	0	0	0	0	0	0	0	0	0	0	0
NVE11351	3	2	1	1	1	1	12	14	12	9	17	4	4	1	3	6	19	5	0	1	0
NVE11352	10	30	30	12	12	11	35	21	20	16	13	5	7	11	9	16	14	18	11	14	13
NVE11353	1	0	0	0	0	0	0	0	0	0	0	0	0	0	0	0	1	0	0	0	0
NVE11354	1	3	0	0	0	1	1	1	1	8	2	2	2	0	2	0	0	0	1	0	0
NVE11355	1	0	0	1	1	1	2	1	0	0	0	0	0	0	0	0	0	2	1	0	0
NVE11356	0	1	0	0	0	2	0	1	2	0	0	0	0	0	0	0	0	1	0	0	0
NVE11357	61	150	96	55	55	64	104	92	91	101	120	123	70	110	135	64	117	129	94	133	131
NVE11358	0	0	1	0	0	0	0	2	0	0	0	0	0	0	1	0	0	2	0	1	0
NVE11359	2	0	1	0	0	1	1	0	0	1	0	1	0	0	0	1	1	0	0	2	0
NVE1136	0	0	0	0	0	0	0	0	0	0	0	0	0	0	0	0	3	0	0	2	0
NVE11360	8	12	7	12	12	13	9	2	9	10	6	2	3	8	2	5	9	5	8	10	2
NVE11361	28	55	103	35	35	10	8	5	11	2	3	4	8	8	3	7	9	0	33	122	16
NVE11362	17	14	10	13	13	16	18	30	20	10	18	13	9	11	12	9	23	13	15	18	14
NVE11363	7	17	7	13	13	9	26	26	33	10	13	10	11	10	12	10	16	11	9	10	13
NVE11364	1	1	3	0	0	1	0	3	1	0	4	0	0	1	2	1	4	2	2	0	3
NVE11365	0	0	0	0	0	0	0	0	0	0	0	0	0	0	0	0	0	0	0	0	0
NVE11366	17	28	10	21	21	13	30	37	48	15	14	7	12	15	11	14	16	11	3	7	6
NVE11367	6	5	9	3	3	1	6	6	0	7	6	0	1	3	1	4	8	4	2	2	3
NVE11368	0	0	0	0	0	0	0	2	1	0	1	1	0	0	0	0	1	0	0	0	0
NVE11369	1	5	1	0	0	0	2	5	0	4	2	0	3	0	1	0	3	1	0	0	2
NVE1137	1	4	3	1	1	7	3	4	2	2	0	0	4	0	0	0	0	2	1	2	3
NVE11370	3	7	4	0	0	3	1	1	8	4	0	1	0	0	0	2	3	0	0	0	1
NVE11371	0	2	3	2	2	2	3	2	3	4	3	7	2	1	5	0	4	3	1	0	5
NVE11372	9	13	9	20	20	11	32	60	53	29	21	33	9	13	5	15	21	30	13	7	14
NVE11373	5	9	11	1	1	6	6	2	9	6	4	2	0	6	5	0	11	4	2	18	10
NVE11374	108	153	121	56	56	52	52	55	58	24	22	18	23	13	10	19	38	22	22	26	20
NVE11375	0	0	0	1	1	0	0	0	0	0	0	0	0	0	0	0	0	0	0	0	0
NVE11376	0	0	0	1	1	0	1	1	1	0	0	1	0	0	0	0	0	0	0	0	0
NVE11377	0	0	0	0	0	0	0	0	1	2	1	0	0	0	0	3	0	1	0	1	0
NVE11378	1	0	1	1	1	0	0	1	0	2	1	0	0	0	0	0	1	0	0	0	0
NVE11379	0	0	0	0	0	2	2	0	0	0	0	0	0	1	2	0	1	0	0	0	0
NVE1138	13	30	20	5	5	4	33	67	53	21	30	13	6	6	6	19	52	19	4	8	8
NVE11380	2	2	5	2	2	1	5	10	5	3	4	2	1	4	0	1	2	0	0	3	5
NVE11381	3	2	1	1	1	0	1	3	3	0	0	0	1	1	0	2	0	0	0	0	3
NVE11382	0	0	0	0	0	1	0	0	0	0	0	0	0	0	0	0	0	0	0	0	0
NVE11383	18	31	27	14	14	11	30	32	25	35	55	41	28	41	37	23	72	52	13	27	35
NVE11384	0	0	2	0	0	0	0	0	0	0	0	0	2	0	0	0	0	0	1	0	0
NVE11385	9	15	4	3	3	11	16	30	20	25	17	26	14	22	22	13	31	17	11	15	8
NVE11386	0	0	0	1	1	0	0	0	0	0	0	0	0	0	0	0	0	0	0	0	0
NVE11387	3	5	1	1	1	1	0	2	3	0	0	0	1	0	0	0	1	0	0	0	1
NVE11388	37	33	43	48	48	19	10	5	9	11	3	11	2	4	3	4	5	2	14	8	14
NVE11389	6	10	14	4	4	2	6	1	2	4	2	8	3	0	2	2	5	0	8	2	12
NVE1139	0	0	0	0	0	0	1	4	0	1	0	1	1	0	1	0	1	0	0	1	0
NVE11390	6	2	2	1	1	1	3	3	2	0	0	3	2	3	1	1	2	0	0	2	2
NVE11391	8	19	15	12	12	4	27	9	18	7	10	11	5	5	5	9	14	11	2	9	10
NVE11392	1	0	1	0	0	3	0	0	1	0	0	0	0	0	0	0	0	0	0	0	0
NVE11393	39	16	29	18	18	10	11	6	8	6	2	4	7	2	2	1	0	1	8	2	6
NVE11394	0	3	2	0	0	0	1	1	2	0	0	0	2	0	0	0	0	3	3	1	1
NVE11395	22	6	13	34	34	17	14	10	9	0	1	3	0	1	1	2	5	2	1	5	0
NVE11396	35	5	10	21	21	18	8	1	5	2	0	0	5	6	2	4	1	4	2	9	3
NVE11397	0	0	0	0	0	0	0	0	0	0	0	0	0	0	1	0	0	0	0	0	0
NVE11399	0	0	0	0	0	0	0	0	0	0	0	0	0	1	0	1	1	1	0	0	0
NVE114	2	4	5	12	12	9	14	7	19	19	13	7	8	6	3	10	16	12	6	6	5
NVE1140	0	0	0	0	0	0	0	0	0	0	0	0	0	0	0	0	0	0	0	0	0
NVE11400	2	1	0	1	1	0	14	4	17	9	11	17	6	4	11	7	12	8	1	1	8
NVE11401	0	0	0	0	0	0	1	0	1	0	0	0	0	0	1	0	0	0	0	0	0
NVE11402	0	0	0	0	0	0	0	0	0	0	0	0	0	0	0	1	0	0	0	0	0
NVE11403	0	0	0	0	0	0	0	0	0	0	0	0	0	0	0	0	0	0	0	0	0
NVE11404	0	0	0	0	0	0	0	0	0	0	0	0	0	0	0	0	0	0	0	0	0
NVE11406	0	0	0	0	0	0	0	0	0	0	0	0	1	0	0	0	0	1	0	0	0
NVE11407	0	4	4	4	4	1	7	9	3	4	4	4	3	4	4	5	7	5	0	3	4
NVE11408	0	4	0	3	3	1	0	0	0	0	1	0	0	0	0	0	0	0	0	0	2
NVE11409	0	0	0	0	0	0	0	0	0	0	0	0	0	0	0	0	0	0	0	0	0
NVE1141	0	3	0	2	2	1	0	0	2	0	2	0	0	4	2	0	0	0	0	0	0
NVE11410	0	0	0	0	0	0	0	0	0	0	1	0	0	0	0	0	0	0	0	0	0
NVE11411	9	20	11	7	7	9	20	22	36	7	10	15	1	5	8	12	10	12	4	4	5
NVE11412	3	1	1	2	2	0	0	3	2	0	0	2	1	0	0	0	1	0	0	0	1
NVE11413	3	3	10	30	30	6	3	8	4	5	3	3	2	5	2	3	2	1	4	8	2
NVE11414	1	5	1	4	4	1	4	2	0	0	1	0	0	1	0	3	4	0	0	0	0
NVE11415	0	1	2	0	0	2	0	2	0	0	0	0	0	0	1	1	1	1	0	0	0
NVE11416	0	0	0	0	0	0	0	0	0	0	0	0	0	0	0	0	0	0	0	0	0
NVE11417	3	1	1	0	0	0	4	0	2	0	0	0	2	0	3	1	0	0	0	0	3
NVE11418	0	1	4	0	0	4	0	2	1	0	0	0	0	0	0	2	1	2	0	0	0
NVE11419	2	4	3	0	0	4	6	4	1	3	0	0	0	4	2	3	0	1	1	0	0
NVE1142	0	0	0	0	0	0	0	0	0	0	1	0	0	2	1	0	0	0	0	0	0
NVE11420	0	0	0	3	3	0	1	0	0	0	0	0	0	0	0	0	0	0	0	1	0
NVE11421	4	23	20	7	7	4	34	39	32	20	19	31	16	21	20	11	33	26	1	4	2
NVE11422	13	17	6	9	9	9	20	19	9	6	6	5	9	5	5	8	16	7	17	7	6
NVE11423	0	0	1	1	1	0	3	0	0	0	0	0	0	0	0	0	1	0	0	0	0
NVE11424	1	1	0	0	0	0	0	0	0	0	0	0	0	0	0	0	0	0	0	0	0
NVE11425	1	1	0	1	1	0	0	0	0	1	0	0	0	0	0	0	0	0	0	0	0
NVE11426	0	0	0	0	0	0	0	0	0	0	0	0	0	0	0	0	0	0	0	0	0
NVE11427	20	33	17	3	3	3	24	24	26	7	6	7	4	8	10	12	16	5	4	14	6
NVE11428	1	4	2	0	0	0	1	2	3	2	0	2	0	1	0	1	0	0	1	1	0
NVE11429	18	9	9	16	16	6	17	4	5	8	6	1	4	10	1	5	8	4	1	4	3
NVE1143	9	16	13	11	11	3	12	21	16	18	13	14	3	17	9	10	16	8	9	5	7
NVE11430	0	0	0	0	0	0	0	0	1	0	0	0	0	0	0	0	0	0	0	0	0
NVE11431	1	0	2	0	0	2	0	0	0	1	0	1	0	0	0	0	0	0	0	1	1
NVE11432	0	0	0	0	0	0	0	0	0	0	0	0	0	0	0	0	0	0	1	0	0
NVE11433	1	0	0	1	1	0	0	1	1	0	0	0	0	0	0	0	0	0	0	0	0
NVE11434	0	0	0	0	0	0	2	0	0	0	0	0	0	0	0	0	0	0	0	0	0
NVE11435	0	0	0	0	0	0	0	0	0	0	0	0	0	0	0	0	0	0	0	0	0
NVE11436	3	5	5	0	0	11	7	3	8	2	1	2	1	3	6	2	6	9	2	4	1
NVE11437	0	0	0	0	0	0	0	0	1	0	0	0	0	0	0	0	0	0	0	0	0
NVE11438	1	3	4	0	0	0	2	0	0	0	2	0	1	0	0	0	0	0	0	0	1
NVE11439	0	0	0	0	0	0	0	0	0	0	0	0	0	0	0	0	0	0	0	0	0
NVE1144	6	4	8	1	1	1	24	12	15	3	3	2	5	1	4	2	4	6	0	2	6
NVE11440	0	1	1	0	0	0	1	0	0	0	0	0	0	0	0	0	1	0	2	0	0
NVE11441	2	3	1	16	16	3	2	0	0	0	1	1	0	0	0	0	0	0	0	0	0
NVE11442	0	0	0	4	4	0	0	1	0	0	0	0	0	0	0	0	0	0	1	1	0
NVE11443	6	2	8	10	10	3	1	8	3	6	0	1	0	2	0	6	1	2	9	11	2
NVE11444	0	0	1	0	0	0	2	0	1	0	0	0	0	0	0	0	0	1	1	3	0
NVE11445	3	10	6	7	7	1	4	5	2	4	0	0	1	5	4	3	3	3	1	3	1
NVE11446	1	2	0	0	0	0	0	0	0	0	0	1	0	0	1	0	1	0	0	0	2
NVE11447	6	8	2	3	3	3	8	11	5	9	6	4	3	3	5	3	10	5	3	5	5
NVE11448	3	2	0	2	2	1	8	5	1	0	1	0	0	4	1	3	2	3	8	6	6
NVE11449	7	3	9	0	0	1	4	17	11	7	7	2	2	3	3	8	4	2	5	10	9
NVE1145	12	9	13	17	17	19	24	25	9	11	5	15	11	4	5	7	11	10	12	3	8
NVE11450	4	4	11	8	8	5	5	4	8	3	3	2	1	3	0	5	3	3	0	1	1
NVE11451	2	25	14	0	0	5	5	9	13	3	1	2	0	1	3	1	3	1	0	0	3
NVE11452	2	6	4	8	8	5	5	7	7	3	1	5	1	8	4	1	4	3	0	2	4
NVE11453	0	2	0	1	1	0	0	0	1	0	0	0	0	0	0	0	1	0	0	0	0
NVE11454	0	1	0	0	0	0	1	0	0	0	0	0	0	0	0	0	0	0	0	0	0
NVE11455	10	21	11	27	27	25	19	18	26	11	17	7	9	22	13	10	18	10	15	38	23
NVE11456	17	32	39	75	75	90	10	19	21	11	22	21	6	22	10	17	14	17	23	40	20
NVE11457	1	2	4	12	12	5	2	0	1	4	0	0	0	1	1	1	7	1	1	2	0
NVE11458	0	1	1	2	2	0	0	0	0	0	0	0	0	1	0	0	0	1	0	0	0
NVE11459	0	0	0	0	0	0	0	0	0	0	0	0	0	0	0	0	1	0	0	0	0
NVE1146	11	26	16	3	3	6	9	19	5	28	13	19	6	7	1	3	11	2	1	2	2
NVE11460	0	5	2	0	0	3	1	2	1	3	0	1	0	0	0	0	4	0	1	2	0
NVE11461	9	1	0	5	5	2	3	0	0	1	3	2	8	3	7	1	1	2	5	12	5
NVE11462	1	0	0	0	0	0	0	0	0	0	0	0	0	0	0	0	0	0	1	3	0
NVE11463	2	2	0	1	1	0	0	1	0	0	0	0	0	1	0	1	0	0	1	0	0
NVE11464	14	16	13	89	89	66	9	4	10	15	5	14	15	10	1	8	12	7	21	13	8
NVE11465	2	11	7	15	15	16	3	5	8	6	4	1	9	7	5	7	10	0	0	5	5
NVE11466	0	8	4	0	0	0	8	10	1	7	3	0	3	0	0	3	1	0	0	0	1
NVE11467	16	6	5	2	2	1	4	4	3	0	3	2	1	1	1	1	1	3	1	0	1
NVE11468	0	0	1	0	0	0	2	0	2	0	0	0	0	1	0	0	0	0	0	0	1
NVE11469	0	0	0	1	1	0	3	3	0	0	0	2	0	1	1	1	1	2	0	0	0
NVE1147	4	16	0	2	2	3	12	9	10	8	5	8	2	4	4	8	11	8	5	3	3
NVE11470	0	0	0	0	0	0	0	0	0	0	0	0	0	0	0	0	0	0	0	0	0
NVE11471	1	4	0	1	1	2	7	13	11	0	0	1	2	5	4	4	8	5	2	1	0
NVE11472	36	31	20	15	15	8	70	83	47	30	52	28	44	32	43	44	61	61	27	39	56
NVE11473	0	0	0	0	0	0	0	0	0	0	0	0	0	0	0	0	0	0	0	0	0
NVE11474	0	0	0	0	0	0	0	0	0	0	0	0	0	0	0	0	0	0	0	0	0
NVE11476	0	1	0	0	0	0	0	0	0	0	0	0	0	0	0	0	0	0	0	0	0
NVE11477	0	0	0	0	0	0	0	0	0	0	0	0	0	0	0	0	0	0	0	0	0
NVE11478	0	0	0	0	0	0	0	0	0	0	0	0	0	0	0	0	0	0	0	0	0
NVE11479	0	0	0	0	0	0	0	0	0	0	0	0	0	0	0	0	0	0	0	0	0
NVE1148	0	1	0	7	7	0	0	1	1	0	0	1	0	0	0	0	1	2	0	0	3
NVE11480	136	164	124	82	82	64	156	116	96	123	107	103	56	50	77	56	100	121	86	67	121
NVE11481	2	2	0	0	0	1	1	2	0	0	1	0	1	0	0	1	1	0	1	1	0
NVE11482	0	1	1	5	5	2	0	0	1	0	2	2	0	0	0	0	1	0	2	5	4
NVE11483	2	0	0	0	0	0	1	0	0	0	0	0	0	0	0	0	0	0	0	0	0
NVE11484	3	4	1	1	1	2	4	2	1	0	2	2	0	1	2	0	0	1	2	0	4
NVE11485	1	7	1	5	5	3	1	0	2	3	1	0	1	0	1	1	0	2	2	5	4
NVE11486	0	1	1	0	0	1	0	0	0	0	1	0	1	0	0	0	0	0	0	0	0
NVE11487	1	0	1	4	4	0	0	0	0	0	0	0	0	0	0	0	0	0	0	0	0
NVE11488	0	0	3	0	0	0	1	0	1	0	0	0	0	0	1	0	1	0	0	0	0
NVE11489	2	15	4	20	20	12	3	5	8	0	2	0	1	0	1	4	2	7	3	1	0
NVE1149	0	1	2	2	2	0	0	1	0	1	0	0	0	0	0	0	0	0	0	0	0
NVE11490	9	20	5	1	1	1	25	35	19	22	6	16	6	9	12	6	18	22	5	3	6
NVE11491	2	3	2	2	2	0	2	0	0	0	0	1	0	0	0	2	1	1	0	2	0
NVE11492	91	122	96	11	11	16	15	13	31	9	9	23	18	11	10	7	24	17	14	23	26
NVE11493	2	10	3	0	0	1	6	3	1	2	1	2	0	1	1	0	0	0	0	2	0
NVE11494	5	3	1	4	4	6	37	57	33	11	5	4	2	4	1	13	17	10	4	0	4
NVE11495	3	6	4	6	6	10	9	8	20	12	5	6	1	3	4	4	10	7	3	5	1
NVE11496	0	0	4	1	1	1	2	3	3	1	1	1	0	0	0	1	2	0	3	0	2
NVE11497	0	0	0	0	0	0	0	0	0	0	0	0	0	0	0	0	0	0	0	0	0
NVE11498	3	2	4	2	2	0	4	3	5	2	2	3	2	2	3	3	2	3	1	4	2
NVE11499	3	8	9	5	5	1	2	3	15	5	10	4	3	4	5	1	3	7	2	2	4
NVE115	0	0	0	0	0	1	0	0	0	0	0	0	0	1	0	0	0	0	0	0	0
NVE1150	0	0	1	0	0	0	0	1	0	0	0	0	0	0	0	0	0	0	0	0	0
NVE11500	0	0	0	0	0	0	0	0	0	0	0	0	0	0	1	0	0	0	0	0	0
NVE11501	0	1	0	0	0	0	0	1	0	0	0	0	0	0	0	0	0	0	0	0	0
NVE11502	0	0	0	0	0	0	0	0	0	0	0	0	0	0	0	0	0	0	0	0	0
NVE11503	0	0	0	0	0	0	0	0	0	0	0	0	0	0	0	0	0	0	0	0	0
NVE11504	0	0	0	0	0	0	0	0	0	0	0	0	0	0	0	0	0	0	0	0	0
NVE11505	1	0	0	2	2	0	0	4	1	0	0	0	1	0	0	2	0	0	0	0	1
NVE11506	0	4	1	5	5	3	6	0	1	2	3	2	0	4	3	0	4	4	2	2	4
NVE11507	1	0	0	0	0	0	0	0	0	0	0	0	0	0	0	0	0	0	0	1	0
NVE11508	7	4	5	6	6	16	1	1	1	0	0	0	0	0	0	2	1	0	0	0	0
NVE11509	0	2	0	0	0	0	0	2	0	2	0	0	0	0	0	1	0	0	0	0	0
NVE1151	0	0	0	0	0	0	1	2	1	0	0	0	0	0	0	1	0	2	0	2	0
NVE11510	6	11	6	0	0	0	5	2	4	11	8	7	3	4	3	1	14	7	9	22	14
NVE11511	0	2	1	0	0	0	1	2	0	0	0	0	1	0	0	0	0	0	0	0	0
NVE11512	2	1	0	0	0	0	1	3	0	0	0	0	2	0	0	1	1	0	0	1	0
NVE11513	0	0	0	0	0	0	0	0	0	0	0	0	0	0	0	0	0	0	0	0	0
NVE11514	0	1	0	0	0	0	0	0	0	0	0	0	0	0	0	0	3	0	0	0	0
NVE11515	0	0	0	0	0	0	0	0	0	0	0	0	0	0	0	0	1	0	0	0	0
NVE11516	2	1	1	1	1	1	2	2	4	1	3	2	0	1	4	0	5	2	0	0	0
NVE11517	0	0	1	0	0	0	0	0	1	0	0	0	0	0	1	0	1	0	0	0	0
NVE11518	0	5	1	1	1	1	4	2	2	0	3	0	0	1	0	0	0	0	0	3	0
NVE11519	2	2	3	0	0	0	3	2	2	3	0	0	0	0	0	2	3	1	1	2	2
NVE1152	0	0	0	0	0	0	0	0	0	0	0	0	0	0	0	0	0	0	0	0	0
NVE11520	0	0	0	1	1	3	0	0	1	0	0	0	0	0	0	0	0	0	0	1	1
NVE11521	0	1	0	0	0	0	0	0	0	0	0	0	0	0	0	0	0	0	0	1	0
NVE11522	0	1	3	2	2	0	9	6	4	3	4	1	0	0	0	5	2	4	1	1	1
NVE11523	0	2	0	0	0	0	0	0	0	0	0	0	0	0	0	0	0	0	0	0	0
NVE11524	0	0	0	0	0	0	0	0	0	0	0	0	0	0	0	0	0	0	0	0	0
NVE11525	0	0	0	0	0	0	0	0	0	0	0	0	0	0	0	0	0	0	0	0	0
NVE11526	0	0	0	0	0	0	0	0	0	0	0	0	0	0	0	0	0	0	0	0	0
NVE11527	0	0	0	0	0	0	0	0	0	0	0	0	0	0	0	0	0	0	0	0	0
NVE11528	0	0	0	0	0	0	0	0	0	0	0	0	0	0	0	0	0	0	0	0	0
NVE11529	0	0	0	0	0	0	0	0	0	0	0	0	0	0	0	0	0	0	0	0	0
NVE1153	1	7	4	2	2	0	3	6	0	1	0	0	1	3	6	4	1	4	1	3	1
NVE11530	0	1	0	0	0	0	0	0	0	1	0	0	0	0	0	0	0	1	0	1	0
NVE11531	0	0	3	1	1	0	0	1	0	0	0	1	0	3	2	2	4	3	1	1	0
NVE11532	2	3	4	6	6	0	2	1	1	1	0	1	0	1	0	0	1	0	1	0	0
NVE11533	14	13	13	40	40	18	0	0	0	1	0	0	0	0	1	0	0	0	2	2	2
NVE11534	0	0	0	0	0	0	0	0	1	0	0	0	0	0	0	0	0	0	0	0	0
NVE11535	0	0	1	0	0	0	0	0	1	0	0	1	0	1	0	0	1	0	0	0	0
NVE11536	1	0	4	4	4	7	0	2	0	1	4	1	0	2	2	7	4	2	0	2	4
NVE11537	100	66	108	67	67	69	35	19	48	14	4	5	4	6	4	11	9	8	10	3	5
NVE11538	346	161	324	103	103	110	107	53	154	36	7	24	28	26	12	79	38	16	53	48	11
NVE11539	12	22	19	31	31	15	11	3	4	3	0	4	2	0	4	5	1	2	1	3	0
NVE1154	1	8	1	1	1	1	0	2	1	2	1	0	0	0	0	0	2	1	0	1	0
NVE11540	2	0	0	0	0	0	0	0	1	0	0	0	0	0	0	0	0	0	0	1	0
NVE11541	0	1	0	2	2	1	5	0	3	0	2	1	3	4	0	1	1	0	1	1	2
NVE11542	1	2	2	6	6	0	0	0	0	1	0	1	0	0	0	0	3	0	1	0	0
NVE11543	0	0	0	1	1	0	0	0	0	0	0	0	0	0	0	0	0	0	0	0	1
NVE11544	0	0	0	0	0	0	0	1	0	0	0	0	0	0	0	0	0	0	0	0	0
NVE11545	0	0	1	0	0	0	0	0	0	0	0	0	1	0	0	0	0	0	0	0	0
NVE11546	0	0	0	0	0	0	0	0	0	0	0	0	0	0	0	0	0	0	0	0	0
NVE11547	0	0	0	0	0	0	0	0	0	0	0	0	0	0	0	0	0	0	0	0	0
NVE11548	0	0	4	0	0	0	1	0	0	0	0	0	0	0	0	0	0	0	0	0	1
NVE11549	0	0	0	0	0	0	1	0	0	0	0	0	0	0	0	0	0	1	0	0	0
NVE1155	7	11	7	5	5	20	9	15	17	10	3	3	14	23	13	6	14	0	19	13	5
NVE11550	0	0	0	0	0	0	0	0	0	0	0	0	0	0	0	0	0	0	0	0	0
NVE11551	0	0	0	0	0	0	0	0	0	0	0	0	0	0	0	0	0	0	0	0	0
NVE11552	1	1	0	0	0	0	0	0	1	3	0	0	0	0	0	0	1	0	0	0	0
NVE11553	0	0	0	0	0	0	0	0	0	0	0	0	0	0	0	0	0	0	0	0	0
NVE11554	0	0	0	0	0	0	0	0	1	0	0	0	0	0	0	0	0	0	0	0	0
NVE11555	0	0	0	0	0	0	0	0	0	0	0	0	0	0	0	0	0	0	0	0	0
NVE11556	1	0	2	3	3	1	1	3	6	0	3	0	0	2	0	0	1	2	0	0	2
NVE11557	0	0	0	0	0	0	0	0	0	0	0	0	0	0	0	0	2	0	0	0	0
NVE11559	0	0	0	0	0	0	0	0	0	0	0	0	0	0	0	0	0	0	0	0	0
NVE1156	2	2	0	0	0	5	11	11	6	6	16	7	3	1	3	4	17	17	4	4	3
NVE11560	7	4	7	1	1	2	4	4	5	4	0	0	1	2	1	1	4	2	2	2	2
NVE11561	6	1	0	0	0	0	0	0	0	1	0	0	0	0	0	1	1	2	0	0	0
NVE11562	61	0	19	1	1	0	54	0	18	1	4	2	10	0	5	13	0	0	12	0	5
NVE11563	0	0	0	0	0	0	0	0	0	0	0	0	0	0	0	0	0	0	0	0	0
NVE11564	1	0	1	0	0	2	0	0	0	0	0	2	1	0	0	1	0	0	0	0	0
NVE11565	0	0	0	0	0	0	0	0	0	0	0	0	0	0	0	0	0	0	0	0	0
NVE11566	0	0	0	0	0	0	0	0	0	0	0	0	0	0	0	0	0	0	0	0	0
NVE11567	0	0	0	0	0	0	1	0	0	0	0	0	0	0	0	0	2	0	0	0	0
NVE11568	2	8	4	5	5	5	6	3	8	0	2	5	3	5	4	1	3	6	5	2	6
NVE11569	30	45	23	9	9	13	13	8	15	6	5	6	9	16	11	5	18	7	20	14	12
NVE1157	0	3	3	0	0	1	2	4	0	0	1	1	1	0	3	1	2	0	0	1	0
NVE11570	0	0	1	0	0	0	1	0	0	2	0	0	0	0	0	2	0	0	0	0	0
NVE11571	1	2	0	0	0	0	1	0	1	3	1	0	0	1	2	7	0	4	1	3	1
NVE11572	1	0	0	0	0	0	0	0	0	0	0	0	1	0	0	0	0	0	0	1	0
NVE11573	0	0	0	0	0	0	0	0	1	0	1	0	1	0	0	0	3	0	0	0	0
NVE11574	0	0	5	1	1	3	1	1	0	0	0	0	2	0	2	0	0	1	0	1	2
NVE11575	3	0	2	1	1	3	0	0	0	1	2	2	0	0	0	0	3	0	0	0	0
NVE11576	3	4	0	0	0	0	6	2	2	0	3	2	2	0	2	0	1	0	1	1	1
NVE11577	18	32	16	23	23	26	58	87	60	14	19	16	32	29	21	17	23	12	9	19	19
NVE11578	5	0	0	0	0	0	0	0	1	2	0	0	0	0	0	0	0	0	0	1	0
NVE11579	0	1	1	1	1	1	0	1	0	0	0	1	0	0	1	0	1	0	1	1	1
NVE1158	1	2	1	1	1	0	1	3	1	3	0	0	0	1	0	2	2	0	0	0	0
NVE11580	0	2	0	0	0	0	0	0	0	0	0	0	0	0	0	0	0	0	0	0	0
NVE11581	0	0	0	0	0	0	0	0	0	0	0	0	0	0	1	0	0	1	0	0	0
NVE11582	0	0	0	0	0	0	0	0	0	0	0	0	0	0	0	0	0	0	0	0	0
NVE11583	64	95	74	47	47	68	79	63	59	54	77	92	38	60	65	41	95	68	51	69	82
NVE11584	3	0	0	0	0	0	0	0	0	1	0	2	1	0	0	1	1	0	0	0	0
NVE11585	1	0	0	0	0	0	0	0	1	0	0	0	1	1	0	0	0	0	0	0	0
NVE11586	0	0	1	0	0	0	0	0	0	0	0	0	0	0	0	0	0	0	0	0	0
NVE11587	0	0	0	0	0	0	0	0	0	0	0	0	0	0	0	0	0	0	0	0	0
NVE11588	6	6	7	6	6	0	21	17	17	9	11	16	2	2	0	1	9	14	6	6	6
NVE11589	3	3	9	4	4	0	10	4	10	5	1	4	1	3	3	3	4	2	4	2	4
NVE1159	0	3	0	0	0	0	1	1	0	2	2	0	0	0	1	2	0	0	0	0	0
NVE11590	10	13	3	4	4	8	6	3	14	10	5	3	3	1	3	6	14	5	0	2	4
NVE11591	1	1	1	0	0	0	4	2	2	1	2	1	0	1	0	0	2	1	0	1	2
NVE11592	2	3	1	1	1	0	0	0	0	0	0	0	1	3	0	0	0	3	0	0	0
NVE11593	0	0	0	0	0	0	0	0	0	0	0	0	0	0	0	0	0	0	0	0	0
NVE11594	5	6	2	1	1	1	4	11	8	1	3	9	3	3	2	4	3	6	2	2	2
NVE11595	2	0	0	1	1	2	4	0	2	0	2	0	1	4	1	0	1	3	0	1	1
NVE11596	0	0	0	0	0	1	0	0	0	0	1	0	0	0	0	0	0	0	0	0	1
NVE11597	4	8	7	0	0	0	0	2	0	0	0	1	0	1	0	0	0	0	1	0	0
NVE11598	4	9	3	0	0	1	7	3	2	5	2	0	1	1	0	2	6	2	0	3	3
NVE11599	0	0	0	0	0	0	0	0	0	1	0	0	0	0	0	0	0	0	0	0	0
NVE116	110	117	110	129	129	225	28	22	26	12	5	11	30	35	36	17	10	20	19	41	32
NVE1160	0	1	0	5	5	1	0	0	0	0	0	0	0	0	0	0	0	0	1	1	0
NVE11600	55	45	62	85	85	104	17	15	32	10	18	22	12	9	20	9	19	9	26	29	28
NVE11601	1	2	1	2	2	0	1	3	0	0	1	1	1	0	1	2	1	1	0	0	0
NVE11602	0	0	0	0	0	0	1	1	0	1	0	0	1	0	0	0	1	1	0	0	0
NVE11603	67	20	77	23	23	11	13	8	6	5	2	2	1	2	4	4	3	4	1	2	1
NVE11604	0	0	0	0	0	0	0	0	1	0	0	0	0	0	0	0	0	0	0	0	0
NVE11605	0	0	1	3	3	0	2	1	1	0	0	0	0	0	0	0	0	1	1	2	0
NVE11606	0	2	1	2	2	0	0	1	0	0	0	1	0	0	0	0	0	0	0	2	0
NVE11607	5	6	1	3	3	3	15	8	11	2	2	2	4	2	0	3	5	0	1	5	6
NVE11608	0	0	0	0	0	1	1	0	1	1	0	0	0	1	0	0	0	4	0	0	0
NVE11609	0	0	0	0	0	0	0	0	0	0	0	0	0	0	0	0	0	0	0	0	1
NVE1161	14	10	28	18	18	17	9	14	7	3	3	2	0	3	3	0	3	6	3	3	4
NVE11610	4	6	1	4	4	2	8	16	4	7	5	1	3	5	4	3	4	3	2	3	2
NVE11611	0	1	0	0	0	0	0	0	1	0	0	0	0	0	0	0	0	0	0	0	1
NVE11612	2	0	2	0	0	0	0	1	0	4	0	0	0	0	0	0	0	0	0	1	0
NVE11613	0	3	3	0	0	1	2	7	0	1	1	0	0	1	0	0	0	1	0	0	2
NVE11614	0	3	0	0	0	0	0	0	0	0	0	0	0	0	0	0	0	0	0	0	0
NVE11615	3	0	0	0	0	0	0	0	0	0	0	0	0	0	0	0	0	0	0	0	0
NVE11616	0	0	0	0	0	0	0	0	0	0	0	0	0	0	0	1	0	0	0	0	0
NVE11617	0	0	0	0	0	0	0	1	1	0	0	0	0	0	1	1	0	0	0	0	0
NVE11618	0	0	0	0	0	0	0	0	0	0	0	0	0	0	0	0	0	0	0	0	0
NVE11619	0	0	0	0	0	0	0	0	0	0	0	0	0	0	0	0	0	0	0	0	0
NVE1162	0	0	0	0	0	0	0	0	0	0	0	0	0	0	0	0	0	0	0	0	0
NVE11620	0	0	0	0	0	0	0	0	0	0	0	0	0	0	0	0	0	0	0	0	0
NVE11621	0	0	0	0	0	0	0	0	0	0	0	0	0	0	0	0	0	0	0	0	0
NVE11622	0	0	0	0	0	3	0	0	0	0	0	0	1	0	0	0	1	0	1	1	0
NVE11623	0	0	1	0	0	0	0	0	1	2	0	0	0	0	0	0	0	0	0	0	0
NVE11624	0	0	0	0	0	0	0	0	0	2	1	0	1	0	0	0	0	0	0	1	0
NVE11625	0	0	0	0	0	0	0	0	0	0	0	0	0	0	0	0	0	0	0	1	0
NVE11626	0	0	0	0	0	0	0	0	2	0	0	0	0	0	0	0	0	0	0	0	0
NVE11627	0	0	0	0	0	0	0	0	1	0	0	0	0	0	0	0	0	1	0	0	0
NVE11628	0	0	0	0	0	0	0	0	0	0	0	1	0	0	0	0	0	0	0	0	0
NVE11629	0	0	0	0	0	0	0	1	0	0	0	0	0	0	1	0	0	0	0	0	0
NVE1163	0	2	2	0	0	1	0	0	0	4	0	0	0	0	0	0	0	1	0	0	1
NVE11630	8	14	12	7	7	11	11	7	8	5	5	1	2	6	8	3	4	7	2	8	6
NVE11631	23	52	32	26	26	22	25	16	34	24	2	2	6	9	10	13	11	14	15	23	16
NVE11632	0	0	0	0	0	0	4	3	1	0	0	1	2	0	0	0	3	0	0	0	0
NVE11633	0	2	0	0	0	0	0	0	4	0	3	0	0	0	1	1	3	0	0	0	0
NVE11634	0	0	0	0	0	0	0	0	0	0	0	0	0	0	0	0	0	0	0	0	0
NVE11635	0	0	0	0	0	0	0	0	0	0	0	0	0	1	0	0	0	0	2	0	0
NVE11636	1	1	0	0	0	0	1	1	0	0	0	0	1	1	1	1	0	0	0	0	0
NVE11637	1	7	2	1	1	0	2	3	1	1	0	1	0	3	2	1	1	0	2	1	0
NVE11638	0	0	0	0	0	0	0	1	0	0	1	0	0	0	0	0	0	0	1	2	0
NVE11639	0	0	0	0	0	0	0	0	0	0	1	0	0	0	0	0	0	0	0	0	0
NVE1164	0	0	0	0	0	1	1	0	1	0	0	1	0	1	1	1	0	0	1	3	3
NVE11640	0	0	0	0	0	0	0	0	2	0	2	0	1	1	0	0	0	0	0	0	0
NVE11641	0	0	0	0	0	0	0	0	0	0	0	0	0	0	0	0	0	0	0	0	0
NVE11642	13	62	13	56	56	209	258	239	173	226	630	805	217	442	517	205	784	608	112	369	368
NVE11643	97	114	86	383	383	346	127	97	87	91	80	109	119	180	161	55	187	113	115	198	147
NVE11644	4	2	1	4	4	6	20	10	7	20	21	16	12	8	12	20	43	28	8	0	10
NVE11645	0	5	1	0	0	0	2	2	2	0	2	2	2	2	4	2	3	0	0	0	3
NVE11646	0	0	3	0	0	0	4	3	5	1	2	0	4	4	0	4	2	2	0	0	1
NVE11647	11	10	6	0	0	3	14	8	4	5	3	5	4	12	8	1	17	3	0	6	5
NVE11648	3	6	2	1	1	0	3	2	2	3	1	1	1	3	6	1	1	1	1	2	2
NVE11649	7	16	9	13	13	5	8	10	17	22	21	20	15	11	12	8	25	16	18	9	17
NVE1165	12	17	6	14	14	16	25	39	30	18	21	16	5	21	13	11	34	20	4	16	14
NVE11650	129	362	235	114	114	106	136	131	169	61	96	100	81	102	72	83	170	88	79	69	69
NVE11651	0	2	3	1	1	0	7	10	7	0	2	2	1	1	0	1	7	1	2	0	4
NVE11652	0	0	0	0	0	0	0	0	2	0	0	0	0	0	0	0	0	0	0	0	0
NVE11653	10	11	4	3	3	2	15	11	4	3	2	0	2	5	6	0	2	4	1	3	2
NVE11654	29	47	22	66	66	77	30	36	36	19	23	22	27	12	19	11	38	24	24	15	34
NVE11655	1	1	0	3	3	0	0	0	2	2	0	0	1	0	0	1	0	1	2	0	1
NVE11656	5	9	4	10	10	5	6	7	3	6	1	1	1	1	0	2	1	3	3	0	1
NVE11657	0	1	0	0	0	1	2	1	1	0	0	1	0	0	0	0	0	0	0	0	0
NVE11658	0	0	0	0	0	0	2	0	0	0	0	0	0	0	0	0	0	0	0	0	0
NVE11659	0	0	0	0	0	0	0	0	0	0	0	0	0	0	0	0	0	0	0	0	0
NVE1166	0	0	0	0	0	0	2	0	1	2	5	0	0	1	0	1	0	3	0	1	1
NVE11660	0	0	0	0	0	0	0	0	0	0	0	0	0	0	0	0	0	0	0	0	0
NVE11661	0	0	0	0	0	0	0	0	0	0	0	0	0	0	0	0	0	0	0	0	0
NVE11662	2	0	0	0	0	0	0	0	1	0	0	0	0	0	0	0	0	0	0	0	0
NVE11664	0	0	0	0	0	0	0	0	0	0	0	0	0	0	0	0	0	0	0	0	0
NVE11665	0	0	0	0	0	0	0	0	0	0	0	0	3	1	0	1	0	0	0	1	0
NVE11666	0	0	0	0	0	0	2	2	3	0	1	2	0	2	4	1	4	0	1	1	0
NVE11667	0	2	0	0	0	0	4	0	0	0	2	0	0	1	0	0	2	1	0	0	0
NVE11668	0	0	0	0	0	0	0	2	0	0	0	0	0	0	0	0	0	0	0	0	0
NVE11669	1	3	3	5	5	2	5	0	3	3	6	0	1	2	1	2	3	0	1	2	2
NVE1167	0	0	0	0	0	0	0	0	0	0	0	0	0	0	0	0	0	0	0	0	0
NVE11670	0	0	0	0	0	0	0	0	0	0	0	0	0	0	0	0	0	0	0	0	0
NVE11671	3	31	5	1	1	2	16	23	11	22	39	23	5	7	10	11	24	18	4	0	3
NVE11672	5	5	1	5	5	0	2	2	4	0	1	1	4	2	0	1	2	1	0	2	2
NVE11673	12	12	15	0	0	3	17	11	19	19	6	20	17	30	20	9	23	9	0	3	1
NVE11674	0	0	1	0	0	0	3	0	0	0	0	0	0	0	0	0	1	0	0	0	0
NVE11675	2	8	0	0	0	0	0	1	4	4	0	0	0	0	0	0	1	0	0	0	0
NVE11676	4	2	5	9	9	3	5	5	2	3	9	9	6	1	17	6	17	14	4	4	6
NVE11677	1	1	0	1	1	0	0	2	1	0	0	0	0	0	0	0	0	0	0	0	0
NVE11678	4	4	1	0	0	6	14	7	4	4	2	2	0	1	2	1	3	2	1	2	2
NVE11679	0	1	0	2	2	0	2	2	1	0	1	0	0	0	0	0	0	0	0	0	1
NVE1168	1	2	5	1	1	2	0	3	2	0	2	0	0	3	0	0	2	0	1	1	0
NVE11680	37	37	18	9	9	31	24	24	16	8	11	8	14	11	11	7	16	10	7	15	20
NVE11681	0	5	0	0	0	0	3	1	3	8	0	0	0	0	0	0	3	1	0	1	0
NVE11682	1	5	3	0	0	0	0	1	1	0	1	0	0	0	0	0	0	0	0	0	0
NVE11683	8	8	10	1	1	0	0	0	1	0	0	0	3	0	0	0	0	0	0	0	1
NVE11684	7	5	3	0	0	1	6	8	5	10	6	5	10	8	10	6	16	6	4	8	9
NVE11685	26	29	33	4	4	12	6	1	12	3	8	3	2	2	5	6	3	5	1	2	1
NVE11686	1	4	4	0	0	2	20	15	9	8	5	6	0	1	1	6	17	3	1	3	8
NVE11687	1	5	1	1	1	4	2	4	2	0	1	1	1	0	0	2	4	2	2	0	2
NVE11688	1	15	5	4	4	0	7	12	10	15	13	3	17	11	14	14	16	18	7	4	21
NVE11689	179	15	78	142	142	256	138	28	119	26	15	27	64	56	50	65	69	39	28	42	69
NVE1169	5	3	1	1	1	5	4	2	3	2	4	5	5	2	4	1	5	2	3	3	2
NVE11690	0	0	0	0	0	0	0	0	0	0	0	0	0	0	0	0	0	0	0	0	0
NVE11691	0	0	0	0	0	0	0	0	0	0	0	0	0	0	0	0	0	0	0	0	0
NVE11692	0	1	0	0	0	0	0	0	0	0	0	0	0	0	0	0	0	0	0	0	0
NVE11693	0	0	0	0	0	0	0	0	0	0	0	0	0	0	0	0	0	0	0	0	0
NVE11694	0	0	0	0	0	0	0	0	0	0	0	0	0	0	0	0	0	0	0	0	0
NVE11695	0	0	0	0	0	0	0	0	0	0	0	0	0	0	0	0	0	0	0	0	0
NVE11696	0	1	2	1	1	0	0	0	0	0	2	0	0	2	0	0	1	2	0	0	1
NVE11697	11	7	5	2	2	1	5	1	2	0	0	0	0	0	1	0	0	2	1	0	5
NVE11698	74	65	43	53	53	31	17	7	17	0	6	1	5	5	4	2	2	3	3	3	6
NVE11699	2	2	0	1	1	2	2	1	3	0	0	0	1	0	0	0	0	0	0	0	3
NVE117	245	218	176	283	283	362	70	44	40	33	16	28	52	41	42	11	40	45	25	44	29
NVE1170	0	0	3	4	4	9	2	6	2	2	1	0	0	0	1	0	0	0	2	1	1
NVE11700	0	3	0	0	0	0	0	0	0	0	0	0	0	0	0	0	0	0	0	0	0
NVE11701	3	12	10	6	6	2	5	2	3	5	6	0	1	0	0	0	3	0	0	1	2
NVE11702	20	40	22	6	6	6	10	15	16	10	11	13	8	9	8	10	9	9	10	9	2
NVE11703	32	71	34	26	26	22	26	12	34	11	5	9	13	10	18	13	16	23	16	29	31
NVE11704	4	4	1	3	3	2	3	1	0	2	7	0	5	3	4	1	6	4	1	4	2
NVE11705	16	19	10	25	25	22	10	8	11	1	3	14	6	5	6	6	11	2	11	11	6
NVE11706	0	0	0	0	0	0	0	0	0	0	0	0	0	0	0	0	0	0	0	0	0
NVE11707	2	0	0	0	0	0	0	0	1	0	2	0	0	0	0	0	0	1	0	0	0
NVE11708	1	1	2	0	0	0	0	1	1	0	4	0	0	0	1	0	0	0	0	2	0
NVE11709	0	2	3	1	1	2	3	0	0	1	2	1	0	0	0	0	0	1	0	0	3
NVE1171	0	0	0	0	0	0	0	0	0	0	0	0	0	0	0	0	0	0	0	0	0
NVE11710	0	0	0	0	0	0	0	0	0	0	0	0	0	0	0	0	0	0	0	0	0
NVE11711	169	183	114	65	65	97	112	76	79	36	31	26	42	56	49	47	59	63	15	25	21
NVE11712	34	60	22	59	59	25	27	23	25	31	43	41	24	29	33	12	35	28	27	52	44
NVE11713	9	4	6	6	6	3	2	7	8	2	3	1	0	0	0	0	2	2	0	1	3
NVE11714	2	0	2	1	1	2	0	1	1	3	2	1	4	0	2	0	2	0	0	0	1
NVE11715	0	0	0	0	0	0	0	0	0	0	0	0	0	0	0	0	0	0	0	0	0
NVE11716	1	0	4	1	1	0	1	3	3	1	0	1	0	2	1	0	0	0	0	0	0
NVE11717	0	1	0	0	0	0	1	0	0	0	0	2	0	0	0	0	0	0	0	0	0
NVE11718	2	0	2	0	0	0	0	0	0	0	1	0	0	0	0	0	0	0	0	0	0
NVE11719	0	0	0	0	0	0	0	0	1	0	0	0	0	0	0	0	0	0	0	0	0
NVE1172	33	27	38	26	26	32	20	9	47	12	12	10	7	6	13	6	14	12	4	9	14
NVE11720	2	0	0	0	0	0	1	0	0	0	0	0	0	0	3	0	1	0	1	0	2
NVE11721	0	0	0	0	0	2	1	1	1	0	0	1	0	0	2	0	0	0	0	0	0
NVE11722	0	2	0	0	0	1	1	0	3	0	0	0	0	0	1	0	0	1	0	1	0
NVE11723	0	0	0	0	0	0	0	0	0	0	0	0	0	0	0	0	0	0	0	0	0
NVE11724	0	0	1	0	0	0	0	1	0	0	0	0	0	0	0	0	0	0	0	0	0
NVE11727	0	0	0	0	0	0	0	0	0	0	0	0	0	0	0	0	0	0	0	0	0
NVE11728	2	0	0	0	0	0	0	0	0	0	0	0	0	0	0	0	0	0	0	0	0
NVE11729	0	0	0	0	0	0	0	0	0	0	0	0	0	0	0	0	0	0	0	0	0
NVE1173	4	0	0	0	0	0	0	0	0	0	0	1	0	0	0	0	0	1	0	0	0
NVE11730	0	0	0	0	0	0	0	0	0	0	0	0	0	0	0	0	1	0	0	0	0
NVE11731	2	0	1	0	0	0	0	0	0	0	0	0	2	0	0	0	0	0	0	0	0
NVE11732	0	0	0	0	0	0	0	0	0	0	0	0	0	0	0	0	0	0	0	0	0
NVE11733	0	0	0	0	0	0	0	0	0	0	0	0	0	0	0	0	1	0	0	0	1
NVE11734	3	3	1	0	0	0	2	3	1	1	0	0	1	0	0	0	0	1	0	2	1
NVE11735	0	3	0	26	26	8	7	6	7	11	7	5	2	17	6	3	10	13	1	9	6
NVE11736	0	0	0	0	0	0	0	0	0	0	0	0	1	0	0	0	0	0	0	0	0
NVE11737	0	0	0	0	0	0	5	0	1	0	0	2	0	0	1	0	0	0	1	0	0
NVE11738	29	69	40	62	62	53	45	50	67	44	60	36	38	58	47	34	67	46	29	65	44
NVE11739	31	55	24	30	30	25	56	48	46	31	30	25	13	17	23	18	37	25	27	20	15
NVE1174	14	2	2	0	0	1	2	0	2	1	0	0	0	0	1	0	3	0	0	0	1
NVE11740	25	33	30	12	12	11	41	44	41	16	22	22	6	9	10	21	40	34	8	22	14
NVE11741	14	0	5	1	1	1	15	0	0	0	5	3	4	4	2	2	8	3	2	8	1
NVE11742	0	0	1	0	0	0	0	0	0	0	0	0	0	0	0	0	0	0	0	0	0
NVE11743	18	17	21	4	4	5	7	11	10	8	19	8	8	4	15	4	14	7	12	9	12
NVE11744	3	8	0	0	0	0	7	12	9	3	6	1	0	2	3	3	2	6	12	13	8
NVE11745	1	5	1	1	1	8	20	21	12	8	17	16	8	2	4	12	18	13	6	3	4
NVE11746	6	5	2	11	11	3	25	35	11	16	17	10	14	6	27	10	23	14	2	7	9
NVE11747	0	0	0	0	0	0	0	0	0	0	0	0	0	0	0	0	1	0	0	0	0
NVE11748	7	9	0	3	3	0	5	4	2	1	2	0	2	2	0	0	2	5	1	0	0
NVE11749	3	5	4	10	10	5	1	3	2	3	0	0	1	1	2	3	1	1	0	0	0
NVE1175	2	5	2	5	5	3	0	2	1	1	2	5	2	2	2	2	0	2	3	3	0
NVE11750	4	0	0	0	0	2	0	0	0	0	0	0	0	0	0	0	0	0	0	0	0
NVE11751	5	6	5	1	1	5	15	13	8	2	3	2	5	1	5	6	12	4	0	2	4
NVE11752	0	0	0	0	0	0	0	0	0	0	0	0	0	0	0	0	0	0	0	0	0
NVE11753	0	2	1	0	0	0	0	0	0	4	1	0	1	0	3	3	0	3	0	0	4
NVE11754	3	16	24	10	10	1	15	24	33	11	17	17	5	4	7	12	14	15	7	8	17
NVE11755	5	9	7	1	1	2	17	7	3	2	4	1	1	2	2	3	5	2	1	1	2
NVE11756	0	0	0	0	0	0	3	0	2	0	0	0	0	0	0	0	0	0	0	0	0
NVE11757	124	120	63	102	102	177	272	210	229	178	138	181	95	106	80	129	191	164	86	77	89
NVE11758	2	0	0	1	1	10	6	3	2	2	6	5	3	1	3	3	6	3	2	4	3
NVE11759	2	0	0	0	0	0	1	1	0	0	0	0	0	0	0	0	0	0	0	0	0
NVE1176	4	2	2	0	0	0	3	0	1	0	0	0	0	0	0	0	0	0	0	0	0
NVE11760	12	12	10	1	1	5	20	12	16	7	12	2	1	8	12	9	26	18	6	9	9
NVE11761	5	1	2	0	0	0	2	1	1	0	2	1	0	0	2	0	2	0	0	0	0
NVE11762	1	0	0	0	0	0	0	0	0	0	0	0	0	0	0	0	0	0	0	0	0
NVE11763	0	0	0	0	0	0	0	0	0	0	0	0	0	0	0	0	0	0	0	0	0
NVE11764	2	4	4	6	6	0	3	2	0	0	2	0	1	3	0	1	0	1	0	1	1
NVE11765	0	0	0	0	0	0	0	0	0	0	0	0	1	0	0	0	0	0	0	0	1
NVE11766	32	95	66	31	31	39	34	42	65	29	46	46	7	27	25	16	48	40	18	23	23
NVE11767	0	2	0	3	3	0	1	0	1	0	0	0	0	0	0	0	0	2	0	0	2
NVE11768	141	113	74	67	67	45	88	62	69	32	31	12	19	22	14	23	47	41	9	23	25
NVE11769	0	3	0	0	0	0	0	0	0	0	0	0	0	0	0	0	1	0	0	0	0
NVE1177	4	2	2	2	2	1	3	3	3	3	0	0	2	2	3	2	4	0	2	0	2
NVE11770	5	2	3	12	12	13	2	0	0	7	1	0	0	2	0	2	1	0	0	2	5
NVE11771	0	1	0	0	0	0	3	2	0	1	0	0	0	0	0	0	0	0	0	0	0
NVE11772	7	31	6	18	18	14	54	39	45	55	93	103	36	51	90	28	69	73	26	38	57
NVE11773	9	20	12	34	34	40	33	29	25	48	35	51	21	28	24	10	48	34	31	24	30
NVE11774	6	12	4	13	13	3	21	23	18	6	6	21	6	13	11	14	9	18	3	8	15
NVE11775	0	3	0	3	3	0	4	1	4	0	0	0	1	1	0	0	0	1	0	0	2
NVE11776	1	2	2	5	5	3	6	0	3	0	1	2	2	1	2	0	3	4	2	4	2
NVE11777	4	12	11	62	62	64	6	19	13	2	9	1	8	12	7	7	13	11	5	21	8
NVE11778	2	1	2	0	0	2	2	0	1	0	0	0	0	0	1	0	0	0	0	0	0
NVE11779	1	0	0	0	0	0	2	1	1	6	0	4	1	2	4	1	0	3	0	0	2
NVE1178	1	14	6	3	3	0	6	13	5	7	2	1	1	4	2	0	10	3	2	0	2
NVE11780	1	0	4	2	2	0	0	1	0	0	0	0	0	0	0	0	0	0	0	0	0
NVE11781	0	3	3	4	4	5	5	1	2	0	2	3	2	0	1	3	4	3	0	0	0
NVE11782	1	14	6	20	20	29	47	39	43	37	64	95	30	28	60	36	66	88	51	57	73
NVE11783	1	4	5	3	3	3	1	2	4	0	0	0	0	2	1	1	3	3	2	1	3
NVE11784	10	6	3	2	2	2	11	30	8	10	11	5	7	2	5	14	18	6	4	3	4
NVE11785	59	63	29	21	21	30	12	19	16	16	13	16	9	20	12	15	18	10	8	4	16
NVE11786	109	228	133	77	77	81	186	146	183	91	103	83	137	148	162	104	171	101	108	150	132
NVE11787	14	36	28	10	10	9	30	44	53	25	22	18	33	30	21	20	42	30	35	16	43
NVE11788	0	0	0	0	0	0	3	0	0	0	0	0	0	0	0	0	1	0	0	0	0
NVE11789	105	327	273	268	268	126	109	63	117	135	96	103	76	118	146	41	96	105	156	194	169
NVE1179	1	11	6	3	3	6	6	8	12	4	1	4	1	4	2	3	9	2	5	2	4
NVE11790	1	0	0	5	5	0	3	2	0	2	0	0	0	0	0	1	0	1	0	0	0
NVE11791	33	26	20	19	19	10	40	27	45	23	30	33	25	25	23	16	29	14	17	30	35
NVE11792	4	16	5	3	3	4	3	6	1	4	3	9	1	7	8	3	7	10	9	2	10
NVE11793	3	1	0	0	0	0	2	0	0	0	1	1	0	0	0	0	1	2	0	3	2
NVE11794	0	1	0	0	0	0	2	0	0	0	1	0	0	0	0	0	1	0	0	0	1
NVE11795	4	4	2	37	37	25	16	14	16	10	25	18	18	21	20	14	29	30	13	13	15
NVE11796	1	0	2	0	0	0	0	0	0	1	0	0	1	0	0	0	0	1	0	0	0
NVE11797	0	0	0	0	0	1	0	0	0	0	0	0	0	0	0	0	0	0	0	0	0
NVE11798	1	0	0	0	0	0	0	0	0	0	0	0	0	0	0	0	0	0	0	0	0
NVE11799	0	0	0	2	2	0	0	0	0	0	0	0	0	0	0	0	0	0	0	0	0
NVE118	48	22	24	19	19	35	18	9	3	1	0	3	3	5	2	1	4	5	0	5	1
NVE1180	0	0	0	4	4	5	0	1	3	0	0	0	0	2	0	0	0	0	2	5	7
NVE11800	2	0	1	0	0	0	3	0	0	0	0	0	0	0	0	0	1	1	1	0	0
NVE11801	0	1	0	0	0	1	0	0	0	0	0	0	0	0	1	0	0	0	0	0	0
NVE11802	0	2	0	0	0	0	2	0	0	0	0	0	0	0	0	0	0	0	0	0	0
NVE11803	0	0	0	0	0	0	0	0	2	0	0	0	0	0	0	0	0	0	0	0	0
NVE11804	0	0	0	1	1	0	0	0	1	0	0	0	0	1	0	2	0	1	0	1	0
NVE11805	11	7	6	15	15	6	2	6	5	5	1	2	7	3	5	5	0	3	2	7	6
NVE11806	0	0	0	5	5	0	0	1	0	2	0	0	1	2	3	0	0	2	1	0	0
NVE11807	7	10	3	0	0	0	3	3	4	4	0	1	0	2	0	4	2	0	1	0	0
NVE11808	0	2	0	0	0	5	0	3	0	1	0	1	0	0	0	0	0	1	0	0	1
NVE11809	0	2	1	0	0	1	1	3	4	0	2	1	0	2	1	0	7	2	2	1	4
NVE11810	5	4	4	5	5	5	5	9	9	6	7	8	1	4	1	3	8	7	4	1	7
NVE11811	0	10	6	3	3	0	0	3	8	3	6	0	3	1	3	1	0	4	2	1	1
NVE11812	0	0	0	0	0	0	0	0	0	0	0	0	0	0	0	0	0	0	0	0	0
NVE11813	0	0	0	0	0	0	0	0	0	0	0	0	0	0	0	0	0	0	0	0	0
NVE11814	0	0	0	0	0	0	0	0	0	0	0	0	0	0	0	0	0	0	0	0	0
NVE11815	0	0	0	0	0	1	0	0	0	0	0	0	0	0	0	0	0	0	0	0	0
NVE11816	1	1	0	1	1	2	2	0	0	0	2	0	0	0	0	0	1	0	0	0	1
NVE11817	3	1	0	0	0	0	0	0	1	0	0	0	0	0	0	0	0	0	0	0	0
NVE11818	0	0	0	0	0	0	0	0	0	0	1	0	0	0	0	3	0	0	0	0	0
NVE11819	92	144	92	61	61	92	15	38	22	21	17	25	15	13	17	24	38	32	7	13	13
NVE1182	6	1	1	0	0	0	2	1	2	1	0	0	2	0	0	1	1	0	1	0	5
NVE11820	0	0	4	0	0	3	4	0	1	3	7	2	2	0	2	3	1	0	0	1	0
NVE11821	4	2	1	2	2	3	3	2	4	3	2	1	2	4	1	3	3	0	0	0	0
[truncated: 23,730 more rows]

## Sheet: DESEQ2_STAR_AGO1_MO1
GeneID	Base mean	log2(FC)	StdErr	Wald-Stats	P-value	P-adj
NVE7295	42.6304	4.40621	0.471526	9.34457	9.22626e-21	3.94238e-17
NVE22267	739.084	-1.77848	0.210205	-8.46068	2.65832e-17	5.67951e-14
NVE12175	1212.56	-1.42416	0.182336	-7.81064	5.68972e-15	8.10406e-12
NVE10552	33.5218	-3.32707	0.435933	-7.63205	2.31042e-14	2.46811e-11
NVE17888	1163.99	1.36781	0.200141	6.83423	8.24485e-12	7.04605e-09
NVE5598	30.4045	2.9726	0.451366	6.58579	4.52483e-11	3.22243e-08
NVE19745	26.2279	2.77625	0.462957	5.99678	2.01267e-09	1.07502e-06
NVE884	33.2254	2.44763	0.40774	6.00291	1.93807e-09	1.07502e-06
NVE18677	232.028	-1.31724	0.225127	-5.85111	4.88316e-09	2.31842e-06
NVE23584	48.5016	-2.42051	0.419071	-5.77591	7.65404e-09	3.16318e-06
NVE3171	22.9963	2.70085	0.469649	5.75078	8.88325e-09	3.16318e-06
NVE9171	49.025	-2.15955	0.375294	-5.75428	8.70094e-09	3.16318e-06
NVE21637	28.7048	-2.50059	0.439513	-5.68945	1.27446e-08	4.18905e-06
NVE2423	162.551	-1.74614	0.307913	-5.67088	1.42066e-08	4.33606e-06
NVE13637	23.9487	2.52138	0.450342	5.5988	2.15836e-08	6.14844e-06
NVE3073	33.2709	-2.27859	0.410685	-5.54826	2.88526e-08	7.70544e-06
NVE3288	124.795	-1.38284	0.249982	-5.53174	3.17068e-08	7.96959e-06
NVE20493	23.9233	-2.44142	0.448194	-5.44723	5.11595e-08	1.21447e-05
NVE18678	185.729	-1.2192	0.225775	-5.40008	6.66096e-08	1.49802e-05
NVE159	187.675	1.30293	0.242946	5.36303	8.18377e-08	1.74846e-05
NVE17412	21.1463	-2.47596	0.464661	-5.32854	9.90061e-08	1.92889e-05
NVE25393	40.0347	1.93668	0.363492	5.32798	9.93111e-08	1.92889e-05
NVE7829	42.0474	2.12068	0.400252	5.29835	1.16852e-07	2.17092e-05
NVE15381	22.3099	-2.38048	0.454626	-5.23612	1.63986e-07	2.91963e-05
NVE11985	1800.4	1.12872	0.219345	5.14586	2.66295e-07	4.55152e-05
NVE23349	276.435	1.40317	0.276308	5.07827	3.80886e-07	6.25972e-05
NVE20494	14.6429	-2.59026	0.517675	-5.00365	5.6255e-07	8.90288e-05
NVE24149	22.2336	2.29305	0.460829	4.97593	6.49357e-07	9.90965e-05
NVE18041	18.621	-2.29123	0.468901	-4.88638	1.02707e-06	0.000151334
NVE8656	125.472	-1.40007	0.287747	-4.86564	1.14087e-06	0.000162498
NVE7124	132.107	1.14915	0.239092	4.8063	1.53746e-06	0.000211922
NVE20017	31.4354	-1.93379	0.40339	-4.79385	1.63607e-06	0.000218467
NVE3586	32.0373	1.86651	0.397295	4.69805	2.62663e-06	0.000340109
NVE22013	670.129	-1.08288	0.232542	-4.65671	3.21301e-06	0.0004038
NVE12068	20.9781	2.07055	0.451999	4.58087	4.63053e-06	0.000544609
NVE12531	11.1791	2.51285	0.549012	4.57705	4.71578e-06	0.000544609
NVE20166	34.4661	2.02958	0.442595	4.58564	4.52594e-06	0.000544609
NVE4227	56.5617	1.46579	0.323955	4.52466	6.04918e-06	0.000680214
NVE3173	19.855	2.14863	0.48053	4.47137	7.77217e-06	0.000851551
NVE1728	11126.7	-1.07855	0.242274	-4.45176	8.51708e-06	0.000896811
NVE5067	9.42123	2.57367	0.578411	4.44955	8.60502e-06	0.000896811
NVE7460	3695.89	-1.23566	0.278837	-4.4315	9.35814e-06	0.000952079
NVE16454	131.694	-1.14843	0.260326	-4.41149	1.0266e-05	0.00102015
NVE7307	257.169	-1.03058	0.236653	-4.35481	1.33185e-05	0.00129341
NVE6510	319.2	0.894304	0.206947	4.32141	1.55038e-05	0.00147217
NVE12639	9.58371	2.44409	0.569832	4.28914	1.79362e-05	0.00163067
NVE17142	35.4478	1.60095	0.373148	4.2904	1.78354e-05	0.00163067
NVE8112	13.0407	-2.18448	0.510805	-4.27654	1.89816e-05	0.00168976
NVE2174	607.492	-0.793128	0.186869	-4.2443	2.19276e-05	0.00191217
NVE14472	83.2608	-1.22399	0.29025	-4.21702	2.47554e-05	0.0021156
NVE11932	16.555	2.02966	0.484165	4.19209	2.76398e-05	0.00227797
NVE15502	10.3295	2.35847	0.562691	4.19142	2.77216e-05	0.00227797
NVE8055	222.305	-0.884287	0.212333	-4.16463	3.11857e-05	0.00251427
NVE6645	36.1548	-1.62436	0.396822	-4.09341	4.25071e-05	0.00336357
NVE3707	289.186	1.23829	0.30353	4.07964	4.5106e-05	0.00350433
NVE7820	305.981	1.30372	0.320843	4.0634	4.83623e-05	0.00369022
NVE9178	6.86789	2.41025	0.593879	4.05849	4.93921e-05	0.00370267
NVE18042	96.4168	-2.43112	0.601465	-4.04201	5.29957e-05	0.00377418
NVE20348	108.814	-1.24537	0.308076	-4.04242	5.29031e-05	0.00377418
NVE5437	280.222	-1.07184	0.264954	-4.04537	5.22408e-05	0.00377418
NVE24525	7.68523	-2.33199	0.582267	-4.00501	6.20143e-05	0.00434405
NVE9101	192.852	-0.957879	0.239554	-3.9986	6.37194e-05	0.0043915
NVE328	22.7568	-1.68995	0.423075	-3.99444	6.48477e-05	0.00439832
NVE6106	47.4438	1.78313	0.447711	3.98277	6.81155e-05	0.00454777
NVE6373	183.117	-0.914956	0.230062	-3.977	6.97897e-05	0.00458787
NVE7601	21869	-0.744831	0.188123	-3.95927	7.518e-05	0.00486734
NVE9603	20.028	-1.74932	0.442579	-3.95257	7.73168e-05	0.00493096
NVE19869	59.019	1.28309	0.325464	3.94235	8.06875e-05	0.00507026
NVE3399	11.5327	2.16859	0.551577	3.93162	8.43736e-05	0.00522505
NVE177	331.996	-0.825135	0.210264	-3.92429	8.69877e-05	0.00530998
NVE16803	25.7218	1.69837	0.433785	3.91524	9.03155e-05	0.00543546
NVE20971	20.832	-1.73223	0.444383	-3.89806	9.6966e-05	0.00567583
NVE6672	6.90247	2.32752	0.596833	3.89978	9.62787e-05	0.00567583
NVE10406	18.5335	-1.81385	0.469434	-3.86391	0.000111587	0.00644338
NVE13489	23.5254	-1.66392	0.43249	-3.84731	0.000119424	0.00680399
NVE16862	576.045	-0.806029	0.209803	-3.84183	0.00012212	0.0068499
NVE17886	15.4652	1.89336	0.493165	3.8392	0.000123436	0.0068499
NVE20436	123.686	0.95214	0.249286	3.81947	0.000133739	0.0073265
NVE2202	258.932	-0.810555	0.213109	-3.80348	0.000142676	0.00771712
NVE12685	23.2918	-1.65576	0.436096	-3.79678	0.000146587	0.00782956
NVE3731	29.4608	1.49324	0.394194	3.78809	0.000151811	0.00800852
NVE21269	13.8732	1.92055	0.5139	3.73721	0.000186074	0.00957943
NVE21413	565.067	0.740658	0.198125	3.73833	0.000185249	0.00957943
NVE20929	19.6528	1.80973	0.484737	3.73343	0.000188892	0.00960875
NVE6840	440.795	-0.873599	0.234202	-3.73011	0.000191395	0.00962154
NVE21029	42.6666	1.28634	0.347379	3.70298	0.000213083	0.0105135
NVE21636	244.656	-0.969736	0.261962	-3.70182	0.000214059	0.0105135
NVE9916	30.9155	1.45115	0.39266	3.69569	0.000219293	0.0106482
NVE14473	44.0427	-1.27493	0.345931	-3.68552	0.000228238	0.010958
NVE25126	21.0185	-1.7153	0.466789	-3.67467	0.000238155	0.0113071
NVE14039	11.805	-1.90909	0.519972	-3.67152	0.000241111	0.0113216
NVE23195	14.5372	1.80213	0.493872	3.64898	0.000263284	0.0122284
NVE26085	47.1703	-1.37963	0.378573	-3.6443	0.000268125	0.0123193
NVE18193	24.257	-1.49455	0.41285	-3.62009	0.000294501	0.0133873
NVE24134	25.0512	1.48291	0.410099	3.61598	0.000299217	0.0134585
NVE20740	39.8233	1.35284	0.374809	3.60941	0.000306898	0.0135193
NVE2420	197.619	0.804111	0.222638	3.61174	0.000304149	0.0135193
NVE12496	9.70341	1.99701	0.553808	3.60597	0.000310994	0.01356
NVE23222	31.9927	1.38641	0.384893	3.60208	0.00031568	0.0136252
NVE9106	30.998	-1.41806	0.394035	-3.59882	0.000319665	0.0136508
NVE9995	116.183	0.913583	0.254028	3.59639	0.000322661	0.0136508
NVE21061	11.2688	1.93005	0.537153	3.59312	0.000326746	0.0136881
NVE5338	51.7892	-1.33823	0.373076	-3.58702	0.000334483	0.0138762
NVE25241	17.8974	1.66782	0.465377	3.58382	0.000338611	0.0139123
NVE19	531.663	-0.720297	0.201874	-3.56805	0.000359654	0.0146362
NVE25861	22.2183	-1.59022	0.446055	-3.56507	0.000363757	0.0146635
NVE25661	80.8218	1.11825	0.314367	3.55716	0.000374883	0.0149708
NVE7512	22.976	-1.50007	0.422625	-3.54941	0.000386094	0.0152758
NVE20276	13.895	1.82787	0.516321	3.54017	0.000399862	0.0156753
NVE22736	10.3764	1.91897	0.547665	3.50391	0.000458487	0.0177058
NVE6922	74.7791	-1.02099	0.291631	-3.50095	0.000463601	0.0177058
NVE877	13.3807	1.78538	0.51001	3.50067	0.000464089	0.0177058
NVE13464	17.8234	1.62592	0.468185	3.47283	0.00051501	0.0194747
NVE122	155.836	-0.793762	0.229276	-3.46203	0.000536115	0.0200949
NVE8175	738.727	-0.706022	0.204366	-3.4547	0.00055091	0.0204699
NVE8508	6.91844	2.01452	0.583616	3.45179	0.000556877	0.0205132
NVE18960	2954.18	1.0203	0.296008	3.44687	0.000567127	0.0207122
NVE21558	127.513	0.946821	0.274897	3.44427	0.000572596	0.0207348
NVE24317	131.244	0.838069	0.245723	3.41062	0.000648146	0.0232733
NVE19969	208.625	-0.813231	0.238919	-3.4038	0.000664566	0.0236641
NVE12064	11.4337	-1.7531	0.515871	-3.39832	0.000678006	0.0239431
NVE9873	49.2618	-1.25856	0.371362	-3.38905	0.000701355	0.0245647
NVE20492	56.7312	-1.0928	0.323825	-3.37466	0.000739058	0.0256748
NVE18092	24.3838	-1.43999	0.42863	-3.35951	0.000780814	0.0269066
NVE18112	402.894	-0.756272	0.225673	-3.35118	0.000804677	0.0274518
NVE20305	59.5477	-1.03403	0.308708	-3.34953	0.000809483	0.0274518
NVE4212	365.491	-0.755792	0.225825	-3.34681	0.000817472	0.0275044
NVE17027	28.6597	1.34122	0.401446	3.34097	0.000834858	0.0276539
NVE25365	15.4496	-1.65677	0.495621	-3.34282	0.000829307	0.0276539
NVE22549	418.822	-0.675962	0.202499	-3.33809	0.00084355	0.0277268
NVE8796	431.205	-0.641608	0.192629	-3.3308	0.000865982	0.0282469
NVE5299	1419.28	-0.726541	0.218419	-3.32636	0.000879888	0.0282869
NVE5793	14.3078	1.66353	0.500133	3.32618	0.000880449	0.0282869
NVE10697	20.8243	1.53109	0.461499	3.31766	0.000907764	0.0287913
NVE13103	98.591	0.89052	0.268465	3.31708	0.000909626	0.0287913
NVE21129	344.084	-0.736893	0.223555	-3.29626	0.000979824	0.0307852
NVE207	46.6241	1.16441	0.354379	3.28578	0.00101699	0.0317198
NVE19067	99.5249	-0.910131	0.278242	-3.271	0.00107168	0.0331832
NVE19837	15.0411	1.57991	0.488329	3.23533	0.00121502	0.0368213
NVE20487	9.22087	-1.75574	0.5424	-3.23698	0.001208	0.0368213
NVE9820	16.2719	1.5218	0.470287	3.23589	0.00121265	0.0368213
NVE23396	46.2997	-1.04967	0.32474	-3.23233	0.00122785	0.0369478
NVE3976	11.9385	-1.73155	0.540231	-3.2052	0.0013497	0.0400505
NVE981	5.41219	-1.9136	0.596674	-3.20712	0.00134072	0.0400505
NVE12790	74.0262	-1.04228	0.325583	-3.20129	0.00136815	0.0403181
NVE1383	37.0661	-1.18202	0.369972	-3.19488	0.00139887	0.0406625
NVE19868	25.0947	1.40715	0.440266	3.19614	0.0013928	0.0406625
NVE20184	25.5559	-1.27788	0.400845	-3.18797	0.00143275	0.0408142
NVE4412	35.352	-1.3118	0.411333	-3.18913	0.00142701	0.0408142
NVE7135	26.2372	1.42042	0.445242	3.19022	0.00142162	0.0408142
NVE7881	48.3073	1.08951	0.342711	3.1791	0.00147734	0.0418059
NVE13005	100.772	-0.852131	0.26883	-3.16978	0.00152554	0.0428857
NVE6506	22.2459	1.35794	0.42876	3.16713	0.0015395	0.0429954
NVE13556	54.7625	-1.11663	0.353653	-3.15742	0.0015917	0.0435982
NVE2486	84.0826	0.883968	0.27994	3.1577	0.00159019	0.0435982
NVE5725	12.6745	1.61489	0.511115	3.15955	0.00158015	0.0435982
NVE13554	16.7882	-1.48348	0.470739	-3.15139	0.00162494	0.0440675
NVE21136	24.5782	1.35886	0.431305	3.15058	0.00162946	0.0440675
NVE17501	56.1152	1.10228	0.350302	3.14667	0.00165143	0.0443809
NVE25750	11.721	1.65379	0.528959	3.1265	0.00176898	0.0472427
NVE12996	20.6029	-1.35982	0.435294	-3.12391	0.00178468	0.0473659
NVE12663	67.1321	0.918278	0.294341	3.11978	0.00180988	0.0477385
NVE21308	2072	-0.706354	0.227194	-3.10904	0.00187696	0.0486075
NVE25443	27.1076	-1.28509	0.413302	-3.10932	0.00187517	0.0486075
NVE4465	1295.14	-0.833307	0.268	-3.10936	0.00187496	0.0486075
NVE14909	14.2443	-1.50471	0.48677	-3.09122	0.00199339	0.0510045
NVE22739	51.2325	-0.977053	0.315996	-3.09198	0.00198827	0.0510045
NVE13433	33.2707	1.19304	0.386715	3.08505	0.00203516	0.0516313
NVE13901	43.4194	-1.35747	0.440157	-3.08405	0.00204205	0.0516313
NVE14359	28.523	-1.18166	0.384582	-3.07259	0.00212208	0.0533391
NVE4443	16.154	1.43852	0.468621	3.06969	0.00214278	0.0535444
NVE10600	34.2983	1.28135	0.417727	3.06743	0.00215907	0.0535901
NVE7699	49.0063	-1.0448	0.340772	-3.06596	0.00216969	0.0535901
NVE2833	9.67034	1.6951	0.554437	3.05733	0.00223318	0.0548412
NVE13995	12.1855	1.55033	0.509127	3.04508	0.00232619	0.0567379
NVE8962	29.3617	-1.18587	0.389615	-3.04369	0.00233697	0.0567379
NVE1138	15.2613	1.46917	0.485056	3.02886	0.0024548	0.058972
NVE15771	153.641	-0.95687	0.315941	-3.02864	0.00245659	0.058972
NVE21865	17.7937	1.37535	0.455557	3.01905	0.00253568	0.0605304
NVE12760	16.2511	1.47692	0.490713	3.00975	0.0026146	0.0620677
NVE16914	49.2807	-1.11365	0.370252	-3.00782	0.00263133	0.0621198
NVE15198	171.607	-0.704423	0.234402	-3.00519	0.00265412	0.0623136
NVE4902	14.5043	1.46743	0.488598	3.00335	0.00267027	0.06235
NVE20528	5.99253	1.77944	0.59295	3.00099	0.00269106	0.0624939
NVE10200	18.1788	1.40824	0.469637	2.99856	0.00271256	0.0626529
NVE17144	12.1798	1.53594	0.512634	2.99617	0.00273398	0.062808
NVE16895	27.8833	-1.22036	0.407902	-2.9918	0.00277335	0.0633719
NVE133	37.7042	1.04891	0.350888	2.98929	0.00279624	0.063555
NVE121	51.6951	-0.927115	0.312343	-2.96826	0.00299489	0.0677099
NVE2864	523.95	-0.604589	0.204495	-2.9565	0.00311152	0.0699765
NVE5606	12.3838	-1.48595	0.503367	-2.95202	0.00315705	0.0706287
NVE25539	451.904	-0.790301	0.268548	-2.94287	0.0032519	0.0723717
NVE6679	60.2964	-0.884186	0.300783	-2.93962	0.0032862	0.0727561
NVE8536	22.6941	-1.26355	0.430145	-2.9375	0.00330867	0.072876
NVE11643	130.939	-0.794062	0.27073	-2.93304	0.00335658	0.0735521
NVE1783	22.8788	1.22177	0.417243	2.92819	0.00340944	0.0743294
NVE17262	88.7593	-0.862507	0.295011	-2.92364	0.00345967	0.0747511
NVE20123	85.9501	0.796509	0.272472	2.92327	0.00346377	0.0747511
NVE2028	35.7691	-1.02736	0.352296	-2.91619	0.00354338	0.0760848
NVE9251	22.9588	1.21417	0.417921	2.90526	0.0036695	0.0783989
NVE26000	11.0651	1.55268	0.536268	2.89534	0.00378749	0.0805172
NVE10648	16.6242	-1.33104	0.460868	-2.88811	0.00387559	0.0817159
NVE6002	17.6525	-1.33699	0.463263	-2.88604	0.00390125	0.0817159
NVE9050	21.6051	-1.22232	0.423462	-2.88649	0.00389566	0.0817159
NVE25332	15.2455	1.49244	0.51744	2.88428	0.00392307	0.081772
NVE20808	37.346	-1.00884	0.350124	-2.88138	0.00395933	0.0821273
NVE21037	21.0161	1.24543	0.432622	2.87879	0.00399198	0.0824045
NVE15527	24.6675	1.16271	0.404857	2.87191	0.00407999	0.0838163
NVE24080	8.45036	-1.66509	0.580294	-2.86939	0.00411259	0.0840818
NVE116	25.7734	-1.20739	0.421197	-2.86658	0.00414936	0.0844295
NVE5336	13.865	1.43849	0.502283	2.86391	0.0041845	0.0847411
NVE22750	30.3212	-1.11072	0.388601	-2.85826	0.00425975	0.0854549
NVE6462	50.2903	-0.9401	0.328855	-2.8587	0.00425375	0.0854549
NVE7736	53.1987	0.889224	0.311398	2.85559	0.00429573	0.0857742
NVE24444	7.03941	1.65583	0.582632	2.84199	0.00448335	0.089104
NVE9939	69.493	0.922442	0.325749	2.83176	0.00462927	0.091578
NVE10977	9.96285	1.51458	0.535655	2.82752	0.00469099	0.0923715
NVE17480	2192.4	0.572334	0.202729	2.82315	0.00475546	0.0932114
NVE26059	47.1642	1.00483	0.356735	2.81675	0.00485125	0.0946548
NVE16901	746.804	-0.723347	0.25745	-2.80966	0.00495932	0.0963235
NVE11789	95.0522	-0.839414	0.298969	-2.8077	0.00498973	0.0964757
NVE11740	17.7323	1.26446	0.450592	2.80621	0.00501277	0.0964846
NVE24392	44.28	0.947566	0.337945	2.8039	0.0050488	0.0967423
NVE10123	134.818	-0.770659	0.275084	-2.80154	0.00508588	0.0970178
NVE24510	77.4672	-1.01401	0.362193	-2.79965	0.00511587	0.0971561
NVE14012	29.8391	-1.16112	0.415777	-2.79265	0.00522784	0.0980547
NVE18285	16.1381	-1.30371	0.46688	-2.79239	0.00523203	0.0980547
NVE3511	8.39247	1.53982	0.550879	2.79521	0.00518666	0.0980547
NVE25778	31.424	1.0645	0.383833	2.77336	0.00554814	0.103525
NVE22977	163.219	-0.668728	0.242336	-2.7595	0.00578893	0.107548
NVE15486	6.43672	1.58155	0.579559	2.72889	0.00635475	0.117042
NVE8468	16.1783	1.29995	0.476344	2.72901	0.00635241	0.117042
NVE12272	64.9877	0.94861	0.347846	2.7271	0.00638936	0.117061
NVE17577	7.05124	1.59636	0.585908	2.7246	0.00643797	0.117061
NVE5419	55.5957	-0.843854	0.309613	-2.72551	0.00642019	0.117061
NVE8851	49.8847	0.92471	0.340382	2.71668	0.00659394	0.119389
NVE10092	130.864	-0.695429	0.2566	-2.71016	0.006725	0.120781
NVE15340	8.05196	-1.49809	0.553358	-2.70727	0.00678388	0.120781
NVE20282	19.3566	1.26082	0.465381	2.70922	0.00674421	0.120781
NVE22874	81.4753	0.939641	0.346961	2.7082	0.00676494	0.120781
NVE6184	5.93792	-1.60432	0.593989	-2.70093	0.00691457	0.122091
NVE9498	106.229	0.711821	0.263515	2.70125	0.00690795	0.122091
NVE24509	23.7158	1.13624	0.421036	2.69868	0.00696149	0.122413
NVE26217	33.416	0.980753	0.364304	2.69213	0.00709974	0.124333
NVE22191	7.81877	1.53007	0.569654	2.68596	0.00723221	0.125265
NVE25242	32.7835	-1.0067	0.374856	-2.68556	0.00724089	0.125265
NVE7612	31.3106	1.03221	0.384279	2.68609	0.00722929	0.125265
NVE4016	112.638	-0.815023	0.303973	-2.68123	0.00733512	0.126383
NVE6960	74.7314	-0.760003	0.283754	-2.67839	0.0073978	0.126951
NVE8887	16.3063	-1.29059	0.482707	-2.67365	0.00750298	0.128241
NVE14276	6.39466	-1.53299	0.574278	-2.66943	0.00759804	0.128835
NVE17885	11.9994	-1.35081	0.50587	-2.67026	0.00757918	0.128835
NVE20074	14.909	1.28595	0.482262	2.66649	0.0076647	0.128942
NVE3644	20.086	-1.16906	0.438239	-2.66763	0.00763876	0.128942
NVE16888	35.1901	-0.956031	0.358762	-2.66481	0.00770322	0.129082
NVE22493	48.5158	0.864667	0.325305	2.65802	0.00786023	0.131198
NVE13600	5.92751	-1.55436	0.585177	-2.65622	0.00790211	0.131384
NVE16915	204.458	-0.558479	0.210364	-2.65483	0.00793491	0.131418
NVE19535	12.3856	-1.40219	0.528773	-2.65178	0.00800682	0.132097
NVE20102	200.538	0.728264	0.274954	2.64868	0.00808073	0.132804
NVE3959	46.8082	0.939456	0.354997	2.64638	0.0081358	0.133196
NVE6734	6.30287	1.54134	0.583337	2.64228	0.00823509	0.134307
NVE19559	84.4005	0.804809	0.30609	2.62932	0.00855558	0.138477
NVE6914	31.3576	-0.990665	0.376607	-2.6305	0.00852593	0.138477
NVE16876	14.2466	1.28989	0.491113	2.62647	0.00862748	0.138975
NVE21875	168.279	0.766714	0.292165	2.62425	0.00868393	0.138975
NVE3005	6.65727	1.54702	0.589472	2.62441	0.00867984	0.138975
NVE14777	388.832	-0.564434	0.215429	-2.62005	0.00879172	0.140175
NVE13182	45.2632	-0.883189	0.33751	-2.61678	0.00887637	0.140922
NVE24012	26.6214	-1.08555	0.415012	-2.6157	0.00890448	0.140922
NVE25318	22.7742	1.08469	0.416491	2.60435	0.0092048	0.145137
NVE20615	342.871	-0.707099	0.272054	-2.59911	0.00934666	0.146832
NVE3398	11.7369	1.34408	0.5191	2.58926	0.00961829	0.149996
NVE484	65.0201	-0.753513	0.290904	-2.59025	0.00959071	0.149996
NVE6644	109.248	-0.649407	0.251214	-2.58507	0.00973583	0.151277
NVE12882	50.2843	0.838825	0.325855	2.57423	0.0100464	0.155538
NVE10197	5.91441	1.52866	0.594421	2.57169	0.0101204	0.156118
NVE24310	65.4063	0.76941	0.299429	2.56959	0.0101818	0.156499
NVE11786	135.053	-0.619035	0.241603	-2.5622	0.0104011	0.159297
NVE26007	58.1506	-0.763814	0.299165	-2.55315	0.0106752	0.162911
NVE16073	5.66233	1.50686	0.591558	2.54727	0.0108569	0.165095
NVE23974	103.679	0.717197	0.282127	2.54211	0.0110185	0.166368
NVE787	8.59756	1.41492	0.556575	2.54219	0.0110162	0.166368
NVE9414	25.6657	-1.01455	0.399425	-2.54002	0.0110846	0.166777
NVE1270	16.7959	1.22915	0.484735	2.53573	0.0112215	0.168243
NVE15524	84.1552	-0.70072	0.276606	-2.53328	0.0113	0.168829
NVE19803	52.5216	-0.887419	0.350913	-2.52889	0.0114425	0.169229
NVE20512	7.21628	-1.42472	0.56289	-2.53109	0.0113709	0.169229
NVE4918	26.9808	-1.05255	0.416228	-2.52879	0.0114456	0.169229
NVE14564	135.869	-0.684046	0.270908	-2.52501	0.0115694	0.170469
NVE13961	108.711	-0.827821	0.328069	-2.52332	0.0116254	0.170706
NVE7749	74.4575	-0.722139	0.286703	-2.51877	0.0117766	0.172333
NVE19933	327.419	-0.530517	0.21083	-2.51632	0.0118588	0.172838
NVE22477	7.27251	-1.4396	0.572328	-2.51533	0.011892	0.172838
NVE15843	43.1258	0.909054	0.362102	2.51049	0.0120563	0.174043
NVE9650	187.486	-0.59889	0.23851	-2.51097	0.01204	0.174043
NVE17280	87.8932	-0.671471	0.26878	-2.49821	0.0124821	0.179582
NVE21382	8.3677	-1.41635	0.56765	-2.49512	0.0125916	0.179946
NVE23327	17.0591	1.13025	0.452789	2.4962	0.0125534	0.179946
NVE1744	12.2493	1.27417	0.510953	2.49372	0.0126411	0.180052
NVE13314	96.3542	-0.650346	0.261055	-2.49123	0.0127303	0.180122
NVE26159	17.9816	1.19161	0.478176	2.49198	0.0127032	0.180122
NVE17650	73.1403	0.796674	0.32041	2.48642	0.0129034	0.180264
NVE18890	26.9709	0.997566	0.401418	2.4851	0.0129514	0.180264
NVE18900	8.88501	1.36259	0.547933	2.48678	0.0128907	0.180264
NVE6534	18.9598	-1.13318	0.455913	-2.48552	0.0129362	0.180264
NVE6927	14.7006	1.18807	0.47727	2.4893	0.0127993	0.180264
NVE13513	307.535	-0.633171	0.255294	-2.48016	0.0131323	0.182189
NVE15332	20.5322	1.12203	0.453793	2.47256	0.0134149	0.185507
NVE19320	17.7435	1.12885	0.457942	2.46505	0.0136993	0.18883
NVE12204	120.286	-0.595765	0.242001	-2.46183	0.013823	0.189921
NVE20068	21.9345	1.0541	0.428513	2.45991	0.0138973	0.190331
NVE12600	8.64197	1.33274	0.542996	2.45442	0.0141112	0.190813
NVE166	34.1507	0.930037	0.378836	2.45498	0.0140891	0.190813
NVE3655	36.3528	0.932733	0.379754	2.45615	0.0140434	0.190813
NVE5431	5.61039	-1.4577	0.593187	-2.4574	0.0139947	0.190813
NVE1974	16.0301	1.15934	0.472967	2.45121	0.0142377	0.191917
NVE20527	22.6944	1.0097	0.412178	2.44967	0.0142989	0.192136
NVE18737	30.552	-0.946143	0.38669	-2.44677	0.0144143	0.193079
NVE10027	5.99917	1.4302	0.586276	2.43946	0.0147093	0.196415
NVE10471	166.84	-0.715821	0.293853	-2.43598	0.0148514	0.197314
NVE1200	30.957	-0.939722	0.385835	-2.43556	0.014869	0.197314
NVE11002	25.6623	0.977477	0.401748	2.43306	0.014972	0.198066
NVE25864	11.4036	1.23807	0.509185	2.43148	0.0150373	0.198317
NVE15816	26.5607	-0.948819	0.390572	-2.42931	0.0151277	0.198894
NVE10627	175.618	0.569091	0.23466	2.42517	0.0153012	0.200136
NVE22543	24.4991	-0.985377	0.40637	-2.42482	0.0153158	0.200136
NVE12610	14.7056	1.18346	0.489797	2.41622	0.0156826	0.203511
NVE13422	45.763	-0.812465	0.336303	-2.41587	0.0156977	0.203511
NVE19544	203.159	-0.539608	0.223401	-2.41542	0.0157169	0.203511
NVE11494	7.0364	1.37717	0.571349	2.41038	0.0159361	0.204489
NVE20154	56.9916	0.830582	0.344441	2.41139	0.0158919	0.204489
NVE5531	24.0655	-1.05186	0.436112	-2.41191	0.0158693	0.204489
NVE14348	46.4978	0.87112	0.361839	2.40748	0.0160629	0.2055
NVE25240	7.95562	1.33354	0.554581	2.4046	0.0161904	0.206512
NVE3130	9.36832	1.29735	0.53998	2.4026	0.0162791	0.207026
NVE15913	12.8465	-1.19697	0.498485	-2.40122	0.0163404	0.207188
NVE4707	7.9926	1.32596	0.553672	2.39484	0.0166277	0.210207
NVE8025	113.521	-0.641871	0.269336	-2.38316	0.0171645	0.216354
NVE9162	71.7229	-0.77955	0.328056	-2.37627	0.0174886	0.219791
NVE3217	43.9427	0.793616	0.334844	2.37011	0.0177828	0.222833
NVE22611	7.6253	1.35137	0.570545	2.36856	0.0178574	0.223113
NVE10405	273.696	-0.509331	0.215289	-2.3658	0.017991	0.223888
NVE12824	13.2824	-1.14307	0.483521	-2.36405	0.0180766	0.223888
NVE290	77.6394	-0.687981	0.290888	-2.36511	0.0180248	0.223888
NVE19988	7.81839	-1.34454	0.569334	-2.3616	0.0181961	0.224716
NVE13574	73.2258	0.687949	0.291497	2.36006	0.0182722	0.225006
NVE17769	17.4649	-1.06525	0.452976	-2.35167	0.0186896	0.227618
NVE19776	308.482	0.573186	0.243466	2.35427	0.018559	0.227618
NVE25220	29.554	0.892914	0.37972	2.35151	0.0186974	0.227618
NVE9146	6.04582	-1.36124	0.578491	-2.35309	0.0186182	0.227618
NVE12829	17.2767	1.06276	0.452895	2.34659	0.0189463	0.229341
NVE8200	154.618	0.609559	0.259688	2.34727	0.0189114	0.229341
NVE22226	11.2173	1.203	0.513015	2.34497	0.0190288	0.229689
NVE23803	31.0772	-0.938752	0.400542	-2.3437	0.0190934	0.22982
NVE16874	16.814	-1.07025	0.456974	-2.34203	0.0191792	0.230205
NVE934	14.1617	1.17585	0.502652	2.3393	0.01932	0.231245
NVE10322	26.3826	1.04519	0.447234	2.337	0.019439	0.231642
NVE8956	13.9607	1.15321	0.49355	2.33657	0.0194616	0.231642
NVE1155	11.8442	-1.26673	0.542913	-2.3332	0.0196374	0.233086
NVE11161	32.1463	-0.927595	0.39857	-2.32731	0.0199489	0.234453
NVE16870	2901.3	-0.658522	0.282857	-2.32811	0.0199064	0.234453
NVE8024	85.8092	0.635249	0.272908	2.32771	0.0199277	0.234453
NVE932	13.0879	1.20407	0.517465	2.32687	0.0199722	0.234453
NVE2082	22.8878	-0.952456	0.41006	-2.32272	0.020194	0.235762
NVE3074	8.76388	-1.26648	0.54508	-2.32347	0.0201538	0.235762
NVE3356	29.6733	0.932636	0.401732	2.32154	0.0202577	0.235862
NVE16097	143.718	-0.640094	0.277189	-2.30923	0.0209306	0.243033
NVE13111	158.446	-0.578824	0.250891	-2.30707	0.0210509	0.243768
NVE16148	13.2271	-1.1727	0.508638	-2.30557	0.0211348	0.244079
NVE8250	6.20886	-1.34914	0.586322	-2.30103	0.0213899	0.246358
NVE14476	15.5193	-1.07545	0.468958	-2.29328	0.0218317	0.25041
NVE16288	103.257	-0.594242	0.259176	-2.29281	0.0218589	0.25041
NVE3816	12.0124	1.15719	0.5053	2.2901	0.0220157	0.25121
NVE3916	28.7847	0.879364	0.384074	2.28957	0.0220463	0.25121
NVE21032	103.74	-0.599946	0.262323	-2.28705	0.022193	0.252209
NVE171	6.00502	1.32945	0.582334	2.28297	0.0224324	0.252912
NVE2786	9.96415	1.21937	0.533871	2.28401	0.0223707	0.252912
NVE8923	1673.21	-0.402401	0.176215	-2.28357	0.0223967	0.252912
NVE12338	5.75238	-1.34158	0.58844	-2.27989	0.0226144	0.254293
NVE15938	9.35939	1.261	0.554108	2.27573	0.0228623	0.256406
NVE12176	37.7145	-0.803258	0.354832	-2.26377	0.0235884	0.262699
NVE13395	12.4975	1.13082	0.499776	2.26265	0.0236572	0.262699
NVE13644	395.618	-0.688982	0.304637	-2.26165	0.0237192	0.262699
NVE17503	44.5953	0.756952	0.33487	2.26043	0.0237944	0.262699
NVE17647	5.89506	-1.30887	0.578081	-2.26417	0.0235637	0.262699
NVE21638	165.582	0.557638	0.246608	2.26124	0.0237446	0.262699
NVE22283	24.6845	0.907167	0.401494	2.25948	0.0238538	0.262699
NVE12752	19.4599	-1.00198	0.443842	-2.25752	0.0239759	0.263365
NVE6826	8.21854	1.24165	0.550406	2.25588	0.0240781	0.26381
NVE5006	102.069	-0.654638	0.290612	-2.25262	0.0242833	0.265378
NVE19220	18.6507	0.991848	0.440538	2.25145	0.0243571	0.265505
NVE3702	5.98236	-1.30007	0.577766	-2.25016	0.0244386	0.265715
NVE11295	8.6145	-1.23053	0.548119	-2.24501	0.0247675	0.268608
NVE20526	54.2485	-0.708123	0.315753	-2.24265	0.0249197	0.269574
NVE16286	119.574	-0.651311	0.291086	-2.23752	0.0252525	0.272485
NVE22531	7.11182	-1.29622	0.579709	-2.23599	0.0253525	0.272874
NVE15752	27.6999	-0.88446	0.395754	-2.23487	0.0254257	0.27297
NVE3970	366.19	-0.497878	0.222873	-2.23391	0.0254891	0.27297
NVE8061	5.49026	-1.30451	0.584237	-2.23284	0.0255597	0.273042
NVE15030	52.972	-0.739452	0.331815	-2.2285	0.025847	0.274737
NVE15647	7.14014	-1.27685	0.572821	-2.22906	0.0258101	0.274737
NVE19760	206.401	0.533105	0.239483	2.22607	0.0260096	0.275097
NVE4044	81.4245	0.601775	0.270271	2.22656	0.0259768	0.275097
NVE642	18.4745	-1.02269	0.46034	-2.2216	0.0263107	0.277594
NVE16230	20.4388	-0.949256	0.428599	-2.21479	0.0267745	0.281792
NVE1108	134.404	-0.557585	0.252239	-2.21054	0.0270677	0.283658
NVE2817	11.6697	-1.17098	0.529785	-2.2103	0.0270846	0.283658
NVE117	37.9337	-0.842987	0.382244	-2.20536	0.0274287	0.283784
NVE18320	8.12817	1.23305	0.558946	2.20603	0.0273822	0.283784
NVE20681	12.8123	-1.08306	0.491051	-2.20559	0.0274127	0.283784
NVE3537	13.3375	1.07764	0.48835	2.2067	0.0273348	0.283784
NVE696	11.9451	1.16189	0.525961	2.20908	0.0271694	0.283784
NVE16287	68.836	-0.69518	0.315621	-2.20258	0.0276243	0.284811
NVE6976	489.984	-0.401663	0.182404	-2.20206	0.0276613	0.284811
NVE22723	10.1654	-1.18137	0.537895	-2.19629	0.0280711	0.288336
NVE16585	167.719	-0.73841	0.336542	-2.19411	0.0282276	0.289248
NVE3525	10.3819	-1.19234	0.543684	-2.19308	0.0283016	0.289313
NVE7611	95.7069	-0.587002	0.268046	-2.18993	0.028529	0.290942
NVE10990	127.088	-0.677454	0.310246	-2.1836	0.0289913	0.291604
NVE11183	10.1525	1.14954	0.526378	2.18387	0.0289715	0.291604
NVE19111	9.94892	-1.20943	0.553251	-2.18604	0.0288125	0.291604
NVE20022	35.2343	0.784918	0.359487	2.18344	0.0290034	0.291604
NVE20304	7581.29	-0.5545	0.253804	-2.18476	0.0289065	0.291604
NVE20795	10.4606	1.18171	0.540181	2.18762	0.0286976	0.291604
NVE1598	13.8265	1.07251	0.492557	2.17744	0.0294481	0.293631
NVE22382	5.80185	1.2744	0.585034	2.17834	0.0293808	0.293631
NVE23295	18.451	-0.952543	0.437547	-2.17701	0.0294799	0.293631
NVE25463	93.6385	-0.607138	0.278641	-2.17893	0.029337	0.293631
NVE22548	182.247	-0.54942	0.252602	-2.17504	0.0296269	0.294409
NVE10862	52.6224	-0.682096	0.314359	-2.1698	0.0300221	0.295586
NVE23373	10.7428	1.13146	0.521179	2.17096	0.0299342	0.295586
NVE25219	41.2998	0.812972	0.374535	2.17062	0.0299601	0.295586
NVE5058	20.7204	0.933561	0.430136	2.17039	0.0299776	0.295586
NVE10290	32.9744	0.810384	0.374401	2.16448	0.0304276	0.29889
NVE10568	61.1951	-0.71836	0.332356	-2.16142	0.0306629	0.300511
NVE14421	58.6065	0.640891	0.297116	2.15704	0.0310023	0.303141
NVE18485	6.40029	1.24125	0.576811	2.15191	0.0314043	0.305323
NVE18685	17.9947	0.989938	0.46051	2.14965	0.0315826	0.305323
NVE20793	5.85042	1.25738	0.584038	2.15292	0.0313252	0.305323
NVE22373	15.217	1.08655	0.505082	2.15123	0.031458	0.305323
NVE25693	59.322	-0.695398	0.32342	-2.15014	0.0315442	0.305323
NVE13538	17.6961	-0.959552	0.446563	-2.14875	0.0316544	0.305326
NVE3952	19.0247	0.964514	0.449255	2.14692	0.0317997	0.306037
NVE12915	325.902	-0.427781	0.200221	-2.13655	0.0326349	0.313368
NVE12640	8.33686	1.20993	0.566734	2.13491	0.032768	0.313941
NVE24138	582.743	-0.479969	0.224976	-2.13342	0.0328901	0.314405
NVE4166	18.8251	0.952892	0.448106	2.12649	0.0334627	0.319165
NVE11577	22.7248	-0.897573	0.422339	-2.12524	0.0335662	0.319439
NVE15228	69.0064	0.663952	0.313181	2.12003	0.0340037	0.321333
NVE17254	51.3504	0.752868	0.354975	2.1209	0.0339301	0.321333
NVE21882	5.71393	1.24204	0.585974	2.11962	0.0340382	0.321333
NVE25698	11.5941	1.07652	0.507963	2.11929	0.0340659	0.321333
NVE20167	10.0326	1.15285	0.544413	2.1176	0.034209	0.321971
NVE16294	8.96513	1.13784	0.538081	2.11462	0.034462	0.32364
NVE8673	57.4432	-0.684995	0.32434	-2.11196	0.0346895	0.325062
NVE20525	10.4229	1.09988	0.522249	2.10603	0.0352013	0.329136
NVE11673	17.7455	-0.952332	0.452645	-2.10393	0.0353849	0.329284
NVE13777	27.0749	-0.816224	0.387864	-2.10441	0.0353428	0.329284
NVE16470	8.14418	1.20505	0.573556	2.10101	0.0356403	0.329284
NVE22938	6.79342	1.19503	0.568544	2.10191	0.035561	0.329284
NVE2928	30.4211	0.853008	0.406086	2.10056	0.0356795	0.329284
NVE3846	18.6515	0.926516	0.441001	2.10094	0.0356465	0.329284
NVE10449	11.6365	1.08687	0.517874	2.09871	0.0358426	0.329578
NVE18901	15.8093	-0.993259	0.47333	-2.09845	0.0358657	0.329578
NVE23880	260.654	-0.433276	0.206925	-2.09387	0.0362712	0.33259
NVE1156	6.31931	1.21465	0.580827	2.09123	0.036507	0.333322
NVE13106	65.4417	-0.66002	0.315612	-2.09124	0.0365068	0.333322
NVE13694	33.0009	-0.85781	0.410604	-2.08914	0.0366947	0.334321
NVE19114	94.9975	-0.594161	0.285178	-2.08348	0.0372079	0.337604
NVE20449	8.65212	1.15604	0.554877	2.08342	0.0372131	0.337604
NVE9953	32.9937	0.763438	0.366855	2.08103	0.0374309	0.338861
NVE18699	14.1113	1.01102	0.486402	2.07858	0.0376563	0.340181
NVE25660	14.8132	0.995625	0.47953	2.07625	0.0378708	0.340678
NVE2985	25.6452	0.877962	0.422821	2.07644	0.0378532	0.340678
NVE10649	7.22585	1.16466	0.561479	2.07428	0.0380535	0.340886
NVE25934	8.3023	-1.15734	0.557849	-2.07464	0.0380198	0.340886
NVE23127	26.8183	-0.829114	0.399913	-2.07324	0.0381504	0.341039
NVE25785	12.2564	1.03614	0.500667	2.06951	0.0384979	0.343427
NVE3900	30.7741	-0.7635	0.370098	-2.06297	0.0391157	0.348211
NVE5716	14.2584	0.996071	0.483074	2.06194	0.0392132	0.348353
NVE14697	36.8611	0.74094	0.360283	2.05655	0.0397293	0.352206
NVE12644	31.5474	0.769199	0.374682	2.05294	0.0400782	0.353101
NVE18051	6.54378	-1.19436	0.581695	-2.05324	0.0400497	0.353101
NVE2583	16.5592	0.965108	0.470073	2.0531	0.0400627	0.353101
NVE12641	6.24734	1.19361	0.581939	2.05109	0.0402582	0.353957
NVE9149	31.5428	-0.770618	0.375983	-2.04961	0.0404026	0.354497
NVE9459	33.0937	-0.76038	0.372112	-2.04342	0.0410109	0.359097
NVE11644	18.3869	0.902176	0.441972	2.04125	0.0412257	0.359505
NVE3102	114.029	-0.547993	0.268385	-2.04182	0.0411698	0.359505
NVE4208	55.6176	-0.639778	0.313571	-2.04029	0.0413211	0.359603
NVE14582	987.445	-0.575354	0.282151	-2.03917	0.041433	0.359844
NVE1491	23.737	-0.897781	0.441098	-2.03533	0.0418176	0.362447
NVE14347	58.4277	0.677792	0.333644	2.03148	0.0422063	0.365076
NVE17080	35.5106	-0.732504	0.360753	-2.03049	0.0423071	0.365191
NVE173	10.5316	-1.04867	0.516886	-2.02883	0.042476	0.365191
NVE20412	31.2766	-0.783664	0.386185	-2.02925	0.0424332	0.365191
NVE23457	167.149	-0.640898	0.316118	-2.0274	0.0426214	0.365706
NVE12836	8.49049	1.16911	0.577882	2.02309	0.0430641	0.368025
NVE14195	206.618	0.436063	0.215511	2.02339	0.0430325	0.368025
NVE1309	124.776	-0.49214	0.243387	-2.02205	0.0431716	0.368208
NVE18969	32.876	-0.737583	0.365081	-2.02033	0.0433492	0.368252
NVE6754	15.2435	0.968773	0.479401	2.0208	0.0433007	0.368252
NVE23229	18.7888	0.935029	0.463251	2.01841	0.0435486	0.369213
NVE4418	19.5691	0.887828	0.440366	2.01611	0.0437883	0.37051
NVE13338	29.8069	-0.778446	0.386583	-2.01366	0.0440457	0.371951
NVE12379	7.26023	1.14001	0.56747	2.00894	0.044544	0.375417
NVE21438	17.4677	0.916849	0.456603	2.00798	0.0446456	0.375533
NVE15927	8.11978	-1.11134	0.554069	-2.00578	0.0448802	0.375605
NVE26113	435.99	-0.407518	0.203204	-2.00546	0.0449137	0.375605
NVE3097	9.93001	1.0743	0.535696	2.00542	0.0449179	0.375605
NVE9490	65.0345	0.640703	0.320011	2.00212	0.0452714	0.377822
NVE7916	62.5201	-0.605591	0.302753	-2.00028	0.0454697	0.378737
NVE20289	28.4234	0.777305	0.388761	1.99944	0.0455607	0.378756
NVE21986	33.065	-0.795772	0.398536	-1.99674	0.0458533	0.380449
NVE19513	9.181	1.07199	0.537275	1.99523	0.0460174	0.38107
NVE21526	17.5646	0.903827	0.453306	1.99386	0.0461678	0.381122
NVE4758	58.4424	0.647652	0.324875	1.99354	0.046202	0.381122
NVE21740	6.57386	1.17081	0.587708	1.99217	0.0463521	0.381624
NVE17502	13.3943	0.964124	0.484425	1.99025	0.0465639	0.38263
NVE25082	7.93581	1.08839	0.547853	1.98665	0.0469609	0.385152
NVE13704	17.2453	0.945733	0.476489	1.98479	0.0471674	0.385365
NVE20829	38.1894	-0.780041	0.393008	-1.9848	0.0471669	0.385365
NVE17523	6.4917	-1.12459	0.566894	-1.98378	0.0472809	0.385556
NVE21580	65.0327	-0.635856	0.320686	-1.9828	0.0473899	0.385709
NVE26065	46.4625	-0.727968	0.367371	-1.98156	0.0475284	0.386101
NVE24770	13.7856	-1.01478	0.512678	-1.97938	0.047773	0.386441
NVE25816	102.976	0.542052	0.273933	1.97877	0.0478416	0.386441
NVE8389	44.5985	0.666455	0.336643	1.97971	0.0477361	0.386441
NVE6469	155.919	-0.50094	0.253291	-1.97773	0.0479597	0.386664
NVE23296	19.8432	0.865349	0.439134	1.97058	0.0487719	0.391603
NVE24504	6.35455	1.15483	0.58623	1.96992	0.0488473	0.391603
NVE25105	87.3061	-0.555036	0.281742	-1.97001	0.0488367	0.391603
NVE13899	1178.83	-0.384839	0.19628	-1.96067	0.0499179	0.396467
NVE17353	12.3951	0.973422	0.496339	1.9612	0.0498553	0.396467
NVE25386	9.0503	-1.05614	0.538082	-1.96279	0.0496705	0.396467
NVE3504	157.133	-0.501715	0.255872	-1.9608	0.0499021	0.396467
NVE8299	7.05551	-1.12989	0.576217	-1.96088	0.0498936	0.396467
NVE10898	12.0633	0.992952	0.507002	1.95848	0.050174	0.397025
NVE6229	44.3409	0.661755	0.337853	1.95871	0.0501472	0.397025
NVE23644	5.40166	1.14786	0.587054	1.95529	0.0505485	0.399249
NVE20772	27.8783	0.770633	0.394654	1.95268	0.0508574	0.400948
NVE25699	6.4795	1.15987	0.594419	1.95128	0.0510243	0.401523
NVE23567	14.9732	-0.949744	0.487188	-1.94944	0.0512429	0.402501
NVE21246	14.1321	-0.965109	0.496092	-1.94542	0.0517241	0.405536
NVE17589	64.9627	-0.573377	0.295529	-1.94017	0.0523592	0.409764
NVE24782	7.13809	1.116	0.576366	1.93626	0.0528356	0.412308
NVE9395	83.079	-0.595333	0.307519	-1.93592	0.0528774	0.412308
NVE6461	16.23	-0.940505	0.486204	-1.93438	0.0530659	0.413025
NVE25103	23.6061	0.823781	0.426146	1.93309	0.0532248	0.413508
NVE1988	27.5273	0.807399	0.417847	1.93228	0.0533246	0.413531
NVE2320	13.4557	-0.974789	0.505143	-1.92973	0.0536403	0.414494
NVE2927	41.4499	0.766314	0.397114	1.92971	0.0536427	0.414494
NVE22687	25.4145	-0.778595	0.403759	-1.92837	0.0538096	0.415033
NVE15861	9.56803	1.03053	0.535707	1.92369	0.0543939	0.418031
NVE20718	12.0043	1.01026	0.525118	1.92387	0.0543707	0.418031
NVE5209	59.8779	0.641396	0.33393	1.92075	0.0547632	0.420113
NVE13421	120.611	-0.495253	0.258359	-1.91691	0.0552488	0.423079
NVE20617	18.3409	-0.873834	0.456981	-1.91219	0.0558522	0.42469
NVE25642	25.8186	-0.791399	0.414046	-1.91138	0.0559561	0.42469
NVE3953	21.4545	0.880446	0.45992	1.91434	0.0555762	0.42469
NVE4031	9.79666	1.01091	0.528459	1.91295	0.055755	0.42469
NVE7120	15.2326	0.980877	0.513131	1.91155	0.0559336	0.42469
NVE18047	29.3941	-0.736852	0.385835	-1.90976	0.0561641	0.425513
NVE11262	15.208	-0.891568	0.467377	-1.9076	0.056443	0.426869
NVE21383	39.2182	0.662615	0.347607	1.90622	0.056622	0.427466
NVE17742	92.0236	-0.509314	0.267393	-1.90474	0.0568144	0.428162
NVE12348	6.81345	1.07631	0.565994	1.90162	0.0572205	0.428969
NVE8785	5.33199	1.12475	0.591473	1.90161	0.0572227	0.428969
NVE9693	7.56654	-1.06269	0.558414	-1.90305	0.0570345	0.428969
NVE8862	5.82541	1.11258	0.585348	1.90071	0.0573401	0.429097
NVE15963	53.9963	-0.597732	0.314898	-1.89818	0.0576728	0.430115
NVE22281	32.5888	0.693372	0.365574	1.89667	0.0578715	0.430115
NVE24497	7.29472	1.07256	0.56539	1.89702	0.0578249	0.430115
NVE4313	158.791	-0.450802	0.237688	-1.89661	0.0578788	0.430115
NVE13093	30.8174	-0.711003	0.376329	-1.88931	0.05885	0.433096
NVE14232	16.83	-0.89208	0.472432	-1.88827	0.0589894	0.433096
NVE17354	81.3985	0.530369	0.280513	1.89071	0.0586629	0.433096
NVE17384	48.8012	-0.659635	0.349043	-1.88984	0.0587791	0.433096
NVE17698	6.99216	-1.07142	0.566284	-1.89202	0.0584889	0.433096
NVE20603	16.0501	0.873242	0.46188	1.89063	0.0586743	0.433096
NVE21420	9.49127	1.01727	0.53861	1.88869	0.0589331	0.433096
NVE19390	69.1688	-0.529964	0.281087	-1.88541	0.0593751	0.43518
NVE8899	86.3318	-0.577933	0.307179	-1.88142	0.0599147	0.438382
NVE21169	169.554	-0.42571	0.226713	-1.87775	0.0604154	0.441291
NVE3031	140.165	-0.457573	0.243844	-1.8765	0.0605871	0.441789
NVE9269	49.674	0.606783	0.323494	1.87571	0.0606944	0.441818
NVE15256	6.18932	1.0799	0.577201	1.87093	0.0613553	0.445112
NVE2951	9.87238	1.02499	0.547668	1.87156	0.061268	0.445112
NVE14984	5.30121	1.12452	0.601711	1.86886	0.0616417	0.446432
NVE17581	12.5111	0.921975	0.493595	1.86788	0.0617793	0.446672
NVE7567	7.68165	1.03521	0.554447	1.86711	0.0618858	0.446686
NVE24729	12.6267	-0.943409	0.506506	-1.86258	0.0625211	0.45051
NVE13779	1181.16	-0.387648	0.208344	-1.86062	0.0627979	0.451743
NVE13430	12.1632	-0.935951	0.503455	-1.85906	0.0630193	0.452574
NVE10571	60.1333	0.567723	0.305821	1.85639	0.0633981	0.453879
NVE1219	21.8744	0.825247	0.44457	1.85628	0.0634135	0.453879
NVE12266	22.5338	0.785455	0.423738	1.85363	0.0637916	0.455822
NVE22065	11.5588	-0.954717	0.516028	-1.85012	0.0642956	0.458656
NVE11225	35.0437	-0.674906	0.365358	-1.84724	0.064712	0.460857
NVE22364	9.4907	0.993028	0.538539	1.84393	0.0651936	0.463317
NVE22710	50.7865	-0.578269	0.313706	-1.84334	0.0652787	0.463317
NVE7360	77.2396	-0.576995	0.313136	-1.84263	0.0653827	0.463317
NVE692	12.7328	-0.893469	0.485107	-1.8418	0.0655048	0.463414
NVE10561	267.956	-0.414582	0.225367	-1.83959	0.0658291	0.463805
NVE21390	99.446	-0.473677	0.257484	-1.83964	0.0658209	0.463805
NVE25694	8.02963	1.02997	0.560007	1.8392	0.0658858	0.463805
NVE25905	11.635	-0.922881	0.502569	-1.83633	0.0663092	0.464695
NVE4562	11.5025	-0.929981	0.506602	-1.83572	0.0663986	0.464695
NVE4596	20.7936	-0.773924	0.421666	-1.8354	0.0664471	0.464695
NVE6137	6.17749	1.06167	0.578191	1.83619	0.0663288	0.464695
NVE2241	92.9682	0.510161	0.278136	1.83421	0.0666221	0.465157
NVE9153	9.68034	0.986414	0.538268	1.83257	0.0668664	0.465656
NVE9370	124.333	-0.516815	0.282063	-1.83227	0.0669114	0.465656
NVE7771	40.8172	-0.639785	0.349421	-1.83099	0.0671027	0.466227
NVE11213	40.2283	0.854369	0.467266	1.82844	0.0674833	0.466888
NVE12986	8.64355	-1.00448	0.549666	-1.82743	0.0676348	0.466888
NVE22278	9.35516	-1.02944	0.563215	-1.8278	0.0675798	0.466888
NVE609	6.95665	1.05388	0.57666	1.82755	0.0676167	0.466888
NVE13795	323.499	-0.366814	0.200935	-1.82553	0.0679204	0.468103
NVE10828	6.85862	1.05545	0.579238	1.82214	0.0684336	0.469369
NVE21987	8.81692	1.00127	0.54923	1.82305	0.0682954	0.469369
NVE25496	5.78425	1.07014	0.587084	1.8228	0.0683337	0.469369
NVE11865	202.959	-0.401807	0.222335	-1.80721	0.0707291	0.469833
NVE12677	187.172	0.393876	0.21783	1.80818	0.0705785	0.469833
NVE1292	22.2267	0.774863	0.426918	1.81502	0.0695215	0.469833
NVE13780	33.2279	-0.80463	0.444698	-1.80938	0.0703913	0.469833
NVE13796	9.77605	-0.955617	0.52753	-1.81149	0.0700647	0.469833
NVE15434	10.6828	-0.923586	0.510206	-1.81022	0.0702611	0.469833
NVE18174	27.1201	-0.74451	0.412084	-1.80669	0.0708103	0.469833
NVE19353	17.2222	-0.910676	0.502029	-1.81399	0.0696791	0.469833
NVE22709	26.1024	-0.73197	0.404641	-1.80894	0.0704609	0.469833
NVE22958	147.432	0.427732	0.235022	1.81997	0.0687643	0.469833
NVE24918	10.9427	-0.923348	0.510118	-1.81007	0.0702854	0.469833
NVE25263	9.26666	0.970541	0.534419	1.81607	0.0693603	0.469833
NVE25348	27.2254	-0.752812	0.414983	-1.81408	0.0696659	0.469833
NVE3032	178.182	-0.421404	0.232971	-1.80883	0.070478	0.469833
NVE3729	118.121	-0.452201	0.250151	-1.80771	0.0706514	0.469833
NVE4240	10.4813	-0.959604	0.527073	-1.82063	0.0686634	0.469833
NVE6951	14.8435	0.854296	0.469696	1.81883	0.0689377	0.469833
NVE7609	1292.35	-0.393744	0.217682	-1.8088	0.0704813	0.469833
NVE8132	19.1281	-0.791934	0.435556	-1.81821	0.0690314	0.469833
NVE8679	18.2235	0.826657	0.454773	1.81774	0.0691043	0.469833
NVE9937	49.1312	-0.592972	0.326583	-1.81569	0.0694187	0.469833
NVE3340	41.7943	0.607596	0.337206	1.80185	0.0715687	0.474129
NVE8560	21.5593	0.81262	0.45139	1.80026	0.0718192	0.475052
NVE15849	10.8125	-0.913626	0.507902	-1.79882	0.0720465	0.475533
NVE22623	13.7628	-0.859561	0.47796	-1.79839	0.0721145	0.475533
NVE21105	6.51243	1.0229	0.570001	1.79456	0.0727236	0.47881
NVE2751	9.69697	0.975491	0.544659	1.79101	0.0732913	0.481806
NVE4045	100.133	0.554325	0.310939	1.78275	0.0746276	0.489837
NVE19728	18.9592	-0.844459	0.474196	-1.78082	0.0749413	0.489865
NVE20650	40.8359	0.608826	0.34185	1.78098	0.0749165	0.489865
NVE22443	37.3091	0.633418	0.35573	1.78061	0.0749759	0.489865
NVE4052	9.07289	0.953343	0.53568	1.77969	0.0751274	0.490106
NVE14199	16.9763	0.800847	0.450476	1.77778	0.0754399	0.490443
NVE19587	43.6952	0.717626	0.403683	1.7777	0.0754536	0.490443
NVE9994	13.0809	0.878613	0.49436	1.77727	0.0755233	0.490443
NVE1722	16.6296	-0.912063	0.513587	-1.77587	0.0757545	0.491197
NVE12628	262.073	-0.582685	0.330958	-1.7606	0.0783061	0.49313
NVE12711	34.1096	-0.634832	0.359487	-1.76594	0.077406	0.49313
NVE12902	20.4006	0.836218	0.474177	1.76351	0.0778138	0.49313
NVE1565	12.9381	0.867538	0.491055	1.76668	0.0772819	0.49313
NVE16289	6.02795	1.02067	0.580009	1.75975	0.078451	0.49313
NVE17120	277.206	0.42727	0.241713	1.76768	0.0771147	0.49313
NVE17236	25.8089	0.706501	0.400879	1.76238	0.0780057	0.49313
NVE17281	19.2079	0.858305	0.487097	1.76208	0.0780554	0.49313
NVE19872	31.6797	0.683416	0.385809	1.77138	0.0764969	0.49313
NVE20649	217.773	0.440748	0.248579	1.77307	0.0762173	0.49313
NVE21772	37.8849	0.654066	0.371007	1.76295	0.0779096	0.49313
NVE22215	250.46	0.361651	0.204844	1.7655	0.0774806	0.49313
NVE25585	67.8029	0.537334	0.303382	1.77115	0.0765362	0.49313
NVE5440	24.7147	-0.704782	0.399718	-1.7632	0.0778671	0.49313
NVE6128	11.3253	0.889082	0.503245	1.7667	0.0772789	0.49313
NVE6160	72.0898	-0.491962	0.279008	-1.76325	0.0778575	0.49313
NVE6444	304.606	0.395789	0.224149	1.76574	0.0774397	0.49313
NVE6612	13.2083	-0.85315	0.481341	-1.77244	0.0763209	0.49313
NVE8117	7.44832	0.976428	0.554662	1.7604	0.0783398	0.49313
NVE9458	97.4395	0.497377	0.282665	1.7596	0.0784761	0.49313
NVE9583	5.61501	-1.01802	0.57841	-1.76004	0.0784014	0.49313
NVE17355	5.84358	-1.00912	0.57483	-1.75551	0.0791727	0.494598
NVE21459	10.1677	-0.933516	0.531461	-1.75651	0.0790014	0.494598
NVE24091	5.50785	1.0321	0.587512	1.75673	0.0789633	0.494598
NVE3885	58.5755	-0.620828	0.353538	-1.75604	0.0790811	0.494598
NVE16423	29.3625	-0.710278	0.405395	-1.75206	0.0797632	0.497559
NVE9938	27.5722	0.737957	0.421557	1.75055	0.0800236	0.498456
NVE2083	33.7725	-0.621775	0.355932	-1.74689	0.0806563	0.499484
NVE3839	6.55768	1.00313	0.573829	1.74814	0.0804396	0.499484
NVE4010	5.46215	1.02363	0.585922	1.74704	0.0806303	0.499484
NVE8570	21.0938	0.731566	0.418781	1.74689	0.0806557	0.499484
NVE14188	28.8975	0.73132	0.418856	1.74599	0.0808124	0.499727
NVE549	11.3817	0.884197	0.506834	1.74455	0.0810629	0.500552
NVE608	20.7696	0.749542	0.429886	1.74358	0.0812319	0.500655
NVE6890	39.6905	0.619197	0.355225	1.74311	0.0813139	0.500655
NVE10372	487.972	-0.325292	0.187086	-1.73873	0.0820821	0.502488
NVE18910	53.0717	-0.558243	0.32089	-1.73967	0.0819164	0.502488
NVE22414	17.5976	-0.783137	0.450167	-1.73966	0.0819187	0.502488
NVE62	35.1837	0.620095	0.356584	1.73899	0.0820373	0.502488
NVE18362	141.599	-0.525824	0.302827	-1.73639	0.0824955	0.503576
NVE24192	31.6361	-0.722814	0.416127	-1.737	0.0823865	0.503576
NVE23027	73.2376	-0.492417	0.283696	-1.73572	0.0826135	0.503577
NVE9470	86.0288	0.530825	0.306229	1.73342	0.0830203	0.505336
NVE15006	95.9393	-0.502595	0.290435	-1.73049	0.0835434	0.506543
NVE15874	14.0125	0.873772	0.505173	1.72965	0.0836928	0.506543
NVE20044	31.9834	0.77042	0.444972	1.73139	0.0833827	0.506543
NVE22007	12.4154	0.880051	0.508694	1.73002	0.0836266	0.506543
NVE18856	184.18	0.469283	0.271557	1.72812	0.0839668	0.506766
NVE7471	19.6939	0.75643	0.437705	1.72817	0.0839569	0.506766
NVE7874	93.9878	-0.462711	0.268014	-1.72644	0.0842677	0.507816
NVE9526	83.7588	-0.502961	0.291432	-1.72583	0.0843785	0.507816
NVE15465	7.06231	0.993174	0.575723	1.72509	0.0845111	0.507899
NVE13454	76.7854	-0.491818	0.28567	-1.72163	0.0851365	0.510939
NVE7855	9.23754	0.918555	0.533906	1.72044	0.0853522	0.511514
NVE24537	37.0757	-0.665339	0.387418	-1.71737	0.0859115	0.514146
NVE8671	93.5328	-0.521839	0.304063	-1.71622	0.0861214	0.514681
NVE18247	19.6383	-0.746299	0.435846	-1.7123	0.0868418	0.517359
NVE18904	16.6451	-0.791436	0.462051	-1.71288	0.0867355	0.517359
NVE24889	9.23481	-0.920004	0.537447	-1.7118	0.0869328	0.517359
NVE7072	17.1027	0.76889	0.449849	1.70922	0.0874101	0.519476
NVE14393	108.504	-0.44348	0.259969	-1.7059	0.0880268	0.522415
NVE20432	34.9518	-0.649006	0.380749	-1.70455	0.0882787	0.522458
NVE3843	20.0187	0.735264	0.431261	1.70492	0.0882096	0.522458
NVE20152	8.29599	0.925369	0.5431	1.70387	0.0884061	0.522488
NVE13769	7.52603	-0.9532	0.560265	-1.70134	0.0888793	0.52251
NVE16749	16.3306	-0.765721	0.449685	-1.70279	0.0886065	0.52251
NVE19403	7.82026	-0.940203	0.552243	-1.70252	0.0886586	0.52251
NVE20088	24.0325	-0.734925	0.431995	-1.70123	0.0888989	0.52251
NVE14955	10.0705	0.919841	0.541268	1.69942	0.0892402	0.523796
NVE6782	18.5428	0.750328	0.442281	1.6965	0.0897921	0.526313
NVE14286	14.3151	0.814854	0.481317	1.69297	0.0904617	0.529511
NVE2421	11.1858	0.888409	0.52564	1.69015	0.0909998	0.531932
NVE24265	8.59362	-0.955728	0.565948	-1.68872	0.0912729	0.532503
NVE26032	86.5805	0.474534	0.281066	1.68834	0.0913467	0.532503
NVE24910	34.4795	-0.686191	0.406755	-1.68699	0.0916057	0.533285
NVE625	14.8141	-0.823602	0.488934	-1.68448	0.0920882	0.535364
NVE16796	5.32518	0.988352	0.587174	1.68324	0.0923294	0.535365
NVE25387	7.42543	-0.92873	0.551769	-1.68319	0.0923389	0.535365
NVE19090	9.70698	-0.90063	0.535737	-1.68111	0.0927425	0.536976
NVE15523	25.8198	0.699988	0.417491	1.67665	0.0936104	0.540793
NVE4567	45.5828	-0.555628	0.331436	-1.67643	0.0936547	0.540793
NVE6232	12.4086	0.835102	0.498399	1.67557	0.0938226	0.541031
NVE12037	17.1367	-0.790749	0.475986	-1.66129	0.0966558	0.544151
NVE15807	15.211	-0.775341	0.46571	-1.66486	0.0959413	0.544151
NVE15826	9.89101	-0.881703	0.528681	-1.66774	0.0953674	0.544151
NVE17291	75.2822	-0.544395	0.325929	-1.67029	0.0948628	0.544151
NVE20182	11.121	-0.850044	0.511342	-1.66238	0.0964372	0.544151
NVE21154	8.22413	0.907954	0.544601	1.66719	0.0954765	0.544151
NVE22297	33.6416	-0.630358	0.377945	-1.66786	0.0953439	0.544151
NVE22699	10.0562	0.873527	0.524753	1.66464	0.0959838	0.544151
NVE3062	26.318	-0.68151	0.409914	-1.66257	0.0963993	0.544151
NVE422	28.2265	0.658152	0.395436	1.66437	0.0960384	0.544151
NVE5194	32.0717	0.642546	0.386564	1.6622	0.0964729	0.544151
NVE5207	27.9456	0.650428	0.391304	1.66221	0.0964713	0.544151
NVE5429	7.18346	-0.919191	0.553091	-1.66192	0.0965293	0.544151
NVE5593	20.4036	-0.732186	0.439119	-1.6674	0.0954354	0.544151
NVE6201	7.94805	-0.959887	0.575995	-1.66648	0.0956169	0.544151
NVE8287	54.7446	-0.597703	0.359029	-1.66478	0.0959574	0.544151
NVE95	19.6505	-0.732717	0.438426	-1.67124	0.0946734	0.544151
NVE9669	317.87	-0.435244	0.261611	-1.66371	0.0961705	0.544151
NVE13402	58.7846	-0.535935	0.323175	-1.65834	0.0972484	0.545036
NVE14402	179.636	-0.380985	0.229779	-1.65805	0.097308	0.545036
NVE2165	24.1619	-0.670994	0.404788	-1.65764	0.0973899	0.545036
NVE3774	44.3004	-0.549571	0.331598	-1.65734	0.0974509	0.545036
NVE818	48.8166	0.545397	0.328946	1.65801	0.0973146	0.545036
NVE14233	7.48536	-0.916127	0.553331	-1.65566	0.097791	0.546224
NVE12582	17.8066	-0.779003	0.47159	-1.65186	0.0985623	0.546248
NVE14010	268.148	-0.332031	0.200789	-1.65363	0.0982028	0.546248
NVE21068	219.514	-0.36289	0.219667	-1.65201	0.0985332	0.546248
NVE2827	16.6997	0.758718	0.458841	1.65355	0.0982183	0.546248
NVE5372	47.4705	-0.542353	0.328149	-1.65276	0.0983791	0.546248
NVE8722	93.3064	-0.483205	0.292521	-1.65186	0.0985622	0.546248
NVE10801	24.0732	-0.663409	0.402197	-1.64946	0.0990529	0.548255
NVE13236	495.297	0.326341	0.197999	1.64819	0.0993135	0.548986
NVE10494	11.9371	-0.830122	0.506158	-1.64005	0.100996	0.552786
NVE11871	17.1277	0.727773	0.444947	1.63564	0.101915	0.552786
NVE12863	29.6444	0.618226	0.378052	1.63529	0.101988	0.552786
NVE13970	23.5741	-0.682868	0.4177	-1.63483	0.102085	0.552786
NVE15037	80.7909	0.489927	0.298139	1.64328	0.100324	0.552786
NVE17114	5.86454	0.960531	0.588283	1.63277	0.102517	0.552786
NVE18745	35.0528	0.591639	0.360194	1.64256	0.100475	0.552786
NVE18934	284.729	-0.356248	0.217083	-1.64106	0.100784	0.552786
NVE19088	64.9646	0.491116	0.300699	1.63325	0.102416	0.552786
NVE19585	5.63775	0.968075	0.593025	1.63243	0.102588	0.552786
NVE20190	26.1398	0.667204	0.407213	1.63846	0.101325	0.552786
NVE25117	6.09441	-0.93699	0.571015	-1.64092	0.100814	0.552786
NVE25767	11.572	-0.823152	0.501384	-1.64176	0.10064	0.552786
NVE4115	52.6789	0.517061	0.316726	1.63252	0.10257	0.552786
NVE448	6.47159	-0.94385	0.577677	-1.63387	0.102286	0.552786
NVE472	113.368	-0.533664	0.32667	-1.63365	0.102333	0.552786
NVE6841	19.3333	-0.737894	0.450065	-1.63953	0.101104	0.552786
NVE698	47.9307	0.558953	0.341947	1.63462	0.102129	0.552786
NVE7515	9.29183	0.887478	0.542182	1.63686	0.101659	0.552786
NVE8475	32.3045	-0.60457	0.370086	-1.63359	0.102344	0.552786
NVE2195	6.9781	0.939378	0.576536	1.62935	0.10324	0.554592
NVE6975	62.2167	-0.513664	0.315379	-1.62872	0.103372	0.554592
NVE8161	206.238	0.360422	0.221094	1.63018	0.103064	0.554592
NVE9141	6.86723	-0.913169	0.560781	-1.62839	0.103442	0.554592
NVE6305	65.6419	-0.576032	0.353984	-1.62728	0.103678	0.555067
NVE8286	28.4742	-0.626183	0.38493	-1.62675	0.103791	0.555067
NVE12898	7.26919	0.908071	0.558724	1.62526	0.104107	0.556063
NVE22317	1662.28	-0.324073	0.199563	-1.62391	0.104394	0.556625
NVE9226	35.5965	-0.565633	0.348394	-1.62354	0.104473	0.556625
NVE19563	20.5775	-0.677097	0.417399	-1.62218	0.104764	0.55735
NVE25328	9.53766	-0.864755	0.533243	-1.62169	0.10487	0.55735
NVE20119	389.548	-0.526265	0.324654	-1.621	0.105017	0.557436
NVE15908	22.1376	0.669326	0.413085	1.62031	0.105165	0.557531
NVE14403	26.6579	-0.684904	0.423038	-1.61901	0.105444	0.557629
NVE17284	150.153	-0.372624	0.230083	-1.61952	0.105336	0.557629
NVE25003	11.2653	0.810492	0.501954	1.61467	0.106382	0.561889
NVE6953	13.594	0.774837	0.48041	1.61287	0.106773	0.563262
NVE14197	76.6489	-0.444425	0.275775	-1.61155	0.107061	0.564082
NVE19891	16.0441	-0.726874	0.451251	-1.6108	0.107223	0.564243
NVE2753	17.9197	0.706723	0.439255	1.60891	0.107636	0.565552
NVE5204	34.7391	-0.567126	0.352592	-1.60845	0.107737	0.565552
NVE14272	6.35955	-0.919211	0.572947	-1.60435	0.108636	0.568106
NVE16535	26.5678	-0.64877	0.404215	-1.60501	0.108491	0.568106
NVE18976	13.0622	0.777689	0.484669	1.60458	0.108587	0.568106
NVE21094	22.3216	-0.676916	0.422168	-1.60343	0.10884	0.568106
NVE22533	14.0405	-0.765175	0.477277	-1.60321	0.108888	0.568106
NVE24187	7.25325	0.903074	0.564012	1.60116	0.109342	0.569083
NVE4940	15.1765	-0.750398	0.468578	-1.60144	0.10928	0.569083
NVE16304	94.451	0.449931	0.281231	1.59986	0.109629	0.569883
NVE5562	6.60667	0.905889	0.56677	1.59834	0.109968	0.570953
NVE15815	8.82523	-0.851856	0.533224	-1.59756	0.110142	0.571159
NVE10732	22.5823	-0.671198	0.420482	-1.59626	0.110431	0.571968
NVE6852	125.164	0.417851	0.262066	1.59445	0.110836	0.573369
NVE12032	12.7294	0.788938	0.49514	1.59336	0.111079	0.573929
NVE2393	18.6913	-0.724797	0.455201	-1.59226	0.111327	0.574515
NVE17649	280.339	-0.408803	0.256909	-1.59124	0.111556	0.574585
NVE18585	19.2488	0.699288	0.439526	1.591	0.111609	0.574585
NVE25648	33.7582	-0.611168	0.384712	-1.58864	0.112142	0.576635
NVE1022	5.61827	0.922376	0.581053	1.58742	0.112417	0.576661
NVE14827	12.412	0.793422	0.499661	1.58792	0.112304	0.576661
NVE1410	53.7808	-0.518749	0.327253	-1.58516	0.112929	0.577702
NVE15703	45.6326	0.535282	0.337773	1.58474	0.113026	0.577702
NVE20767	1759.66	-0.330734	0.20867	-1.58497	0.112974	0.577702
NVE23409	15.6783	-0.739289	0.466914	-1.58335	0.113341	0.578623
NVE25006	7.97869	0.869248	0.549288	1.5825	0.113535	0.578651
NVE3023	63.0104	-0.550438	0.347907	-1.58214	0.113618	0.578651
NVE10362	23.6465	0.665575	0.421367	1.57956	0.114207	0.579225
NVE15998	10.4904	-0.819312	0.519034	-1.57853	0.114443	0.579225
NVE20607	9.2083	0.851982	0.539056	1.58051	0.11399	0.579225
NVE20665	62.6421	-0.582918	0.369381	-1.5781	0.114544	0.579225
NVE24821	12.2167	-0.789428	0.499596	-1.58013	0.114076	0.579225
NVE8559	16.3618	-0.719364	0.455791	-1.57828	0.114502	0.579225
NVE16102	224.009	0.357279	0.2266	1.57669	0.114866	0.580167
NVE22735	58.3103	-0.496658	0.315145	-1.57597	0.115034	0.58033
NVE13666	11.3959	0.822553	0.522427	1.57448	0.115376	0.580683
NVE21763	6.47193	-0.913503	0.580182	-1.57451	0.11537	0.580683
NVE1247	38.463	0.611856	0.388778	1.57379	0.115536	0.580805
NVE1875	123.856	0.410724	0.261834	1.56865	0.116731	0.584063
NVE23944	42.0999	-0.529394	0.33739	-1.56908	0.116628	0.584063
NVE24835	15.6303	-0.72428	0.461554	-1.56922	0.116596	0.584063
NVE6517	58.5133	0.489589	0.311777	1.57032	0.116341	0.584063
NVE10403	431.261	0.315886	0.201796	1.56537	0.117496	0.584971
NVE1551	12.3933	-0.771795	0.492946	-1.56568	0.117424	0.584971
NVE22764	18.545	-0.678496	0.432994	-1.56699	0.117117	0.584971
NVE4569	47.2874	0.520718	0.33264	1.56541	0.117487	0.584971
NVE8018	28.2392	0.667817	0.426736	1.56494	0.117597	0.584971
NVE11745	8.75568	0.852401	0.545642	1.5622	0.118242	0.585926
NVE15383	40.2215	0.532001	0.340448	1.56265	0.118134	0.585926
NVE1597	12.99	0.785703	0.502772	1.56274	0.118113	0.585926
NVE1984	13.8806	0.816409	0.522739	1.56179	0.118337	0.585926
NVE16845	10.4553	-0.801174	0.513202	-1.56113	0.118494	0.586023
NVE12075	8.96443	0.834024	0.534509	1.56036	0.118676	0.586245
NVE21393	5.27403	-0.919563	0.591008	-1.55592	0.119727	0.590752
NVE6230	20.4161	0.686787	0.441778	1.5546	0.120042	0.591625
NVE13253	16.1921	0.732544	0.472625	1.54995	0.121154	0.593542
NVE13579	10.6975	0.819765	0.528779	1.5503	0.12107	0.593542
NVE16475	17.7606	-0.692086	0.446543	-1.54988	0.121171	0.593542
NVE22706	21.4339	0.746323	0.480763	1.55237	0.120573	0.593542
NVE337	6.16264	-0.933276	0.602102	-1.55003	0.121135	0.593542
NVE3563	15.1972	-0.767914	0.495642	-1.54933	0.121302	0.593542
NVE3710	32.5017	-0.572855	0.369844	-1.54891	0.121403	0.593542
NVE23511	16.2578	-0.701165	0.453085	-1.54754	0.121734	0.593875
NVE528	115.939	0.412133	0.266425	1.5469	0.121888	0.593875
NVE5285	5.3501	-0.916974	0.592771	-1.54693	0.12188	0.593875
NVE2812	7.07737	0.872853	0.564903	1.54514	0.122313	0.595264
NVE13893	216.16	-0.341141	0.221434	-1.5406	0.123414	0.597902
NVE3754	220.261	-0.384604	0.249524	-1.54135	0.123231	0.597902
NVE66	13.7593	-0.729592	0.473177	-1.5419	0.123098	0.597902
NVE8277	7.00861	0.866696	0.562388	1.5411	0.123293	0.597902
NVE24498	9.4051	0.815642	0.530189	1.5384	0.123951	0.599822
NVE2033	16.9906	0.717183	0.467059	1.53553	0.124654	0.601181
NVE5501	73.0772	-0.455797	0.296735	-1.53604	0.124528	0.601181
NVE6502	42.4534	-0.548962	0.357394	-1.53601	0.124535	0.601181
NVE13349	15.1877	-0.741378	0.483988	-1.53181	0.12557	0.601523
NVE13907	11.1283	-0.78383	0.510782	-1.53457	0.12489	0.601523
NVE16847	16.5791	0.704785	0.459493	1.53383	0.125071	0.601523
NVE20293	6.20025	0.897409	0.585665	1.53229	0.125451	0.601523
NVE25225	6.84763	0.861423	0.561738	1.5335	0.125154	0.601523
NVE6133	28.2861	0.592396	0.386644	1.53215	0.125485	0.601523
NVE10004	6.74864	0.879664	0.575723	1.52793	0.12653	0.603082
NVE23018	20.6432	0.677482	0.443227	1.52852	0.126383	0.603082
NVE688	17.5051	-0.672909	0.440488	-1.52765	0.126601	0.603082
NVE8861	282.204	0.312459	0.204432	1.52843	0.126407	0.603082
NVE9676	309.064	-0.46483	0.304119	-1.52845	0.126402	0.603082
NVE20529	10.7273	0.790347	0.517718	1.5266	0.126861	0.603515
NVE3491	6.05764	-0.894382	0.586041	-1.52614	0.126974	0.603515
NVE10676	16.1023	0.746078	0.489503	1.52416	0.12747	0.604538
NVE22089	50.0123	-0.585102	0.384271	-1.52263	0.127852	0.604538
NVE3095	6.0252	0.893417	0.586543	1.52319	0.127711	0.604538
NVE6014	160.622	-0.35033	0.230151	-1.52217	0.127966	0.604538
NVE6495	15.5825	-0.726246	0.477202	-1.52188	0.128038	0.604538
NVE8949	40.5191	0.55944	0.36735	1.52291	0.127782	0.604538
NVE16206	125	-0.387757	0.254901	-1.5212	0.128209	0.604677
NVE12881	24.6826	0.624761	0.411194	1.51938	0.128667	0.606166
NVE11255	161.484	0.343463	0.22628	1.51787	0.129048	0.607292
NVE3475	8.5594	-0.848007	0.558991	-1.51703	0.129259	0.607617
NVE816	11.6801	-0.774873	0.511129	-1.516	0.129519	0.608168
NVE11757	120.647	0.380139	0.250974	1.51466	0.12986	0.608433
NVE24693	66.8095	0.469351	0.309852	1.51476	0.129833	0.608433
NVE10440	9.23797	0.814026	0.538867	1.51063	0.130884	0.608561
NVE11857	8.01261	0.843343	0.558186	1.51086	0.130824	0.608561
NVE19435	25.3365	-0.692286	0.457973	-1.51163	0.130627	0.608561
NVE19721	5.66641	0.886279	0.58621	1.51188	0.130564	0.608561
NVE20419	7.83063	0.829072	0.548205	1.51234	0.130448	0.608561
NVE25293	215.195	-0.47963	0.317405	-1.5111	0.130764	0.608561
NVE26097	5.33524	-0.882525	0.584043	-1.51106	0.130773	0.608561
NVE17350	6.49654	0.882418	0.585129	1.50807	0.131536	0.610832
NVE2947	26.9065	-0.617068	0.409412	-1.50721	0.131758	0.610832
NVE8734	18.4129	-0.659819	0.437826	-1.50704	0.131801	0.610832
NVE7618	375.202	-0.314016	0.208518	-1.50594	0.132082	0.611468
NVE24399	8.77215	0.809234	0.537727	1.50491	0.132346	0.612029
NVE25548	8.73697	0.806555	0.536397	1.50365	0.132671	0.612206
NVE9780	10.1655	0.860388	0.572039	1.50407	0.132562	0.612206
NVE1086	5.43735	0.880419	0.58578	1.50298	0.132843	0.612339
NVE2367	51.4955	-0.479935	0.320001	-1.49979	0.133669	0.615482
NVE11791	21.6937	-0.62298	0.415673	-1.49873	0.133944	0.615702
NVE16753	11.9669	0.745952	0.497801	1.49849	0.134005	0.615702
NVE17602	33.4326	-0.568039	0.379601	-1.49641	0.134546	0.616202
NVE2069	6.1038	-0.872358	0.582798	-1.49685	0.134433	0.616202
NVE22502	6.08527	-0.860953	0.575037	-1.49721	0.134338	0.616202
NVE19755	5.37958	-0.869763	0.582047	-1.49432	0.135092	0.61804
NVE13235	153.964	-0.341586	0.228907	-1.49225	0.135634	0.61965
NVE20809	21.4318	0.639053	0.428835	1.49021	0.136169	0.61965
NVE25110	101.288	-0.398907	0.267432	-1.49162	0.135798	0.61965
NVE25444	8.20806	0.813934	0.545973	1.4908	0.136015	0.61965
NVE8116	39.7106	-0.50455	0.338532	-1.4904	0.136118	0.61965
NVE4834	5.30627	-0.871008	0.58559	-1.4874	0.136909	0.621498
NVE4956	39.6648	-0.583289	0.392301	-1.48684	0.137057	0.621498
NVE6666	6.34934	-0.867748	0.583671	-1.48671	0.137092	0.621498
NVE8160	14.4143	0.716924	0.482302	1.48646	0.137157	0.621498
NVE7314	9.81799	0.810516	0.546128	1.48412	0.137778	0.623651
NVE11372	14.4069	0.721807	0.486962	1.48227	0.13827	0.623893
NVE12429	8.22915	0.809206	0.545604	1.48314	0.138038	0.623893
NVE5744	12.5719	0.738881	0.498324	1.48273	0.138146	0.623893
NVE12988	11.5058	0.748683	0.505691	1.48052	0.138735	0.624847
NVE8530	6.5988	-0.843679	0.56991	-1.48037	0.138774	0.624847
NVE20069	10.4561	0.791183	0.534685	1.47972	0.138949	0.624977
NVE13075	16.1774	-0.678694	0.460152	-1.47493	0.140231	0.626422
NVE19046	7.61465	-0.819444	0.554683	-1.47732	0.139591	0.626422
NVE21818	397.004	-0.283035	0.191854	-1.47526	0.140141	0.626422
NVE22366	27.7029	0.626408	0.424472	1.47573	0.140015	0.626422
NVE23006	7.14841	-0.830885	0.562944	-1.47596	0.139954	0.626422
NVE26086	41.3616	-0.628171	0.425968	-1.47469	0.140296	0.626422
NVE7980	366.621	-0.299268	0.202656	-1.47673	0.139749	0.626422
NVE14311	145.589	-0.384104	0.260858	-1.47246	0.140896	0.628445
NVE24000	5.98706	-0.85554	0.58126	-1.47187	0.141056	0.6285
NVE13703	11.8209	0.757827	0.516105	1.46836	0.142007	0.629474
NVE14756	8.65416	0.796807	0.542552	1.46863	0.141933	0.629474
NVE1836	7.75661	0.808731	0.550309	1.4696	0.141671	0.629474
NVE20905	7.83856	0.826933	0.563175	1.46834	0.142011	0.629474
NVE21576	89.6857	-0.384078	0.261204	-1.47041	0.14145	0.629474
NVE3060	34.2265	-0.534487	0.364164	-1.46771	0.142184	0.629587
NVE14413	24.7072	0.621687	0.423942	1.46644	0.142528	0.629748
NVE17750	16.2013	-0.682181	0.465402	-1.46579	0.142706	0.629748
NVE17755	8.66571	0.827238	0.564511	1.46541	0.14281	0.629748
NVE23914	17.1893	0.683538	0.466	1.46682	0.142425	0.629748
NVE12388	9.27187	0.797172	0.545461	1.46146	0.143888	0.630696
NVE15009	109.133	0.368174	0.25187	1.46176	0.143806	0.630696
NVE18230	14.7022	-0.679681	0.464897	-1.462	0.14374	0.630696
NVE19020	27.1461	-0.570653	0.390488	-1.46138	0.14391	0.630696
NVE9565	21.1198	-0.638638	0.436756	-1.46223	0.143678	0.630696
NVE9856	29.5084	0.552343	0.37795	1.46142	0.143901	0.630696
NVE14762	12.8998	-0.706568	0.484507	-1.45832	0.144752	0.631244
NVE18648	8.092	0.794877	0.544625	1.45949	0.144429	0.631244
NVE20804	35.5933	-0.529374	0.362925	-1.45863	0.144666	0.631244
NVE210	14.6178	-0.68801	0.472045	-1.45751	0.144976	0.631244
NVE23196	75.9449	0.415399	0.284982	1.45763	0.144941	0.631244
NVE8438	19.1982	0.664768	0.456205	1.45717	0.145069	0.631244
NVE8918	11.9524	0.748827	0.513554	1.45813	0.144806	0.631244
NVE4112	15.8268	-0.667919	0.458806	-1.45578	0.145455	0.632276
NVE18782	10.2481	0.766931	0.527482	1.45395	0.145961	0.633217
NVE8150	23.6077	-0.675832	0.464833	-1.45392	0.145967	0.633217
NVE22987	14.1523	-0.692948	0.4777	-1.45059	0.146893	0.636585
NVE12171	11.3989	-0.746479	0.514835	-1.44994	0.147076	0.636732
NVE10365	11.5537	0.735153	0.508992	1.44433	0.148646	0.642228
NVE15019	11.7207	0.753093	0.521397	1.44438	0.148633	0.642228
NVE14931	13.0306	-0.719546	0.498787	-1.44259	0.149136	0.643695
NVE10184	11.4779	0.730281	0.507602	1.43869	0.150239	0.646325
NVE15772	72.8171	-0.414255	0.288183	-1.43747	0.150584	0.646325
NVE19871	72.2614	-0.414117	0.28793	-1.43826	0.150361	0.646325
NVE4434	6.03819	-0.828521	0.576196	-1.43792	0.150458	0.646325
NVE6055	11.6473	-0.709946	0.493969	-1.43723	0.150653	0.646325
NVE7746	360.663	-0.279518	0.194421	-1.4377	0.15052	0.646325
NVE20944	8.57746	0.769214	0.535885	1.43541	0.151171	0.647589
NVE22068	10.7732	0.730392	0.508938	1.43513	0.151251	0.647589
NVE11228	37.8893	0.493249	0.344756	1.43072	0.152511	0.649073
NVE11351	5.41168	0.841289	0.588177	1.43033	0.152621	0.649073
NVE20428	13.135	-0.691399	0.482775	-1.43213	0.152105	0.649073
NVE22485	15.694	0.684843	0.478704	1.43062	0.15254	0.649073
NVE23542	8.70403	-0.798146	0.558274	-1.42967	0.152812	0.649073
NVE24762	9.04285	-0.760182	0.531211	-1.43104	0.152419	0.649073
NVE3662	10.9989	-0.721559	0.504667	-1.42977	0.152782	0.649073
NVE9550	5.34054	0.849055	0.593473	1.43065	0.152529	0.649073
NVE13042	44.5392	-0.511733	0.358427	-1.42772	0.153373	0.650162
NVE22998	8.28209	0.785218	0.549827	1.42812	0.153258	0.650162
NVE21767	6.61097	-0.808903	0.566844	-1.42703	0.153571	0.650357
NVE4018	6.88805	0.809647	0.568618	1.42388	0.15448	0.653557
NVE11872	5.94424	-0.811873	0.572931	-1.41705	0.156468	0.653593
NVE12406	55.6959	-0.460134	0.323813	-1.42099	0.15532	0.653593
NVE13931	5.38004	-0.845723	0.594884	-1.42166	0.155125	0.653593
NVE15866	8.30257	-0.775738	0.546982	-1.41822	0.156128	0.653593
NVE16434	7.83636	0.812211	0.57122	1.42189	0.155059	0.653593
NVE17005	12.2047	-0.713234	0.503753	-1.41584	0.156822	0.653593
NVE21299	47.866	0.518998	0.365915	1.41836	0.156086	0.653593
NVE24073	35.8511	0.54117	0.381392	1.41893	0.155918	0.653593
NVE3813	22.187	-0.592675	0.41815	-1.41737	0.156374	0.653593
NVE396	7.67216	-0.786602	0.554099	-1.4196	0.155723	0.653593
NVE4343	8.79995	-0.771886	0.54573	-1.41441	0.157242	0.653593
NVE4789	8.0112	-0.784861	0.554694	-1.41494	0.157085	0.653593
NVE5613	17.573	-0.684376	0.483794	-1.4146	0.157186	0.653593
NVE6161	39.9462	0.49774	0.351239	1.4171	0.156455	0.653593
NVE7733	11.606	0.708344	0.49922	1.4189	0.155927	0.653593
NVE8280	96.1893	-0.434493	0.306705	-1.41665	0.156586	0.653593
NVE8749	64.6602	-0.448273	0.316795	-1.41503	0.157061	0.653593
NVE9009	6.99629	-0.798824	0.561455	-1.42278	0.154801	0.653593
NVE11712	25.828	-0.557838	0.394988	-1.41229	0.157865	0.655185
NVE1398	10.3975	0.736585	0.522022	1.41102	0.158238	0.655185
NVE20263	19.3906	0.606418	0.429622	1.41152	0.158092	0.655185
NVE21635	261.385	0.327197	0.231732	1.41196	0.157961	0.655185
NVE25663	34.8249	-0.614923	0.436235	-1.40961	0.158654	0.656272
NVE12012	49.0108	0.48444	0.343796	1.40909	0.158808	0.656274
NVE8017	21.9724	0.617516	0.438569	1.40803	0.159123	0.656941
NVE16463	15.5637	0.645793	0.458972	1.40704	0.159415	0.657509
NVE9919	32.3771	-0.534358	0.379966	-1.40633	0.159626	0.657745
NVE25362	19.845	0.608148	0.432717	1.40542	0.159898	0.658229
NVE16137	21.2383	0.635209	0.453628	1.40029	0.161428	0.662613
NVE22738	77.4241	0.399755	0.285379	1.40079	0.161278	0.662613
NVE3919	6.27083	0.816527	0.583023	1.4005	0.161362	0.662613
NVE25476	19.5017	0.606392	0.433215	1.39975	0.161589	0.662639
NVE10118	18.5284	-0.611758	0.437831	-1.39725	0.16234	0.662797
NVE11288	6.56573	0.809437	0.579444	1.39692	0.162438	0.662797
NVE11819	21.5617	0.577893	0.413767	1.39666	0.162515	0.662797
NVE18729	7.58782	0.774642	0.554369	1.39734	0.162311	0.662797
NVE20812	12.6174	-0.695712	0.49836	-1.396	0.162713	0.662797
NVE25278	17.8686	0.649895	0.465378	1.39649	0.162568	0.662797
NVE5935	11.4775	-0.699211	0.499908	-1.39868	0.161909	0.662797
NVE18471	5.28802	0.817724	0.586911	1.39327	0.163539	0.664261
NVE6309	49.9922	-0.487766	0.349942	-1.39385	0.163363	0.664261
NVE7602	8.44317	-0.750279	0.538453	-1.3934	0.1635	0.664261
NVE10150	23.4733	0.592821	0.42605	1.39143	0.164094	0.664333
NVE12123	12.6555	0.692265	0.497205	1.39231	0.163828	0.664333
NVE13240	89.0757	0.364113	0.261831	1.39064	0.164334	0.664333
NVE14251	230.544	-0.295381	0.21233	-1.39114	0.164183	0.664333
NVE17578	89.2559	-0.423635	0.304474	-1.39137	0.164114	0.664333
NVE16897	90.0428	-0.434701	0.312878	-1.38936	0.164723	0.664646
NVE17553	5.31188	0.825378	0.593914	1.38973	0.164612	0.664646
NVE24322	86.6493	-0.405677	0.292219	-1.38826	0.165058	0.66525
NVE800	49.6129	-0.475681	0.342747	-1.38785	0.165184	0.66525
NVE7574	63.244	0.418635	0.30201	1.38616	0.165697	0.666689
NVE8143	5.45637	-0.804772	0.582383	-1.38186	0.167015	0.671358
NVE5478	80.3893	-0.369058	0.267221	-1.3811	0.167249	0.671669
NVE12215	9.80649	0.73397	0.532378	1.37866	0.167999	0.674048
NVE23436	317.976	-0.43122	0.313282	-1.37646	0.168679	0.676139
NVE24749	132.57	-0.341671	0.248319	-1.37594	0.168841	0.676157
NVE1555	16.7976	-0.60918	0.443113	-1.37477	0.169202	0.676916
NVE18162	5.78546	-0.826837	0.602214	-1.373	0.169754	0.676916
NVE18197	18.3127	-0.601342	0.438039	-1.3728	0.169813	0.676916
NVE2978	223.408	-0.324789	0.236482	-1.37342	0.169621	0.676916
NVE7958	13.6915	-0.659353	0.480308	-1.37277	0.169823	0.676916
NVE20452	8.93359	0.752959	0.549136	1.37117	0.170322	0.678272
NVE10486	55.7737	0.438947	0.320645	1.36895	0.171016	0.678757
NVE2093	22.7587	0.6053	0.441799	1.37008	0.170662	0.678757
NVE22054	13.2411	0.670421	0.489603	1.36932	0.1709	0.678757
NVE3651	7.06657	0.767192	0.560508	1.36874	0.171079	0.678757
NVE22965	24.5495	0.575324	0.421093	1.36626	0.171856	0.681208
NVE16292	25.1866	0.543958	0.398385	1.36541	0.172125	0.68128
NVE270	5.36482	-0.797584	0.584229	-1.36519	0.172193	0.68128
NVE11754	8.89209	0.728332	0.533894	1.36419	0.172509	0.681401
NVE21828	15.6812	0.638292	0.467929	1.36408	0.172543	0.681401
NVE21119	7.83132	0.781183	0.573353	1.36248	0.173046	0.681498
NVE22021	11.7227	-0.701887	0.51509	-1.36265	0.172993	0.681498
NVE22447	6.60436	0.784278	0.575551	1.36266	0.172991	0.681498
NVE11357	100.583	-0.385677	0.284792	-1.35424	0.17566	0.683444
NVE11858	50.2368	-0.482598	0.356005	-1.3556	0.175228	0.683444
NVE12454	13.2576	0.670422	0.49316	1.35944	0.174007	0.683444
NVE17621	14.3738	0.664933	0.491236	1.35359	0.175866	0.683444
NVE17759	23.7198	0.551089	0.4072	1.35336	0.175939	0.683444
NVE19165	221.623	-0.372193	0.274898	-1.35393	0.175758	0.683444
NVE20391	10.6809	0.70167	0.518156	1.35417	0.175682	0.683444
NVE22504	9.597	0.724448	0.534371	1.3557	0.175194	0.683444
NVE24737	6.1782	-0.779928	0.574187	-1.35832	0.174363	0.683444
NVE26015	55.2648	0.423969	0.312502	1.35669	0.174878	0.683444
NVE4657	9.54622	-0.720325	0.531884	-1.35429	0.175644	0.683444
NVE5022	52.7695	-0.478715	0.353061	-1.3559	0.175132	0.683444
NVE6337	15.415	-0.637845	0.470233	-1.35644	0.174958	0.683444
NVE7654	121.825	-0.331421	0.244276	-1.35675	0.174861	0.683444
NVE9447	9.84199	0.720803	0.530689	1.35824	0.174388	0.683444
NVE17992	70.4109	-0.479119	0.35424	-1.35253	0.176207	0.683863
NVE15612	14.5545	-0.642465	0.475544	-1.35101	0.176692	0.684503
NVE16645	22.6032	-0.564765	0.417937	-1.35132	0.176594	0.684503
NVE12729	7.30901	0.759684	0.56419	1.3465	0.17814	0.684525
NVE1283	11.2379	0.687329	0.51001	1.34768	0.177762	0.684525
NVE15096	18.2344	0.610079	0.45258	1.348	0.177658	0.684525
NVE17213	11.0514	0.687929	0.509835	1.34932	0.177235	0.684525
NVE17416	8.76617	0.741115	0.550071	1.34731	0.177881	0.684525
NVE1824	12.6655	-0.698879	0.518561	-1.34773	0.177746	0.684525
NVE5001	7.98027	-0.746219	0.552607	-1.35036	0.1769	0.684525
NVE6308	11.527	-0.688102	0.509846	-1.34963	0.177136	0.684525
NVE8878	11.168	-0.686446	0.509767	-1.34659	0.178113	0.684525
NVE7444	14.7697	-0.64401	0.478702	-1.34532	0.17852	0.685371
NVE23086	21.378	-0.587827	0.437111	-1.3448	0.178691	0.685408
NVE2609	59.3309	0.445589	0.331666	1.34349	0.179114	0.686417
NVE3835	25.764	0.542548	0.404136	1.34249	0.179438	0.687042
NVE20040	18.0583	-0.605002	0.451856	-1.33893	0.180595	0.690852
NVE19344	19.2931	0.593785	0.443794	1.33798	0.180905	0.691418
NVE13451	7.606	0.740829	0.554276	1.33657	0.181363	0.692549
NVE11538	33.9172	0.633864	0.474957	1.33457	0.182017	0.693807
NVE21581	6.52285	-0.765081	0.573218	-1.33471	0.18197	0.693807
NVE3357	19.0077	0.577479	0.432967	1.33377	0.182279	0.694189
NVE10120	30.5171	-0.499635	0.375637	-1.3301	0.183485	0.694447
NVE11849	215.232	-0.328176	0.246273	-1.33257	0.182674	0.694447
NVE17153	11.655	0.679996	0.510319	1.33249	0.182698	0.694447
NVE18357	27.5062	0.516034	0.387642	1.33121	0.183119	0.694447
NVE23046	13.417	0.671056	0.504112	1.33117	0.183135	0.694447
NVE4122	5.84401	-0.763026	0.573603	-1.33023	0.183441	0.694447
NVE9761	6.63115	-0.75511	0.567318	-1.33102	0.183184	0.694447
NVE13308	137.309	-0.328911	0.247618	-1.3283	0.184079	0.694726
NVE1397	30.2275	0.50571	0.380587	1.32876	0.183927	0.694726
NVE5940	9.75459	-0.737459	0.555105	-1.3285	0.184012	0.694726
NVE701	8.34716	-0.721227	0.543131	-1.32791	0.184209	0.694726
NVE17423	35.9251	-0.469054	0.353674	-1.32624	0.184762	0.695583
NVE457	7.86801	-0.728025	0.548771	-1.32665	0.184626	0.695583
NVE15718	8.78221	-0.713469	0.538212	-1.32563	0.184963	0.695728
NVE11316	10.4848	0.688229	0.519597	1.32454	0.185323	0.696467
NVE14031	6.73599	-0.73944	0.55847	-1.32405	0.185488	0.696475
NVE21904	18.3377	0.589635	0.446601	1.32027	0.186744	0.700578
NVE15250	5.88257	0.775507	0.587627	1.31973	0.186926	0.700646
NVE20288	8.90377	0.70654	0.535871	1.31849	0.18734	0.700998
NVE9996	106.816	0.335463	0.254435	1.31846	0.187348	0.700998
NVE11671	11.259	0.66202	0.502826	1.3166	0.187973	0.702719
NVE2084	24.4415	-0.579542	0.440381	-1.316	0.188174	0.702819
NVE7354	8.19799	-0.719629	0.547022	-1.31554	0.188328	0.702819
NVE21396	10.1157	0.684291	0.520478	1.31473	0.188599	0.703215
NVE11919	10.0134	-0.731792	0.556939	-1.31395	0.188862	0.70358
NVE6330	40.01	-0.476693	0.362981	-1.31327	0.189091	0.703821
NVE11221	22.9023	-0.569847	0.434423	-1.31173	0.189611	0.703915
NVE18323	23.0131	0.647309	0.493338	1.3121	0.189486	0.703915
NVE22705	6.50936	-0.737711	0.562295	-1.31196	0.189532	0.703915
NVE10435	6.94372	-0.732397	0.559672	-1.30862	0.190663	0.705269
NVE21516	64.5305	-0.415782	0.317983	-1.30756	0.191022	0.705269
NVE22536	6.74286	0.770348	0.589293	1.30724	0.191131	0.705269
NVE3460	15.7228	0.605828	0.462633	1.30952	0.190358	0.705269
NVE722	12.3582	-0.660833	0.50535	-1.30767	0.190984	0.705269
NVE7652	52.7227	-0.434177	0.331738	-1.30879	0.190604	0.705269
NVE9575	23.7808	-0.541196	0.413469	-1.30892	0.190563	0.705269
NVE14057	6.99276	-0.740188	0.566656	-1.30624	0.191471	0.705916
NVE17586	8.72861	-0.692322	0.530334	-1.30544	0.191742	0.706304
NVE11768	25.4908	0.518952	0.397862	1.30435	0.192114	0.707065
NVE3920	7.33718	-0.717606	0.550752	-1.30296	0.19259	0.707969
NVE5882	7.97437	0.714965	0.54885	1.30266	0.192691	0.707969
NVE4901	11.9377	-0.643738	0.494733	-1.30118	0.193196	0.708606
NVE8972	13.5631	-0.645417	0.495951	-1.30137	0.193131	0.708606
NVE14575	23.7936	-0.546704	0.420801	-1.2992	0.193876	0.710406
NVE6535	33.2165	0.487887	0.37565	1.29878	0.194019	0.710406
NVE10979	11.7732	0.666318	0.513999	1.29634	0.194858	0.71281
NVE13632	10.3991	-0.693025	0.535236	-1.2948	0.195389	0.71281
NVE2003	5.85569	-0.751373	0.580457	-1.29445	0.19551	0.71281
NVE22575	7.26971	0.722889	0.558344	1.2947	0.195423	0.71281
NVE4969	92.6416	-0.345008	0.26651	-1.29454	0.195479	0.71281
NVE21082	8.19243	0.697455	0.539206	1.29349	0.195843	0.713417
NVE2638	31.8626	0.477402	0.369395	1.29239	0.196223	0.714191
NVE16117	13.7182	-0.618535	0.478985	-1.29135	0.196584	0.714895
NVE12501	9.02526	-0.67996	0.526767	-1.29082	0.196767	0.714952
NVE17751	98.2093	-0.344944	0.267457	-1.28972	0.197149	0.715732
NVE16466	81.8903	-0.361305	0.280567	-1.28777	0.197827	0.717584
NVE11784	8.11935	0.718112	0.55876	1.28519	0.198726	0.718509
NVE12791	513.441	-0.306549	0.238646	-1.28454	0.198954	0.718509
NVE22050	5.38201	0.767381	0.598028	1.28319	0.199427	0.718509
NVE2639	5.57514	0.749634	0.583858	1.28393	0.199165	0.718509
NVE4886	70.3302	-0.403459	0.314047	-1.28471	0.198893	0.718509
NVE6641	7.70772	-0.717999	0.558377	-1.28587	0.198489	0.718509
NVE7646	117.105	-0.421214	0.328141	-1.28364	0.199269	0.718509
NVE9091	8.5551	0.697602	0.542518	1.28586	0.198492	0.718509
NVE19226	5.50436	0.75245	0.586829	1.28223	0.199762	0.719109
NVE10622	42.5287	0.42962	0.336582	1.27642	0.201808	0.71953
NVE11238	20.7897	-0.547842	0.427962	-1.28012	0.200504	0.71953
NVE14049	8.18536	0.713274	0.55803	1.2782	0.201179	0.71953
NVE15534	6.04531	0.75061	0.586634	1.27952	0.200714	0.71953
NVE17181	8.177	0.708366	0.555077	1.27616	0.2019	0.71953
NVE17839	11.5164	0.650328	0.509241	1.27705	0.201583	0.71953
NVE23128	5.34182	-0.744626	0.582142	-1.27911	0.200857	0.71953
NVE4297	79.2734	-0.365597	0.285509	-1.28051	0.200366	0.71953
NVE627	6.79909	0.741309	0.579799	1.27856	0.201052	0.71953
NVE6699	10.2043	0.684192	0.534663	1.27967	0.200661	0.71953
NVE7849	15.475	0.600634	0.470332	1.27704	0.201588	0.71953
NVE9901	25.5997	-0.53468	0.418653	-1.27714	0.201551	0.71953
NVE22097	5.82338	-0.736524	0.577515	-1.27533	0.202191	0.71997
NVE23798	17.4995	0.594817	0.466719	1.27446	0.202499	0.720465
NVE8298	7.35864	0.728441	0.571825	1.27389	0.202703	0.720591
NVE11241	284.225	-0.271036	0.212877	-1.27321	0.202945	0.720851
NVE14758	7.43754	-0.732722	0.576047	-1.27198	0.203379	0.721193
NVE5450	26.5979	-0.501307	0.393976	-1.27243	0.20322	0.721193
NVE15617	19.5833	0.607895	0.478526	1.27035	0.20396	0.721535
NVE17332	8.79632	-0.681174	0.536636	-1.26934	0.204319	0.721535
NVE2875	407.51	0.313465	0.246886	1.26968	0.204199	0.721535
NVE6758	26.0084	-0.510942	0.402519	-1.26936	0.204312	0.721535
NVE7867	17.1862	-0.57212	0.450715	-1.26936	0.204313	0.721535
NVE907	9.75184	0.725979	0.572229	1.26868	0.204554	0.721765
NVE12683	7.54214	-0.708026	0.558677	-1.26733	0.205038	0.722877
NVE20199	410.529	0.260233	0.205764	1.26472	0.205972	0.725573
NVE21151	60.4927	-0.389012	0.308193	-1.26224	0.206863	0.727512
NVE3042	26.0603	0.500337	0.396355	1.26234	0.206825	0.727512
NVE10246	43.0321	-0.429407	0.340537	-1.26097	0.20732	0.727838
NVE22496	8.5993	0.677245	0.537257	1.26056	0.207467	0.727838
NVE9268	32.0495	-0.474147	0.375961	-1.26116	0.207252	0.727838
NVE25540	49.5666	-0.463376	0.367972	-1.25927	0.207933	0.728876
NVE11760	10.814	0.670719	0.533402	1.25744	0.208596	0.729999
NVE7703	26.6376	0.564634	0.448952	1.25767	0.208511	0.729999
NVE9806	29.8907	-0.494396	0.394421	-1.25347	0.210034	0.734432
NVE4152	20.2499	-0.528744	0.422009	-1.25292	0.210234	0.734531
NVE14089	41.1272	-0.419143	0.33468	-1.25237	0.210435	0.734632
NVE20401	13.7401	-0.614697	0.492035	-1.24929	0.211557	0.736144
NVE21312	46.6007	-0.448687	0.359041	-1.24968	0.211416	0.736144
NVE3574	22.9647	-0.516688	0.413119	-1.2507	0.211045	0.736144
NVE5424	28.0818	0.521144	0.417111	1.24941	0.211514	0.736144
NVE16843	214.328	-0.28468	0.228048	-1.24833	0.211909	0.736769
NVE17456	15.8795	-0.573339	0.459681	-1.24725	0.212305	0.737268
NVE23580	6.1622	0.739677	0.593166	1.247	0.212398	0.737268
NVE15290	8.37144	0.706792	0.56749	1.24547	0.212959	0.737418
NVE15626	9.78709	-0.644827	0.517687	-1.24559	0.212914	0.737418
NVE7667	135.972	-0.348584	0.279814	-1.24577	0.212849	0.737418
NVE24206	22.5418	-0.534849	0.429798	-1.24442	0.213346	0.738042
NVE3270	40.9531	0.446022	0.358527	1.24404	0.213485	0.738042
NVE21003	1178.72	-0.217721	0.175155	-1.24302	0.21386	0.738742
NVE13548	21.3082	-0.519634	0.418692	-1.24109	0.214573	0.740607
NVE1746	14.9481	0.584421	0.471098	1.24055	0.214772	0.740693
NVE16871	1022.97	-0.605829	0.488686	-1.23971	0.215083	0.741168
NVE1461	9.06817	0.671574	0.542528	1.23786	0.215768	0.741671
NVE17844	11.7926	-0.632362	0.511611	-1.23602	0.216451	0.741671
NVE21714	12.9787	0.60975	0.493112	1.23654	0.21626	0.741671
NVE21897	65.651	0.3598	0.291201	1.23557	0.216617	0.741671
NVE22465	6.13963	-0.705205	0.570211	-1.23674	0.216183	0.741671
NVE23320	9.05162	-0.655763	0.530354	-1.23646	0.216287	0.741671
NVE3468	8.79529	-0.659388	0.532849	-1.23748	0.21591	0.741671
NVE8640	122.649	0.407251	0.328771	1.2387	0.215455	0.741671
NVE8561	8.59372	-0.68274	0.552861	-1.23492	0.216859	0.741906
NVE12260	9.571	-0.656058	0.532371	-1.23233	0.217825	0.742331
NVE1377	23.6231	-0.533017	0.432901	-1.23127	0.218222	0.742331
NVE14070	29.9788	-0.500036	0.406238	-1.23089	0.218362	0.742331
NVE14745	71.5867	0.369366	0.299914	1.23157	0.218109	0.742331
NVE17233	5.51863	-0.720787	0.58515	-1.2318	0.218025	0.742331
NVE20986	17.2392	-0.566285	0.459123	-1.23341	0.217424	0.742331
NVE5438	150.102	-0.317325	0.257405	-1.23279	0.217656	0.742331
NVE6252	223.826	-0.295758	0.240285	-1.23086	0.218373	0.742331
NVE22479	8.82041	-0.653684	0.532018	-1.22869	0.21919	0.744513
NVE22552	7.18252	-0.679117	0.553401	-1.22717	0.219759	0.744671
NVE24723	7.19271	-0.6877	0.559989	-1.22806	0.219424	0.744671
NVE809	7.25517	0.714352	0.581972	1.22747	0.219647	0.744671
NVE1384	36.1717	0.427104	0.348253	1.22642	0.220042	0.745038
NVE24527	5.93972	0.705774	0.575977	1.22535	0.220444	0.745808
NVE24144	34.2991	-0.48863	0.399625	-1.22272	0.221435	0.748166
NVE5470	6.67342	0.709927	0.580682	1.22257	0.221491	0.748166
NVE13776	6.85032	0.690204	0.564863	1.2219	0.221747	0.748438
NVE4746	6.90752	-0.693351	0.567726	-1.22128	0.221982	0.74864
NVE9056	40.3777	0.447046	0.366248	1.22061	0.222233	0.748899
NVE19012	10.0641	-0.633918	0.519718	-1.21973	0.222565	0.748907
NVE19133	15.1148	0.590635	0.484254	1.21968	0.222586	0.748907
NVE11019	26.051	0.517242	0.425033	1.21694	0.223626	0.750631
NVE25062	5.68915	0.724018	0.594673	1.21751	0.223412	0.750631
NVE293	27.5792	0.481734	0.395711	1.21739	0.223456	0.750631
NVE24784	14.0501	0.631315	0.519097	1.21618	0.223917	0.751017
NVE24323	7.84166	0.705092	0.579987	1.2157	0.224098	0.751036
NVE9032	86.0569	0.345766	0.284633	1.21478	0.22445	0.751626
NVE24611	60.6662	-0.385782	0.317697	-1.21431	0.22463	0.751641
NVE20050	13.9109	0.603296	0.497335	1.21306	0.225108	0.752649
NVE12966	46.4977	-0.389301	0.322043	-1.20885	0.226722	0.755273
NVE1730	13.1569	0.587052	0.485838	1.20833	0.226921	0.755273
NVE19588	71.3932	-0.369951	0.30629	-1.20785	0.227106	0.755273
NVE20880	10.8917	-0.62179	0.515171	-1.20696	0.227449	0.755273
NVE21538	5.37792	-0.700478	0.579709	-1.20833	0.226922	0.755273
NVE22528	15.744	0.573408	0.474187	1.20924	0.226569	0.755273
NVE5916	10.6733	-0.674523	0.558191	-1.20841	0.226891	0.755273
NVE8642	427.407	0.257054	0.212961	1.20705	0.227414	0.755273
NVE9638	19.5451	0.536491	0.444532	1.20687	0.227483	0.755273
NVE11772	55.303	-0.423828	0.351607	-1.2054	0.228047	0.755384
NVE12920	9.22165	-0.637385	0.528621	-1.20575	0.227914	0.755384
NVE13040	188.288	0.292112	0.242297	1.2056	0.227973	0.755384
NVE13702	10.8336	0.624078	0.518939	1.2026	0.22913	0.756152
NVE15189	50.1416	-0.389615	0.323957	-1.20267	0.229102	0.756152
NVE17192	9.66216	0.627762	0.522041	1.20252	0.229164	0.756152
NVE21971	22.7973	0.522821	0.43456	1.2031	0.228936	0.756152
NVE24280	93.5252	0.374241	0.310934	1.2036	0.228743	0.756152
NVE8437	27.4108	-0.472847	0.393592	-1.20137	0.229609	0.757037
NVE8765	5.57269	-0.700877	0.584	-1.20013	0.230088	0.758032
NVE23133	8.91535	-0.656982	0.547844	-1.19921	0.230446	0.758515
NVE560	14.6563	-0.557529	0.465057	-1.19884	0.23059	0.758515
NVE17945	17.3587	0.57731	0.482379	1.1968	0.231385	0.758793
NVE20402	63.1917	-0.350704	0.293035	-1.1968	0.231385	0.758793
NVE2207	6.58224	-0.67714	0.565305	-1.19783	0.230983	0.758793
NVE9105	13.696	-0.597231	0.498833	-1.19726	0.231207	0.758793
NVE25333	6.26905	0.691402	0.578531	1.1951	0.232048	0.760383
NVE13794	5.88504	-0.689577	0.57835	-1.19232	0.233137	0.761055
NVE16360	10.2602	-0.62631	0.525295	-1.1923	0.233143	0.761055
NVE1926	5.71213	-0.71298	0.597458	-1.19335	0.23273	0.761055
NVE9227	6.55394	-0.687006	0.57596	-1.1928	0.232948	0.761055
NVE9475	45.9407	0.384256	0.3219	1.19371	0.232591	0.761055
NVE19113	65.8072	0.367355	0.308238	1.19179	0.233343	0.761127
NVE19991	25.604	0.469722	0.394297	1.19129	0.23354	0.761188
NVE3057	5.77278	0.689092	0.578768	1.19062	0.233803	0.761464
NVE13447	32.9817	0.441611	0.371218	1.18963	0.234193	0.762154
NVE21732	31.9414	0.45241	0.380462	1.18911	0.234398	0.762239
NVE3476	9.37678	-0.643075	0.541116	-1.18842	0.234667	0.762533
NVE13021	17.4154	-0.53813	0.453171	-1.18748	0.23504	0.762587
NVE20719	7.06405	-0.65787	0.553925	-1.18765	0.23497	0.762587
NVE1147	5.67389	0.683864	0.57644	1.18636	0.235481	0.762823
NVE15454	15.2118	-0.550602	0.464551	-1.18523	0.235925	0.762823
NVE25752	17.5476	0.533918	0.450553	1.18503	0.236006	0.762823
NVE2987	43.8768	-0.475055	0.400362	-1.18656	0.2354	0.762823
NVE5461	26.1548	-0.463998	0.391277	-1.18585	0.23568	0.762823
NVE15819	8.53052	-0.6468	0.546791	-1.1829	0.236848	0.764967
NVE11411	7.58639	0.665819	0.563534	1.18151	0.237402	0.766176
NVE14591	13.3529	0.583557	0.494108	1.18103	0.23759	0.766206
NVE1678	7.16854	0.695094	0.589491	1.17914	0.238342	0.767964
NVE16799	19.6586	0.531028	0.450498	1.17876	0.238495	0.767964
NVE22207	6.27627	0.678497	0.576949	1.17601	0.239591	0.770259
NVE2447	14.7877	0.565594	0.481105	1.17562	0.239748	0.770259
NVE6268	8.28613	-0.643938	0.54742	-1.17631	0.239469	0.770259
NVE10404	696.161	0.234015	0.199213	1.1747	0.240114	0.770276
NVE24743	30.2363	-0.435198	0.370411	-1.1749	0.240033	0.770276
NVE16354	6.39329	-0.682395	0.581417	-1.17368	0.240525	0.771015
NVE5800	6.58336	0.670937	0.571974	1.17302	0.240787	0.771278
NVE16534	20.2482	-0.516531	0.440839	-1.1717	0.241317	0.772394
NVE17036	12.2407	-0.576114	0.493011	-1.16856	0.24258	0.774118
NVE4687	38.2639	0.413683	0.353904	1.16891	0.242438	0.774118
NVE6895	22.2273	0.50087	0.428136	1.16989	0.242047	0.774118
NVE7550	9.84503	0.611705	0.52313	1.16932	0.242276	0.774118
NVE12463	33.2634	0.435992	0.373443	1.16749	0.243011	0.774916
NVE16415	9.81175	-0.615196	0.527152	-1.16702	0.243202	0.774947
NVE11220	23.8849	-0.476313	0.409432	-1.16335	0.244687	0.775028
NVE12668	182.903	0.261956	0.225421	1.16207	0.245206	0.775028
NVE13775	12.1968	-0.575076	0.493819	-1.16455	0.244202	0.775028
NVE14884	7.80741	0.633754	0.546778	1.15907	0.246427	0.775028
NVE15980	14.2143	-0.572575	0.49256	-1.16245	0.245054	0.775028
NVE17637	26.0001	0.463796	0.397961	1.16543	0.243845	0.775028
NVE20463	15.8685	0.543013	0.468434	1.15921	0.246371	0.775028
NVE22289	410.078	-0.243788	0.210061	-1.16056	0.245821	0.775028
NVE22408	9.22172	0.623356	0.537495	1.15974	0.246154	0.775028
NVE22788	87.2786	0.316956	0.272234	1.16428	0.24431	0.775028
NVE23987	9.82944	0.609778	0.526367	1.15847	0.246674	0.775028
NVE24530	13.7538	-0.608633	0.522574	-1.16468	0.244147	0.775028
NVE25211	206.727	0.252723	0.218024	1.15915	0.246394	0.775028
NVE25490	14.0212	0.564583	0.485177	1.16366	0.24456	0.775028
NVE26023	103.59	-0.329944	0.28309	-1.16551	0.243813	0.775028
NVE427	12.7021	0.593486	0.512272	1.15854	0.246644	0.775028
NVE5554	14.8987	0.541388	0.466392	1.1608	0.245723	0.775028
NVE7197	13.9123	-0.583165	0.503002	-1.15937	0.246306	0.775028
NVE8006	7.53654	-0.651202	0.561487	-1.15978	0.246138	0.775028
NVE15183	23.3312	0.478179	0.413095	1.15755	0.247048	0.775632
NVE12141	35.6153	0.415831	0.359877	1.15548	0.247893	0.777643
NVE4516	269.413	-0.241402	0.20899	-1.15509	0.248052	0.777643
NVE10011	25.9162	-0.453334	0.393006	-1.1535	0.248704	0.778542
NVE5386	13.787	0.55454	0.480576	1.15391	0.248538	0.778542
NVE19527	17.9668	0.513927	0.44578	1.15287	0.248963	0.778784
NVE18087	40.2067	0.388018	0.336782	1.15214	0.249265	0.779158
NVE18330	124.096	0.305402	0.265382	1.1508	0.249813	0.779732
NVE21947	13.1893	-0.577501	0.501657	-1.15119	0.249656	0.779732
NVE10218	5.70918	-0.675112	0.587386	-1.14935	0.250412	0.780286
NVE2417	18.5664	0.504143	0.438707	1.14916	0.250492	0.780286
NVE6239	5.69387	0.680508	0.592239	1.14904	0.250539	0.780286
NVE7617	46.5476	-0.373107	0.324878	-1.14845	0.250781	0.780472
NVE16322	414.373	-0.225704	0.196714	-1.14738	0.251227	0.781102
NVE18248	5.83509	-0.667218	0.581667	-1.14708	0.251349	0.781102
NVE11277	27.907	0.4591	0.400645	1.1459	0.251836	0.78119
NVE22896	30.2508	-0.557415	0.48671	-1.14527	0.252096	0.78119
NVE24804	30.0147	0.442834	0.386672	1.14524	0.252109	0.78119
NVE4356	13.7909	-0.538114	0.46943	-1.14631	0.251666	0.78119
NVE12989	8.80014	-0.608237	0.531578	-1.14421	0.252537	0.781949
NVE10630	6.43289	0.644779	0.57053	1.13014	0.258417	0.782171
NVE10899	7.31989	-0.643779	0.566532	-1.13635	0.25581	0.782171
NVE11320	474.535	-0.298614	0.264119	-1.1306	0.258222	0.782171
NVE11866	7.10147	0.638277	0.564604	1.13049	0.258271	0.782171
NVE12491	5.62655	0.677709	0.592964	1.14292	0.253072	0.782171
NVE14327	11.3227	-0.574927	0.506666	-1.13473	0.25649	0.782171
NVE14605	71.6699	-0.380299	0.334758	-1.13604	0.255939	0.782171
NVE15186	10.794	0.598147	0.528902	1.13092	0.258088	0.782171
NVE15549	307.735	-0.243672	0.213627	-1.14064	0.25402	0.782171
NVE15940	15.0031	-0.53377	0.467305	-1.14223	0.253358	0.782171
NVE17139	9.46324	0.635435	0.557876	1.13903	0.254692	0.782171
NVE17374	11.24	0.58226	0.510711	1.1401	0.254246	0.782171
NVE18500	51.5054	-0.368855	0.323615	-1.13979	0.254373	0.782171
NVE1864	7.76697	-0.634735	0.558686	-1.13612	0.255906	0.782171
NVE1931	109.143	-0.310059	0.273132	-1.1352	0.256292	0.782171
NVE20163	10.2606	0.591047	0.520256	1.13607	0.255928	0.782171
NVE20188	72.9039	-0.318032	0.280137	-1.13528	0.256259	0.782171
NVE20769	10.3598	0.586976	0.514335	1.14123	0.253773	0.782171
NVE2108	5.42557	0.671912	0.588386	1.14196	0.253471	0.782171
NVE21634	218.033	-0.291101	0.255954	-1.13732	0.255405	0.782171
NVE22163	68.6046	0.356349	0.315346	1.13002	0.258466	0.782171
NVE2264	14.849	-0.544344	0.479099	-1.13618	0.255881	0.782171
NVE23156	53.3008	-0.408448	0.361045	-1.1313	0.257931	0.782171
NVE23917	12.9158	-0.571469	0.500619	-1.14153	0.253651	0.782171
NVE2506	15.0443	0.521707	0.46067	1.1325	0.257426	0.782171
NVE25071	5.60361	-0.67958	0.599616	-1.13336	0.257064	0.782171
NVE3256	21.8892	-0.486556	0.427942	-1.13697	0.255553	0.782171
NVE5177	9.80339	-0.596908	0.525179	-1.13658	0.255714	0.782171
NVE6126	39.4211	0.383011	0.338542	1.13136	0.257906	0.782171
NVE7131	536.166	-0.264581	0.233139	-1.13486	0.256433	0.782171
NVE7660	11.4642	-0.587034	0.519139	-1.13078	0.258147	0.782171
NVE7804	41.0315	0.383702	0.338645	1.13305	0.257193	0.782171
NVE22280	13.336	0.55777	0.494057	1.12896	0.258915	0.782976
NVE12486	8.21096	0.606133	0.537453	1.12779	0.259409	0.783361
NVE21553	17.1163	-0.538022	0.476927	-1.1281	0.259277	0.783361
NVE18675	35.8207	-0.403881	0.358571	-1.12636	0.260012	0.783506
NVE19670	19.956	0.485436	0.430641	1.12724	0.259641	0.783506
NVE23003	16.2414	-0.526293	0.467426	-1.12594	0.260191	0.783506
NVE8227	22.7979	0.474317	0.420995	1.12666	0.259888	0.783506
NVE1402	52.363	0.389736	0.346663	1.12425	0.260907	0.784006
NVE2938	11.5756	0.564067	0.501596	1.12455	0.260782	0.784006
NVE3879	12.4623	0.562407	0.500029	1.12475	0.260695	0.784006
NVE714	6.28973	-0.641169	0.57067	-1.12354	0.261209	0.784362
NVE12866	5.88677	-0.652162	0.582184	-1.1202	0.262629	0.786532
NVE164	8.59528	-0.600085	0.535166	-1.12131	0.262157	0.786532
NVE19598	9.67355	-0.608903	0.543396	-1.12055	0.26248	0.786532
NVE23785	14.1277	0.539213	0.481394	1.12011	0.262668	0.786532
NVE13390	6.41316	0.650205	0.581765	1.11764	0.263721	0.787057
NVE20399	16.547	0.548779	0.490738	1.11827	0.26345	0.787057
NVE3630	20.3176	-0.48719	0.435728	-1.11811	0.263522	0.787057
NVE5550	89.5521	0.33413	0.298988	1.11754	0.263764	0.787057
NVE647	23.1901	-0.450527	0.403075	-1.11773	0.263684	0.787057
NVE8257	16.6654	0.505363	0.45283	1.11601	0.264418	0.788456
NVE5735	27.4768	-0.442032	0.396442	-1.115	0.264852	0.789198
NVE23032	12.9462	-0.535313	0.481767	-1.11115	0.266506	0.789722
NVE25129	8.37653	-0.602909	0.542411	-1.11153	0.266338	0.789722
NVE311	29.1018	0.452048	0.406257	1.11272	0.265831	0.789722
NVE3591	12.9345	0.536543	0.482246	1.11259	0.265884	0.789722
NVE4168	7.30968	0.619741	0.557565	1.11151	0.266347	0.789722
NVE4939	15.7175	0.530433	0.476404	1.11341	0.265533	0.789722
NVE5373	37.2594	-0.422397	0.379314	-1.11358	0.265459	0.789722
NVE7854	32.6581	-0.404325	0.363543	-1.11218	0.266061	0.789722
NVE21859	127.011	-0.276966	0.249469	-1.11022	0.266903	0.790351
NVE11940	12.6299	0.547724	0.493618	1.10961	0.267166	0.790582
NVE8635	22.1956	-0.455017	0.410459	-1.10856	0.267622	0.791382
NVE15892	49.6311	-0.423031	0.382094	-1.10714	0.268234	0.791549
NVE3370	7.06659	-0.623198	0.562802	-1.10731	0.268159	0.791549
NVE4222	7.25661	0.611904	0.552554	1.10741	0.268117	0.791549
NVE13816	215.185	-0.235016	0.212597	-1.10545	0.268963	0.792329
NVE17757	80.9988	0.319647	0.28935	1.10471	0.269286	0.792329
NVE19823	8.64648	0.590511	0.534844	1.10408	0.269559	0.792329
NVE21071	8.69666	-0.594391	0.538277	-1.10425	0.269486	0.792329
NVE25197	77.0685	0.401611	0.363792	1.10396	0.269611	0.792329
NVE3852	22.2826	0.465756	0.421301	1.10552	0.268935	0.792329
NVE12702	14.1069	0.549192	0.497789	1.10326	0.269913	0.792673
NVE13139	11.6772	-0.554688	0.503271	-1.10216	0.27039	0.793528
NVE16072	33.0478	0.429571	0.389905	1.10173	0.270578	0.793535
NVE13416	8.12722	-0.601587	0.547363	-1.09906	0.27174	0.793617
NVE13868	5.49686	0.640854	0.583087	1.09907	0.271738	0.793617
NVE21992	21.6518	-0.464474	0.423083	-1.09783	0.272278	0.793617
NVE23842	8.63136	0.589417	0.535455	1.10078	0.270994	0.793617
NVE24377	18.6164	-0.473332	0.431055	-1.09808	0.27217	0.793617
NVE4675	5.47636	0.641208	0.583527	1.09885	0.271834	0.793617
NVE4951	31.9342	-0.431462	0.392961	-1.09798	0.272215	0.793617
NVE6833	8.80384	0.619953	0.56405	1.09911	0.27172	0.793617
NVE7570	9.45131	0.582431	0.530489	1.09792	0.272242	0.793617
NVE23052	21.8417	0.469463	0.428346	1.09599	0.273084	0.794912
NVE6203	16.643	-0.50544	0.461183	-1.09596	0.273094	0.794912
NVE26108	5.92068	0.643733	0.587884	1.095	0.273516	0.795599
NVE17434	20.2378	-0.475342	0.434375	-1.09431	0.273818	0.795936
NVE10051	25.3765	-0.434053	0.398201	-1.09004	0.275697	0.798795
NVE11863	10.6529	0.569361	0.522375	1.08995	0.275737	0.798795
NVE1737	9.1921	0.581557	0.532788	1.09154	0.275037	0.798795
NVE18703	41.7895	0.376476	0.345201	1.0906	0.275449	0.798795
NVE2341	7.12329	-0.609631	0.558767	-1.09103	0.27526	0.798795
NVE5403	10.1324	-0.568901	0.522717	-1.08835	0.276439	0.800286
NVE10086	9.79973	-0.571684	0.526283	-1.08627	0.277361	0.801164
NVE18058	216.575	0.298404	0.274849	1.0857	0.277612	0.801164
NVE21608	22.4843	0.462297	0.425203	1.08724	0.276932	0.801164
NVE3396	9.57566	-0.623895	0.574729	-1.08555	0.277679	0.801164
NVE5679	10.2051	-0.560842	0.516435	-1.08599	0.277484	0.801164
NVE17077	45.111	-0.429133	0.395945	-1.08382	0.278444	0.801206
NVE17999	11.0339	0.554842	0.511504	1.08473	0.278043	0.801206
NVE20114	33.2304	0.416606	0.384171	1.08443	0.278175	0.801206
NVE5125	407.314	0.203725	0.187925	1.08407	0.278333	0.801206
NVE15211	28.5719	0.430148	0.397112	1.08319	0.278724	0.801472
NVE11894	9.18098	0.577796	0.534271	1.08146	0.27949	0.803136
NVE1456	14.8532	0.507345	0.469652	1.08026	0.280027	0.803381
NVE25781	29.1173	-0.413773	0.383271	-1.07958	0.280328	0.803381
NVE2596	7.78412	0.593786	0.549986	1.07964	0.280303	0.803381
NVE4792	29.1218	-0.429254	0.397307	-1.08041	0.27996	0.803381
NVE11569	10.4754	-0.555808	0.515815	-1.07753	0.281243	0.805462
NVE7739	11.3856	-0.53889	0.501603	-1.07434	0.282672	0.809014
NVE18340	20.0648	0.458597	0.427441	1.07289	0.28332	0.809559
NVE5909	9.34404	0.586931	0.546877	1.07324	0.283163	0.809559
NVE6746	24.8731	-0.541889	0.50519	-1.07264	0.283431	0.809559
NVE9850	21.8814	-0.444192	0.414355	-1.07201	0.283716	0.809833
NVE18027	8.54643	0.571515	0.534303	1.06965	0.284778	0.811816
NVE20175	14.5086	-0.525379	0.491184	-1.06962	0.284791	0.811816
NVE14808	15.3707	-0.509562	0.476701	-1.06893	0.2851	0.812154
NVE11348	48.4768	0.353062	0.330596	1.06796	0.28554	0.812409
NVE12727	19.2741	0.464135	0.434627	1.06789	0.285569	0.812409
NVE10026	23.7751	-0.424313	0.401405	-1.05707	0.29048	0.812848
NVE11738	46.4855	-0.341004	0.321977	-1.05909	0.289558	0.812848
NVE15687	6.50035	-0.607655	0.569775	-1.06648	0.286206	0.812848
NVE19410	40.4444	0.368459	0.346935	1.06204	0.288218	0.812848
NVE19990	7.21257	-0.588508	0.552046	-1.06605	0.286402	0.812848
NVE22411	5.31742	-0.626427	0.59144	-1.05916	0.289529	0.812848
NVE22598	11.6324	0.550281	0.517215	1.06393	0.287361	0.812848
NVE22970	14.4936	0.513154	0.483454	1.06143	0.288494	0.812848
NVE23010	13.3956	0.521916	0.492422	1.0599	0.289192	0.812848
NVE23140	51.5232	-0.343747	0.323352	-1.06307	0.287749	0.812848
NVE24423	11.5383	0.547629	0.514226	1.06496	0.286895	0.812848
NVE24486	35.1927	-0.390579	0.36926	-1.05774	0.290176	0.812848
NVE25416	5.43612	0.618557	0.584591	1.0581	0.290008	0.812848
NVE25902	8.9592	0.588617	0.551639	1.06703	0.285957	0.812848
NVE3035	5.89696	0.615512	0.577891	1.0651	0.286831	0.812848
NVE5042	82.8969	-0.309095	0.291671	-1.05974	0.289263	0.812848
NVE6498	73.0211	0.316577	0.298737	1.05972	0.289274	0.812848
NVE6792	231.467	-0.26491	0.250563	-1.05726	0.290393	0.812848
NVE6955	12.7417	-0.523313	0.49495	-1.0573	0.290373	0.812848
NVE8067	5.92825	0.615554	0.580924	1.05961	0.289321	0.812848
NVE8186	286.951	-0.262521	0.246589	-1.06461	0.287053	0.812848
NVE8498	16.0947	-0.498799	0.469356	-1.06273	0.287904	0.812848
NVE8967	14.4721	-0.528391	0.498692	-1.05955	0.289347	0.812848
NVE9205	98.7925	0.284564	0.267948	1.06201	0.28823	0.812848
NVE9737	125.191	0.250077	0.236262	1.05847	0.28984	0.812848
NVE14761	10.2714	-0.577187	0.546416	-1.05631	0.290824	0.81328
NVE12419	55.7971	-0.459291	0.436039	-1.05333	0.292191	0.816153
NVE18000	88.2248	-0.298068	0.283002	-1.05323	0.292234	0.816153
NVE8503	20.8904	-0.474177	0.451142	-1.05106	0.293231	0.818403
NVE1044	7.57319	0.582617	0.555413	1.04898	0.294188	0.818948
NVE15590	41.1214	-0.460907	0.439915	-1.04772	0.294768	0.818948
NVE16361	10.0225	-0.547655	0.522228	-1.04869	0.294322	0.818948
NVE21472	6.5554	0.615164	0.586873	1.04821	0.294543	0.818948
NVE2756	166.366	0.300701	0.286906	1.04808	0.294601	0.818948
NVE6832	5.6365	0.611096	0.582453	1.04918	0.294097	0.818948
NVE7535	5.51035	0.611481	0.583428	1.04808	0.294601	0.818948
NVE13077	32.5771	0.383457	0.366313	1.0468	0.295191	0.819591
NVE24728	33.2654	0.391945	0.374657	1.04614	0.295495	0.819902
NVE18319	9.29961	0.557193	0.533194	1.04501	0.296018	0.820288
NVE22546	28.4337	0.411132	0.393396	1.04509	0.295983	0.820288
NVE10661	24.1201	0.423701	0.406467	1.0424	0.297227	0.820502
NVE13049	6.73355	0.59406	0.569844	1.0425	0.297182	0.820502
NVE16705	22.0933	-0.441914	0.424091	-1.04203	0.2974	0.820502
NVE22695	7.98555	0.567591	0.543482	1.04436	0.296319	0.820502
NVE3216	521.924	0.281835	0.270491	1.04194	0.297439	0.820502
NVE5474	11.1501	0.524134	0.50244	1.04318	0.296866	0.820502
NVE5779	13.2932	-0.524159	0.502157	-1.04381	0.296571	0.820502
NVE1287	46.013	0.3604	0.346373	1.0405	0.29811	0.821822
NVE7228	20.5476	-0.435751	0.419028	-1.03991	0.298382	0.822041
NVE25690	17.6049	0.471982	0.454255	1.03903	0.298793	0.822644
NVE17635	106.621	-0.276085	0.266419	-1.03628	0.300072	0.825633
NVE12532	5.94806	0.595723	0.57607	1.03412	0.301082	0.827879
NVE24543	7.10853	-0.574564	0.555908	-1.03356	0.301342	0.828062
NVE8297	8.75135	-0.555137	0.537429	-1.03295	0.301628	0.828313
NVE12547	6.00068	-0.590496	0.572237	-1.03191	0.302115	0.828642
NVE6112	11.6223	0.540779	0.524079	1.03186	0.302135	0.828642
NVE20196	7.62348	0.579318	0.562037	1.03075	0.30266	0.829548
NVE10375	7.79279	-0.564158	0.551482	-1.02298	0.306315	0.830309
NVE11158	10.2502	-0.552441	0.539508	-1.02397	0.305848	0.830309
NVE11391	7.57133	0.558472	0.546205	1.02246	0.306563	0.830309
NVE12159	167.756	-0.233232	0.227141	-1.02682	0.304507	0.830309
NVE12904	23.0467	-0.454107	0.441859	-1.02772	0.304082	0.830309
NVE14868	86.6931	-0.27322	0.267465	-1.02152	0.307009	0.830309
NVE16341	5.7721	-0.586256	0.57464	-1.02021	0.307627	0.830309
NVE1636	6.29856	-0.599716	0.586953	-1.02175	0.306902	0.830309
NVE1673	259.963	0.223711	0.217493	1.02859	0.303673	0.830309
NVE17409	5.49386	0.597887	0.585427	1.02128	0.30712	0.830309
NVE18814	11.0225	0.556094	0.542908	1.02429	0.305699	0.830309
NVE18994	58.152	0.356924	0.349028	1.02262	0.306486	0.830309
NVE19422	18.7393	0.467297	0.455894	1.02501	0.305357	0.830309
NVE21228	48.2243	0.331861	0.323222	1.02673	0.304549	0.830309
NVE22359	7.50614	0.562532	0.550232	1.02236	0.306613	0.830309
NVE22495	6.5699	-0.579078	0.565998	-1.02311	0.306256	0.830309
NVE22537	5.5217	0.602273	0.584906	1.02969	0.303154	0.830309
NVE23670	29.5953	-0.407222	0.396261	-1.02766	0.304109	0.830309
NVE2419	5.42532	0.599457	0.587325	1.02066	0.307417	0.830309
NVE2834	24.0352	-0.442497	0.432868	-1.02225	0.306665	0.830309
NVE4900	14.0299	-0.512502	0.502235	-1.02044	0.307519	0.830309
NVE538	20.9111	0.475487	0.462747	1.02753	0.30417	0.830309
NVE7261	5.55308	0.596449	0.581847	1.0251	0.305318	0.830309
NVE9339	7.07291	0.57025	0.559146	1.01986	0.307795	0.830309
NVE938	21.7858	-0.416578	0.407939	-1.02118	0.30717	0.830309
NVE14439	6.20402	-0.596599	0.58676	-1.01677	0.309263	0.831039
NVE18105	7.95519	0.553051	0.543679	1.01724	0.30904	0.831039
NVE19424	18.2185	-0.456946	0.449489	-1.01659	0.309349	0.831039
NVE20576	217.199	-0.221441	0.217411	-1.01854	0.308424	0.831039
NVE230	5.36414	0.589117	0.579172	1.01717	0.309072	0.831039
NVE3358	10.6789	0.533354	0.524706	1.01648	0.3094	0.831039
NVE5462	101.11	0.255917	0.251782	1.01642	0.309427	0.831039
NVE15879	5.28022	-0.588874	0.579928	-1.01543	0.309903	0.831271
NVE477	80.9726	-0.30819	0.303475	-1.01554	0.309851	0.831271
NVE8461	113.069	-0.334937	0.329985	-1.01501	0.310103	0.831285
NVE16144	8.69968	-0.540922	0.533785	-1.01337	0.310883	0.831291
NVE23210	15.2179	0.492712	0.486064	1.01368	0.310737	0.831291
NVE8026	7.23148	-0.562705	0.55492	-1.01403	0.31057	0.831291
NVE9225	8.7895	-0.550321	0.542406	-1.01459	0.3103	0.831291
NVE1590	5.28411	-0.587793	0.580561	-1.01246	0.31132	0.831434
NVE8375	30.3078	-0.403569	0.398609	-1.01244	0.311326	0.831434
NVE11833	11.6816	-0.514985	0.509505	-1.01076	0.312133	0.833071
NVE19011	96.6981	0.273318	0.270565	1.01018	0.312411	0.833292
NVE10007	24.4854	0.405988	0.404736	1.00309	0.315816	0.833616
NVE10341	9.81924	-0.515924	0.514907	-1.00197	0.316356	0.833616
NVE10355	46.3526	-0.331089	0.328126	-1.00903	0.31296	0.833616
NVE10379	13.3297	0.495899	0.49405	1.00374	0.315503	0.833616
NVE10579	6.46998	0.57672	0.574684	1.00354	0.315599	0.833616
NVE11106	21.4185	-0.475604	0.474142	-1.00308	0.31582	0.833616
NVE114	8.5494	0.538584	0.539807	0.997735	0.318408	0.833616
NVE13155	14.7008	0.483057	0.47931	1.00782	0.313541	0.833616
NVE14072	20.285	-0.438392	0.437845	-1.00125	0.316706	0.833616
NVE14869	28.403	-0.390274	0.390947	-0.99828	0.318144	0.833616
NVE15544	20.8526	0.435873	0.434363	1.00348	0.315631	0.833616
NVE1726	24.4692	-0.463004	0.459383	-1.00788	0.313511	0.833616
NVE17458	5.28853	0.582182	0.583853	0.997138	0.318698	0.833616
NVE175	20.7395	0.426158	0.427735	0.996312	0.319098	0.833616
NVE17968	7.5718	0.55955	0.555874	1.00661	0.31412	0.833616
NVE18352	192.135	0.238353	0.238672	0.998666	0.317957	0.833616
NVE19536	15.3413	-0.48304	0.480366	-1.00557	0.314624	0.833616
NVE21412	13.5964	-0.505797	0.505561	-1.00047	0.317084	0.833616
NVE23455	39.7094	0.339447	0.338809	1.00188	0.3164	0.833616
NVE24301	5.60053	0.592251	0.58939	1.00486	0.314967	0.833616
NVE24400	23.6977	0.403725	0.405253	0.996229	0.319139	0.833616
NVE3029	18.7627	0.445078	0.444954	1.00028	0.317176	0.833616
NVE3593	22.5745	0.417413	0.417928	0.99877	0.317906	0.833616
NVE3647	21.1559	0.433323	0.433912	0.998645	0.317967	0.833616
NVE42	70.3124	0.295811	0.29677	0.996771	0.318876	0.833616
NVE5221	9.90821	0.527181	0.52942	0.995772	0.319361	0.833616
NVE5730	95.4671	-0.26314	0.261359	-1.00682	0.314023	0.833616
NVE6198	66.1007	-0.365611	0.365933	-0.99912	0.317737	0.833616
NVE7211	33.4378	-0.363526	0.361073	-1.00679	0.314034	0.833616
NVE8032	8.18532	-0.573535	0.574718	-0.997941	0.318308	0.833616
NVE8236	11.1086	-0.50264	0.504737	-0.995845	0.319326	0.833616
NVE8571	81.4331	-0.300112	0.300201	-0.999704	0.317454	0.833616
NVE8624	17.8447	-0.4614	0.459834	-1.00341	0.315665	0.833616
NVE8761	26.4173	-0.425066	0.424013	-1.00248	0.31611	0.833616
NVE931	14.1903	0.498059	0.49508	1.00602	0.314407	0.833616
NVE7136	9.8209	0.52149	0.523981	0.995245	0.319617	0.833775
NVE481	314.345	0.276168	0.277615	0.994788	0.319839	0.833846
NVE11455	13.2835	-0.482799	0.485959	-0.993498	0.320468	0.834974
NVE11883	25.9032	0.418205	0.421441	0.992322	0.321041	0.835448
NVE17749	10.293	-0.532419	0.536421	-0.992539	0.320935	0.835448
NVE10022	13.5681	0.48038	0.485205	0.990055	0.322147	0.835919
NVE17155	10.2792	0.527213	0.532566	0.989948	0.322199	0.835919
NVE20922	26.0092	-0.396677	0.400599	-0.990209	0.322072	0.835919
NVE21995	9.53347	-0.530173	0.535059	-0.990867	0.321751	0.835919
NVE4738	62.7548	0.308334	0.311355	0.990298	0.322028	0.835919
NVE16356	112.963	-0.274556	0.278884	-0.984481	0.324879	0.837785
NVE16904	10.8834	-0.525389	0.533321	-0.985127	0.324561	0.837785
NVE1910	21.4231	-0.417948	0.424263	-0.985115	0.324568	0.837785
NVE2054	5.8184	-0.567731	0.57609	-0.985491	0.324383	0.837785
NVE21982	18.4375	0.448639	0.45467	0.986735	0.323772	0.837785
NVE2835	82.931	-0.34197	0.346366	-0.987307	0.323492	0.837785
NVE3849	22.1238	-0.416396	0.422193	-0.98627	0.324001	0.837785
NVE4287	494.776	0.181989	0.18474	0.985106	0.324572	0.837785
NVE6331	41.1292	-0.326746	0.331888	-0.984506	0.324867	0.837785
NVE6846	6.14872	-0.565813	0.57403	-0.985684	0.324288	0.837785
NVE19731	15.4199	0.466044	0.473674	0.983891	0.325169	0.838026
NVE19890	262.239	-0.218895	0.222688	-0.98297	0.325622	0.838474
NVE78	11.9304	-0.489087	0.497878	-0.982342	0.325932	0.838474
NVE8305	103.928	-0.253852	0.258353	-0.98258	0.325814	0.838474
NVE22391	6.11306	0.575442	0.586528	0.9811	0.326543	0.839315
NVE25653	5.27598	-0.572403	0.58356	-0.980881	0.326651	0.839315
NVE16702	10.4339	-0.532401	0.543496	-0.979587	0.32729	0.840076
NVE18534	6.64493	0.5604	0.573293	0.977511	0.328316	0.840076
NVE19070	119.805	0.246482	0.251943	0.978322	0.327915	0.840076
NVE19787	6.20642	0.556909	0.56973	0.977496	0.328324	0.840076
NVE25605	36.2325	-0.402748	0.41166	-0.978352	0.3279	0.840076
NVE3472	8.81585	-0.527175	0.538416	-0.979122	0.32752	0.840076
NVE6891	17.1194	0.454265	0.464418	0.978138	0.328006	0.840076
NVE7597	6.07036	0.583355	0.597558	0.976231	0.32895	0.841175
NVE13120	11.2373	-0.503411	0.51804	-0.971759	0.33117	0.844605
NVE16539	9.97045	0.50782	0.522696	0.971539	0.33128	0.844605
NVE22195	5.875	-0.568833	0.584949	-0.972448	0.330828	0.844605
NVE8189	125.136	-0.252605	0.259684	-0.972739	0.330683	0.844605
NVE8307	11.4309	0.499976	0.514617	0.971551	0.331274	0.844605
NVE22055	15.5249	-0.448067	0.461652	-0.970573	0.331761	0.844824
NVE2618	43.0855	-0.352971	0.363667	-0.97059	0.331753	0.844824
NVE4515	62.0535	-0.284331	0.293136	-0.969965	0.332064	0.845092
NVE11333	14.5278	0.463222	0.478646	0.967776	0.333156	0.846278
NVE18553	5.27844	0.565768	0.584422	0.96808	0.333004	0.846278
NVE4143	7.96205	0.545474	0.56383	0.967444	0.333322	0.846278
NVE5219	74.1489	0.269878	0.278778	0.968074	0.333007	0.846278
NVE12209	5.87969	-0.566859	0.586326	-0.966797	0.333645	0.846596
NVE11080	13.93	0.479955	0.499543	0.960788	0.336659	0.846829
NVE11199	9.77708	-0.519887	0.541421	-0.960228	0.33694	0.846829
NVE12177	10.4887	-0.509518	0.528473	-0.964131	0.33498	0.846829
NVE13031	31.1924	-0.376863	0.390234	-0.965735	0.334177	0.846829
NVE16305	219.947	-0.209179	0.217324	-0.962521	0.335788	0.846829
NVE17188	338.982	0.230398	0.240023	0.959898	0.337106	0.846829
NVE19228	6.32175	-0.541475	0.563849	-0.960318	0.336895	0.846829
NVE19825	5.71361	0.554607	0.577182	0.960887	0.336609	0.846829
NVE22377	9.09549	0.508595	0.527012	0.965054	0.334518	0.846829
NVE24802	5.28496	0.558749	0.581456	0.960947	0.336579	0.846829
NVE3266	97.0413	-0.256991	0.267242	-0.961643	0.336229	0.846829
NVE4101	13.5604	0.489281	0.508392	0.962409	0.335844	0.846829
NVE5069	34.9623	0.356482	0.370779	0.96144	0.336331	0.846829
NVE577	6.26088	0.560943	0.581505	0.964641	0.334725	0.846829
NVE6073	11.4385	0.501844	0.522118	0.961169	0.336467	0.846829
NVE980	5.73314	-0.567951	0.588437	-0.965186	0.334452	0.846829
NVE99	14.8048	-0.464229	0.482234	-0.962664	0.335716	0.846829
NVE21086	17.9648	0.420314	0.438475	0.958582	0.337769	0.847995
NVE16227	20.5061	0.404379	0.422243	0.957693	0.338218	0.848623
NVE6358	5.44281	-0.553922	0.579022	-0.956652	0.338743	0.848977
NVE9417	33.9803	0.384547	0.401983	0.956625	0.338756	0.848977
NVE4656	111.592	-0.241975	0.253099	-0.956047	0.339049	0.849212
NVE17580	25.0965	0.389934	0.408745	0.953978	0.340095	0.849839
NVE24985	29.3706	-0.356285	0.373286	-0.954457	0.339852	0.849839
NVE9219	12.3993	-0.481228	0.503848	-0.955106	0.339524	0.849839
NVE9836	55.1133	-0.291748	0.305815	-0.954003	0.340082	0.849839
NVE6114	10.2893	0.503856	0.528551	0.953277	0.34045	0.850229
NVE16159	7.50363	0.540389	0.567432	0.95234	0.340925	0.850421
NVE16880	6.52049	0.550277	0.577599	0.952697	0.340744	0.850421
NVE23157	10.7945	-0.497947	0.523612	-0.950985	0.341612	0.851639
NVE20135	6.71565	-0.539051	0.567434	-0.949979	0.342123	0.852342
NVE24338	107.244	0.261021	0.274862	0.949644	0.342293	0.852342
NVE10580	17.3107	-0.423143	0.4475	-0.945571	0.344368	0.853097
NVE11967	12.1192	0.481433	0.511462	0.941288	0.346557	0.853097
NVE12721	26.5184	0.387131	0.409653	0.94502	0.344648	0.853097
NVE13617	45.1672	-0.322934	0.342117	-0.943929	0.345206	0.853097
NVE1515	6.19927	-0.538817	0.572535	-0.941107	0.34665	0.853097
NVE15391	31.7063	-0.369926	0.390589	-0.947099	0.343588	0.853097
NVE15522	17.0945	-0.424971	0.450969	-0.942352	0.346012	0.853097
NVE15525	10.0273	0.489446	0.521303	0.93889	0.347787	0.853097
NVE16106	74.8196	0.263768	0.279222	0.944655	0.344835	0.853097
NVE16445	5.82932	0.543488	0.577168	0.941646	0.346374	0.853097
NVE18470	5.42253	-0.551656	0.585762	-0.941775	0.346308	0.853097
NVE18854	167.758	0.293871	0.310667	0.945935	0.344182	0.853097
NVE20611	68.2033	-0.284707	0.302855	-0.940075	0.347179	0.853097
NVE2242	26.4883	0.370047	0.392969	0.941668	0.346363	0.853097
NVE23575	6.94768	-0.529434	0.558461	-0.948023	0.343118	0.853097
NVE24739	9.13271	0.495467	0.527437	0.939385	0.347533	0.853097
NVE25204	6.37569	-0.547155	0.580416	-0.942694	0.345837	0.853097
NVE3654	26.9005	-0.36365	0.384537	-0.945683	0.34431	0.853097
NVE4415	7.67351	0.528179	0.562425	0.939111	0.347674	0.853097
NVE5029	6.68001	-0.533293	0.566692	-0.941063	0.346673	0.853097
NVE5205	44.6281	0.343785	0.363582	0.945549	0.344379	0.853097
NVE5471	9.05057	0.507102	0.539756	0.939502	0.347473	0.853097
NVE6450	14.8984	-0.452361	0.478831	-0.944719	0.344802	0.853097
NVE8187	5.26913	-0.553157	0.588477	-0.939981	0.347227	0.853097
NVE8319	12.7837	0.473108	0.498878	0.948345	0.342954	0.853097
NVE9052	9.06578	-0.506644	0.535089	-0.94684	0.34372	0.853097
NVE12192	15.1682	0.441816	0.471436	0.93717	0.348671	0.853373
NVE13935	114.309	0.233867	0.249576	0.937058	0.348729	0.853373
NVE14249	19.0465	-0.407416	0.434381	-0.937925	0.348283	0.853373
NVE409	10.462	-0.482568	0.515163	-0.936728	0.348898	0.853373
NVE8391	7.10626	-0.52826	0.563898	-0.936801	0.348861	0.853373
NVE14227	34.5806	0.353362	0.377417	0.936265	0.349137	0.853467
NVE10153	18.021	-0.411052	0.447258	-0.919049	0.35807	0.854831
NVE1078	76.5067	-0.252553	0.273669	-0.922843	0.356089	0.854831
NVE11223	5.33009	0.538741	0.593924	0.907088	0.364361	0.854831
NVE11600	12.5782	-0.449445	0.493313	-0.911074	0.362256	0.854831
NVE11879	8.66787	0.497119	0.533827	0.931235	0.351732	0.854831
NVE11968	48.8483	0.29677	0.327483	0.906217	0.364821	0.854831
NVE12344	42.5348	-0.308522	0.331737	-0.93002	0.352361	0.854831
NVE12686	6.82963	0.509182	0.557959	0.91258	0.361463	0.854831
NVE12755	60.5764	0.292768	0.318875	0.918127	0.358552	0.854831
NVE12912	6.9496	0.514563	0.557166	0.923536	0.355728	0.854831
NVE13030	16.4858	0.469342	0.516785	0.908195	0.363775	0.854831
NVE13099	7.3598	-0.521525	0.560345	-0.930722	0.351998	0.854831
NVE13237	7.62336	-0.52255	0.566571	-0.922303	0.35637	0.854831
NVE13765	10.49	-0.476143	0.509741	-0.934087	0.350259	0.854831
NVE1385	144.717	0.321227	0.349015	0.920381	0.357374	0.854831
NVE1408	7.53925	-0.505573	0.550044	-0.919151	0.358017	0.854831
NVE14271	8.25183	-0.502789	0.549652	-0.91474	0.360328	0.854831
NVE14737	10.6256	0.466734	0.512931	0.909934	0.362857	0.854831
NVE14802	13.3538	0.479547	0.525229	0.913025	0.361229	0.854831
NVE14971	15.4306	0.440958	0.474086	0.930123	0.352307	0.854831
NVE15356	86.6143	-0.257848	0.281338	-0.916506	0.359402	0.854831
NVE16416	27.2049	-0.353745	0.385422	-0.917813	0.358717	0.854831
NVE16465	116.439	-0.278716	0.300234	-0.92833	0.353236	0.854831
NVE16745	849.816	-0.230353	0.252365	-0.912776	0.36136	0.854831
NVE17287	14.826	0.442992	0.484382	0.914552	0.360427	0.854831
NVE1780	62.0744	-0.300214	0.33122	-0.906389	0.36473	0.854831
NVE18186	10.195	-0.467092	0.51493	-0.907098	0.364355	0.854831
NVE18697	6.01254	0.528645	0.571466	0.925067	0.354931	0.854831
NVE18730	27.0495	0.362558	0.396681	0.91398	0.360727	0.854831
NVE1874	8.40708	0.514909	0.558262	0.922343	0.35635	0.854831
NVE19373	4792.19	-0.213975	0.234554	-0.912262	0.361631	0.854831
NVE19614	13.1096	0.43972	0.480412	0.915298	0.360035	0.854831
NVE19835	9.6586	0.510716	0.560709	0.91084	0.362379	0.854831
NVE19887	6.40262	-0.535305	0.573958	-0.932655	0.350998	0.854831
NVE20121	19.1095	0.410818	0.452309	0.908269	0.363736	0.854831
NVE20503	327.526	0.191124	0.204782	0.933305	0.350663	0.854831
NVE20604	8.68926	-0.501159	0.544613	-0.920212	0.357462	0.854831
NVE20748	29.9221	-0.361144	0.39124	-0.923075	0.355968	0.854831
NVE20901	16.6328	-0.42588	0.460142	-0.92554	0.354685	0.854831
NVE20935	7.67191	0.49374	0.545226	0.90557	0.365164	0.854831
NVE2094	5.8048	0.539135	0.580067	0.929437	0.352663	0.854831
NVE21399	9.68153	-0.482473	0.517914	-0.931571	0.351558	0.854831
NVE22752	64.6278	-0.260881	0.288185	-0.905256	0.36533	0.854831
NVE22838	11.4228	0.463961	0.51237	0.905519	0.365191	0.854831
NVE23212	34.5275	0.338265	0.365408	0.925719	0.354592	0.854831
NVE23784	53.5768	0.302728	0.330799	0.915142	0.360117	0.854831
NVE23952	89.558	-0.347783	0.37927	-0.916979	0.359154	0.854831
NVE24128	9.40379	-0.484786	0.521727	-0.929196	0.352788	0.854831
NVE24292	7.42398	0.508664	0.559199	0.90963	0.363018	0.854831
NVE2436	75.12	-0.280096	0.3006	-0.931791	0.351445	0.854831
NVE24478	6.26268	0.540095	0.593208	0.910464	0.362578	0.854831
NVE24807	21.3495	-0.413618	0.444102	-0.931359	0.351668	0.854831
NVE25028	26.2255	0.355305	0.386643	0.918949	0.358122	0.854831
NVE25291	10.7501	-0.460932	0.509353	-0.904937	0.365499	0.854831
NVE25592	5.33813	0.540552	0.586375	0.921854	0.356605	0.854831
NVE25993	6.15835	-0.520662	0.572215	-0.909906	0.362872	0.854831
NVE27	6.05402	0.521016	0.574625	0.906707	0.364562	0.854831
NVE2911	6.67672	-0.52272	0.562866	-0.928676	0.353057	0.854831
NVE3110	63.3503	-0.276804	0.301645	-0.917648	0.358803	0.854831
NVE3333	13.034	0.498054	0.545812	0.9125	0.361505	0.854831
NVE3788	14.3902	-0.431154	0.46446	-0.92829	0.353257	0.854831
NVE4392	7.113	0.541617	0.58491	0.925982	0.354455	0.854831
NVE5726	6.8466	0.518315	0.564988	0.917391	0.358938	0.854831
NVE5838	7.42686	-0.507281	0.547058	-0.927289	0.353776	0.854831
NVE6042	7.72646	-0.505666	0.555676	-0.91	0.362822	0.854831
NVE709	5.45773	0.545816	0.58824	0.92788	0.35347	0.854831
NVE7727	13.775	-0.467908	0.506896	-0.923085	0.355963	0.854831
NVE8066	13.8976	0.463383	0.496436	0.933419	0.350604	0.854831
NVE8081	5.59364	0.527613	0.577183	0.914118	0.360655	0.854831
NVE8255	57.3087	0.314214	0.3449	0.911029	0.36228	0.854831
NVE8309	15.9761	0.446453	0.486964	0.916809	0.359243	0.854831
NVE8356	18.83	-0.403326	0.445279	-0.905783	0.365051	0.854831
NVE873	8.5464	0.485083	0.534416	0.907687	0.364043	0.854831
NVE8898	37.5997	-0.352498	0.388705	-0.906852	0.364485	0.854831
NVE9425	5.99915	0.544162	0.591012	0.92073	0.357192	0.854831
NVE9644	14.739	-0.439094	0.48401	-0.907199	0.364301	0.854831
NVE9930	5.27073	-0.53235	0.585865	-0.908657	0.363531	0.854831
NVE9934	73.4864	-0.287607	0.313529	-0.917321	0.358975	0.854831
NVE9970	6.15583	-0.525268	0.580105	-0.905471	0.365216	0.854831
NVE13577	6.11513	0.525142	0.581803	0.902613	0.366731	0.855976
NVE15355	8.39965	0.520733	0.577229	0.902126	0.36699	0.855976
NVE16023	149.357	-0.235392	0.260909	-0.9022	0.366951	0.855976
NVE19902	99.0847	-0.242641	0.268675	-0.903102	0.366472	0.855976
NVE814	106.307	0.237786	0.263219	0.903377	0.366326	0.855976
NVE24518	43.5814	-0.330814	0.367019	-0.901353	0.367401	0.856466
NVE23281	19.9115	0.412819	0.458308	0.900747	0.367723	0.85675
NVE19377	13.3719	0.436598	0.485719	0.898868	0.368723	0.85733
NVE6017	6.3394	-0.51719	0.574819	-0.899745	0.368256	0.85733
NVE6503	71.3773	-0.318225	0.354066	-0.898772	0.368774	0.85733
NVE7687	6.949	0.506555	0.563505	0.898935	0.368687	0.85733
NVE12521	48.1105	0.291503	0.324712	0.897728	0.36933	0.858156
NVE445	8.80507	-0.511444	0.569965	-0.897326	0.369545	0.858188
NVE9003	6.87571	-0.519797	0.579815	-0.896486	0.369993	0.858762
NVE226	10.171	0.484441	0.54098	0.895488	0.370526	0.859533
NVE1680	5.50151	0.518169	0.579128	0.89474	0.370926	0.859748
NVE21063	30.9666	0.336473	0.376607	0.893433	0.371625	0.859748
NVE21718	89.0604	-0.282912	0.316607	-0.893576	0.371549	0.859748
NVE24965	54.6432	0.319697	0.357575	0.894069	0.371285	0.859748
NVE5946	79.5455	-0.293389	0.328157	-0.894052	0.371294	0.859748
NVE10241	7.37881	0.490936	0.553533	0.886914	0.375125	0.860041
NVE10909	5.70844	0.524736	0.593928	0.883501	0.376966	0.860041
NVE11073	254.419	-0.23749	0.269101	-0.882531	0.37749	0.860041
NVE11079	6.12702	0.513774	0.582613	0.881845	0.377861	0.860041
NVE11680	11.1888	-0.440118	0.499426	-0.881249	0.378183	0.860041
NVE11689	57.0681	-0.297703	0.337988	-0.880808	0.378422	0.860041
NVE12253	11.583	-0.468861	0.529602	-0.885309	0.37599	0.860041
NVE13090	16.7941	-0.400122	0.453138	-0.883003	0.377235	0.860041
NVE13356	15.9532	-0.416326	0.467454	-0.890625	0.37313	0.860041
NVE15676	87.3185	0.259127	0.292377	0.886278	0.375468	0.860041
NVE15774	5.69421	0.514237	0.585271	0.878631	0.379602	0.860041
NVE15885	12.2868	0.438539	0.498103	0.880419	0.378633	0.860041
NVE16443	42.3224	-0.297806	0.336939	-0.883855	0.376774	0.860041
NVE17939	7.6892	0.485597	0.547132	0.887532	0.374792	0.860041
NVE17988	20.0464	0.402163	0.456967	0.88007	0.378821	0.860041
NVE19057	17.4122	-0.445375	0.501869	-0.887432	0.374847	0.860041
NVE1906	11.2168	-0.482	0.544631	-0.885003	0.376155	0.860041
NVE19085	46.3309	0.307054	0.349348	0.878933	0.379438	0.860041
NVE19092	9.21578	0.472411	0.536054	0.881275	0.378169	0.860041
NVE19138	6.86032	0.494363	0.560094	0.882642	0.377429	0.860041
NVE19489	13.3067	-0.433427	0.485748	-0.892289	0.372238	0.860041
NVE19730	9.14657	0.474574	0.540027	0.878798	0.379511	0.860041
NVE20180	20.73	-0.400116	0.453425	-0.882431	0.377544	0.860041
NVE23007	49.5197	0.29341	0.333183	0.880627	0.37852	0.860041
NVE23171	85.6632	0.24815	0.279254	0.888617	0.374209	0.860041
NVE23629	6.9914	0.498164	0.562438	0.885723	0.375767	0.860041
NVE23664	6.19905	-0.508317	0.570382	-0.891187	0.372829	0.860041
NVE25254	12.0268	-0.473456	0.537808	-0.880344	0.378673	0.860041
NVE25826	30.1259	-0.330614	0.373058	-0.886229	0.375494	0.860041
NVE3024	9.81089	-0.463522	0.523691	-0.885106	0.376099	0.860041
NVE4241	13.5326	-0.42952	0.488226	-0.879757	0.378991	0.860041
NVE4448	8.20996	-0.496242	0.563232	-0.881061	0.378285	0.860041
NVE6199	6.3374	0.504693	0.573701	0.879714	0.379014	0.860041
NVE7191	5.52201	0.513272	0.58014	0.884738	0.376298	0.860041
NVE7582	201.525	-0.273147	0.308793	-0.884564	0.376392	0.860041
NVE7599	29.262	-0.365836	0.414529	-0.882535	0.377487	0.860041
NVE793	5.37694	0.518631	0.586892	0.883691	0.376863	0.860041
NVE8983	5.32767	-0.52049	0.584724	-0.890146	0.373387	0.860041
NVE9641	5.85474	-0.504887	0.571457	-0.883507	0.376962	0.860041
NVE15043	10.9164	0.458058	0.521877	0.877713	0.380099	0.860271
NVE25099	35.6826	0.312129	0.355621	0.877701	0.380106	0.860271
NVE21454	17.1154	-0.393004	0.448913	-0.875456	0.381326	0.862575
NVE1835	5.59983	0.508796	0.581489	0.874988	0.381581	0.862695
NVE10030	16.7333	0.419522	0.483395	0.867866	0.385468	0.862994
NVE10345	77.0846	0.238176	0.273436	0.871047	0.383729	0.862994
NVE10759	8.53976	-0.460222	0.533737	-0.862264	0.388543	0.862994
NVE11882	6.11967	0.499071	0.577945	0.863527	0.387848	0.862994
NVE12025	123.122	-0.247901	0.283888	-0.873234	0.382536	0.862994
NVE12370	12.4518	-0.420472	0.486137	-0.864925	0.38708	0.862994
NVE12857	20.8789	-0.385996	0.442659	-0.871995	0.383211	0.862994
NVE13429	19.3298	0.403959	0.468003	0.863154	0.388053	0.862994
NVE13691	10.0876	0.469223	0.544086	0.862407	0.388463	0.862994
NVE138	8.50297	0.464699	0.538972	0.862196	0.38858	0.862994
NVE14167	7.35646	0.480851	0.554951	0.866475	0.38623	0.862994
NVE14934	10.9728	-0.44646	0.514241	-0.868192	0.385289	0.862994
NVE16207	8.61895	-0.461678	0.534917	-0.863083	0.388092	0.862994
NVE16565	14.4497	0.427213	0.491436	0.869316	0.384675	0.862994
NVE17593	6.85524	-0.498276	0.574972	-0.866609	0.386156	0.862994
NVE17756	8.01728	-0.480025	0.554854	-0.865138	0.386963	0.862994
NVE18283	1063.55	-0.187218	0.214192	-0.874066	0.382082	0.862994
NVE2146	325.125	-0.192648	0.22262	-0.86537	0.386836	0.862994
NVE21783	8.82381	-0.466532	0.535708	-0.87087	0.383825	0.862994
NVE223	9.52492	0.468189	0.539104	0.868456	0.385145	0.862994
NVE24809	9.65866	0.47006	0.541069	0.868762	0.384978	0.862994
NVE25596	8.06344	-0.482476	0.556958	-0.86627	0.386342	0.862994
NVE25764	49.7462	-0.290774	0.33573	-0.866097	0.386437	0.862994
NVE25824	53.4836	-0.295671	0.340781	-0.867628	0.385598	0.862994
NVE26083	18.4049	-0.385564	0.443252	-0.869853	0.384381	0.862994
NVE2885	18.7775	0.389526	0.44987	0.865863	0.386565	0.862994
NVE3169	12.1542	-0.438266	0.503059	-0.871202	0.383644	0.862994
NVE3257	24.8671	0.347791	0.403162	0.862659	0.388325	0.862994
NVE3858	6.10772	-0.497124	0.575758	-0.863425	0.387904	0.862994
NVE5348	7.97372	0.475991	0.546575	0.870862	0.38383	0.862994
NVE6264	9.95699	-0.455447	0.523628	-0.869791	0.384415	0.862994
NVE6670	6.74054	-0.496204	0.56827	-0.873184	0.382563	0.862994
NVE7060	11.838	-0.456461	0.527443	-0.865423	0.386807	0.862994
NVE8873	6.13123	0.501401	0.574344	0.872997	0.382665	0.862994
NVE10651	8.09865	-0.464905	0.541637	-0.858332	0.390709	0.863175
NVE12183	48.1535	-0.350506	0.40897	-0.857045	0.39142	0.863175
NVE13098	11.2413	-0.449859	0.522871	-0.860364	0.389588	0.863175
NVE20125	19.8608	0.370833	0.432448	0.857522	0.391156	0.863175
NVE22040	5.96131	-0.488534	0.569082	-0.858459	0.390639	0.863175
NVE2331	76.2259	-0.25494	0.296728	-0.85917	0.390247	0.863175
NVE23638	119.979	0.300522	0.350313	0.857866	0.390966	0.863175
NVE2747	8.80465	0.455042	0.530254	0.858157	0.390806	0.863175
NVE2773	5.86495	0.490805	0.571649	0.858576	0.390574	0.863175
NVE4377	38.0718	-0.304179	0.354767	-0.857406	0.391221	0.863175
NVE4487	6.03041	0.492235	0.574651	0.856582	0.391676	0.863175
NVE6757	6.45369	0.497818	0.579345	0.859277	0.390187	0.863175
NVE8382	8.65456	0.47609	0.552901	0.861075	0.389197	0.863175
NVE8441	13.7697	0.406268	0.472126	0.860508	0.389509	0.863175
NVE8856	95.6562	0.256269	0.299186	0.856554	0.391691	0.863175
NVE22755	14.1403	0.410772	0.480294	0.85525	0.392413	0.863772
NVE24862	23.206	-0.365072	0.426983	-0.855003	0.392549	0.863772
NVE6476	19.2241	0.385436	0.450819	0.854968	0.392569	0.863772
NVE13341	12.9019	-0.415065	0.486954	-0.85237	0.394009	0.864271
NVE17557	17.7174	-0.38708	0.453406	-0.853716	0.393262	0.864271
NVE19100	10.8286	-0.427938	0.501939	-0.852571	0.393897	0.864271
NVE2422	7.1155	0.482985	0.566544	0.852512	0.39393	0.864271
NVE26172	10.427	0.441782	0.517677	0.853392	0.393442	0.864271
NVE6393	7.12095	-0.47464	0.556487	-0.852921	0.393703	0.864271
NVE25357	10.8649	-0.439962	0.517521	-0.850133	0.395251	0.866056
NVE4296	36.7415	0.304999	0.358902	0.84981	0.395431	0.866056
NVE7656	8.0216	0.466953	0.549459	0.849842	0.395413	0.866056
NVE2517	31.5246	-0.307826	0.363555	-0.846711	0.397156	0.86939
NVE12825	34.1069	-0.336959	0.398161	-0.846289	0.397392	0.86946
NVE10824	8.43938	0.470178	0.557728	0.843025	0.399215	0.870038
NVE11867	20.4214	-0.377503	0.447829	-0.842963	0.399249	0.870038
NVE13460	31.0399	0.359094	0.425906	0.843129	0.399156	0.870038
NVE13981	16.4429	-0.381055	0.452776	-0.841597	0.400014	0.870038
NVE17081	5.84363	-0.482768	0.573018	-0.842499	0.399509	0.870038
NVE18476	10.0853	0.434008	0.513813	0.844681	0.398289	0.870038
NVE1933	25.4702	0.344418	0.409237	0.84161	0.400006	0.870038
NVE20306	14.5485	-0.435544	0.517616	-0.841444	0.4001	0.870038
NVE21557	11.8323	0.420979	0.498265	0.84489	0.398172	0.870038
NVE26019	15.2218	0.401001	0.475094	0.844046	0.398644	0.870038
NVE6516	7.89103	-0.480944	0.571023	-0.842251	0.399648	0.870038
NVE8199	18.3424	-0.386461	0.458964	-0.842028	0.399772	0.870038
NVE11647	6.78534	-0.487434	0.580637	-0.839482	0.401199	0.870097
NVE1260	9.57011	0.499255	0.595394	0.838529	0.401734	0.870097
NVE1501	7.04829	-0.486164	0.578862	-0.839862	0.400986	0.870097
NVE20459	16.8416	0.393065	0.467591	0.840617	0.400563	0.870097
NVE24053	16.1045	-0.391301	0.465927	-0.839833	0.401002	0.870097
NVE24346	33.6214	-0.316022	0.376873	-0.838536	0.40173	0.870097
NVE2491	7.44497	-0.466166	0.555959	-0.83849	0.401756	0.870097
NVE4568	19.3211	-0.373386	0.444742	-0.839555	0.401158	0.870097
NVE9379	27.3558	0.343385	0.410261	0.83699	0.402598	0.87148
NVE23547	29.1667	-0.32651	0.390393	-0.836362	0.402951	0.871803
NVE4828	20.1383	0.358962	0.42953	0.835709	0.403319	0.872156
NVE11842	36.6915	-0.294777	0.353308	-0.834334	0.404093	0.872947
NVE8504	15.3632	-0.404237	0.484294	-0.834694	0.40389	0.872947
NVE21782	22.9105	0.341531	0.409659	0.833695	0.404453	0.873283
NVE22716	6.26656	0.473878	0.568761	0.833176	0.404745	0.873318
NVE4228	15.8958	0.412376	0.495084	0.832941	0.404878	0.873318
NVE19806	6.44566	0.475328	0.571081	0.83233	0.405222	0.87362
NVE775	7.46795	0.455672	0.548552	0.830681	0.406154	0.875186
NVE10762	9.18068	-0.458904	0.552761	-0.830203	0.406424	0.87519
NVE20186	26.1289	-0.342707	0.413104	-0.829591	0.40677	0.87519
NVE6854	192.666	0.178919	0.215608	0.829836	0.406632	0.87519
NVE20411	5.51708	0.485935	0.586674	0.828287	0.407508	0.876336
NVE16604	10.3373	0.436241	0.527277	0.827347	0.40804	0.8766
NVE5783	39.0957	-0.28911	0.349404	-0.827439	0.407988	0.8766
NVE98	7.86793	0.473273	0.57232	0.826938	0.408272	0.876657
NVE17671	36.4854	-0.298038	0.361388	-0.824702	0.409541	0.877465
NVE19107	7.4794	0.451708	0.54788	0.824465	0.409675	0.877465
NVE5957	18.1624	0.371864	0.450444	0.825551	0.409059	0.877465
NVE8062	9.92424	-0.426089	0.516688	-0.824656	0.409567	0.877465
NVE8402	15.0529	0.392678	0.476046	0.824874	0.409443	0.877465
NVE9952	47.1878	0.292686	0.355381	0.823585	0.410175	0.878096
NVE25876	10.6387	0.424017	0.515768	0.822109	0.411015	0.879453
NVE11537	6.79464	0.462107	0.562693	0.82124	0.411509	0.879843
NVE23125	7.96959	0.447771	0.545353	0.821065	0.411609	0.879843
[truncated: 23,729 more rows]

## Sheet: DESEQ2_STAR_AGO1_MO2
GeneID	Base mean	log2(FC)	StdErr	Wald-Stats	P-value	P-adj
NVE12547	178.386	-5.81248	0.423502	-13.7248	7.21123e-43	3.56307e-39
NVE3288	236.524	-2.45944	0.256391	-9.59254	8.59407e-22	2.12317e-18
NVE8656	248.969	-2.55482	0.283995	-8.99603	2.34037e-19	3.85458e-16
NVE11158	57.8131	-3.4847	0.394937	-8.82343	1.11009e-18	1.37123e-15
NVE23349	237.802	2.91327	0.355251	8.20059	2.39211e-16	2.36388e-13
NVE13399	33.2744	-4.16626	0.515941	-8.07507	6.74371e-16	5.55344e-13
NVE14472	130.882	-2.01696	0.263267	-7.66128	1.84087e-14	1.29939e-11
NVE17480	1698.39	2.03553	0.273021	7.45559	8.94686e-14	5.5258e-11
NVE17888	1056.84	2.26436	0.305748	7.40596	1.30205e-13	7.14828e-11
NVE3085	32.1985	-3.45521	0.478565	-7.21993	5.20157e-13	2.57009e-10
NVE3207	23.0367	-4.0881	0.582107	-7.02294	2.17247e-12	9.42145e-10
NVE8175	1172.07	-1.56866	0.223593	-7.01569	2.28815e-12	9.42145e-10
NVE3710	81.3128	-2.26078	0.324416	-6.96876	3.1974e-12	1.21526e-09
NVE12175	1198.48	-1.32586	0.196757	-6.73856	1.59965e-11	5.64563e-09
NVE7574	43.5403	2.63865	0.393399	6.70732	1.98238e-11	6.52996e-09
NVE9050	45.8624	-2.53187	0.379223	-6.67647	2.44767e-11	7.5587e-09
NVE2908	27.0151	-3.32401	0.499103	-6.65997	2.73888e-11	7.96047e-09
NVE23584	65.31	-2.96158	0.446632	-6.63092	3.33599e-11	9.1573e-09
NVE6002	50.147	-3.03154	0.458556	-6.61106	3.81579e-11	9.92307e-09
NVE9165	340.769	1.51985	0.230217	6.60181	4.06165e-11	1.00343e-08
NVE15807	41.7647	-2.56095	0.389034	-6.58284	4.61548e-11	1.03659e-08
NVE7124	114.856	2.23657	0.339544	6.58698	4.48851e-11	1.03659e-08
NVE18678	231.399	-1.57302	0.243331	-6.46455	1.01598e-10	2.1826e-08
NVE10021	52.6586	-2.46294	0.384262	-6.40953	1.45969e-10	2.88494e-08
NVE7295	49.0309	2.86139	0.445997	6.41572	1.4016e-10	2.88494e-08
NVE25572	38.7151	-2.69283	0.420868	-6.39827	1.5715e-10	2.98646e-08
NVE11159	22.1238	-3.452	0.540448	-6.38729	1.68847e-10	3.08989e-08
NVE16866	18.5488	-4.08041	0.641336	-6.36236	1.98673e-10	3.50587e-08
NVE20017	42.1987	-2.46815	0.390359	-6.32278	2.56896e-10	4.23107e-08
NVE20436	105.765	2.02603	0.320232	6.32675	2.50376e-10	4.23107e-08
NVE14909	30.6275	-2.83283	0.457352	-6.19399	5.8659e-10	9.10964e-08
NVE20915	80.472	1.89859	0.306566	6.19308	5.89979e-10	9.10964e-08
NVE20615	476.616	-1.33452	0.220064	-6.06426	1.3256e-09	1.98479e-07
NVE25443	48.6663	-2.3331	0.385292	-6.05542	1.4005e-09	2.03526e-07
NVE9171	52.0709	-2.30238	0.382539	-6.0187	1.75827e-09	2.48218e-07
NVE19745	27.2915	3.07255	0.514162	5.97584	2.28914e-09	3.14185e-07
NVE10600	28.9088	2.9966	0.520634	5.75569	8.62899e-09	1.11859e-06
NVE25365	28.0471	-2.76874	0.481368	-5.75181	8.82919e-09	1.11859e-06
NVE5900	26.2402	-2.68609	0.466619	-5.75649	8.58803e-09	1.11859e-06
NVE8055	267.923	-1.19484	0.209746	-5.69659	1.22229e-08	1.50984e-06
NVE20740	34.06	2.83868	0.50491	5.62215	1.88591e-08	2.27275e-06
NVE14763	19.4254	-3.10582	0.55603	-5.5857	2.32755e-08	2.73819e-06
NVE6106	47.4341	2.33321	0.419531	5.56147	2.67509e-08	3.07386e-06
NVE4227	51.8993	2.3341	0.420876	5.54582	2.92584e-08	3.28558e-06
NVE16519	56.8694	-1.89536	0.342072	-5.54081	3.01073e-08	3.30578e-06
NVE16301	36.5425	-2.5563	0.46666	-5.47786	4.30497e-08	4.6241e-06
NVE9995	105.316	1.60426	0.294111	5.45462	4.90781e-08	5.15947e-06
NVE13111	255.39	-1.48385	0.272407	-5.44716	5.11795e-08	5.26829e-06
NVE9106	44.0377	-2.03678	0.380097	-5.35859	8.38742e-08	8.4576e-06
NVE4479	22.159	-2.78319	0.524308	-5.30831	1.10648e-07	1.09342e-05
NVE21413	537.507	1.14014	0.218482	5.21848	1.80393e-07	1.74769e-05
NVE16532	19.2135	-2.68845	0.516828	-5.20183	1.97334e-07	1.83968e-05
NVE1994	18.3033	-2.80053	0.53823	-5.20322	1.95865e-07	1.83968e-05
NVE24317	123.792	1.31084	0.252575	5.1899	2.10407e-07	1.92522e-05
NVE4044	68.4068	1.58437	0.306922	5.16211	2.44179e-07	2.19362e-05
NVE18960	2377.43	2.58573	0.504675	5.12355	2.99832e-07	2.64548e-05
NVE10697	18.6711	2.89648	0.567109	5.10745	3.26536e-07	2.7346e-05
NVE13637	26.219	2.32259	0.454337	5.11205	3.18686e-07	2.7346e-05
NVE6645	48.9064	-2.13913	0.418568	-5.11058	3.21169e-07	2.7346e-05
NVE11985	1439.99	2.78833	0.554361	5.02981	4.90969e-07	4.04313e-05
NVE13340	16.9263	-2.74308	0.546742	-5.01714	5.2446e-07	4.21895e-05
NVE17080	57.2461	-1.6208	0.323169	-5.01534	5.29396e-07	4.21895e-05
NVE3959	39.5991	2.12116	0.42407	5.00191	5.67648e-07	4.45198e-05
NVE6840	562.806	-1.2934	0.259931	-4.97595	6.4929e-07	5.01272e-05
NVE23014	287.979	-1.06357	0.214264	-4.96386	6.91071e-07	5.25321e-05
NVE8029	20.099	-2.58608	0.522491	-4.94952	7.43967e-07	5.56961e-05
NVE17886	14.6544	3.0058	0.60928	4.93336	8.08272e-07	5.9607e-05
NVE22549	513.834	-1.03235	0.210216	-4.9109	9.06576e-07	6.58734e-05
NVE4045	82.9108	1.58667	0.326264	4.86315	1.1553e-06	8.27295e-05
NVE18042	144.45	-3.64875	0.755564	-4.82917	1.37105e-06	9.67767e-05
NVE15381	21.9294	-2.45948	0.511498	-4.80838	1.52161e-06	0.000105891
NVE10622	31.6263	1.97699	0.412644	4.79103	1.65931e-06	0.00011387
NVE20503	268.732	1.06826	0.223167	4.78682	1.69447e-06	0.00011469
NVE11789	126.275	-1.34818	0.282241	-4.7767	1.78191e-06	0.000118979
NVE22267	521.276	-1.0392	0.21971	-4.7299	2.24635e-06	0.00014799
NVE24703	17.6649	-2.8658	0.608374	-4.71059	2.47004e-06	0.000160585
NVE10871	70.7285	-1.42373	0.303863	-4.68542	2.79387e-06	0.00017928
NVE18285	25.2432	-2.12971	0.455357	-4.677	2.91102e-06	0.000184402
NVE16454	139.827	-1.20609	0.258605	-4.66382	3.10387e-06	0.000194129
NVE23195	13.9168	2.75713	0.593467	4.6458	3.38762e-06	0.000209228
NVE42	51.4996	1.77794	0.38398	4.6303	3.65131e-06	0.00022273
NVE25126	28.1751	-2.26837	0.491352	-4.61659	3.90103e-06	0.000235061
NVE13433	30.7424	1.96494	0.426335	4.60891	4.04783e-06	0.000240968
NVE22163	51.8166	1.73249	0.376154	4.60581	4.10861e-06	0.000241674
NVE23469	12.1863	-2.94297	0.640603	-4.59406	4.34695e-06	0.000252686
NVE19837	13.7615	2.75892	0.601366	4.58775	4.48055e-06	0.000257423
[truncated: 25,642 more rows]

## Sheet: DESEQ2_STAR_AGO2_MO1
GeneID	Base mean	log2(FC)	StdErr	Wald-Stats	P-value	P-adj
[truncated: 25,728 more rows]

[truncated: 5 more sheets: DESEQ2_STAR_AGO2_MO2, DESEQ2_TOPHAT_AGO1_MO1, DESEQ2_TOPHAT_AGO1_MO2, DESEQ2_TOPHAT_AGO2_MO1, DESEQ2_TOPHAT_AGO2_MO2]
