# Supplementary material for: Unravelling the developmental and functional significance of an ancient Argonaute duplication
Source: Nat Commun. 2020 Dec 3;11:6187. doi: 10.1038/s41467-020-20003-8 (PMC7713132; doi:10.1038/s41467-020-20003-8)
Supplement: Supplementary file 8 — Supplementary Data 4 [file 41467_2020_20003_MOESM8_ESM.xlsx]

## Sheet: IP_Depth
library	total	mapped	unmapped	% mapped	% unmapped	mapped to miRNA	mapped to endo_siRNA	mapped to miRNA norm	mapped to siRNA norm	%mapped to miRNAs	avg %mapped to miRNAs	avg norm miRNAs counts	Shortstack on published endo-siRNA	%of published endo-siRNAs
PP_5_AGO1_I	7787055	3280430	4506625	0.421	0.579	3248573	57079	990289	17399.9	99.0289	99.85	998500	24604	0.750024
PP_6_AGO1_II	10693743	6153804	4539939	0.575	0.425	6195105	86325	1.00671e+06	14027.9	100.671			72701	1.1814
PP_7_AGO2_I	13945922	4863197	9082725	0.349	0.651	3231929	406216	664569	83528.6	66.4569	62.9772	629772	153945	3.16551
PP_8_AGO2_II	36082583	13170153	22912430	0.365	0.635	7835912	1935359	594975	146950	59.4975			739049	5.61154
PP_9_IgG_I	6352110	456537	5895573	0.072	0.928	66418	11233	145482	24604.8	14.5482	8.90644	89064.4	8371	1.83359
PP_10_IgG_II	14856126	1900997	12955129	0.128	0.872	62061	4963	32646.6	2610.74	3.26466			15017	0.789954
AM_AGO1_I	33946594	8729294	25217300	0.257	0.743	2362654	40756	270658	4668.88	27.0658	22.0948	220948	159922	1.83202
AM_AGO1_II	23881831	5333970	18547861	0.223	0.777	913376	17317	171238	3246.55	17.1238			90124	1.68962
AM_AGO2_I	23001060	4045212	18955848	0.176	0.824	479297	403959	118485	99861	11.8485	10.9884	109884	595416	14.719
AM_AGO2_II	28137213	4882975	23254238	0.174	0.826	494562	416513	101283	85299	10.1283			518250	10.6134
AM_IgG_I	26364843	4103341	22261502	0.156	0.844	23015	6477	5608.84	1578.47	0.560884	0.539255	5392.55	74834	1.82373
AM_IgG_II	32150535	1924944	1924944	0.06	0.94	9964	9003	5176.25	4677.02	0.517625			19586	1.01748
EP_ago1_1	32100531	11593299	20507232	0.361	0.639	334786	30546	28877.5	2634.8	2.88775	2.77785	27778.5	124381	1.07287
EP_ago1_2	29835856	10261319	19574537	0.344	0.656	273767	20340	26679.5	1982.2	2.66795			152323	1.48444
EP_ago2_1	28325201	10489820	17835381	0.37	0.63	553277	118740	52744.2	11319.5	5.27442	8.28806	82880.6	203759	1.94245
EP_ago2_2	21616450	4705227	16911223	0.218	0.782	531771	106615	113017	22658.8	11.3017			112715	2.39553
EP_IgG1	21954419	5318311	16636108	0.242	0.758	11218	2758	2109.32	518.586	0.210932	0.468797	4687.97	89237	1.67792
EP_IgG2	22554881	3724835	18830046	0.165	0.835	27067	5800	7266.63	1557.12	0.726663			58584	1.57279
PP: Primary_Polyp
AM: Adult male
EP: Early planula

## Sheet: IP_vs_Input
Library	total	mapped	AGO1 miRNAs	%AGO1 miRNAs	AGO1 miRNAs in AGO1 IP		%AGO1 miRNAs in AGO1 IP		X_enrichment over input and over sRNA seq data from independent studies		IP_mapped
PP_11_input_I	33196421	13672199	120166	0.878908	3054282	5937748	93.1061	96.4891	105.934	109.783	3280430	6153804	AGO1_IP
Moran et al. 2014 - PP	9398873	2515198	99176	3.94307	3054282	5937748	93.1061	96.4891	23.6126	24.4705	3280430	6153804	AGO1_IP
Moran et al. 2014 - EP	8499973	2682214	27443	1.02315	171463	128149	1.47898	1.24886	1.44552	1.2206	11593299	10261319	AGO1_IP
Moran et al. 2014 - AM	5918921	1916674	40232	2.09905	2286298	869001	26.1911	16.2918	12.4776	7.76151	8729294	5333970	AGO1_IP
Library	total	mapped	AGO2 miRNAs	%AGO2 miRNAs	AGO2 miRNAs in AGO2 IP		%AGO2 miRNAs in AGO2 IP		X_enrichment over input and over sRNA seq data from independent studies		IP_mapped
PP_12_input_II	33355605	14838810	95128	0.641076	2859041	6609815	58.7893	50.1878	91.7042	78.2869	4863197	13170153	AGO2_IP
Moran et al. 2014 - PP	9398873	2515198	80729	3.20965	2859041	6609815	58.7893	50.1878	18.3164	15.6366	4863197	13170153	AGO2_IP
Moran et al. 2014 - EP	8499973	2682214	46050	1.71687	535660	519551	5.10647	11.042	2.9743	6.43149	10489820	4705227	AGO2_IP
Moran et al. 2014 - AM	5918921	1916674	50152	2.61662	206776	262781	5.11162	5.38158	1.95352	2.05669	4045212	4882975	AGO2_IP

## Sheet: Novel_miRNA_list
LIST OF NOVEL MIRNAs
new_name	consensus mature sequence	consensus star sequence	consensus precursor sequence	precursor coordinate	remarks	Mature length
novel-nve-miR-10	uuuuguacauuuagauuaucucu	caaaucuacauguacaaaaac	uuuuguacauuuagauuaucucuugcucuuucaaagagcaaaucuacauguacaaaaac	NEMVEscaffold_37:618819..618878:+		23
novel-nve-miR-100-1	ucccucaugucggcugaccuccu	aggugaacugagaugagggugg	ucccucaugucggcugaccuccucuccaggaggaggugaacugagaugagggugg	NEMVEscaffold_34:575485..575540:-		23
novel-nve-miR-100-2	ucccucaugucggcugaccuccu	aggugaacugagaugagggugg	ucccucaugucggcugaccuccucuccaggaggaggugaacugagaugagggugg	NEMVEscaffold_667:12510..12565:-		23
novel-nve-miR-101-1	ugagucuuggguugucacuagg	uaguuacaccccaacacugcaca	ugagucuuggguugucacuaggcuaaagagaacccuaguuacaccccaacacugcaca	NEMVEscaffold_237:364825..364883:+		22
novel-nve-miR-101-2	ugagucuuggguugucacuagg	uaguuacaccccaacacugcaca	ugagucuuggguugucacuaggcuaaagagaacccuaguuacaccccaacacugcaca	NEMVEscaffold_252:20755..20813:+		22
novel-nve-miR-102-1	uguguucggcguauauucuccu	gagaauauauuccgaacucaua	gagaauauauuccgaacucauacuuccuauguguucggcguauauucuccu	NEMVEscaffold_467:59882..59933:-		22
novel-nve-miR-102-2	uguguucggcguauauucuccu	gagaauauauuccgaacucaua	gagaauauauuccgaacucauacuuccuauguguucggcguauauucuccu	NEMVEscaffold_467:62439..62490:-		22
novel-nve-miR-103-1	uucuccuuugaccucuccagacu	cuggagaauuuaaacgagaaga	uucuccuuugaccucuccagacucuucgccuggagaauuuaaacgagaaga	NEMVEscaffold_1581:21944..21995:+		23
novel-nve-miR-103-2	uucuccuuugaccucuccagacu	ccuggagaauucaaacgagaag	uucuccuuugaccucuccagacucuucgccuggagaauucaaacgagaag	NEMVEscaffold_1581:6905..6955:+		23
novel-nve-miR-103-3	uucuccuuugaccucuccagacu	ccuggagaauucaaacgagaag	uucuccuuugaccucuccagacucuucgccuggagaauucaaacgagaag	NEMVEscaffold_169:323822..323872:-		23
novel-nve-miR-11	ccagagauucgggauuccugu	aggaaucccgaaucucag	ccagagauucgggauuccuguccucucgccacaggaaucccgaaucucag	NEMVEscaffold_59:430746..430796:+		21
novel-nve-miR-12	uugggagcucccacaacguacgc	cguacuuugcgggcucuccaaag	cguacuuugcgggcucuccaaagguuaccuuugggagcucccacaacguacgc	NEMVEscaffold_67:17670..17723:+		23
novel-nve-miR-13	uaugugacaaguuuaucaaug	uugauaaacuugucacauaauu	uaugugacaaguuuaucaaugaaaguaaccagacauugauaaacuugucacauaauu	NEMVEscaffold_70:912199..912256:-		21
novel-nve-miR-14	cggguuucuuugguagcacggu	cgugcuaccaaagaaaccccag	cgugcuaccaaagaaaccccagggggcaguccucggguuucuuugguagcacggu	NEMVEscaffold_81:386218..386273:-		22
novel-nve-miR-15	ucacgaucuauuguucuguuagu	uaacagaacaauagaucguga	ucacgaucuauuguucuguuaguuuaaaacuaacagaacaauagaucguga	NEMVEscaffold_83:625405..625456:+		23
novel-nve-miR-16	uggcggccacgaacuacgaac	aucguaguucguggccgccaucu	aucguaguucguggccgccaucuuaagucacucgcaucaaagauggcggccacgaacuacgaac	NEMVEscaffold_91:44013..44077:+		21
novel-nve-miR-18	aagaggacgucccucgcgugugg	uccacgcggacgacauccucucc	aagaggacgucccucgcguguggcgcgcguuccacgcggacgacauccucucc	NEMVEscaffold_109:414398..414451:+		23
novel-nve-miR-19	uccgacgaagggcuaacgcucg	agcguuagcccuucgucgga	agcguuagcccuucgucggagcaaaaccguucugcuccgacgaagggcuaacgcucg	NEMVEscaffold_116:524820..524877:+		22
novel-nve-miR-20	ugacauaaugacaugagagcgu	uuguuaugucguugugucacc	ugacauaaugacaugagagcgugcgcgcgccuauguuguuaugucguugugucacc	NEMVEscaffold_129:406272..406328:+		22
novel-nve-miR-23	ucuucggucuuccucugcuga	agcauagaaagaacaaagauc	agcauagaaagaacaaagaucaagauuuucggaucuucggucuuccucugcuga	NEMVEscaffold_214:58850..58904:+		21
novel-nve-miR-24	uaacaaagaacuaacgcucgaa	ugaguguuaguccuucgucgaag	ugaguguuaguccuucgucgaagcaaaagggcuaacaaagaacuaacgcucgaa	NEMVEscaffold_234:308657..308711:-		22
novel-nve-miR-25	uucuccucauugucaguaugcuacu	uagcuaucuuggguugaggaguagaa	uucuccucauugucaguaugcuacuagcuguugcaaugaguagcuaucuuggguugaggaguagaa	NEMVEscaffold_243:204758..204824:-		25
novel-nve-miR-26	uuuugguuuuacuaguagagu	ucuacuaguaaaaccaaaacag	uuuugguuuuacuaguagaguuuuuaaacucuacuaguaaaaccaaaacag	NEMVEscaffold_278:77607..77658:+		21
novel-nve-miR-28	uuggacauaacgacauaagagu	cuuuuaugucauuauguccaugu	uuggacauaacgacauaagaguaaagacauucuuuuaugucauuauguccaugu	NEMVEscaffold_379:6928..6982:+		22
novel-nve-miR-29	acaaggauccguuggcucagg	uuggccaacgcaucuuugaa	acaaggauccguuggcucaggacacgucaaagcuuggccaacgcaucuuugaa	NEMVEscaffold_445:79617..79670:+		21
novel-nve-miR-30	uagauuaaaaggcgugccaggg	cuggcacgccguuuaaucuagg	cuggcacgccguuuaaucuaggccuaaggccuagauuaaaaggcgugccaggg	NEMVEscaffold_472:84514..84567:+		22
novel-nve-miR-32	uucauuaucucuaucaucgcuu	acgaugauugagguaaaggc	acgaugauugagguaaaggccagauaguuuguucauuaucucuaucaucgcuu	NEMVEscaffold_870:18662..18715:-		22
novel-nve-miR-33	aaaucgcuguuggaaacugg	aguuuccaacagcgauuugc	aaaucgcuguuggaaacugguaaauuuuaaauuauuaugugcucaccuauaauaaucuaaaaauuaccaguuuccaacagcgauuugc	NEMVEscaffold_4:1254003..1254091:-		20
novel-nve-miR-34	uuucgagaguggcuagaggcgucu	augccuuuagcuguuugcgaaaca	augccuuuagcuguuugcgaaacaacucguuauuucgagaguggcuagaggcgucu	NEMVEscaffold_2:1386223..1386279:-	Starless	24
novel-nve-miR-35	cacaaagaacggcugcgcggg	cgcgcugccguucuuuguguc	cgcgcugccguucuuugugucggucacgcaacgcaacgcaacgccaucuccgggagcguugcgugacuggcacaaagaacggcugcgcggg	NEMVEscaffold_10:1111723..1111814:+	Starless	21
novel-nve-miR-36-1	uauugcagauccaugagcuagu	aagcuuguuggucugcaauaag	uauugcagauccaugagcuaguuuguauguacuuacuuaaaggcacuuacaaacaagcuuguuggucugcaauaag	NEMVEscaffold_15:1459888..1459964:-	Starless	22
novel-nve-miR-36-2	uauugcagauccaugagcuagu	uagcccauugguuuacaaauaag	uagcccauugguuuacaaauaagcauuacuuauugcagauccaugagcuagu	NEMVEscaffold_15:1459942..1459994:-	Starless	22
novel-nve-miR-37	ucagacugccggaccguuag	aacggucuggcaguccgaaa	ucagacugccggaccguuaguggguuagcucccgggggcuuaauagauaaacggucuggcaguccgaaa	NEMVEscaffold_45:829240..829309:+		20
novel-nve-miR-38	uacccggauucuccaccagu	ugauggagaaacccugguaag	uacccggauucuccaccaguguuaggggacuaacccaaaucccggcuaguccccuaacacugauggagaaacccugguaag	NEMVEscaffold_52:796559..796640:+	Starless	20
novel-nve-miR-39-1	uuggcugccgugaacgcgugggu	aaacgcguucacggcagccaaau	aaacgcguucacggcagccaaauucuacgaauuuggcugccgugaacgcgugggu	NEMVEscaffold_53:1002192..1002247:-		23
novel-nve-miR-42-a	ucuguucucgugggugaaugau	acauucauccacgaggacaaag	acauucauccacgaggacaaaguccauuccucacucuguucucgugggugaaugau	NEMVEscaffold_110:61086..61142:-		22
novel-nve-miR-42-b	ucuguuuuucacgcuagcguca	acgcuagcgcgaucagcagauu	acgcuagcgcgaucagcagauuuuuuugaucuguuuuucacgcuagcguca	NEMVEscaffold_113:391735..391786:-		22
novel-nve-miR-43	uguucuuccaugguaaccuga	aggucaccauggaagaacauu	uguucuuccaugguaaccugacgcucgucucaggucaccauggaagaacauu	NEMVEscaffold_122:567169..567221:+	Starless	21
novel-nve-miR-44-1	acacaaagaacggcugcgcg	cgcagccguucuuuauuguuu	cgcagccguucuuuauuguuuuuuuaugucacacaaagaacgacacaaagaacggcugcgcg	NEMVEscaffold_128:549319..549381:-	Starless	20
novel-nve-miR-44-2	acacaaagaacggcugcgcggg	cgcgcagccuuuuuuaguguag	cgcgcagccuuuuuuaguguaggucacgcaacgcauuugggaugggaguguugcaugaccgacacaaagaacggcugcgcggg	NEMVEscaffold_189:178393..178476:-	Starless	22
novel-nve-miR-46	ugcgugcagccggaaauaguu	cuauuuccagcugcaagcagg	ugcgugcagccggaaauaguuauaguaauaauggaacuauuuccagcugcaagcagg	NEMVEscaffold_1535:18013..18070:-		21
novel-nve-miR-47-1	auuauuuccggcugcacacagg	ugcgugcagccggaaauagu	ugcgugcagccggaaauagugccauuaauaauggaauuauuuccggcugcacacagg	NEMVEscaffold_136:391353..391410:-		22
novel-nve-miR-47-2	auuauuuccggcugcacacagg	ugugugcagccggaaauaguuc	ugugugcagccggaaauaguucuauuaauggaauuauuuccggcugcacacagg	NEMVEscaffold_213:139394..139448:+		22
novel-nve-miR-48-1	uaauguggaaggaaaaaacgug	aguuuuuuccuuucccauuaua	aguuuuuuccuuucccauuauaaaauaauuaauaauguggaaggaaaaaacgug	NEMVEscaffold_78:888284..888338:+		22
novel-nve-miR-48-2	uaauguggaaggaaaaaacgu	aguuuuuuccuuucccauuau	aguuuuuuccuuucccauuauaaaauaauuaauaauguggaaggaaaaaacgu	NEMVEscaffold_503:90013..90066:-		21
novel-nve-miR-49	gaaacuauuuccggcuggacgc	gugcagccagaaauaguuccau	gugcagccagaaauaguuccauuaaucaugaaacuauuuccggcuggacgc	NEMVEscaffold_77:439551..439602:+		22
novel-nve-miR-5	ucgagcgaguggcuugccucg	aggaaagccacuugaucaauau	aggaaagccacuugaucaauauagggauaucgagcgaguggcuugccucg	NEMVEscaffold_14:1328563..1328613:+		21
novel-nve-miR-50	uaaauuaggaagaaggagcugg	aguuucuuccaccaaauugauu	aguuucuuccaccaaauugauuuuuauaauaaauuaggaagaaggagcugg	NEMVEscaffold_80:85346..85397:+	Starless	22
novel-nve-miR-51	cacacauuauacuaagacuca	uauucuuaguauaacauguguu	uauucuuaguauaacauguguuuuacagacacacauuauacuaagacuca	NEMVEscaffold_1:1902767..1902817:-		21
novel-nve-miR-53	acaagggucuccuuucuggacu	uccagaaaggagaccauugucg	acaagggucuccuuucuggacuuuuaaaaaaguccagaaaggagaccauugucg	NEMVEscaffold_96:640423..640477:-		22
novel-nve-miR-54	acagacuucgcucaaaaucuaa	agauuuugagcggggucugcua	acagacuucgcucaaaaucuaaguuuguuuagauuuugagcggggucugcua	NEMVEscaffold_149:170573..170625:+		22
novel-nve-miR-55	uccaagcgugacuaguccagaac	cucuggacucgucacacuagg	cucuggacucgucacacuaggugcgcuugagcuccaagcgugacuaguccagaac	NEMVEscaffold_130:288140..288195:+		23
novel-nve-miR-56	uccuuugaaaguagcucgua	cacgagcuacuuucaaaggag	cacgagcuacuuucaaaggagacaagagucuccuuugaaaguagcucgua	NEMVEscaffold_457:9220..9270:+		20
novel-nve-miR-57	agagggaauuuagaagacaaaa	cuugguucuaaauuucucucugc	cuugguucuaaauuucucucugcaccgauguagagggaauuuagaagacaaaa	NEMVEscaffold_57:214413..214466:+		22
novel-nve-miR-58	uggcagauaugguggaaauggu	cauuuccaccauaucugccauu	uggcagauaugguggaaaugguggauaccauuuccaccauaucugccauu	NEMVEscaffold_137:47944..47994:+		22
novel-nve-miR-59	ugucaaaaaaucuguaggg	uccuacagauuuuuugacaga	ugucaaaaaaucuguagggccagucuacacugauccuacagauuuuuugacaga	NEMVEscaffold_11:1659602..1659656:-		19
novel-nve-miR-6	auucuguacagucuccuguuguc	agagcagucuguauagaauucc	auucuguacagucuccuguugucuuuuaagacaagagcagucuguauagaauucc	NEMVEscaffold_14:1012032..1012087:-		23
novel-nve-miR-62	cucuuucgggauuauucugag	cagaauuaucgcgcaaguccagguu	cagaauuaucgcgcaaguccagguuagcagcucuuucgggauuauucugag	NEMVEscaffold_186:32384..32435:-		21
novel-nve-miR-63	uugccacuaaauagagagaacgu	gucuuucuauucaguggccagc	gucuuucuauucaguggccagcgagguugcuugccacuaaauagagagaacgu	NEMVEscaffold_21:1387119..1387172:+		23
novel-nve-miR-66	aaaaacaaagaguugaggaagu	uuccucaacucuuuguuuuuug	aaaaacaaagaguugaggaaguuaaaacuuccucaacucuuuguuuuuug	NEMVEscaffold_140:567099..567149:+		22
novel-nve-miR-67	aaaaggaaauggggauuugcc	caaaucccgauuuucuuuugc	aaaaggaaauggggauuugcccgcgacccccgggcaaaucccgauuuucuuuugc	NEMVEscaffold_169:355007..355062:+		21
novel-nve-miR-68	caaauccccauuuccuuuugc	aaaagcaaaucgggauuugcc	aaaagcaaaucgggauuugcccgggggucgcgggcaaauccccauuuccuuuugc	NEMVEscaffold_1581:21761..21816:+		21
novel-nve-miR-69	uaaggaaacuagcggucguuggc	caacaaccgcuuguuccuuuuc	uaaggaaacuagcggucguuggcguucgccaacaaccgcuuguuccuuuuc	NEMVEscaffold_106:636526..636577:+		23
novel-nve-miR-70	acaaaauugcgggcgggacuug	gguaccgcgcgcaauuuuuuuu	acaaaauugcgggcgggacuugcucgcgaccagguaccgcgcgcaauuuuuuuu	NEMVEscaffold_134:17565..17619:+	Starless	22
novel-nve-miR-71	acaccgauuugagcgaagcgac	cgcuucgcuggaaacgguuucg	acaccgauuugagcgaagcgacugaagcgaggucgcuucgcuggaaacgguuucg	NEMVEscaffold_297:131466..131521:-		22
novel-nve-miR-72	accguuucuacauuccuuugagu	ucaaaggaaugagagacaggaagu	accguuucuacauuccuuugaguugaaaauucaaaggaaugagagacaggaagu	NEMVEscaffold_361:104297..104351:-		23
novel-nve-miR-73	agagguucgacuguauauccuuu	gucaauacagucugccucuua	agagguucgacuguauauccuuucgauucgaagaggucaauacagucugccucuua	NEMVEscaffold_4:2108675..2108731:-		23
novel-nve-miR-74	agaugggacucaguguaaagagu	ucuuuacacuggcuuccaguuga	agaugggacucaguguaaagaguuuaacuacucuuuacacuggcuuccaguuga	NEMVEscaffold_168:256060..256114:+	Starless	23
novel-nve-miR-75	uguagauucucugaaauauuu	auauuucaugguaucuaaaug	auauuucaugguaucuaaaugguuuguaauguagauucucugaaauauuu	NEMVEscaffold_190:137678..137728:+		21
novel-nve-miR-76	agugugcguccagaaaguuugu	aacuuucuggacgcacaauca	aacuuucuggacgcacaaucaaaaauuuacgagugugcguccagaaaguuugu	NEMVEscaffold_2:1211444..1211497:-		22
novel-nve-miR-78	augagcaugugaucaaaggcugg	cgcuguugauuaccugaucacgg	cgcuguugauuaccugaucacggguucucgccaugagcaugugaucaaaggcugg	NEMVEscaffold_2:1438201..1438256:-	Starless	23
novel-nve-miR-79	augagggaacaaugagcagugu	acuguccauuguucccucauaau	acuguccauuguucccucauaaucagaauuaugagggaacaaugagcagugu	NEMVEscaffold_158:297781..297833:-		22
novel-nve-miR-8	aaggugaccucgaucuucaugau	augaugauugcaggccauuucgg	aaggugaccucgaucuucaugaucaugaucaucaugaugauugcaggccauuucgg	NEMVEscaffold_22:1210379..1210435:-		23
novel-nve-miR-80	augccgauccaccacuccuuugu	aaaagaguggcuaucgacauuc	aaaagaguggcuaucgacauucuuuaaagaaugccgauccaccacuccuuugu	NEMVEscaffold_84:566655..566708:-	Starless	23
novel-nve-miR-81	uuggcauaauauggauguggaug	uucucguccaaauuauacaacu	uucucguccaaauuauacaacuuuggguuggcauaauauggauguggaug	NEMVEscaffold_1:3044442..3044492:-	Starless	23
novel-nve-miR-82	caaaaucgcucgggguagaccau	ggucuaccccgagcgauuuuguu	ggucuaccccgagcgauuuuguuuuuugccuaaaacaaaaucgcucgggguagaccau	NEMVEscaffold_121:557736..557794:-		23
novel-nve-miR-83	uaaggcgacuuacuguaguaag	uuacuguaguaagucaacuuac	uuacuguaguaagucaacuuacuguacguaaggcgacuuacuguaguaag	NEMVEscaffold_306:79176..79226:+		22
novel-nve-miR-84	uaagugauaaauagucugaua	ucagacuauuuaucacuuau	ucagacuauuuaucacuuauaaaguuauaagugauaaauagucugaua	NEMVEscaffold_39:952703..952751:+		21
novel-nve-miR-85	aacagacucgcgacacggau	uccgugucgcgagucuguucu	uccgugucgcgagucuguucuauaacgccaaagaacagacucgcgacacggau	NEMVEscaffold_21:728098..728151:+		20
novel-nve-miR-86	acaagcgaagauagagacuca	agucucuaucuucgcuuguuu	agucucuaucuucgcuuguuuauuacugucauauuagcgaaaaaaacaagcgaagauagagacuca	NEMVEscaffold_71:535077..535143:+		21
novel-nve-miR-87	uccgacucucugcuuaauu	uaagcagagagucggaugc	uccgacucucugcuuaauuacuagcagcgguaauuagcuaauuacugcugcuaguaauuaagcagagagucggaugc	NEMVEscaffold_339:227131..227208:-		19
novel-nve-miR-88	ucuccaaguagucgccgcugugucg	ucacagcgguuacuuggagucu	ucuccaaguagucgccgcugugucgcucauuuuaccucacagcgguuacuuggagucu	NEMVEscaffold_1:658192..658250:+		25
novel-nve-miR-89	ucucuguuauuucucauucuu	auugcgaaagaacagagacacg	ucucuguuauuucucauucuugaacaaacgagauugcgaaagaacagagacacg	NEMVEscaffold_384:67276..67330:-		21
novel-nve-miR-9	cuccugugcagugcucucugugu	ccagaaagcucugcgcaggacg	cuccugugcagugcucucuguguucguuacccagaaagcucugcgcaggacg	NEMVEscaffold_24:987777..987829:+		23
novel-nve-miR-103-4	ccuggagaauucaaacgagaag	uucuccuuugaccucuccagacu	uucuccuuugaccucuccagacucuucgccuggagaauucaaacgagaag	NEMVEscaffold_169:348095..348145:-		22
novel-nve-miR-91	uggaccaacuccgauauucacc	ugaauaucggaguuggauuau	uggaccaacuccgauauucaccuuuuuggugaauaucggaguuggauuau	NEMVEscaffold_4:662151..662201:+		22
novel-nve-miR-92	uucguaucuaccauuuauggu	gcauuaauggcagauacgcaau	gcauuaauggcagauacgcaaucauuuaacgaauuucguaucuaccauuuauggu	NEMVEscaffold_80:892620..892675:+		21
novel-nve-miR-93	uugaguguuguugacugguaa	acuagucagcucguaugcaagc	acuagucagcucguaugcaagcaguuauuauuuuugcuugaguguuguugacugguaa	NEMVEscaffold_2:2091697..2091755:-	Starless	21
novel-nve-miR-94	uuguauucuucucucuuuugu	agaggagagaggcauacaaaa	agaggagagaggcauacaaaaauguagggcauucaaguuuauuuguauucuucucucuuuugu	NEMVEscaffold_408:111000..111063:-	Starless	21
novel-nve-miR-95	auuguggaaauacugauacug	gaaucaguauuuccccaacau	auuguggaaauacugauacugaucuacugcggaaucaguauuuccccaacau	NEMVEscaffold_126:414421..414473:+	Starless	21
novel-nve-miR-96	uuuguguauguuuauguuuag	aaauagaaauuugcacaagcu	aaauagaaauuugcacaagcuagauuuaguaguuuguguauguuuauguuuag	NEMVEscaffold_25:338423..338476:+		21
novel-nve-miR-97	uuuucauacauguaucuguug	gcagaaacauguacaaaaaua	gcagaaacauguacaaaaauauauguuauauuuucauacauguaucuguug	NEMVEscaffold_81:577179..577230:+	Starless	21
novel-nve-miR-98	uuuucgcgagucagcagcuaca	uaggcgcuaacccgcgaaaaua	uaggcgcuaacccgcgaaaauaaauaucaggauauuuucgcgagucagcagcuaca	NEMVEscaffold_18:1468968..1469024:-	Starless	22
novel-nve-miR-99-1	uauucccuucuuggucuguuaa	agcggaccuagggggagaguaua	agcggaccuagggggagaguauaggagguuauauucccuucuuggucuguuaa	NEMVEscaffold_173:251371..251424:+		22
novel-nve-miR-99-2	uauucccuucuuggucuguuaa	agcggaccuagggggagaguaua	agcggaccuagggggagaguauaggagguuauauucccuucuuggucuguuaa	NEMVEscaffold_3099:763..816:+		22

## Sheet: New_miRNA_list_unique_sequences
new_name	consensus mature sequence		Total:	138
miR-100	ACCCGUAGAUCCGAACUUGUG		Novel miRNAs:	86
miR-2022	UUUGCUAGUUGCUUUUGUCCCGC		Overlap with Moran et al. 2014:	49
miR-2023	AAAGAAGUACAAGUGGUAGGG		Overlap with Grimson et al. 2008:	31
miR-2024a	UUACACAGUACCGAUAUUGUGA
miR-2024e	UUGCACAUUACCAAUAUUCUGA
miR-2024f	UUGCACAUCACCAAUGUUCU
miR-2024g	UAACACAGUACCGAUAUUGUGA
miR-2025	UUUUUUAGCCCGCGGAAGUUGU
miR-2026	UUUCAAAUGUCUACUGAUGGA
miR-2027	UGCUUGUUGGUAAUUUUGCA
miR-2028	UAAUGUUCCUGCUUGUUCCU
miR-2029	UACGCAAUCCCUAGGUUACCA
miR-2030	UAGCAUAACAUUGUAAGAGAU
miR-2031	UACGGCACUCUAUUUAUGGUA
miR-2032a	CGAGGUAACUGUUGCAGCAU
miR-2032b	UCGCUGCAACAGUUAGCUAG
miR-2034	GCUAAUGCAAAAAAUGUCAG
miR-2035	ACAUGGUCUGUUACAAGGG
miR-2036	UAUAUUGUACGACUCUCAUCGUA
miR-2037	UGUGAUUGGAGACUUUUACCGU
miR-2038	ACCUUAAUGUCACCAUGAUGA
miR-2039	AUAAAAUAAAGGUAGGCU
miR-2040a	UUUGUCUCGUAACUGCCCUGAAG
miR-2040b	UUCGUCUCGUAACUGCCCUGAAG
miR-2041b	UUAGAGGAAAAUACCCCUGG
miR-2042	UUAUAAAUCAUCCUUGCACUAC
miR-2043	UAUAUCGCCUUUUGAGGUUA
miR-2045	UCCCAGAGUGUUGAGUUCA
miR-2046	CAUCACUUCAUAGCUAUUUACUCU
miR-2047	UUCGCCGAGCAGAUGUCGG
miR-2050	AUUUGAUUGCUGUGAUCUGGUU
miR-9413	UAAAAGUGAUCAGUGGUAAGGU
miR-9414	AACUUGAUCUUCAAUGAACU
miR-9417	UGAGAACGUAUCGGCAGGGUCU
miR-9422	UGACAGAAGAUAGAAGCGCUGA
miR-9424a	UAUAGUUGGCUCAUCGAGGCAGU
miR-9424b	UAAAGCUGGUUUAUCGAGGCA
miR-9425	AAGAACACCCAAAAUAGCUGA
miR-9428	CGAACAUAGGGACACUGUU
miR-9429	UUCGUCUAUAUGGAGAAAGG
miR-9431	UAAGCUGUGGUUUAAAGCAC
miR-9433	UUCGGUGAAAUUUAGAACCAC
miR-9435	UCUUGUCAAGUGUAUCUAGUGUG
miR-9442	AAUAUCAGGAGGACGCAUUCG
miR-9445	UCUGUGUCGCUCGUUUACUU
miR-9446	UUUUUUCUUAUGUCGUCAUGU
miR-9448	UCCGCAGCCGUCCCUAGU
miR-9449	UAUCUCCUUAAACAUUCAUCGU
miR-9453	GCGCUAUUCCCAAACGGGA
miR-9455	GUCCAGACCUGUGUGAAUAGGG
miR-9456	CCGCUGACUCGCGAAAUCCU
miR-9457	UACACAUUCUAAGAAAAGUGCU
novel-nve-miR-10	UUUUGUACAUUUAGAUUAUCUCU
novel-nve-miR-100-1	UCCCUCAUGUCGGCUGACCUCCU
novel-nve-miR-101-1	UGAGUCUUGGGUUGUCACUAGG
novel-nve-miR-102-1	UGUGUUCGGCGUAUAUUCUCCU
novel-nve-miR-103-1	UUCUCCUUUGACCUCUCCAGACU
novel-nve-miR-11	CCAGAGAUUCGGGAUUCCUGU
novel-nve-miR-12	UUGGGAGCUCCCACAACGUACGC
novel-nve-miR-13	UAUGUGACAAGUUUAUCAAUG
novel-nve-miR-14	CGGGUUUCUUUGGUAGCACGGU
novel-nve-miR-15	UCACGAUCUAUUGUUCUGUUAGU
novel-nve-miR-16	UGGCGGCCACGAACUACGAAC
novel-nve-miR-18	AAGAGGACGUCCCUCGCGUGUGG
novel-nve-miR-19	UCCGACGAAGGGCUAACGCUCG
novel-nve-miR-20	UGACAUAAUGACAUGAGAGCGU
novel-nve-miR-23	UCUUCGGUCUUCCUCUGCUGA
novel-nve-miR-24	UAACAAAGAACUAACGCUCGAA
novel-nve-miR-25	UUCUCCUCAUUGUCAGUAUGCUACU
novel-nve-miR-26	UUUUGGUUUUACUAGUAGAGU
novel-nve-miR-28	UUGGACAUAACGACAUAAGAGU
novel-nve-miR-29	ACAAGGAUCCGUUGGCUCAGG
novel-nve-miR-30	UAGAUUAAAAGGCGUGCCAGGG
novel-nve-miR-32	UUCAUUAUCUCUAUCAUCGCUU
novel-nve-miR-33	AAAUCGCUGUUGGAAACUGG
novel-nve-miR-34	UUUCGAGAGUGGCUAGAGGCGUCU
novel-nve-miR-35	CACAAAGAACGGCUGCGCGGG
novel-nve-miR-36-1	UAUUGCAGAUCCAUGAGCUAGU
novel-nve-miR-37	UCAGACUGCCGGACCGUUAG
novel-nve-miR-38	UACCCGGAUUCUCCACCAGU
novel-nve-miR-39-1	UUGGCUGCCGUGAACGCGUGGGU
novel-nve-miR-42-a	UCUGUUCUCGUGGGUGAAUGAU
novel-nve-miR-42-b	UCUGUUUUUCACGCUAGCGUCA
novel-nve-miR-43	UGUUCUUCCAUGGUAACCUGA
novel-nve-miR-44-1	ACACAAAGAACGGCUGCGCG
novel-nve-miR-44-2	ACACAAAGAACGGCUGCGCGGG
novel-nve-miR-46	UGCGUGCAGCCGGAAAUAGUU
novel-nve-miR-47-1	AUUAUUUCCGGCUGCACACAGG
novel-nve-miR-48-1	UAAUGUGGAAGGAAAAAACGUG
novel-nve-miR-48-2	UAAUGUGGAAGGAAAAAACGU
novel-nve-miR-49	GAAACUAUUUCCGGCUGGACGC
novel-nve-miR-5	UCGAGCGAGUGGCUUGCCUCG
novel-nve-miR-50	UAAAUUAGGAAGAAGGAGCUGG
novel-nve-miR-51	CACACAUUAUACUAAGACUCA
novel-nve-miR-53	ACAAGGGUCUCCUUUCUGGACU
novel-nve-miR-54	ACAGACUUCGCUCAAAAUCUAA
novel-nve-miR-55	UCCAAGCGUGACUAGUCCAGAAC
novel-nve-miR-56	UCCUUUGAAAGUAGCUCGUA
novel-nve-miR-57	AGAGGGAAUUUAGAAGACAAAA
novel-nve-miR-58	UGGCAGAUAUGGUGGAAAUGGU
novel-nve-miR-59	UGUCAAAAAAUCUGUAGGG
novel-nve-miR-6	AUUCUGUACAGUCUCCUGUUGUC
novel-nve-miR-62	CUCUUUCGGGAUUAUUCUGAG
novel-nve-miR-63	UUGCCACUAAAUAGAGAGAACGU
novel-nve-miR-66	AAAAACAAAGAGUUGAGGAAGU
novel-nve-miR-67	AAAAGGAAAUGGGGAUUUGCC
novel-nve-miR-68	CAAAUCCCCAUUUCCUUUUGC
novel-nve-miR-69	UAAGGAAACUAGCGGUCGUUGGC
novel-nve-miR-70	ACAAAAUUGCGGGCGGGACUUG
novel-nve-miR-71	ACACCGAUUUGAGCGAAGCGAC
novel-nve-miR-72	ACCGUUUCUACAUUCCUUUGAGU
novel-nve-miR-73	AGAGGUUCGACUGUAUAUCCUUU
novel-nve-miR-74	AGAUGGGACUCAGUGUAAAGAGU
novel-nve-miR-75	UGUAGAUUCUCUGAAAUAUUU
novel-nve-miR-76	AGUGUGCGUCCAGAAAGUUUGU
novel-nve-miR-78	AUGAGCAUGUGAUCAAAGGCUGG
novel-nve-miR-79	AUGAGGGAACAAUGAGCAGUGU
novel-nve-miR-8	AAGGUGACCUCGAUCUUCAUGAU
novel-nve-miR-80	AUGCCGAUCCACCACUCCUUUGU
novel-nve-miR-81	UUGGCAUAAUAUGGAUGUGGAUG
novel-nve-miR-82	CAAAAUCGCUCGGGGUAGACCAU
novel-nve-miR-83	UAAGGCGACUUACUGUAGUAAG
novel-nve-miR-84	UAAGUGAUAAAUAGUCUGAUA
novel-nve-miR-85	AACAGACUCGCGACACGGAU
novel-nve-miR-86	ACAAGCGAAGAUAGAGACUCA
novel-nve-miR-87	UCCGACUCUCUGCUUAAUU
novel-nve-miR-88	UCUCCAAGUAGUCGCCGCUGUGUCG
novel-nve-miR-89	UCUCUGUUAUUUCUCAUUCUU
novel-nve-miR-9	CUCCUGUGCAGUGCUCUCUGUGU
novel-nve-miR-91	UGGACCAACUCCGAUAUUCACC
novel-nve-miR-92	UUCGUAUCUACCAUUUAUGGU
novel-nve-miR-93	UUGAGUGUUGUUGACUGGUAA
novel-nve-miR-94	UUGUAUUCUUCUCUCUUUUGU
novel-nve-miR-95	AUUGUGGAAAUACUGAUACUG
novel-nve-miR-96	UUUGUGUAUGUUUAUGUUUAG
novel-nve-miR-97	UUUUCAUACAUGUAUCUGUUG
novel-nve-miR-98	UUUUCGCGAGUCAGCAGCUACA
novel-nve-miR-99-1	UAUUCCCUUCUUGGUCUGUUAA

## Sheet: miRNAs revoked
miR_revoked	Sequence of major isoform
miR-2033	AGCUAAUGAUGAGAGAAU
miR-2044	UAUGGCAUUUAUCUUGAUAAAG
miR-2048	ACACCUGAAACAAAACGCAA
miR-2049	CAAAUGCACGCAAAUGAAGAUGA
miR-2051	UACCGGAGUCUUUUCUGUGUC
miR-9412	UGAAUGCUAAAGACUGGAAGACA
miR-9415	AUACUUACCUGACGCGGGAGGU
miR-9416	AAGAACACUACAAAUUGUCGUG
miR-9418	AAGUGCAUCAAUGGAACUGUUUC
miR-9419	UUCUUGAAGAUGCUUGAAUUUU
miR-9420	AUACAAAUCAGCCGACUGGGA
miR-9421	UUGCGUAUCUGCCAUUAAUGCU
miR-9423	AUGGUCCGUAUGAAGAACUACUG
miR-9426	AAGAGUUUGAGGGCUUUGAAAG
miR-9427	AGAGACCAGUGAGAUUGAAGUGA
miR-9430	UGGAUUGUUAUACGGUU
miR-9432	GAAUAACCGAAGGAUUUGGAGG
miR-9434	UCUGACAGGAAUUCUGGCUUCUG
miR-9436	UUGACGCAAAUGUUUGUAUGU
miR-9437	UUAACGAGAAUCUGAUACGGUUC
miR-9438	AUACUACACAAGUGUCUCGAUU
miR-9439	UUUAAGCACAGUGCUGGUCU
miR-9440	UAAUCAACGAGAGUGUCAACCUG
miR-9441	GGCAAGAUUACUCGGGGUGAG
miR-9443	AGCAGCCAGACAGGUUGG
miR-9444	UACGAACAACCGCCAACCCUCU
miR-9447	CGAUUCACCUUCUUCAGUCUGC
miR-9450	AGAUUCUUUAGAAAUCAGUGGG
miR-9451	ACGAGUCUCAAAUUGACAGGAA
miR-9452	UGCUAGAUGAAGUUUGCAACAAA
miR-9454	UACCAGGUCACUGUUUUUGAGG
miR-9458	ACGCGAGCAAAGAUGGAGAGGG
miR-9459	AAGGACUCAACGACCAAAGGAU
miR-9460	UACGCGUUGGUCGUGAUUGA
miR-9461	CAGGAUGACAGUGGCAAAACCA
miR-9462	UGACCUUGUACUCACCGAGGA
miR-9463	ACUGAAUCUCAGAACUACAGUU
miR-9464	UCUGAGAAGAUUUCGACAAGAAAC
miR-9465	UUGGAUGGGAGGAAUUUGAGAG
miR-9466	CAGUCGGUUACGUGAGUAGUCU
miR-9467	CAUUUUCUUACACCGCCCUGGAG
miR-9468	GAAGUGUACAUUGGUCGUGGAGG

## Sheet: miRNA_Counts
		5_ago1_1		6_ago1_2		7_ago2_1		8_ago2_2		9_IgG1		10_IgG2		ep_ago1_1		ep_ago1_2		ep_ago2_1		ep_ago2_2		ep_IgG1		ep_IgG2		adult_ago1_1		adult_ago1_2		adult_ago2_1		adult_ago2_2		adult_IgG1		adult_IgG2		all_combined_ago1		all_combined_ago2		all_combined_IgG
precursor	#miRNA	read_count	seq(CPM)	read_count	seq(CPM)	read_count	seq(CPM)	read_count	seq(CPM)	read_count	seq(CPM)	read_count	seq(CPM)	read_count	seq(CPM)	read_count	seq(CPM)	read_count	seq(CPM)	read_count	seq(CPM)	read_count	seq(CPM)	read_count	seq(CPM)	read_count	seq(CPM)	read_count	seq(CPM)	read_count	seq(CPM)	read_count	seq(CPM)	read_count	seq(CPM)	read_count	seq(CPM)	read_count	seq(CPM)	read_count	seq(CPM)	read_count	seq(norm)	SUM
novel-nve-miR-10	novel-nve-miR-10_star	0	0	1	0.16	5	1.21	11	1.04	0	0	0	0	0	0	0	0	0	0	0	0	0	0	0	0	0	0	0	0	0	0	0	0	0	0	0	0	1	0.07	16	0.92	0	0	37.4
novel-nve-miR-10	novel-nve-miR-10_guide	20	6.07	18	2.87	250	60.33	565	53.2	6	66.82	1	13.66	5	12.5	13	38.13	143	202.15	39	58.94	2	80.48	0	0	36	14.86	12	12.59	11	17.43	15	22.24	0	0	0	0	104	7.6	1023	58.66	9	33.31	3033.84
novel-nve-miR-100-1	novel-nve-miR-100-1_star	0	0	0	0	0	0	1	0.09	0	0	0	0	1	2.5	3	8.8	0	0	0	0	1	40.24	0	0	0	0	2	2.1	0	0	0	0	0	0	0	0	6	0.44	1	0.06	1	3.7	73.93
novel-nve-miR-100-1	novel-nve-miR-100-1_guide	141	42.8	106	16.9	56	13.51	139	13.09	0	0	2	27.32	48	120.02	34	99.72	11	15.55	7	10.58	0	0	0	0	54	22.29	24	25.17	80	126.74	28	41.52	1	33.76	0	0	407	29.75	321	18.41	3	11.1	2130.23
novel-nve-miR-101-1	novel-nve-miR-101-1_star	0	0	0	0	1	0.24	4	0.38	0	0	0	0	0	0	0	0	3	4.24	2	3.02	0	0	0	0	0	0	0	0	3	4.75	2	2.97	0	0	0	0	0	0	15	0.86	0	0	46.46
novel-nve-miR-101-1	novel-nve-miR-101-1_guide	0	0	5	0.8	0	0	0	0	0	0	0	0	6	15	6	17.6	1	1.41	0	0	0	0	0	0	45	18.58	24	25.17	0	0	2	2.97	0	0	0	0	86	6.29	3	0.17	0	0	265.99
novel-nve-miR-102-1	novel-nve-miR-102-1_star	0	0	0	0	1	0.24	11	1.04	0	0	0	0	0	0	0	0	1	1.41	0	0	0	0	0	0	0	0	0	0	5	7.92	3	4.45	0	0	0	0	0	0	21	1.2	0	0	58.26
novel-nve-miR-102-1	novel-nve-miR-102-1_guide	6	1.82	9	1.44	19	4.58	113	10.64	1	11.14	0	0	7	17.5	12	35.2	7	9.9	16	24.18	0	0	3	76.46	81	33.44	124	130.05	20	31.68	32	47.45	8	270.08	5	370.95	239	17.47	207	11.87	17	62.92	2094.77
novel-nve-miR-103-1	novel-nve-miR-103-1_star	1	0.3	0	0	0	0	2	0.19	0	0	0	0	0	0	0	0	0	0	0	0	0	0	0	0	76	31.38	19	19.93	4	6.34	5	7.41	0	0	0	0	96	7.02	11	0.63	0	0	287.2
novel-nve-miR-103-1	novel-nve-miR-103-1_guide	75	22.76	114	18.18	32	7.72	62	5.84	1	11.14	4	54.65	59	147.53	12	35.2	4	5.65	6	9.07	1	40.24	16	407.81	4205	1735.96	2932	3075.05	149	236.05	180	266.9	91	3072.14	12	890.27	7397	540.62	433	24.83	125	462.65	26980.3
novel-nve-miR-11	novel-nve-miR-11_star	8	2.43	19	3.03	8	1.93	20	1.88	0	0	0	0	7	17.5	10	29.33	7	9.9	4	6.05	0	0	0	0	0	0	1	1.05	10	15.84	0	0	0	0	0	0	45	3.29	49	2.81	0	0	283.04
novel-nve-miR-11	novel-nve-miR-11_guide	2	0.61	2	0.32	138	33.3	476	44.82	5	55.68	0	0	2	5	3	8.8	29	41	58	87.66	0	0	0	0	1	0.41	1	1.05	13	20.59	17	25.21	0	0	0	0	11	0.8	731	41.92	5	18.51	1879.68
novel-nve-miR-12	novel-nve-miR-12_star	8	2.43	8	1.28	1	0.24	8	0.75	0	0	0	0	19	47.51	13	38.13	9	12.72	6	9.07	3	120.72	0	0	5	2.06	2	2.1	5	7.92	5	7.41	0	0	0	0	55	4.02	34	1.95	3	11.1	453.41
novel-nve-miR-12	novel-nve-miR-12_guide	121	36.73	170	27.11	110	26.54	230	21.66	2	22.27	5	68.31	199	497.58	180	527.94	51	72.1	136	205.54	1	40.24	0	0	70	28.9	69	72.37	25	39.61	34	50.41	1	33.76	3	222.57	809	59.13	586	33.6	12	44.41	4944.78
novel-nve-miR-13	novel-nve-miR-13_star	0	0	0	0	5	1.21	23	2.17	0	0	0	0	0	0	0	0	3	4.24	1	1.51	0	0	0	0	0	0	0	0	0	0	0	0	0	0	0	0	0	0	32	1.84	0	0	74.97
novel-nve-miR-13	novel-nve-miR-13_guide	0	0	3	0.48	77	18.58	215	20.24	1	11.14	0	0	0	0	2	5.87	45	63.62	30	45.34	0	0	0	0	0	0	0	0	5	7.92	10	14.83	0	0	0	0	5	0.37	382	21.91	1	3.7	990
novel-nve-miR-14	novel-nve-miR-14_star	0	0	0	0	7	1.69	17	1.6	0	0	0	0	4	10	6	17.6	11	15.55	25	37.78	0	0	0	0	2	0.83	0	0	23	36.44	8	11.86	2	67.52	0	0	12	0.88	91	5.22	2	7.4	424.37
novel-nve-miR-14	novel-nve-miR-14_guide	3	0.91	1	0.16	18	4.34	66	6.21	1	11.14	2	27.32	12	30.01	10	29.33	39	55.13	90	136.02	0	0	0	0	5	2.06	3	3.15	86	136.24	41	60.79	4	135.04	1	74.19	34	2.48	340	19.5	8	29.61	1527.63
novel-nve-miR-15	novel-nve-miR-15_star	1	0.3	7	1.12	73	17.62	851	80.13	8	89.09	0	0	7	17.5	1	2.93	20	28.27	8	12.09	0	0	0	0	1	0.41	0	0	7	11.09	3	4.45	0	0	0	0	17	1.24	962	55.16	8	29.61	2325.01
novel-nve-miR-15	novel-nve-miR-15_guide	17	5.16	538	85.79	122	29.44	1401	131.92	12	133.63	1	13.66	17	42.51	21	61.59	29	41	15	22.67	1	40.24	0	0	21	8.67	4	4.2	6	9.51	1	1.48	0	0	0	0	618	45.17	1574	90.26	14	51.82	5230.72
novel-nve-miR-16	novel-nve-miR-16_star	26	7.89	29	4.62	96	23.17	446	42	3	33.41	3	40.98	29	72.51	32	93.86	52	73.51	79	119.4	3	120.72	2	50.98	0	0	0	0	3	4.75	1	1.48	0	0	0	0	116	8.48	677	38.82	11	40.71	2385.29
novel-nve-miR-16	novel-nve-miR-16_guide	16	4.86	48	7.65	388	93.63	1429	134.56	12	133.63	4	54.65	46	115.02	52	152.52	177	250.22	249	376.32	6	241.45	1	25.49	2	0.83	0	0	19	30.1	20	29.66	0	0	0	0	164	11.99	2282	130.86	23	85.13	6816.57
novel-nve-miR-18	novel-nve-miR-18_star	0	0	0	0	0	0	0	0	0	0	0	0	0	0	0	0	0	0	0	0	0	0	0	0	9	3.72	4	4.2	0	0	0	0	0	0	0	0	13	0.95	0	0	0	0	34.87
novel-nve-miR-18	novel-nve-miR-18_guide	0	0	0	0	0	0	0	0	0	0	0	0	0	0	0	0	0	0	0	0	0	0	0	0	224	92.47	151	158.37	2	3.17	2	2.97	3	101.28	2	148.38	375	27.41	4	0.23	5	18.51	1320.79
novel-nve-miR-19	novel-nve-miR-19_star	1	0.3	5	0.8	17	4.1	109	10.26	1	11.14	0	0	2	5	4	11.73	0	0	0	0	0	0	0	0	10	4.13	1	1.05	82	129.9	49	72.66	2	67.52	0	0	23	1.68	257	14.74	3	11.1	912.11
novel-nve-miR-19	novel-nve-miR-19_guide	27	8.2	122	19.45	112	27.03	812	76.46	10	111.36	3	40.98	11	27.5	12	35.2	66	93.3	60	90.68	0	0	8	203.9	866	357.51	389	407.98	1374	2176.69	1325	1964.66	40	1350.39	24	1780.55	1427	104.29	3749	214.98	85	314.6	19927.7
novel-nve-miR-20	novel-nve-miR-20_star	2	0.61	0	0	0	0	21	1.98	1	11.14	1	13.66	0	0	1	2.93	3	4.24	3	4.53	0	0	0	0	0	0	0	0	1	1.58	5	7.41	0	0	0	0	3	0.22	33	1.89	2	7.4	133.59
novel-nve-miR-20	novel-nve-miR-20_guide	128	38.85	301	48	926	223.46	1472	138.61	8	89.09	7	95.63	91	227.54	108	316.77	321	453.79	349	527.45	5	201.21	20	509.76	20	8.26	3	3.15	34	53.86	53	78.59	0	0	0	0	651	47.58	3155	180.92	40	148.05	11082.6
novel-nve-miR-23	novel-nve-miR-23_star	0	0	0	0	0	0	0	0	0	0	0	0	0	0	0	0	0	0	0	0	0	0	0	0	5	2.06	0	0	0	0	0	0	0	0	0	0	5	0.37	0	0	0	0	12.43
novel-nve-miR-23	novel-nve-miR-23_guide	6	1.82	14	2.23	10	2.41	34	3.2	0	0	1	13.66	18	45.01	13	38.13	12	16.96	13	19.65	13	523.14	67	1707.7	18938	7818.2	13479	14136.6	1160	1837.67	1023	1516.86	124	4186.22	38	2819.2	32468	2372.99	2252	129.14	243	899.39	108016
novel-nve-miR-24	novel-nve-miR-24_star	2	0.61	8	1.28	7	1.69	54	5.08	0	0	0	0	0	0	5	14.67	2	2.83	5	7.56	0	0	0	0	6	2.48	4	4.2	5	7.92	6	8.9	2	67.52	0	0	25	1.83	79	4.53	2	7.4	350.5
novel-nve-miR-24	novel-nve-miR-24_guide	0	0	1	0.16	49	11.82	295	27.78	3	33.41	1	13.66	0	0	1	2.93	7	9.9	9	13.6	0	0	0	0	0	0	0	0	17	26.93	16	23.72	0	0	0	0	2	0.15	393	22.54	4	14.8	999.4
novel-nve-miR-25	novel-nve-miR-25_star	3	0.91	5	0.8	2	0.48	2	0.19	0	0	2	27.32	0	0	0	0	0	0	1	1.51	0	0	0	0	11	4.54	0	0	6	9.51	0	0	0	0	0	0	19	1.39	11	0.63	2	7.4	118.68
novel-nve-miR-25	novel-nve-miR-25_guide	45	13.66	74	11.8	26	6.27	67	6.31	4	44.54	1	13.66	7	17.5	2	5.87	1	1.41	3	4.53	0	0	0	0	28	11.56	4	4.2	12	19.01	7	10.38	5	168.8	0	0	160	11.69	116	6.65	10	37.01	966.85
novel-nve-miR-26	novel-nve-miR-26_star	1	0.3	0	0	59	14.24	92	8.66	0	0	1	13.66	5	12.5	1	2.93	39	55.13	38	57.43	1	40.24	0	0	0	0	0	0	2	3.17	0	0	0	0	0	0	7	0.51	230	13.19	2	7.4	707.36
novel-nve-miR-26	novel-nve-miR-26_guide	17	5.16	33	5.26	327	78.91	449	42.28	2	22.27	3	40.98	13	32.51	29	85.06	285	402.9	202	305.29	7	281.69	3	76.46	1	0.41	0	0	4	6.34	0	0	0	0	0	0	93	6.8	1267	72.65	15	55.52	4270.49
novel-nve-miR-28	novel-nve-miR-28_star	0	0	1	0.16	6	1.45	46	4.33	1	11.14	1	13.66	0	0	0	0	1	1.41	1	1.51	0	0	0	0	2	0.83	1	1.05	0	0	2	2.97	0	0	0	0	4	0.29	56	3.21	2	7.4	173.41
novel-nve-miR-28	novel-nve-miR-28_guide	491	149.03	849	135.38	130	31.37	219	20.62	7	77.95	7	95.63	166	415.07	196	574.87	58	81.99	23	34.76	1	40.24	2	50.98	462	190.73	421	441.54	63	99.8	81	120.1	9	303.84	2	148.38	2585	188.93	574	32.92	28	103.63	9711.76
novel-nve-miR-29	novel-nve-miR-29_star	1	0.3	4	0.64	0	0	0	0	0	0	0	0	2	5	3	8.8	0	0	0	0	0	0	0	0	20	8.26	6	6.29	26	41.19	21	31.14	0	0	0	0	36	2.63	47	2.7	0	0	272.95
novel-nve-miR-29	novel-nve-miR-29_guide	0	0	1	0.16	4	0.97	5	0.47	0	0	0	0	0	0	0	0	0	0	0	0	0	0	0	0	18	7.43	6	6.29	81	128.32	53	78.59	0	0	0	0	25	1.83	143	8.2	0	0	568.26
novel-nve-miR-30	novel-nve-miR-30_star	6	1.82	8	1.28	4	0.97	14	1.32	0	0	0	0	41	102.52	15	44	1	1.41	9	13.6	0	0	0	0	5	2.06	6	6.29	7	11.09	3	4.45	0	0	0	0	81	5.92	38	2.18	0	0	436.91
novel-nve-miR-30	novel-nve-miR-30_guide	51	15.48	73	11.64	14	3.38	25	2.35	1	11.14	0	0	66	165.03	37	108.52	10	14.14	11	16.62	0	0	0	0	25	10.32	26	27.27	7	11.09	14	20.76	0	0	0	0	278	20.32	81	4.64	1	3.7	1166.4
novel-nve-miR-32	novel-nve-miR-32_star	1	0.3	1	0.16	16	3.86	57	5.37	0	0	0	0	3	7.5	9	26.4	19	26.86	10	15.11	4	160.97	0	0	31	12.8	51	53.49	90	142.58	120	177.93	2	67.52	0	0	96	7.02	312	17.89	6	22.21	1575.97
novel-nve-miR-32	novel-nve-miR-32_guide	10	3.04	5	0.8	595	143.58	1431	134.75	11	122.5	8	109.29	32	80.01	20	58.66	84	118.75	57	86.15	0	0	8	203.9	367	151.51	370	388.05	77	121.98	250	370.69	14	472.64	1	74.19	804	58.76	2494	143.02	42	155.45	9677.72
novel-nve-miR-33	novel-nve-miR-33_star	0	0	0	0	0	0	0	0	0	0	0	0	0	0	0	0	0	0	0	0	0	0	0	0	0	0	0	0	0	0	1	1.48	0	0	0	0	0	0	1	0.06	0	0	3.54
novel-nve-miR-33	novel-nve-miR-33_guide	0	0	0	0	43	10.38	167	15.73	3	33.41	1	13.66	0	0	0	0	8	11.31	9	13.6	0	0	0	0	31	12.8	12	12.59	524	830.12	361	535.28	1	33.76	3	222.57	43	3.14	1112	63.77	8	29.61	4167.73
novel-nve-miR-34	novel-nve-miR-34_star	0	0	0	0	0	0	0	0	0	0	0	0	0	0	0	0	0	0	0	0	0	0	0	0	0	0	0	0	0	0	0	0	0	0	0	0	0	0	0	0	0	0	0
novel-nve-miR-34	novel-nve-miR-34_guide	5	1.52	20	3.19	13	3.14	33	3.11	0	0	0	0	9	22.5	14	41.06	9	12.72	30	45.34	0	0	5	127.44	1019	420.68	2101	2203.51	123	194.86	299	443.35	19	641.44	9	667.71	3168	231.54	507	29.07	33	122.14	12630.3
novel-nve-miR-35	novel-nve-miR-35_star	0	0	0	0	0	0	0	0	0	0	0	0	0	0	0	0	0	0	0	0	0	0	0	0	0	0	0	0	0	0	0	0	0	0	0	0	0	0	0	0	0	0	0
novel-nve-miR-35	novel-nve-miR-35_guide	736	223.39	897	143.04	1207	291.27	1957	184.27	5	55.68	14	191.26	430	1075.18	215	630.6	179	253.05	510	770.78	7	281.69	23	586.23	517	213.43	157	164.66	1110	1758.46	712	1055.73	9	303.84	1	74.19	2952	215.75	5675	325.43	59	218.37	26388.3
novel-nve-miR-36-1	novel-nve-miR-36-1_star	0	0	0	0	0	0	0	0	0	0	0	0	0	0	0	0	0	0	0	0	0	0	0	0	0	0	0	0	0	0	0	0	0	0	0	0	0	0	0	0	0	0	0
novel-nve-miR-36-1	novel-nve-miR-36-1_guide	74	22.46	140	22.32	16	3.86	26	2.45	0	0	0	0	43	107.52	58	170.12	4	5.65	7	10.58	1	40.24	25	637.2	2592	1070.06	2663	2792.93	34	53.86	51	75.62	32	1080.31	11	816.08	5570	407.09	138	7.91	69	255.38	19135.6
novel-nve-miR-37	novel-nve-miR-37_star	0	0	0	0	0	0	2	0.19	0	0	0	0	0	0	0	0	0	0	0	0	0	0	0	0	0	0	0	0	0	0	0	0	0	0	0	0	0	0	2	0.11	0	0	4.3
novel-nve-miR-37	novel-nve-miR-37_guide	150	45.53	211	33.65	1339	323.12	2819	265.44	25	278.4	11	150.28	35	87.51	23	67.46	162	229.01	283	427.71	4	160.97	4	101.95	61	25.18	19	19.93	468	741.41	245	363.28	3	101.28	0	0	499	36.47	5316	304.84	47	173.96	15661.4
novel-nve-miR-38	novel-nve-miR-38_star	0	0	0	0	0	0	0	0	0	0	0	0	0	0	0	0	0	0	0	0	0	0	0	0	0	0	0	0	0	0	0	0	0	0	0	0	0	0	0	0	0	0	0
novel-nve-miR-38	novel-nve-miR-38_guide	10	3.04	18	2.87	444	107.14	1442	135.78	11	122.5	12	163.94	349	872.65	203	595.4	505	713.9	720	1088.16	128	5150.91	201	5123.11	1	0.41	3	3.15	45	71.29	18	26.69	0	0	0	0	584	42.68	3174	182.01	352	1302.83	23928.5
novel-nve-miR-39-1	novel-nve-miR-39-1_star	0	0	0	0	0	0	5	0.47	0	0	0	0	0	0	0	0	0	0	0	0	0	0	0	0	0	0	0	0	0	0	0	0	0	0	0	0	0	0	5	0.29	0	0	10.76
novel-nve-miR-39-1	novel-nve-miR-39-1_guide	87	26.41	257	40.98	1278	308.4	4267	401.79	26	289.54	6	81.97	434	1085.18	265	777.25	1112	1572	2492	3766.24	29	1167	32	815.62	26	10.73	0	0	377	597.24	0	0	0	0	0	0	1069	78.13	9526	546.26	93	344.21	33285
novel-nve-miR-42-a	novel-nve-miR-42-a_star	0	0	0	0	1	0.24	1	0.09	0	0	0	0	0	0	0	0	0	0	0	0	0	0	0	0	0	0	0	0	0	0	0	0	0	0	0	0	0	0	2	0.11	0	0	4.44
novel-nve-miR-42-a	novel-nve-miR-42-a_guide	3	0.91	1	0.16	105	25.34	245	23.07	0	0	2	27.32	9	22.5	15	44	180	254.46	189	285.64	3	120.72	0	0	0	0	0	0	0	0	0	0	0	0	0	0	28	2.05	719	41.23	5	18.51	2369.91
novel-nve-miR-42-b	novel-nve-miR-42-b_star	0	0	0	0	0	0	1	0.09	0	0	0	0	0	0	0	0	0	0	0	0	0	0	0	0	0	0	0	0	0	0	0	0	0	0	0	0	0	0	1	0.06	0	0	2.15
novel-nve-miR-42-b	novel-nve-miR-42-b_guide	10	3.04	19	3.03	169	40.78	434	40.87	3	33.41	4	54.65	0	0	0	0	1	1.41	0	0	0	0	0	0	1	0.41	0	0	5	7.92	3	4.45	0	0	0	0	30	2.19	612	35.09	7	25.91	1551.16
novel-nve-miR-43	novel-nve-miR-43_star	0	0	0	0	0	0	0	0	0	0	0	0	0	0	0	0	0	0	0	0	0	0	0	0	0	0	0	0	0	0	0	0	0	0	0	0	0	0	0	0	0	0	0
novel-nve-miR-43	novel-nve-miR-43_guide	6	1.82	6	0.96	43	10.38	81	7.63	0	0	0	0	21	52.51	17	49.86	94	132.88	52	78.59	1	40.24	0	0	10	4.13	4	4.2	12	19.01	11	16.31	0	0	0	0	64	4.68	293	16.8	1	3.7	1159.7
novel-nve-miR-44-1	novel-nve-miR-44-1_star	0	0	0	0	0	0	0	0	0	0	0	0	0	0	0	0	0	0	0	0	0	0	0	0	0	0	0	0	0	0	0	0	0	0	0	0	0	0	0	0	0	0	0
novel-nve-miR-44-1	novel-nve-miR-44-1_guide	1728	524.49	2038	324.99	2343	565.4	4337	408.38	51	567.94	60	819.68	801	2002.84	400	1173.21	482	681.39	1102	1665.49	17	684.1	42	1070.5	565	233.25	197	206.61	1208	1913.71	594	880.76	8	270.08	7	519.33	5729	418.71	10066	577.22	185	684.72	48152.8
novel-nve-miR-44-2	novel-nve-miR-44-2_star	0	0	0	0	0	0	0	0	0	0	0	0	0	0	0	0	0	0	0	0	0	0	0	0	0	0	0	0	0	0	0	0	0	0	0	0	0	0	0	0	0	0	0
novel-nve-miR-44-2	novel-nve-miR-44-2_guide	3792	1150.96	4688	747.56	3425	826.51	6192	583.05	77	857.47	134	1830.63	1992	4980.85	1034	3032.75	773	1092.77	1783	2694.7	40	1609.66	63	1605.75	1559	643.6	491	514.96	1942	3076.52	1181	1751.14	20	675.2	8	593.52	13556	990.77	15296	877.13	342	1265.81	89789.3
novel-nve-miR-46	novel-nve-miR-46_star	0	0	0	0	1	0.24	3	0.28	0	0	0	0	0	0	0	0	0	0	0	0	0	0	0	0	0	0	3	3.15	0	0	1	1.48	0	0	0	0	3	0.22	5	0.29	117	433.04	571.7
novel-nve-miR-46	novel-nve-miR-47-1_star	50	15.18	76	12.12	531	128.14	1311	123.45	11	122.5	2	27.32	60	150.03	46	134.92	208	294.04	141	213.1	14	563.38	7	178.42	651	268.75	2782	2917.74	479	758.83	2466	3656.49	71	2396.95	12	890.27	3665	267.86	5136	294.52	34	125.84	31292.9
novel-nve-miR-46	novel-nve-miR-46_guide	50	15.18	76	12.12	531	128.14	1311	123.45	11	122.5	2	27.32	60	150.03	46	134.92	208	294.04	141	213.1	14	563.38	7	178.42	651	268.75	2789	2925.08	479	758.83	2466	3656.49	71	2396.95	12	890.27	3672	268.38	5136	294.52	117	433.04	31704.9
novel-nve-miR-47-1	novel-nve-miR-47-1_star	40	12.14	53	8.45	548	132.24	901	84.84	8	89.09	3	40.98	113	282.55	63	184.78	161	227.6	154	232.75	6	241.45	5	127.44	94	38.81	323	338.76	159	251.89	444	658.35	5	168.8	3	222.57	686	50.14	2367	135.73	30	111.04	9806.4
novel-nve-miR-47-1	novel-nve-miR-47-1_guide	47	14.27	141	22.48	106	25.58	465	43.79	2	22.27	2	27.32	2092	5230.89	1964	5760.46	112	158.33	77	116.37	14	563.38	13	331.35	34	14.04	19	19.93	39	61.78	23	34.1	0	0	3	222.57	4297	314.05	822	47.14	0	0	23302.1
novel-nve-miR-48-1	novel-nve-miR-48-1_star	0	0	1	0.16	10	2.41	29	2.73	0	0	0	0	0	0	0	0	0	0	0	0	0	0	0	0	0	0	0	0	0	0	0	0	0	0	0	0	1	0.07	39	2.24	0	0	87.61
novel-nve-miR-48-1	novel-nve-miR-48-1_guide	753	228.55	2175	346.83	883	213.08	3409	321	29	322.94	14	191.26	175	437.57	205	601.27	118	166.81	70	105.79	6	241.45	12	305.86	1443	595.72	0	0	280	443.58	0	0	0	0	1	74.19	4751	347.24	4760	272.96	62	229.47	24591.6
novel-nve-miR-48-2	novel-nve-miR-48-2_star	0	0	1	0.16	10	2.41	29	2.73	0	0	0	0	0	0	0	0	0	0	0	0	0	0	0	0	0	0	0	0	0	0	0	0	0	0	0	0	1	0.07	39	2.24	0	0	87.61
novel-nve-miR-48-2	novel-nve-miR-48-2_guide	753	228.55	2175	346.83	883	213.08	3409	321	29	322.94	14	191.26	175	437.57	205	601.27	118	166.81	70	105.79	6	241.45	12	305.86	1443	595.72	0	0	280	443.58	0	0	0	0	1	74.19	4751	347.24	4760	272.96	62	229.47	24591.6
novel-nve-miR-49	novel-nve-miR-49_star	65	19.73	27	4.31	381	91.94	440	41.43	4	44.54	3	40.98	155	387.57	100	293.3	103	145.61	112	169.27	3	120.72	0	0	11	4.54	0	0	26	41.19	2	2.97	0	0	0	0	358	26.17	1064	61.01	10	37.01	4396.29
novel-nve-miR-49	novel-nve-miR-49_guide	1879	570.32	3083	491.63	8549	2063.01	11169	1051.69	98	1091.33	92	1256.85	2784	6961.18	1682	4933.35	4035	5704.16	8394	12686.1	96	3863.18	103	2625.27	937	386.82	472	495.03	2835	4491.21	1371	2032.86	19	641.44	17	1261.22	10837	792.04	36353	2084.62	425	1573.01	152286
novel-nve-miR-5	novel-nve-miR-5_star	0	0	0	0	0	0	0	0	0	0	0	0	0	0	0	0	0	0	0	0	0	0	0	0	5	2.06	3	3.15	0	0	0	0	0	0	0	0	8	0.58	0	0	0	0	21.79
novel-nve-miR-5	novel-nve-miR-5_guide	3	0.91	4	0.64	50	12.07	90	8.47	2	22.27	0	0	27	67.51	19	55.73	81	114.51	159	240.3	1	40.24	0	0	203	83.8	258	270.59	82	129.9	149	220.93	14	472.64	6	445.14	514	37.57	611	35.04	23	85.13	4639.39
novel-nve-miR-50	novel-nve-miR-50_star	0	0	0	0	0	0	0	0	0	0	0	0	0	0	0	0	0	0	0	0	0	0	0	0	0	0	0	0	0	0	0	0	0	0	0	0	0	0	0	0	0	0	0
novel-nve-miR-50	novel-nve-miR-50_guide	1171	355.42	2291	365.33	174	41.99	429	40.4	4	44.54	12	163.94	400	1000.17	161	472.22	25	35.34	32	48.36	0	0	9	229.39	998	412.01	1107	1161.01	315	499.02	260	385.52	10	337.6	3	222.57	6128	447.88	1235	70.82	38	140.65	21276.2
novel-nve-miR-51	novel-nve-miR-51_star	0	0	0	0	1	0.24	3	0.28	0	0	0	0	0	0	0	0	7	9.9	3	4.53	0	0	0	0	0	0	0	0	0	0	0	0	0	0	0	0	0	0	14	0.8	0	0	43.75
novel-nve-miR-51	novel-nve-miR-51_guide	1	0.3	0	0	19	4.58	114	10.73	0	0	3	40.98	2	5	6	17.6	121	171.05	82	123.93	0	0	0	0	0	0	0	0	0	0	0	0	0	0	0	0	9	0.66	336	19.27	3	11.1	1101.2
novel-nve-miR-53	novel-nve-miR-53_star	1	0.3	0	0	12	2.9	11	1.04	0	0	0	0	0	0	0	0	1	1.41	2	3.02	0	0	0	0	0	0	0	0	0	0	0	0	0	0	0	0	1	0.07	26	1.49	0	0	64.23
novel-nve-miR-53	novel-nve-miR-53_guide	8	2.43	5	0.8	218	52.61	224	21.09	0	0	0	0	6	15	9	26.4	48	67.86	163	246.35	3	120.72	5	127.44	0	0	0	0	1	1.58	0	0	0	0	0	0	28	2.05	654	37.5	8	29.61	2131.44
novel-nve-miR-54	novel-nve-miR-54_star	1	0.3	2	0.32	8	1.93	53	4.99	0	0	0	0	0	0	0	0	1	1.41	0	0	0	0	0	0	8	3.3	8	8.39	5	7.92	11	16.31	0	0	0	0	19	1.39	78	4.47	0	0	244.73
novel-nve-miR-54	novel-nve-miR-54_guide	59	17.91	81	12.92	2295	553.82	6922	651.79	40	445.44	14	191.26	29	72.51	25	73.33	209	295.46	187	282.62	2	80.48	4	101.95	8	3.3	3	3.15	80	126.74	24	35.59	4	135.04	2	148.38	205	14.98	9717	557.21	66	244.28	24024.2
novel-nve-miR-55	novel-nve-miR-55_star	37	11.23	83	13.24	322	77.7	990	93.22	8	89.09	0	0	28	70.01	34	99.72	211	298.28	376	568.26	12	482.9	3	76.46	62	25.6	50	52.44	223	353.28	147	217.97	3	101.28	8	593.52	294	21.49	2269	130.11	34	125.84	8695.64
novel-nve-miR-55	novel-nve-miR-55_guide	151	45.83	294	46.88	1450	349.91	4692	441.81	37	412.03	13	177.6	255	637.61	223	654.06	1502	2123.33	1399	2114.35	23	925.55	13	331.35	185	76.37	161	168.86	671	1063	586	868.9	3	101.28	9	667.71	1269	92.75	10300	590.64	98	362.72	35586.5
novel-nve-miR-56	novel-nve-miR-56_star	0	0	3	0.48	14	3.38	67	6.31	2	22.27	0	0	2	5	8	23.46	24	33.93	11	16.62	0	0	0	0	0	0	0	0	0	0	0	0	0	0	0	0	13	0.95	116	6.65	2	7.4	388.45
novel-nve-miR-56	novel-nve-miR-56_guide	2	0.61	17	2.71	258	62.26	1236	116.38	10	111.36	0	0	18	45.01	8	23.46	160	226.19	124	187.41	1	40.24	0	0	2	0.83	0	0	16	25.35	14	20.76	0	0	0	0	47	3.44	1808	103.68	11	40.71	4742.4
novel-nve-miR-57	novel-nve-miR-57_star	0	0	4	0.64	52	12.55	130	12.24	0	0	2	27.32	1	2.5	1	2.93	36	50.89	21	31.74	0	0	0	0	0	0	0	0	4	6.34	3	4.45	0	0	0	0	6	0.44	246	14.11	2	7.4	681.55
novel-nve-miR-57	novel-nve-miR-57_guide	83	25.19	105	16.74	304	73.36	1037	97.65	8	89.09	3	40.98	411	1027.67	288	844.71	443	626.26	298	450.38	13	523.14	7	178.42	20	8.26	6	6.29	60	95.05	167	247.62	7	236.32	2	148.38	913	66.73	2309	132.41	40	148.05	11606.7
novel-nve-miR-58	novel-nve-miR-58_star	1	0.3	1	0.16	2	0.48	2	0.19	0	0	0	0	1	2.5	2	5.87	6	8.48	1	1.51	0	0	0	0	0	0	0	0	0	0	2	2.97	0	0	0	0	5	0.37	13	0.75	0	0	59.58
novel-nve-miR-58	novel-nve-miR-58_guide	91	27.62	189	30.14	2	0.48	5	0.47	0	0	4	54.65	374	935.16	371	1088.15	10	14.14	4	6.05	5	201.21	9	229.39	11	4.54	23	24.12	2	3.17	2	2.97	3	101.28	0	0	1059	77.4	25	1.43	21	77.73	5090.1
novel-nve-miR-59	novel-nve-miR-59_star	11	3.34	50	7.97	15	3.62	89	8.38	0	0	0	0	40	100.02	57	167.18	22	31.1	18	27.2	2	80.48	0	0	10	4.13	9	9.44	4	6.34	7	10.38	0	0	0	0	177	12.94	155	8.89	2	7.4	1156.81
novel-nve-miR-59	novel-nve-miR-59_guide	40	12.14	69	11	430	103.77	1873	176.37	18	200.45	2	27.32	103	257.54	122	357.83	1332	1883.01	1072	1620.15	13	523.14	20	509.76	110	45.41	58	60.83	674	1067.75	567	840.72	11	371.36	3	222.57	502	36.69	5948	341.08	67	247.98	21950.9
novel-nve-miR-6	novel-nve-miR-6_star	0	0	5	0.8	44	10.62	68	6.4	0	0	0	0	8	20	3	8.8	12	16.96	16	24.18	0	0	10	254.88	213	87.93	343	359.74	22	34.85	110	163.1	10	337.6	0	0	572	41.81	272	15.6	20	74.02	3185.29
novel-nve-miR-6	novel-nve-miR-6_guide	47	14.27	55	8.77	77	18.58	121	11.39	4	44.54	0	0	36	90.02	18	52.79	23	32.51	27	40.81	0	0	9	229.39	1432	591.17	2128	2231.83	47	74.46	142	210.55	30	1012.79	5	370.95	3716	271.59	437	25.06	48	177.66	13911.1
novel-nve-miR-62	novel-nve-miR-62_star	0	0	0	0	15	3.62	108	10.17	1	11.14	2	27.32	0	0	0	0	7	9.9	8	12.09	0	0	0	0	0	0	4	4.2	1	1.58	0	0	0	0	0	0	4	0.29	139	7.97	3	11.1	391.38
novel-nve-miR-62	novel-nve-miR-62_guide	20	6.07	86	13.71	139	33.54	645	60.73	6	66.82	0	0	164	410.07	152	445.82	175	247.39	139	210.08	4	160.97	8	203.9	70	28.9	66	69.22	82	129.9	52	77.1	8	270.08	1	74.19	558	40.78	1232	70.65	27	99.93	6353.85
novel-nve-miR-63	novel-nve-miR-63_star	1	0.3	1	0.16	1	0.24	8	0.75	1	11.14	0	0	0	0	0	0	0	0	1	1.51	0	0	0	0	3	1.24	0	0	4	6.34	2	2.97	0	0	0	0	5	0.37	16	0.92	1	3.7	73.64
novel-nve-miR-63	novel-nve-miR-63_guide	18	5.46	63	10.05	20	4.83	81	7.63	0	0	1	13.66	180	450.08	163	478.08	186	262.94	189	285.64	3	120.72	7	178.42	89	36.74	21	22.02	41	64.95	30	44.48	3	101.28	0	0	534	39.03	547	31.37	14	51.82	4399.2
novel-nve-miR-66	novel-nve-miR-66_star	0	0	1	0.16	3	0.72	4	0.38	0	0	0	0	0	0	0	0	5	7.07	0	0	0	0	0	0	158	65.23	69	72.37	42	66.54	64	94.9	5	168.8	0	0	228	16.66	118	6.77	5	18.51	1220.11
novel-nve-miR-66	novel-nve-miR-66_guide	2	0.61	0	0	0	0	2	0.19	0	0	0	0	0	0	0	0	1	1.41	5	7.56	0	0	0	0	205	84.63	265	277.93	9	14.26	40	59.31	3	101.28	0	0	472	34.5	57	3.27	3	11.1	1660.05
novel-nve-miR-67	novel-nve-miR-67_star	0	0	0	0	0	0	0	0	0	0	0	0	0	0	0	0	0	0	0	0	0	0	0	0	1	0.41	0	0	0	0	0	0	0	0	0	0	1	0.07	0	0	0	0	2.48
novel-nve-miR-67	novel-nve-miR-67_guide	8	2.43	10	1.59	59	14.24	108	10.17	1	11.14	0	0	6	15	5	14.67	3	4.24	7	10.58	0	0	3	76.46	1391	574.25	1608	1686.46	353	559.22	604	895.59	17	573.92	14	1038.65	3028	221.31	1134	65.03	35	129.54	14298.5
novel-nve-miR-68	novel-nve-miR-68_guide	0	0	0	0	3	0.72	3	0.28	0	0	0	0	0	0	0	0	2	2.83	1	1.51	0	0	0	0	53	21.88	21	22.02	23	36.44	38	56.34	0	0	0	0	74	5.41	70	4.01	0	0	439.44
novel-nve-miR-68	novel-nve-miR-68_star	8	2.43	10	1.59	68	16.41	139	13.09	2	22.27	0	0	8	20	5	14.67	3	4.24	7	10.58	0	0	3	76.46	1334	550.72	1549	1624.58	333	527.54	575	852.59	16	540.16	11	816.08	2914	212.98	1125	64.51	32	118.44	13631.3
novel-nve-miR-69	novel-nve-miR-69_star	0	0	0	0	0	0	0	0	0	0	0	0	0	0	0	0	0	0	0	0	0	0	0	0	2	0.83	0	0	0	0	0	0	0	0	0	0	2	0.15	0	0	0	0	4.98
novel-nve-miR-69	novel-nve-miR-69_guide	140	42.49	173	27.59	111	26.79	295	27.78	1	11.14	0	0	364	910.15	341	1000.16	129	182.36	222	335.52	2	80.48	5	127.44	722	298.06	468	490.83	74	117.23	81	120.1	16	540.16	2	148.38	2208	161.38	912	52.3	26	96.23	11088.6
novel-nve-miR-70	novel-nve-miR-70_star	0	0	0	0	0	0	0	0	0	0	0	0	0	0	0	0	0	0	0	0	0	0	0	0	0	0	0	0	0	0	0	0	0	0	0	0	0	0	0	0	0	0	0
novel-nve-miR-70	novel-nve-miR-70_guide	0	0	0	0	0	0	1	0.09	0	0	0	0	1	2.5	0	0	0	0	0	0	0	0	0	0	121	49.95	0	0	4	6.34	0	0	0	0	0	0	122	8.92	5	0.29	0	0	322.09
novel-nve-miR-71	novel-nve-miR-71_star	0	0	1	0.16	1	0.24	2	0.19	0	0	0	0	0	0	0	0	0	0	0	0	0	0	0	0	1	0.41	0	0	0	0	1	1.48	0	0	0	0	2	0.15	4	0.23	0	0	14.86
novel-nve-miR-71	novel-nve-miR-71_guide	20	6.07	70	11.16	24	5.79	62	5.84	0	0	3	40.98	148	370.06	130	381.29	35	49.48	43	64.99	3	120.72	5	127.44	396	163.48	316	331.42	5	7.92	24	35.59	2	67.52	0	0	1080	78.93	193	11.07	13	48.12	4499.87
novel-nve-miR-72	novel-nve-miR-72_star	1	0.3	7	1.12	1	0.24	2	0.19	0	0	0	0	3	7.5	4	11.73	2	2.83	0	0	0	0	1	25.49	4	1.65	0	0	1	1.58	1	1.48	0	0	0	0	19	1.39	7	0.4	1	3.7	113.6
novel-nve-miR-72	novel-nve-miR-72_guide	15	4.55	62	9.89	7	1.69	36	3.39	0	0	0	0	48	120.02	24	70.39	17	24.03	7	10.58	1	40.24	0	0	9	3.72	0	0	8	12.67	0	0	0	0	0	0	158	11.55	75	4.3	1	3.7	788.72
novel-nve-miR-73	novel-nve-miR-73_star	1	0.3	0	0	1	0.24	6	0.56	0	0	0	0	0	0	6	17.6	0	0	1	1.51	0	0	0	0	0	0	0	0	0	0	0	0	0	0	0	0	7	0.51	8	0.46	0	0	51.18
novel-nve-miR-73	novel-nve-miR-73_guide	36	10.93	141	22.48	44	10.62	95	8.95	1	11.14	1	13.66	268	670.11	259	759.65	66	93.3	53	80.1	2	80.48	0	0	2	0.83	0	0	1	1.58	5	7.41	0	0	0	0	706	51.6	264	15.14	4	14.8	3800.78
novel-nve-miR-74	novel-nve-miR-74_star	0	0	0	0	0	0	0	0	0	0	0	0	0	0	0	0	0	0	0	0	0	0	0	0	0	0	0	0	0	0	0	0	0	0	0	0	0	0	0	0	0	0	0
novel-nve-miR-74	novel-nve-miR-74_guide	13	3.95	16	2.55	1	0.24	4	0.38	0	0	2	27.32	3	7.5	4	11.73	2	2.83	1	1.51	0	0	0	0	186	76.79	199	208.71	3	4.75	8	11.86	0	0	0	0	421	30.77	19	1.09	2	7.4	1283.38
novel-nve-miR-75	novel-nve-miR-75_star	0	0	0	0	1	0.24	0	0	0	0	0	0	0	0	0	0	0	0	0	0	0	0	0	0	0	0	0	0	0	0	0	0	0	0	0	0	0	0	1	0.06	0	0	2.3
novel-nve-miR-75	novel-nve-miR-75_guide	5	1.52	15	2.39	245	59.12	626	58.95	1	11.14	0	0	6	15	2	5.87	19	26.86	30	45.34	3	120.72	0	0	39	16.1	15	15.73	12	19.01	60	88.97	1	33.76	0	0	82	5.99	992	56.89	5	18.51	2759.87
novel-nve-miR-76	novel-nve-miR-76_star	0	0	0	0	1	0.24	5	0.47	0	0	0	0	0	0	0	0	0	0	0	0	0	0	0	0	2	0.83	1	1.05	24	38.02	21	31.14	0	0	0	0	3	0.22	51	2.92	0	0	182.89
novel-nve-miR-76	novel-nve-miR-76_guide	0	0	1	0.16	2	0.48	14	1.32	0	0	0	0	0	0	0	0	0	0	0	0	0	0	0	0	54	22.29	68	71.32	21	33.27	28	41.52	0	0	0	0	123	8.99	65	3.73	0	0	559.08
novel-nve-miR-78	novel-nve-miR-78_star	0	0	0	0	0	0	0	0	0	0	0	0	0	0	0	0	0	0	0	0	0	0	0	0	0	0	0	0	0	0	0	0	0	0	0	0	0	0	0	0	0	0	0
novel-nve-miR-78	novel-nve-miR-78_guide	87	26.41	87	13.87	25	6.03	67	6.31	1	11.14	0	0	54	135.02	44	129.05	8	11.31	15	22.67	0	0	3	76.46	80	33.03	44	46.15	26	41.19	11	16.31	0	0	2	148.38	396	28.94	152	8.72	6	22.21	1891.2
novel-nve-miR-79	novel-nve-miR-79_star	0	0	0	0	4	0.97	6	0.56	0	0	0	0	1	2.5	0	0	0	0	0	0	0	0	0	0	2	0.83	3	3.15	1	1.58	2	2.97	0	0	0	0	6	0.44	13	0.75	0	0	51.75
novel-nve-miR-79	novel-nve-miR-79_guide	1	0.3	3	0.48	4	0.97	11	1.04	0	0	0	0	13	32.51	3	8.8	6	8.48	2	3.02	2	80.48	0	0	152	62.75	294	308.34	16	25.35	21	31.14	2	67.52	0	0	466	34.06	60	3.44	4	14.8	1743.48
novel-nve-miR-8	novel-nve-miR-8_star	0	0	1	0.16	2	0.48	13	1.22	0	0	0	0	1	2.5	0	0	0	0	3	4.53	0	0	0	0	425	175.45	353	370.22	9	14.26	11	16.31	2	67.52	1	74.19	780	57.01	38	2.18	3	11.1	2439.13
novel-nve-miR-8	novel-nve-miR-8_guide	22	6.68	71	11.32	0	0	0	0	0	0	0	0	58	145.02	38	111.45	10	14.14	0	0	26	1046.28	203	5174.08	34269	14147.3	30946	32455.9	270	427.73	338	501.17	282	9520.27	69	5119.07	65404	4780.18	618	35.44	580	2146.7	208847
novel-nve-miR-80	novel-nve-miR-80_star	0	0	0	0	0	0	0	0	0	0	0	0	0	0	0	0	0	0	0	0	0	0	0	0	0	0	0	0	0	0	0	0	0	0	0	0	0	0	0	0	0	0	0
novel-nve-miR-80	novel-nve-miR-80_guide	122	37.03	74	11.8	5	1.21	10	0.94	1	11.14	0	0	121	302.55	45	131.99	2	2.83	6	9.07	4	160.97	7	178.42	38	15.69	16	16.78	6	9.51	3	4.45	0	0	0	0	416	30.4	32	1.84	12	44.41	1891.03
novel-nve-miR-81	novel-nve-miR-81_star	0	0	0	0	0	0	0	0	0	0	0	0	0	0	0	0	0	0	0	0	0	0	0	0	0	0	0	0	0	0	0	0	0	0	0	0	0	0	0	0	0	0	0
novel-nve-miR-81	novel-nve-miR-81_guide	11	3.34	21	3.35	3	0.72	5	0.47	0	0	0	0	18	45.01	28	82.12	8	11.31	3	4.53	1	40.24	0	0	7	2.89	5	5.24	1	1.58	1	1.48	0	0	0	0	90	6.58	21	1.2	1	3.7	437.76
novel-nve-miR-82	novel-nve-miR-82_star	0	0	1	0.16	0	0	0	0	0	0	0	0	0	0	0	0	0	0	0	0	0	0	0	0	0	0	2	2.1	0	0	0	0	0	0	0	0	3	0.22	0	0	0	0	8.48
novel-nve-miR-82	novel-nve-miR-82_guide	0	0	1	0.16	13	3.14	27	2.54	0	0	0	0	5	12.5	4	11.73	6	8.48	15	22.67	1	40.24	0	0	8	3.3	42	44.05	65	102.97	226	335.1	5	168.8	4	296.76	60	4.39	352	20.19	10	37.01	1958.03
novel-nve-miR-83	novel-nve-miR-83_star	4	1.21	15	2.39	98	23.65	284	26.74	4	44.54	1	13.66	3	7.5	7	20.53	94	132.88	49	74.06	0	0	0	0	6	2.48	1	1.05	24	38.02	40	59.31	4	135.04	4	296.76	36	2.63	589	33.78	13	48.12	2240.35
novel-nve-miR-83	novel-nve-miR-83_guide	30	9.11	87	13.87	213	51.4	699	65.82	6	66.82	2	27.32	21	52.51	17	49.86	80	113.09	86	129.97	4	160.97	1	25.49	43	17.75	29	30.41	182	288.32	347	514.52	3	101.28	0	0	227	16.59	1607	92.15	16	59.22	5586.47
novel-nve-miR-84	novel-nve-miR-84_star	0	0	0	0	1	0.24	16	1.51	0	0	0	0	0	0	0	0	7	9.9	0	0	0	0	0	0	0	0	0	0	0	0	0	0	0	0	0	0	0	0	24	1.38	0	0	61.03
novel-nve-miR-84	novel-nve-miR-84_guide	0	0	0	0	23	5.55	60	5.65	0	0	0	0	0	0	0	0	4	5.65	3	4.53	0	0	0	0	0	0	0	0	0	0	0	0	0	0	0	0	0	0	90	5.16	0	0	206.54
novel-nve-miR-85	novel-nve-miR-85_star	1	0.3	13	2.07	57	13.75	230	21.66	0	0	1	13.66	0	0	1	2.93	28	39.58	19	28.72	3	120.72	2	50.98	44	18.16	101	105.93	98	155.25	174	258	0	0	0	0	160	11.69	606	34.75	6	22.21	2444.36
novel-nve-miR-85	novel-nve-miR-85_guide	7	2.12	18	2.87	444	107.14	4859	457.53	19	211.58	8	109.29	5	12.5	18	52.79	350	494.78	191	288.66	7	281.69	12	305.86	73	30.14	52	54.54	1412	2236.89	775	1149.14	16	540.16	4	296.76	173	12.64	8031	460.53	66	244.28	23891.9
novel-nve-miR-86	novel-nve-miR-86_star	0	0	0	0	4	0.97	14	1.32	0	0	0	0	2	5	0	0	2	2.83	1	1.51	0	0	0	0	0	0	0	0	0	0	0	0	0	0	0	0	2	0.15	21	1.2	0	0	58.98
novel-nve-miR-86	novel-nve-miR-86_guide	0	0	1	0.16	20	4.83	72	6.78	0	0	0	0	7	17.5	3	8.8	10	14.14	19	28.72	0	0	4	101.95	0	0	2	2.1	3	4.75	2	2.97	0	0	0	0	13	0.95	126	7.23	4	14.8	501.68
novel-nve-miR-87	novel-nve-miR-87_star	0	0	0	0	18	4.34	65	6.12	0	0	0	0	0	0	0	0	2	2.83	0	0	0	0	0	0	0	0	0	0	0	0	0	0	0	0	0	0	0	0	85	4.87	0	0	188.16
novel-nve-miR-87	novel-nve-miR-87_guide	0	0	0	0	16	3.86	84	7.91	0	0	0	0	0	0	0	0	4	5.65	1	1.51	1	40.24	0	0	0	0	0	0	1	1.58	2	2.97	0	0	0	0	0	0	108	6.19	1	3.7	291.61
novel-nve-miR-88	novel-nve-miR-88_star	4	1.21	10	1.59	7	1.69	18	1.69	0	0	0	0	4	10	4	11.73	1	1.41	6	9.07	0	0	0	0	13	5.37	4	4.2	0	0	2	2.97	0	0	0	0	39	2.85	34	1.95	0	0	201.73
novel-nve-miR-88	novel-nve-miR-88_guide	8	2.43	4	0.64	61	14.72	162	15.25	1	11.14	0	0	8	20	5	14.67	33	46.65	58	87.66	1	40.24	0	0	14	5.78	13	13.63	123	194.86	26	38.55	0	0	0	0	52	3.8	463	26.55	2	7.4	1577.97
novel-nve-miR-89	novel-nve-miR-89_star	4	1.21	6	0.96	41	9.89	82	7.72	0	0	0	0	8	20	6	17.6	8	11.31	26	39.29	3	120.72	0	0	15	6.19	5	5.24	14	22.18	19	28.17	0	0	0	0	44	3.22	190	10.9	3	11.1	789.7
novel-nve-miR-89	novel-nve-miR-89_guide	82	24.89	168	26.79	391	94.35	988	93.03	3	33.41	1	13.66	48	120.02	24	70.39	91	128.64	78	117.88	2	80.48	2	50.98	30	12.38	8	8.39	26	41.19	51	75.62	0	0	1	74.19	360	26.31	1625	93.18	9	33.31	5207.09
novel-nve-miR-9	novel-nve-miR-9_star	0	0	0	0	5	1.21	25	2.35	0	0	0	0	0	0	0	0	5	7.07	7	10.58	0	0	0	0	1	0.41	4	4.2	3	4.75	2	2.97	0	0	0	0	5	0.37	47	2.7	0	0	140.61
novel-nve-miR-9	novel-nve-miR-9_guide	11	3.34	23	3.67	1	0.24	5	0.47	2	22.27	0	0	41	102.52	14	41.06	5	7.07	2	3.02	2	80.48	0	0	161	66.47	346	362.88	1	1.58	12	17.79	15	506.4	0	0	596	43.56	26	1.49	19	70.32	2616.63
novel-nve-miR-91	novel-nve-miR-91_star	2	0.61	0	0	21	5.07	28	2.64	0	0	0	0	0	0	0	0	0	0	1	1.51	0	0	0	0	5	2.06	15	15.73	1	1.58	7	10.38	0	0	0	0	22	1.61	58	3.33	0	0	204.52
novel-nve-miR-91	novel-nve-miR-91_guide	4	1.21	5	0.8	53	12.79	108	10.17	0	0	0	0	3	7.5	1	2.93	24	33.93	18	27.2	3	120.72	0	0	177	73.07	159	166.76	84	133.07	191	283.21	1	33.76	7	519.33	349	25.51	478	27.41	11	40.71	3196.08
novel-nve-miR-92	novel-nve-miR-92_star	0	0	0	0	0	0	6	0.56	0	0	0	0	0	0	0	0	0	0	0	0	0	0	0	0	0	0	0	0	0	0	0	0	0	0	0	0	0	0	6	0.34	0	0	12.9
novel-nve-miR-92	novel-nve-miR-92_guide	8	2.43	18	2.87	77	18.58	233	21.94	2	22.27	1	13.66	5	12.5	4	11.73	4	5.65	0	0	0	0	0	0	5	2.06	2	2.1	3	4.75	8	11.86	0	0	0	0	42	3.07	325	18.64	3	11.1	905.21
novel-nve-miR-93	novel-nve-miR-93_star	0	0	0	0	0	0	0	0	0	0	0	0	0	0	0	0	0	0	0	0	0	0	0	0	0	0	0	0	0	0	0	0	0	0	0	0	0	0	0	0	0	0	0
novel-nve-miR-93	novel-nve-miR-93_guide	1	0.3	7	1.12	242	58.4	790	74.39	9	100.22	15	204.92	13	32.51	10	29.33	49	69.27	59	89.17	3	120.72	7	178.42	12	4.95	9	9.44	99	156.84	225	333.62	2	67.52	2	148.38	52	3.8	1464	83.95	38	140.65	5015.92
novel-nve-miR-94	novel-nve-miR-94_star	0	0	0	0	0	0	0	0	0	0	0	0	0	0	0	0	0	0	0	0	0	0	0	0	0	0	0	0	0	0	0	0	0	0	0	0	0	0	0	0	0	0	0
novel-nve-miR-94	novel-nve-miR-94_guide	0	0	1	0.16	19	4.58	51	4.8	0	0	0	0	0	0	0	0	2	2.83	7	10.58	0	0	0	0	0	0	0	0	0	0	0	0	0	0	0	0	1	0.07	79	4.53	0	0	187.55
novel-nve-miR-95	novel-nve-miR-95_star	0	0	0	0	0	0	0	0	0	0	0	0	0	0	0	0	0	0	0	0	0	0	0	0	0	0	0	0	0	0	0	0	0	0	0	0	0	0	0	0	0	0	0
novel-nve-miR-95	novel-nve-miR-95_guide	0	0	0	0	43	10.38	85	8	1	11.14	1	13.66	0	0	0	0	6	8.48	17	25.69	0	0	0	0	4	1.65	0	0	2	3.17	0	0	0	0	0	0	4	0.29	153	8.77	2	7.4	416.63
novel-nve-miR-96	novel-nve-miR-96_star	1	0.3	1	0.16	1	0.24	2	0.19	0	0	0	0	4	10	0	0	0	0	2	3.02	0	0	0	0	0	0	0	0	2	3.17	1	1.48	0	0	0	0	6	0.44	8	0.46	0	0	47.46
novel-nve-miR-96	novel-nve-miR-96_guide	324	98.34	527	84.04	1867	450.54	2517	237.01	14	155.9	8	109.29	106	265.05	76	222.91	465	657.36	469	708.81	2	80.48	16	407.81	14	5.78	1	1.05	62	98.22	2	2.97	0	0	0	0	1048	76.6	5382	308.62	40	148.05	17058.8
novel-nve-miR-97	novel-nve-miR-97_star	0	0	0	0	0	0	0	0	0	0	0	0	0	0	0	0	0	0	0	0	0	0	0	0	0	0	0	0	0	0	0	0	0	0	0	0	0	0	0	0	0	0	0
novel-nve-miR-97	novel-nve-miR-97_guide	13	3.95	14	2.23	42	10.14	71	6.69	0	0	0	0	4	10	0	0	3	4.24	7	10.58	0	0	0	0	0	0	2	2.1	1	1.58	0	0	0	0	0	0	33	2.41	124	7.11	0	0	375.03
novel-nve-miR-98	novel-nve-miR-98_star	0	0	0	0	0	0	0	0	0	0	0	0	0	0	0	0	0	0	0	0	0	0	0	0	0	0	0	0	0	0	0	0	0	0	0	0	0	0	0	0	0	0	0
novel-nve-miR-98	novel-nve-miR-98_guide	23	6.98	38	6.06	653	157.58	2008	189.08	20	222.72	4	54.65	37	92.52	22	64.53	188	265.77	360	544.08	0	0	0	0	15	6.19	5	5.24	15	23.76	40	59.31	1	33.76	0	0	140	10.23	3264	187.17	25	92.53	8880.16
novel-nve-miR-99-1	novel-nve-miR-99-1_guide	2	0.61	8	1.28	19	4.58	75	7.06	1	11.14	0	0	0	0	1	2.93	8	11.31	3	4.53	0	0	1	25.49	0	0	0	0	1	1.58	0	0	0	0	0	0	11	0.8	106	6.08	2	7.4	322.79
nve-mir-100	nve-miR-100-3p_star	0	0	1	0.16	61	14.72	261	24.58	0	0	4	54.65	0	0	3	8.8	41	57.96	51	77.08	0	0	8	203.9	330	136.23	147	154.17	4352	6894.44	3800	5634.49	122	4118.7	42	3115.96	481	35.15	8566	491.21	27166	100547	167005
nve-mir-100	nve-miR-100-5p_guide	32254	9789.8	142230	22680.5	1540	371.63	3507	330.23	268	2984.44	789	10778.8	30650	76638	20040	58777.8	1942	2745.35	1638	2475.56	1647	66277.7	12522	319162	1374916	567608	361428	379062	124605	197399	62471	92629.5	9308	314237	2632	195267	1961518	143361	195703	11222.4	176	651.41	6.81623e+06
nve-mir-2022	nve-miR-2022-5p_star	25	7.59	102	16.27	2	0.48	9	0.85	1	11.14	3	40.98	176	440.07	193	566.07	97	137.13	36	54.41	26	1046.28	20	509.76	0	0	1	1.05	0	0	0	0	0	0	0	0	497	36.32	144	8.26	1777	6577.05	12562.7
nve-mir-2022	nve-miR-2022-3p_guide	37568	11402.7	91383	14572.2	1276	307.92	2115	199.15	178	1982.2	1095	14959.2	69356	173419	42786	125492	975	1378.33	450	680.1	174	7002.01	304	7748.38	2400	990.8	941	986.91	39	61.78	40	59.31	20	675.2	6	445.14	244434	17864.9	4895	280.7	50	185.06	881179
nve-mir-2023	nve-miR-2023-5p_star	149	45.22	26	4.15	3684	889.01	11569	1089.36	80	890.88	50	683.07	9	22.5	9	26.4	14	19.79	4	6.05	4	160.97	11	280.37	218	90	124	130.05	3976	6298.78	4912	7283.32	132	4456.3	13	964.46	535	39.1	24159	1385.37	49431	182954	306829
nve-mir-2023	nve-miR-2023-3p_guide	1879185	570374	4047663	645454	162072	39110.5	461742	43478.5	8229	91638	31146	425498	3700	9251.57	1512	4434.73	267	377.45	146	220.65	524	21086.5	3833	97695.9	706937	291846	386624	405488	70127	111095	87758	130124	3866	130516	1833	135989	7025621	513481	782112	44849.3	290	1073.35	1.93783e+07
nve-mir-2024a-1	nve-miR-2024a-5p_star	4726	1434.45	16160	2576.93	686	165.54	1833	172.6	38	423.17	67	915.31	1883	4708.3	2745	8051.15	161	227.6	64	96.73	33	1327.97	21	535.25	251	103.62	247	259.05	40	63.37	114	169.03	4	135.04	0	0	26012	1901.14	2898	166.18	1501	5555.51	88471.9
nve-mir-2024a-1	nve-miR-2024a-3p_guide	155	47.05	246	39.23	48409	11681.9	143162	13480.4	1029	11458.9	374	5109.36	101	252.54	69	202.38	1947	2752.41	1882	2844.33	34	1368.21	22	560.74	46	18.99	18	18.88	547	866.56	888	1316.69	20	675.2	22	1632.17	635	46.41	196835	11287.3	163	603.3	462867
nve-mir-2024d	nve-miR-2024d	173	52.51	606	96.63	98	23.65	215	20.24	5	55.68	10	136.61	5229	13074.7	2504	7344.29	131	185.19	57	86.15	71	2857.14	106	2701.74	85	35.09	164	172	32	50.69	48	71.17	7	236.32	2	148.38	8761	640.31	581	33.32	201	743.94	47851.8
nve-mir-2024e-1	nve-miR-2024e-5p_star	248	75.27	707	112.74	41	9.89	129	12.15	3	33.41	34	464.49	2973	7433.76	1537	4508.06	154	217.71	52	78.59	65	2615.69	103	2625.27	86	35.5	103	108.03	20	31.68	9	13.34	7	236.32	1	74.19	5654	413.23	405	23.22	213	788.36	32454.9
nve-mir-2024e-1	nve-miR-2024e-3p_guide	66860	20293.5	71789	11447.7	1563084	377197	3828163	360467	32177	358322	10364	141587	43343	108376	48747	142976	244493	345632	153861	232535	2356	94808.9	2030	51740.8	18214	7519.31	10804	11331.1	90091	142722	168164	249347	4066	137267	2913	216114	259757	18984.8	6047856	346807	53906	199517	1.6298e+07
nve-mir-2024f	nve-miR-2024f-5p_star	516	156.62	867	138.25	117	28.23	269	25.33	8	89.09	14	191.26	865	2162.87	512	1501.71	59	83.41	29	43.83	19	764.59	55	1401.85	65	26.83	52	54.54	97	153.67	90	133.45	6	202.56	2	148.38	2877	210.27	661	37.9	104	384.93	15223.6
nve-mir-2024f	nve-miR-2024f-3p_guide	492	149.33	752	119.92	22600	5453.73	60363	5683.89	565	6291.83	213	2909.88	304	760.13	386	1132.15	2161	3054.94	1825	2758.18	33	1327.97	22	560.74	207	85.46	206	216.05	1829	2897.5	2260	3351.04	45	1519.19	71	5267.45	2347	171.53	91038	5220.47	949	3512.45	241112
nve-mir-2024g-1	nve-miR-2024g-5p_guide	4721	1432.93	16160	2576.93	686	165.54	1833	172.6	38	423.17	67	915.31	1883	4708.3	2744	8048.22	161	227.6	64	96.73	33	1327.97	21	535.25	251	103.62	247	259.05	40	63.37	111	164.59	4	135.04	0	0	26006	1900.7	2895	166.01	163	603.3	82154.2
nve-mir-2024g-1	nve-miR-2024g-3p_star	46	13.96	69	11	8561	2065.9	24054	2264.97	191	2126.97	62	847.01	8	20	21	61.59	629	889.2	576	870.53	11	442.66	10	254.88	28	11.56	3	3.15	126	199.61	208	308.41	12	405.12	1	74.19	175	12.79	34154	1958.52	287	1062.25	83136.3
nve-mir-2025	nve-miR-2025-5p_star	67	20.34	143	22.8	355	85.67	1380	129.94	11	122.5	4	54.65	9	22.5	1	2.93	0	0	1	1.51	0	0	0	0	1	0.41	3	3.15	19	30.1	30	44.48	0	0	0	0	224	16.37	1785	102.36	11531	42678.6	58902.3
nve-mir-2025	nve-miR-2025-3p_guide	871791	264608	1075101	171439	116405	28090.3	401597	37815.1	3165	35245.4	7141	97556	9575	23941.6	5716	16765.2	531	750.66	582	879.6	65	2615.69	209	5327.01	46369	19142.6	17582	18439.8	25295	40072.4	20367	30199.4	716	24172	235	17434.5	2026134	148084	564777	32386.5	15	55.52	6.20839e+06
nve-mir-2026	nve-miR-2026-3p_star	971	294.72	2891	461.01	666	160.72	2862	269.49	23	256.13	8	109.29	918	2295.39	652	1912.33	67	94.72	37	55.92	4	160.97	25	637.2	192	79.26	95	99.64	16	25.35	14	20.76	3	101.28	0	0	5719	417.98	3662	209.99	63	233.18	26783.3
nve-mir-2026	nve-miR-2026-5p_guide	83847	25449.4	143446	22874.4	49826	12023.8	231165	21766.9	1802	20067	728	9945.49	5927	14820	8931	26194.8	876	1238.37	838	1266.5	65	2615.69	273	6958.25	44074	18195.1	10286	10787.9	28854	45710.5	28362	42054	818	27615.5	553	41026.8	296511	21671.1	339921	19492.4	4239	15689.4	1.68881e+06
nve-mir-2027	nve-miR-2027-3p_star	2	0.61	4	0.64	137	33.06	423	39.83	10	111.36	1	13.66	0	0	2	5.87	37	52.31	41	61.96	3	120.72	0	0	5	2.06	2	2.1	37	58.62	47	69.69	1	33.76	3	222.57	15	1.1	722	41.4	18	66.62	2447.94
nve-mir-2027	nve-miR-2027-5p_guide	47506	14419.1	56723	9045.23	76863	18548.2	199588	18793.6	1816	20222.9	724	9890.85	18444	46117.8	22726	66655.9	5520	7803.45	7781	11759.7	138	5553.32	196	4995.67	5988	2472.03	1177	1234.43	5115	8103.19	6348	9412.56	270	9115.15	97	7196.38	152564	11150.4	301215	17272.8	3241	11995.6	1.2258e+06
nve-mir-2028	nve-miR-2028-3p_star	447	135.67	633	100.94	7157	1727.1	20803	1958.85	161	1792.89	94	1284.17	642	1605.27	615	1803.81	1253	1771.33	1676	2532.99	41	1649.9	37	943.06	207	85.46	135	141.59	2470	3912.98	2377	3524.52	29	979.04	23	1706.36	2679	195.8	35736	2049.24	9492	35131.9	151740
nve-mir-2028	nve-miR-2028-5p_guide	2683	814.35	2157	343.96	238664	57593.4	794640	74824.8	4500	50111.9	2209	30178	8444	21113.6	3471	10180.5	65110	92044	94708	143135	712	28651.9	1473	37544	1400	577.96	525	550.62	30244	47912.6	19940	29566.2	459	15495.8	139	10312.3	18680	1365.26	1243306	71295.9	385	1424.97	3.25889e+06
nve-mir-2029	nve-miR-2029-5p_star	7781	2361.7	12535	1998.87	717	173.02	1992	187.57	25	278.4	57	778.7	8333	20836	4719	13840.9	293	414.21	287	433.75	29	1167	66	1682.21	4013	1656.69	1451	1521.8	634	1004.38	428	634.62	22	742.72	24	1780.55	38832	2838.11	4351	249.5	223	825.37	142218
nve-mir-2029	nve-miR-2029-3p_guide	9072	2753.55	15358	2449.04	96917	23387.6	293772	27662.1	1905	21214	744	10164.1	15604	39016.6	9912	29072.1	20438	28892.6	31581	47729.4	534	21488.9	652	16618.2	2729	1126.62	1097	1150.52	28470	45102.2	23855	35371.2	471	15900.9	298	22108.5	53772	3930.03	495033	28387.1	4604	17040.4	1.54738e+06
nve-mir-2030	nve-miR-2030-3p_star	660	200.32	1623	258.81	975	235.28	3409	321	25	278.4	27	368.86	2537	6343.58	1906	5590.34	2018	2852.78	1185	1790.93	609	24507	353	8997.3	175	72.25	77	80.76	313	495.85	314	465.59	20	675.2	4	296.76	6978	510	8214	471.02	2131	7887.28	96252.3
nve-mir-2030	nve-miR-2030-5p_guide	120167	36473.3	370158	59026.6	11822	2852.83	32251	3036.81	521	5801.85	950	12978.3	39031	97594.1	36040	105706	6385	9026.28	3203	4840.8	242	9738.43	335	8538.51	3548	1464.73	1740	1824.9	307	486.35	1079	1599.9	69	2329.43	14	1038.65	570684	41709.5	55047	3156.61	1038	3841.85	1.6677e+06
nve-mir-2031	nve-miR-2031-3p_star	2	0.61	6	0.96	32	7.72	144	13.56	1	11.14	0	0	0	0	3	8.8	3	4.24	5	7.56	0	0	0	0	7	2.89	5	5.24	14	22.18	12	17.79	0	0	0	0	23	1.68	210	12.04	1	3.7	588.11
nve-mir-2031	nve-miR-2031-5p_guide	50	15.18	195	31.1	1008	243.25	4398	414.12	25	278.4	15	204.92	128	320.05	80	234.64	624	882.13	924	1396.47	8	321.93	23	586.23	442	182.47	49	51.39	5451	8635.48	1544	2289.38	44	1485.43	17	1261.22	944	68.99	13949	799.89	132	488.56	50241.2
nve-mir-2032a	nve-miR-2032a-5p_star	7	2.12	5	0.8	25	6.03	50	4.71	0	0	0	0	0	0	1	2.93	0	0	0	0	0	0	0	0	74	30.55	26	27.27	40	63.37	47	69.69	1	33.76	1	74.19	113	8.26	162	9.29	2	7.4	894.37
nve-mir-2032a	nve-miR-2032a-3p_guide	16	4.86	37	5.9	1068	257.73	3315	312.15	36	400.9	2	27.32	20	50.01	13	38.13	49	69.27	31	46.85	7	281.69	10	254.88	1187	490.03	1506	1579.48	2829	4481.7	5665	8399.84	134	4523.82	69	5119.07	2779	203.11	12957	743	258	954.91	60232.7
nve-mir-2032b-1	nve-miR-2032b-5p_star	0	0	1	0.16	5	1.21	33	3.11	0	0	0	0	0	0	0	0	0	0	0	0	0	0	0	0	7	2.89	1	1.05	1	1.58	1	1.48	0	0	0	0	9	0.66	40	2.29	258	954.91	1325.34
nve-mir-2032b-1	nve-miR-2032b-3p_guide	16	4.86	37	5.9	1068	257.73	3315	312.15	36	400.9	2	27.32	20	50.01	13	38.13	49	69.27	31	46.85	7	281.69	10	254.88	1187	490.03	1506	1579.48	2829	4481.7	5665	8399.84	134	4523.82	69	5119.07	2779	203.11	12957	743	0	0	59019.7
nve-mir-2034	nve-miR-2034-3p_star	0	0	2	0.32	31	7.48	70	6.59	2	22.27	0	0	0	0	0	0	8	11.31	8	12.09	2	80.48	0	0	0	0	0	0	0	0	1	1.48	0	0	0	0	2	0.15	118	6.77	4	14.8	411.74
nve-mir-2034	nve-miR-2034-5p_guide	240	72.85	458	73.03	282	68.05	1077	101.41	9	100.22	5	68.31	119	297.55	78	228.78	27	38.17	54	81.61	0	0	0	0	36	14.86	13	13.63	40	63.37	26	38.55	2	67.52	1	74.19	944	68.99	1506	86.36	17	62.92	6554.37
nve-mir-2035-1	nve-miR-2035-3p_star	1	0.3	1	0.16	283	68.29	758	71.37	3	33.41	1	13.66	11	27.5	4	11.73	159	224.77	258	389.92	2	80.48	0	0	4	1.65	5	5.24	85	134.66	38	56.34	1	33.76	1	74.19	26	1.9	1581	90.66	8	29.61	4579.6
nve-mir-2035-1	nve-miR-2035-5p_guide	1698	515.38	4238	675.81	17830	4302.66	44380	4178.9	290	3229.43	105	1434.45	3761	9404.1	3218	9438.47	18557	26233.5	17302	26149.1	625	25150.9	480	12234.3	480	198.16	226	237.03	4306	6821.57	3806	5643.38	81	2734.55	63	4673.94	13621	995.52	106181	6088.83	1644	6084.79	399317
nve-mir-2036	nve-miR-2036-5p_star	84	25.5	125	19.93	10	2.41	12	1.13	2	22.27	1	13.66	504	1260.21	364	1067.62	24	33.93	30	45.34	9	362.17	16	407.81	56	23.12	59	61.88	7	11.09	9	13.34	4	135.04	0	0	1192	87.12	92	5.28	315	1165.88	7679.73
nve-mir-2036	nve-miR-2036-3p_guide	1036	314.45	1789	285.28	4026	971.54	8417	792.56	60	668.16	57	778.7	1054	2635.45	732	2146.97	584	825.58	645	974.81	24	965.79	27	688.18	1435	592.41	262	274.78	6853	10856.5	3668	5438.76	96	3240.94	51	3783.66	6308	461.03	24193	1387.32	32	118.44	99550.3
nve-mir-2037	nve-miR-2037-5p_star	0	0	0	0	4	0.97	19	1.79	0	0	0	0	0	0	0	0	0	0	0	0	0	0	0	0	0	0	0	0	6	9.51	5	7.41	0	0	0	0	0	0	34	1.95	196	725.44	1011.07
nve-mir-2037	nve-miR-2037-3p_guide	10399	3156.33	18966	3024.38	1015	244.94	1676	157.82	50	556.8	59	806.02	629	1572.77	272	797.78	26	36.76	24	36.27	3	120.72	55	1401.85	5728	2364.7	596	625.08	711	1126.37	435	645	16	540.16	13	964.46	36590	2674.25	3887	222.9	0	0	102225
nve-mir-2038	nve-miR-2038-3p_star	3	0.91	5	0.8	57	13.75	218	20.53	2	22.27	0	0	1	2.5	2	5.87	10	14.14	6	9.07	0	0	0	0	2	0.83	0	0	17	26.93	13	19.28	0	0	0	0	13	0.95	321	18.41	2	7.4	835.64
nve-mir-2038	nve-miR-2038-5p_guide	1	0.3	0	0	48	11.58	187	17.61	3	33.41	1	13.66	0	0	1	2.93	10	14.14	23	34.76	0	0	0	0	4	1.65	0	0	78	123.57	46	68.21	0	0	0	0	6	0.44	392	22.48	4	14.8	1163.54
nve-mir-2039	nve-miR-2039-5p_star	3	0.91	1	0.16	15	3.62	48	4.52	0	0	0	0	0	0	0	0	1	1.41	0	0	0	0	0	0	0	0	0	0	2	3.17	5	7.41	0	0	0	0	4	0.29	71	4.07	0	0	175.56
nve-mir-2039	nve-miR-2039-3p_guide	93	28.23	207	33.01	2432	586.88	9269	872.79	57	634.75	13	177.6	24	60.01	12	35.2	151	213.46	169	255.42	1	40.24	0	0	68	28.07	47	49.29	1100	1742.62	1296	1921.66	12	405.12	15	1112.84	451	32.96	14417	826.73	98	362.72	39351.6
nve-mir-2040a-1	nve-miR-2040a-5p_star	15	4.55	45	7.18	150	36.2	854	80.41	8	89.09	2	27.32	29	72.51	10	29.33	33	46.65	42	63.48	4	160.97	4	101.95	40	16.51	33	34.61	378	598.83	564	836.28	27	911.52	17	1261.22	172	12.57	2021	115.89	1018	3767.83	13740.9
nve-mir-2040a-1	nve-miR-2040a-3p_guide	7576	2299.48	12730	2029.97	1013	244.45	4028	379.28	126	1403.13	480	6557.47	6144	15362.6	5235	15354.4	243	343.52	166	250.88	48	1931.59	58	1478.31	1970	813.28	1669	1750.43	3826	6061.15	7717	11442.5	210	7089.56	96	7122.19	35324	2581.72	16993	974.44	62	229.47	191414
nve-mir-2040b	nve-miR-2040b-5p_star	492	149.33	1978	315.42	61	14.72	234	22.03	1	11.14	3	40.98	472	1180.2	400	1173.21	61	86.23	96	145.09	4	160.97	6	152.93	645	266.28	156	163.61	53	83.96	44	65.24	3	101.28	0	0	4143	302.8	549	31.48	1593	5896.03	21356.9
nve-mir-2040b	nve-miR-2040b-3p_guide	15043	4565.88	29310	4673.87	854	206.08	2810	264.59	138	1536.77	994	13579.4	15214	38041.5	15147	44426.5	702	992.4	650	982.37	106	4265.59	175	4460.42	20552	8484.51	8632	9053.16	1013	1604.8	887	1315.21	131	4422.54	49	3635.28	103898	7593.58	6916	396.59	17	62.92	377802
nve-mir-2041b-1	nve-miR-2041b-3p	549	166.63	865	137.94	2343	565.4	5311	500.09	44	489.98	20	273.23	812	2030.35	807	2366.95	1839	2599.74	2129	3217.63	40	1609.66	34	866.6	24	9.91	10	10.49	26	41.19	30	44.48	3	101.28	0	0	3067	224.16	11678	669.66	141	521.87	46219.2
nve-mir-2042	nve-miR-2042-5p_star	198	60.1	237	37.79	198	47.78	680	64.03	4	44.54	5	68.31	46	115.02	21	61.59	21	29.69	17	25.69	0	0	0	0	398	164.31	504	528.59	53	83.96	116	172	0	0	4	296.76	1404	102.61	1085	62.22	45	166.55	7167.54
nve-mir-2042	nve-miR-2042-3p_guide	2	0.61	26	4.15	772	186.3	2162	203.58	21	233.86	9	122.95	4	10	1	2.93	50	70.68	49	74.06	0	0	0	0	47	19.4	37	38.81	294	465.76	637	944.52	8	270.08	7	519.33	117	8.55	3964	227.31	13	48.12	11671
nve-mir-2043a	nve-miR-2043a-3p	1	0.3	5	0.8	29	7	122	11.49	0	0	0	0	3	7.5	10	29.33	76	107.44	85	128.46	2	80.48	2	50.98	10	4.13	17	17.83	0	0	11	16.31	0	0	0	0	46	3.36	323	18.52	9	33.31	1268.24
nve-mir-2043a	nve-miR-2043a-5p	57	17.3	100	15.95	142	34.27	397	37.38	6	66.82	3	40.98	2	5	20	58.66	27	38.17	17	25.69	0	0	0	0	6	2.48	0	0	4	6.34	2	2.97	0	0	0	0	185	13.52	589	33.78	4	14.8	1975.11
nve-mir-2045	nve-miR-2045-3p_star	50	15.18	93	14.83	154	37.16	571	53.77	8	89.09	1	13.66	42	105.02	47	137.85	107	151.26	68	102.77	7	281.69	3	76.46	6	2.48	1	1.05	46	72.87	39	57.83	3	101.28	0	0	239	17.47	985	56.48	115	425.64	4398.84
nve-mir-2045	nve-miR-2045-5p_guide	1100	333.87	1603	255.62	1145	276.31	4429	417.04	40	445.44	25	341.53	784	1960.33	512	1501.71	381	538.61	713	1077.58	9	362.17	18	458.79	182	75.14	49	51.39	878	1390.93	534	791.79	20	675.2	3	222.57	4230	309.16	8080	463.34	22	81.43	36786.9
nve-mir-2046	nve-miR-2046-3p_star	1	0.3	1	0.16	38	9.17	100	9.42	0	0	0	0	1	2.5	0	0	16	22.62	8	12.09	0	0	0	0	0	0	0	0	1	1.58	0	0	0	0	0	0	3	0.22	163	9.35	0	0	399.41
nve-mir-2046	nve-miR-2046-5p_guide	88	26.71	205	32.69	4779	1153.25	15882	1495.48	136	1514.49	29	396.18	278	695.12	236	692.19	3892	5502	4288	6480.59	75	3018.11	80	2039.05	39	16.1	27	28.32	355	562.39	363	538.24	11	371.36	8	593.52	873	63.8	29559	1695.03	339	1254.71	89711.3
nve-mir-2047	nve-miR-2047-5p_star	3	0.91	6	0.96	257	62.02	720	67.8	2	22.27	0	0	3	7.5	8	23.46	117	165.4	115	173.8	1	40.24	1	25.49	15	6.19	7	7.34	14	22.18	15	22.24	0	0	0	0	42	3.07	1238	70.99	134	495.96	3915.82
nve-mir-2047	nve-miR-2047-3p_guide	612	185.76	339	54.06	6582	1588.34	9602	904.14	71	790.65	18	245.9	308	770.13	137	401.82	1057	1494.25	2021	3054.4	22	885.31	23	586.23	4	1.65	0	0	21	33.27	0	0	0	0	0	0	1400	102.32	19283	1105.76	4	14.8	53722.8
nve-mir-2050	nve-miR-2050-5p_star	64	19.43	88	14.03	0	0	1	0.09	0	0	0	0	1	2.5	0	0	0	0	0	0	0	0	0	0	7	2.89	3	3.15	1	1.58	0	0	0	0	0	0	163	11.91	2	0.11	299	1106.66	1791.35
nve-mir-2050	nve-miR-2050-3p_guide	3913	1187.68	5595	892.2	5009	1208.75	16532	1556.68	151	1681.53	138	1885.27	177	442.58	95	278.64	23	32.51	26	39.29	1	40.24	0	0	290	119.72	105	110.12	185	293.08	93	137.9	9	303.84	0	0	10175	743.66	21868	1254	0	0	76592.7
nve-mir-9413-1	nve-miR-9413_guide	1	0.3	13	2.07	1	0.24	14	1.32	0	0	0	0	2	5	6	17.6	11	15.55	10	15.11	5	201.21	61	1554.77	14453	5966.65	11613	12179.6	540	855.47	777	1152.1	73	2464.47	37	2745.01	26088	1906.69	1353	77.59	176	651.41	85046.2
nve-mir-9414	nve-miR-9414-3p_star	30	9.11	33	5.26	9762	2355.72	12345	1162.43	95	1057.92	26	355.2	33	82.51	78	228.78	1442	2038.51	1369	2069.01	11	442.66	20	509.76	2	0.83	0	0	12	19.01	3	4.45	0	0	0	0	176	12.86	24933	1429.75	13464	49833.1	125451
nve-mir-9414	nve-miR-9414-5p_guide	14575	4423.83	18989	3028.05	705311	170203	1032587	97230.3	7197	80145.7	2201	30068.7	19052	47638.1	16709	49007.9	148106	209373	170246	257298	2035	81891.4	2025	51613.4	218	90	22	23.07	1512	2395.31	242	358.83	6	202.56	0	0	69565	5084.29	2058004	118014	152	562.58	5.47741e+06
nve-mir-9417	nve-miR-9417_guide	11	3.34	9	1.44	49	11.82	180	16.95	36	400.9	203	2773.26	135	337.56	70	205.31	90	127.23	53	80.1	34	1368.21	55	1401.85	191	78.85	89	93.34	69	109.31	117	173.48	78	2633.27	23	1706.36	505	36.91	558	32	429	1587.82	16163.3
nve-mir-9422	nve-miR-9422_guide	9	2.73	9	1.44	56	13.51	200	18.83	1	11.14	2	27.32	2	5	4	11.73	11	15.55	13	19.65	11	442.66	30	764.64	5240	2163.24	7637	8009.62	496	785.76	830	1230.69	68	2295.67	41	3041.77	12901	942.89	1606	92.09	153	566.28	49782.2
nve-mir-9424a	nve-miR-9424a_guide	5	1.52	22	3.51	4	0.97	11	1.04	0	0	0	0	0	0	2	5.87	0	0	0	0	7	281.69	7	178.42	3956	1633.16	4660	4887.37	214	339.02	163	241.69	107	3612.3	33	2448.25	8645	631.84	392	22.48	154	569.99	33241.1
nve-mir-9424b	nve-miR-9424b_guide	1	0.3	1	0.16	3	0.72	41	3.86	0	0	0	0	0	0	0	0	1	1.41	0	0	0	0	0	0	24	9.91	23	24.12	8	12.67	19	28.17	0	0	0	0	49	3.58	72	4.13	0	0	331.03
nve-mir-9425	nve-miR-9425_guide	3487	1058.38	2509	400.09	160	38.61	472	44.44	8	89.09	23	314.21	315	787.63	317	929.77	10	14.14	8	12.09	2	80.48	23	586.23	5514	2276.35	1993	2090.24	686	1086.76	970	1438.28	26	877.76	14	1038.65	14135	1033.08	2306	132.23	96	355.32	47757.8
nve-mir-9428-1	nve-miR-9428_guide	360	109.27	505	80.53	3114	751.46	6074	571.94	31	345.22	18	245.9	190	475.08	132	387.16	261	368.97	307	463.98	2	80.48	6	152.93	458	189.08	27	28.32	3910	6194.23	186	275.79	3	101.28	4	296.76	1672	122.2	13852	794.33	64	236.88	43447.8
nve-mir-9429	nve-miR-9429-5p_star	0	0	0	0	0	0	0	0	0	0	0	0	0	0	0	0	0	0	0	0	0	0	0	0	17	7.02	36	37.76	0	0	0	0	2	67.52	1	74.19	53	3.87	0	0	40	148.05	487.41
nve-mir-9429	nve-miR-9429-3p_guide	4	1.21	10	1.59	32	7.72	104	9.79	0	0	2	27.32	0	0	0	0	1	1.41	6	9.07	0	0	0	0	617	254.72	707	741.5	203	321.59	465	689.48	34	1147.83	4	296.76	1338	97.79	811	46.51	3	11.1	8006.39
nve-mir-9431	nve-miR-9431_guide	8	2.43	35	5.58	999	241.07	7309	688.23	44	489.98	13	177.6	1	2.5	3	8.8	126	178.12	33	49.87	1	40.24	2	50.98	35	14.45	26	27.27	267	422.98	630	934.14	20	675.2	7	519.33	108	7.89	9364	536.97	87	322.01	24513.6
nve-mir-9433	nve-miR-9433_guide	46	13.96	66	10.52	3217	776.31	9385	883.71	78	868.61	25	341.53	9	22.5	18	52.79	186	262.94	177	267.51	2	80.48	1	25.49	21	8.67	4	4.2	236	373.87	250	370.69	5	168.8	3	222.57	164	11.99	13451	771.33	114	421.94	33418.4
nve-mir-9435	nve-miR-9435_guide	3	0.91	4	0.64	0	0	0	0	0	0	0	0	3	7.5	0	0	0	0	1	1.51	0	0	0	0	1154	476.41	1122	1176.74	17	26.93	23	34.1	7	236.32	13	964.46	2286	167.08	41	2.35	20	74.02	7862.97
nve-mir-9442	nve-miR-9442_guide	0	0	0	0	2	0.48	11	1.04	0	0	0	0	0	0	2	5.87	1	1.41	0	0	1	40.24	7	178.42	994	410.35	2314	2426.9	639	1012.3	1254	1859.38	44	1485.43	23	1706.36	3310	241.92	1907	109.35	75	277.59	20341
nve-mir-9445-1	nve-miR-9445_guide	23	6.98	25	3.99	179	43.2	443	41.71	0	0	0	0	26	65.01	15	44	86	121.58	57	86.15	0	0	0	0	106	43.76	25	26.22	128	202.78	195	289.14	7	236.32	2	148.38	220	16.08	1088	62.39	9	33.31	4105
nve-mir-9445-2	nve-miR-9445	39	11.84	38	6.06	206	49.71	439	41.34	3	33.41	1	13.66	23	57.51	19	55.73	102	144.19	79	119.4	1	40.24	0	0	78	32.2	31	32.51	199	315.26	180	266.9	1	33.76	2	148.38	228	16.66	1205	69.1	8	29.61	4399.47
nve-mir-9446	nve-miR-9446_guide	48	14.57	37	5.9	237	57.19	533	50.19	4	44.54	1	13.66	7	17.5	6	17.6	15	21.21	25	37.78	0	0	5	127.44	565	233.25	559	586.27	86	136.24	159	235.76	11	371.36	4	296.76	1222	89.31	1055	60.5	25	92.53	7113.56
nve-mir-9448	nve-miR-9448_guide	81	24.59	76	12.12	434	104.73	1075	101.22	12	133.63	2	27.32	123	307.55	44	129.05	231	326.56	318	480.6	3	120.72	7	178.42	10	4.13	3	3.15	213	337.43	92	136.41	0	0	0	0	337	24.63	2363	135.5	24	88.83	8124.59
nve-mir-9449-1	nve-miR-9449_guide	6	1.82	19	3.03	3	0.72	68	6.4	1	11.14	0	0	0	0	0	0	0	0	3	4.53	0	0	0	0	6	2.48	1	1.05	14	22.18	0	0	0	0	0	0	32	2.34	88	5.05	1	3.7	306.44
nve-mir-9453	nve-miR-9453_guide	0	0	0	0	5	1.21	12	1.13	0	0	0	0	0	0	0	0	0	0	1	1.51	0	0	0	0	0	0	0	0	1	1.58	2	2.97	0	0	0	0	0	0	21	1.2	0	0	51.6
nve-mir-9455	nve-miR-9455_guide	0	0	2	0.32	0	0	0	0	0	0	0	0	0	0	0	0	0	0	0	0	0	0	0	0	188	77.61	130	136.34	25	39.61	14	20.76	2	67.52	0	0	320	23.39	39	2.24	2	7.4	1097.19
nve-mir-9456-1	nve-miR-9456_guide	67	20.34	46	7.34	4344	1048.28	9582	902.26	77	857.47	39	532.79	128	320.05	108	316.77	1240	1752.95	2138	3231.23	27	1086.52	23	586.23	99	40.87	59	61.88	855	1354.49	562	833.31	9	303.84	5	370.95	507	37.06	18721	1073.53	180	666.22	54220.4
nve-mir-9457-1	nve-miR-9457_guide	2	0.61	1	0.16	68	16.41	143	13.47	0	0	0	0	10	25	10	29.33	108	152.68	129	194.96	1	40.24	0	0	1	0.41	1	1.05	8	12.67	11	16.31	0	0	0	0	25	1.83	467	26.78	1	3.7	1521.61

## Sheet: AGO_preference
depth:	11593299	10261319	10489820	4705227	5318311	3724835	3280430	6153804	4863197	13170153	456537	1900997	8729294	5333970	4045212	4882975	4103341	1924944													CPM
miR:	EP_ago1_1_NORM x 1M	EP_ago1_2_NORM	EP_ago2_1_NORM	EP_ago2_2_NORM	EP_IgG1_NORM	EP_IgG2_NORM	PP_5_AGO1_I_NORM	PP_6_AGO1_II_NORM	PP_7_AGO2_I_NORM	PP_8_AGO2_II_NORM	PP_9_IgG_I_NORM	PP_10_IgG_II_NORM	Adult_AGO1_I_NORM	Adult_AGO1_II_NORM	Adult_AGO2_I_NORM	Adult_AGO2_II_NORM	Adult_IgG_I_NORM	Adult_IgG_II_NORM				epAGO1avg	epAGO2avg	ppAGO1avg	ppAGO2avg	amAGO1avg	amAGO2avg			miR:	EP_ago1_1_NORM x 1M	EP_ago1_2_NORM	EP_ago2_1_NORM	EP_ago2_2_NORM	PP_5_AGO1_I_NORM	PP_6_AGO1_II_NORM	PP_7_AGO2_I_NORM	PP_8_AGO2_II_NORM	Adult_AGO1_I_NORM	Adult_AGO1_II_NORM	Adult_AGO2_I_NORM	Adult_AGO2_II_NORM
novel-nve-miR-10_guide	0.431284	1.26689	13.6323	8.28865	0.376059	0	6.09676	2.92502	51.4065	42.9	13.1424	0.52604	4.12404	2.24973	2.71926	3.0719	0	0				0.849089	10.9605	4.51089	47.1533	3.18689	2.89558			nve-miR-2040a-3p_guide	19853.1	20375.1	445.858	316.606	2344.44	2068.04	317.083	520.259	837.451	1845.92	8237.25	16187.9
novel-nve-miR-100-1_guide	4.14032	3.31341	1.04864	1.48771	0	0	42.9822	17.2251	11.5151	10.5542	0	1.05208	6.18607	4.49946	19.7765	5.73421	0.243704	0				3.72687	1.26817	30.1036	11.0346	5.34277	12.7553			nve-miR-9445_guide	84.0138	58.3814	157.794	108.714	7.11749	4.06134	56.0295	57.2182	45.0608	27.6501	275.58	409.049
novel-nve-miR-101-1_guide	0.51754	0.58472	0.0953305	0	0	0	0	0.812506	0	0	0	0	5.15506	4.49946	0	0.409586	0	0				0.55113	0.0476653	0.406253	0	4.82726	0.204793			nve-miR-9446_guide	22.6191	23.3526	27.5221	47.6816	14.8539	6.01079	74.1843	68.8426	240.183	618.256	185.155	333.533
novel-nve-miR-102-1_guide	0.603797	1.16944	0.667314	3.40047	0	0.805405	1.82903	1.46251	3.90689	8.58001	2.1904	0	9.2791	23.2472	4.94412	6.55338	1.94963	2.59748				0.886619	2.03389	1.64577	6.24345	16.2632	5.74875			novel-nve-miR-10_guide	16.1565	50.5972	262.378	74.3833	6.18912	2.92417	78.2535	72.9757	15.3037	13.272	23.6826	31.4653
novel-nve-miR-103-1_guide	5.08915	1.16944	0.381322	1.27518	0.18803	4.29549	22.8629	18.5251	6.58003	4.70761	2.1904	2.10416	481.711	549.684	36.8337	36.8628	22.1771	6.23395				3.12929	0.82825	20.694	5.64382	515.698	36.8482			novel-nve-miR-11_guide	6.4626	11.6763	53.2094	110.621	0.618912	0.324907	43.1959	61.4805	0.425102	1.106	27.9886	35.6607
novel-nve-miR-11_guide	0.172513	0.29236	2.76459	12.3267	0	0	0.609676	0.325002	28.3764	36.1423	10.952	0	0.114557	0.187478	3.21368	3.48148	0	0				0.232437	7.54565	0.467339	32.2594	0.151017	3.34758			novel-nve-miR-16_guide	148.64	202.389	324.761	474.909	4.9513	7.79778	121.449	184.571	0.850204	0	40.9064	41.9538
novel-nve-miR-12_guide	17.1651	17.5416	4.86186	28.904	0.18803	0	36.8854	27.6252	22.6189	17.4637	4.38081	2.6302	8.01898	12.936	6.18015	6.96297	0.243704	1.55849				17.3533	16.8829	32.2553	20.0413	10.4775	6.57156			novel-nve-miR-19_guide	35.5443	46.7051	121.097	114.436	8.35532	19.8193	35.0576	104.878	368.138	430.236	2958.18	2779.44
novel-nve-miR-13_guide	0	0.194907	4.28987	6.37589	0	0	0	0.487503	15.8332	16.3248	2.1904	0	0	0	1.23603	2.04793	0	0				0.0974534	5.33288	0.243752	16.079	0	1.64198			novel-nve-miR-20_guide	294.048	420.346	588.974	665.636	39.6104	48.8986	289.851	190.124	8.50204	3.31801	73.2009	111.178
novel-nve-miR-14_guide	1.03508	0.974534	3.71789	19.1277	0	0	0.914514	0.162501	3.70127	5.01133	2.1904	1.05208	0.572784	0.562433	21.2597	8.39652	0.974815	0.519496				1.00481	11.4228	0.538508	4.3563	0.567608	14.8281			novel-nve-miR-26_guide	42.0069	112.871	522.92	385.268	5.26076	5.36097	102.356	57.9931	0.425102	0	8.61187	0
novel-nve-miR-15_guide	1.46636	2.04652	2.76459	3.18794	0.18803	0	5.18225	87.4256	25.0864	106.377	26.2848	0.52604	2.40569	0.74991	1.48323	0.204793	0	0				1.75644	2.97626	46.3039	65.7316	1.5778	0.844014			novel-nve-miR-32_guide	103.402	77.8419	154.124	108.714	3.09456	0.812268	186.243	184.829	156.012	409.221	165.778	524.422
novel-nve-miR-16_guide	3.96781	5.06757	16.8735	52.9199	1.12818	0.268468	4.87741	7.80005	79.7829	108.503	26.2848	2.10416	0.229114	0	4.69691	4.09586	0	0				4.51769	34.8967	6.33873	94.1429	0.114557	4.39639			novel-nve-miR-33_guide	0	0	14.6785	17.1654	0	0	13.4596	21.5698	13.1782	13.272	1128.15	757.266
novel-nve-miR-18_guide	0	0	0	0	0	0	0	0	0	0	0	0	25.6607	28.3091	0.494412	0.409586	0.731112	1.03899				0	0	0	0	26.9849	0.451999			novel-nve-miR-35_guide	1389.46	836.801	328.431	972.705	227.76	145.721	377.808	252.767	219.778	173.643	2389.79	1493.55
novel-nve-miR-19_guide	0.948824	1.16944	6.29181	12.7518	0	2.14775	8.23063	19.8251	23.0301	61.6546	21.904	1.57812	99.2062	72.9288	339.661	271.351	9.74815	12.4679				1.05913	9.5218	14.0279	42.3423	86.0675	305.506			novel-nve-miR-37_guide	113.095	89.5182	297.239	539.756	46.4184	34.2777	419.126	364.104	25.9312	21.0141	1007.59	513.934
novel-nve-miR-20_guide	7.84936	10.525	30.6011	74.1728	0.940148	5.36937	39.0193	48.9128	190.41	111.768	17.5232	3.68228	2.29114	0.562433	8.405	10.854	0	0				9.18716	52.387	43.9661	151.089	1.42678	9.62952			novel-nve-miR-38_guide	1127.72	790.095	926.578	1373.23	3.09456	2.92417	138.978	186.25	0.425102	3.31801	96.8835	37.7584
novel-nve-miR-23_guide	1.55262	1.26689	1.14397	2.76288	2.44439	17.9874	1.82903	2.27502	2.05626	2.58159	0	0.52604	2169.48	2527.01	286.759	209.503	30.2193	19.7408				1.40976	1.95343	2.05202	2.31893	2348.24	248.131			novel-nve-miR-39-1_guide	1402.38	1031.41	2040.31	4752.9	26.9227	41.7506	400.032	551.128	11.0526	0	811.669	0
novel-nve-miR-24_guide	0	0.0974534	0.667314	1.91277	0	0	0	0.162501	10.0757	22.3991	6.57121	0.52604	0	0	4.2025	3.27669	0	0				0.0487267	1.29004	0.0812506	16.2374	0	3.7396			novel-nve-miR-42-a_guide	29.0817	58.3814	330.266	360.473	0.928369	0.162454	32.8665	31.6444	0	0	0	0
novel-nve-miR-25_guide	0.603797	0.194907	0.0953305	0.637589	0	0	13.7177	12.0251	5.34628	5.08726	8.76161	0.52604	3.20759	0.74991	2.96647	1.43355	1.21852	0				0.399352	0.36646	12.8714	5.21677	1.97875	2.20001			novel-nve-miR-42-b_guide	0	0	1.83481	0	3.09456	3.08662	52.8994	56.0557	0.425102	0	10.7648	6.29307
novel-nve-miR-26_guide	1.12134	2.82615	27.1692	42.931	1.31621	0.805405	5.18225	5.36254	67.2397	34.0922	4.38081	1.57812	0.114557	0	0.988823	0	0	0				1.97374	35.0501	5.27239	50.666	0.0572784	0.494412			novel-nve-miR-44-1_guide	2588.27	1556.84	884.378	2101.81	534.74	331.081	733.392	560.17	240.183	217.883	2600.78	1246.03
novel-nve-miR-28_guide	14.3186	19.1009	5.52917	4.88818	0.18803	0.536937	149.675	137.963	26.7314	16.6285	15.3328	3.68228	52.9252	78.9281	15.574	16.5882	2.19333	1.03899				16.7097	5.20868	143.819	21.6799	65.9267	16.0811			novel-nve-miR-44-2_guide	6436.75	4024.43	1418.31	3400.65	1173.46	761.583	1072.07	799.763	662.734	543.048	4181.06	2477.37
novel-nve-miR-29_guide	0	0	0	0	0	0	0	0.162501	0.822504	0.379646	0	0	2.06202	1.12487	20.0237	10.854	0	0				0	0	0.0812506	0.601075	1.59344	15.4389			novel-nve-miR-46_guide	193.878	179.036	381.64	268.924	15.4728	12.3465	166.21	169.33	276.741	3084.64	1031.27	5172.9
novel-nve-miR-30_guide	5.69294	3.60577	0.953305	2.33783	0	0	15.5467	11.8626	2.87876	1.89823	2.1904	0	2.86392	4.87442	1.73044	2.8671	0	0				4.64936	1.64557	13.7047	2.3885	3.86917	2.29877			novel-nve-miR-49_guide	8995.94	6546.5	7403.45	16009.6	581.468	500.845	2675.96	1442.59	398.32	522.034	6103.66	2875.93
novel-nve-miR-32_guide	2.76022	1.94907	8.00776	12.1142	0	2.14775	3.04838	0.812506	122.348	108.655	24.0944	4.20832	42.0423	69.3667	19.0348	51.1983	3.41185	0.519496				2.35464	10.061	1.93044	115.501	55.7045	35.1166			novel-nve-miR-5_guide	87.2451	73.9498	148.619	303.255	0.928369	0.649815	15.6507	11.6245	86.2957	285.349	176.543	312.556
novel-nve-miR-33_guide	0	0	0.762644	1.91277	0	0	0	0	8.84192	12.6802	6.57121	0.52604	3.55126	2.24973	129.536	73.9303	0.243704	1.55849				0	1.33771	0	10.7611	2.9005	101.733			novel-nve-miR-53_guide	19.3878	35.0289	88.0708	310.884	2.47565	0.812268	68.2371	28.932	0	0	2.15297	0
novel-nve-miR-34_guide	0.776311	1.36435	0.857975	6.37589	0	1.34234	1.52419	3.25002	2.67314	2.50567	0	0	116.733	393.89	30.4063	61.2332	4.63037	4.67546				1.07033	3.61693	2.38711	2.5894	255.312	45.8197			novel-nve-miR-54_guide	93.7077	97.3024	383.475	356.659	18.2579	13.1587	718.367	894.05	3.40082	3.31801	172.237	50.3445
novel-nve-miR-35_guide	37.0904	20.9525	17.0642	108.39	1.31621	6.17477	224.361	145.763	248.191	148.594	10.952	7.36456	59.2259	29.434	274.398	145.813	2.19333	0.519496				29.0214	62.7271	185.062	198.392	44.3299	210.106			novel-nve-miR-55_guide	823.981	867.937	2755.88	2668.26	46.7279	47.7614	453.87	606.022	78.6439	178.067	1444.64	1229.25
novel-nve-miR-36-1_guide	3.70904	5.65229	0.381322	1.48771	0.18803	6.71171	22.558	22.7502	3.29002	1.97416	0	0	296.931	499.253	8.405	10.4445	7.79852	5.71445				4.68067	0.934515	22.6541	2.63209	398.092	9.42473			novel-nve-miR-56_guide	58.1634	31.1368	293.569	236.501	0.618912	2.76171	80.7576	159.643	0.850204	0	34.4475	29.3676
novel-nve-miR-37_guide	3.01899	2.24143	15.4435	60.1459	0.752118	1.07387	45.7257	34.2877	275.333	214.045	54.7601	5.78644	6.98796	3.56207	115.692	50.1743	0.731112	0				2.63021	37.7947	40.0067	244.689	5.27502	82.9333			novel-nve-miR-57_guide	1328.06	1120.92	812.82	568.365	25.6849	17.0576	95.1563	133.94	8.50204	6.63602	129.178	350.314
novel-nve-miR-38_guide	30.1036	19.783	48.1419	153.021	24.0678	53.9621	3.04838	2.92502	91.298	109.49	24.0944	6.31248	0.114557	0.562433	11.1243	3.68628	0	0				24.9433	100.582	2.9867	100.394	0.338495	7.40527			novel-nve-miR-59_guide	332.824	474.836	2443.96	2044.59	12.3782	11.2093	134.596	241.918	46.7612	64.1482	1451.1	1189.39
novel-nve-miR-39-1_guide	37.4354	25.8251	106.008	529.624	5.45286	8.59098	26.5209	41.7628	262.79	323.99	56.9505	3.15624	2.97848	0	93.1966	0	0	0				31.6303	317.816	34.1418	293.39	1.48924	46.5983			novel-nve-miR-62_guide	529.933	591.598	321.091	265.11	6.18912	13.971	43.509	83.3086	29.7571	72.9963	176.543	109.08
novel-nve-miR-42-a_guide	0.776311	1.4618	17.1595	40.1681	0.564089	0	0.914514	0.162501	21.5907	18.6027	0	1.05208	0	0	0	0	0	0				1.11906	28.6638	0.538508	20.0967	0	0			novel-nve-miR-75_guide	19.3878	7.78419	34.8614	57.218	1.54728	2.43681	76.6885	80.8545	16.579	16.5901	25.8356	125.861
novel-nve-miR-42-b_guide	0	0	0.0953305	0	0	0	3.04838	3.08752	34.7508	32.9533	6.57121	2.10416	0.114557	0	1.23603	0.61438	0	0				0	0.0476653	3.06795	33.8521	0.0572784	0.925204			novel-nve-miR-82_guide	16.1565	15.5684	11.0089	28.609	0	0.162454	4.06918	3.48734	3.40082	46.4522	139.943	474.078
novel-nve-miR-43_guide	1.81139	1.65671	8.96107	11.0515	0.18803	0	1.82903	0.975007	8.84192	6.15027	0	0	1.14557	0.74991	2.96647	2.25273	0	0				1.73405	10.0063	1.40202	7.4961	0.947739	2.6096			novel-nve-miR-83_guide	67.8573	66.1656	146.785	164.025	9.28369	14.1335	66.672	90.2833	18.2794	32.0741	391.84	727.898
novel-nve-miR-44-1_guide	69.0916	38.9813	45.9493	234.208	3.1965	11.2757	526.76	331.177	481.782	329.305	111.711	31.5624	64.7246	36.9331	298.625	121.647	1.94963	3.63647				54.0365	140.078	428.969	405.544	50.8288	210.136			novel-nve-miR-85_guide	16.1565	70.0577	642.183	364.288	2.16619	2.92417	138.978	627.591	31.0324	57.5122	3039.99	1625.71
novel-nve-miR-44-2_guide	171.823	100.767	73.6905	378.94	7.52118	16.9135	1155.95	761.805	704.269	470.154	168.661	70.4893	178.594	92.0515	480.074	241.861	4.87408	4.15597				136.295	226.315	958.876	587.212	135.323	360.967			novel-nve-miR-89_guide	155.102	93.4103	166.968	148.767	25.3754	27.2922	122.389	127.611	12.7531	8.84803	55.9771	106.982
novel-nve-miR-46_guide	5.1754	4.48285	19.8287	29.9667	2.63241	1.87928	15.2419	12.3501	109.187	99.5433	24.0944	1.05208	74.5765	522.875	118.412	505.02	17.303	6.23395				4.82913	24.8977	13.796	104.365	298.726	311.716			novel-nve-miR-93_guide	42.0069	38.921	89.9056	112.529	0.309456	1.13718	75.7494	102.037	5.10122	9.95404	213.144	471.98
novel-nve-miR-47-1_guide	180.449	191.398	10.677	16.3648	2.63241	3.49009	14.3274	22.9127	21.7964	35.3071	4.38081	1.05208	3.89493	3.56207	9.64103	4.71024	0	1.55849				185.924	13.5209	18.62	28.5517	3.7285	7.17564			novel-nve-miR-96_guide	342.518	295.799	853.186	894.507	100.264	85.6131	584.397	325.097	5.95143	1.106	133.484	4.19538
novel-nve-miR-48-1_guide	15.0949	19.9779	11.249	14.8771	1.12818	3.22162	229.543	353.44	181.568	258.843	63.5217	7.36456	165.305	0	69.2176	0	0	0.519496				17.5364	13.063	291.491	220.205	82.6527	34.6088			novel-nve-miR-98_guide	119.558	85.6261	344.944	686.615	7.11749	6.17324	204.398	259.355	6.37653	5.53002	32.2945	83.9076
novel-nve-miR-48-2_guide	15.0949	19.9779	11.249	14.8771	1.12818	3.22162	229.543	353.44	181.568	258.843	63.5217	7.36456	165.305	0	69.2176	0	0	0.519496				17.5364	13.063	291.491	220.205	82.6527	34.6088			nve-miR-2024a-3p_guide	326.361	268.555	3572.37	3589.47	47.9657	39.9636	15152.7	18490.9	19.5547	19.9081	1177.67	1862.75
novel-nve-miR-49_guide	240.139	163.917	384.659	1783.97	18.0508	27.6522	572.791	500.991	1757.9	848.054	214.659	48.3957	107.34	88.4894	700.829	280.771	4.63037	8.83143				202.028	1084.32	536.891	1302.98	97.9146	490.8			nve-miR-2024e-3p_guide	140054	189728	448598	293454	20690.2	11662.4	489267	494448	7742.81	11949.3	193963	352756
novel-nve-miR-5_guide	2.32893	1.85161	7.72177	33.7922	0.18803	0	0.914514	0.650004	10.2813	6.83363	4.38081	0	23.255	48.3692	20.2709	30.5142	3.41185	3.11697				2.09027	20.757	0.782259	8.55747	35.8121	25.3925			nve-miR-2024f-3p_guide	982.315	1502.35	3965.02	3480.76	152.252	122.165	7074.12	7796.52	87.9961	227.837	3937.78	4740.78
novel-nve-miR-50_guide	34.5027	15.69	2.38326	6.80095	0	2.41621	356.965	372.29	35.7789	32.5737	8.76161	6.31248	114.328	207.538	77.8698	53.2462	2.43704	1.55849				25.0963	4.59211	364.628	34.1763	160.933	65.558			nve-miR-2027-5p_guide	59598.1	88451.8	10128.1	14840.4	14701	9214.86	24059.2	25778.9	2545.51	1301.77	11012.4	13316.1
novel-nve-miR-51_guide	0.172513	0.58472	11.535	17.4274	0	0	0.304838	0	3.90689	8.65594	0	1.57812	0	0	0	0	0	0				0.378617	14.4812	0.152419	6.28142	0	0			nve-miR-2028-5p_guide	27285.1	13509.5	119464	180633	830.271	350.413	74705.2	102636	595.143	580.652	65114.3	41827.9
novel-nve-miR-53_guide	0.51754	0.87708	4.57586	34.6423	0.564089	1.34234	2.4387	0.812506	44.8265	17.0082	0	0	0	0	0.247206	0	0	0				0.69731	19.6091	1.62561	30.9173	0	0.123603			nve-miR-2029-3p_guide	50421.2	38578.4	37499.8	60233.3	2807.39	2494.96	30336.4	37943.8	1160.1	1213.29	61295	50040.4
novel-nve-miR-54_guide	2.50145	2.43633	19.9241	39.743	0.376059	1.07387	17.9854	13.1626	471.912	525.582	87.6161	7.36456	0.916454	0.562433	19.7765	4.91504	0.974815	1.03899				2.46889	29.8336	15.574	498.747	0.739444	12.3458			nve-miR-2031-5p_guide	413.606	311.368	1144.92	1762.31	15.4728	31.6785	315.518	568.048	187.895	54.1942	11735.8	3238.83
novel-nve-miR-55_guide	21.9955	21.7321	143.186	297.329	4.32468	3.49009	46.0306	47.7753	298.158	356.26	81.0449	6.83852	21.193	30.1839	165.875	120.009	0.731112	4.67546				21.8638	220.258	46.9029	327.209	25.6885	142.942			nve-miR-2032a-3p_guide	64.626	50.5972	89.9056	59.1252	4.9513	6.01079	334.299	428.167	504.596	1665.64	6090.74	11883.4
novel-nve-miR-56_guide	1.55262	0.779627	15.2529	26.3537	0.18803	0	0.609676	2.76252	53.0515	93.8486	21.904	0	0.229114	0	3.95529	2.8671	0	0				1.16612	20.8033	1.6861	73.45	0.114557	3.4112			nve-miR-2032b-3p_guide	64.626	50.5972	89.9056	59.1252	4.9513	6.01079	334.299	428.167	504.596	1665.64	6090.74	11883.4
novel-nve-miR-57_guide	35.4515	28.0666	42.2314	63.3338	2.44439	1.87928	25.3016	17.0626	62.5103	78.7386	17.5232	1.57812	2.29114	1.12487	14.8323	34.2005	1.70593	1.03899				31.759	52.7826	21.1821	70.6245	1.708	24.5164			nve-miR-2035-5p_guide	12152.9	12524.8	34048.5	32999.5	525.457	688.479	5581.04	5732.15	204.049	249.957	9270.68	7983.8
novel-nve-miR-58_guide	32.26	36.1552	0.953305	0.850118	0.940148	2.41621	27.7403	30.7127	0.411252	0.379646	0	2.10416	1.26012	4.31199	0.494412	0.409586	0.731112	0				34.2076	0.901712	29.2265	0.395449	2.78606	0.451999			nve-miR-2036-3p_guide	3405.79	2849.01	1071.53	1230.19	320.597	290.63	1260.19	1087.14	610.021	289.773	14754.3	7694.32
novel-nve-miR-59_guide	8.88444	11.8893	126.98	227.832	2.44439	5.36937	12.1935	11.2126	88.4192	142.216	39.4273	1.05208	12.6012	10.8737	166.617	116.118	2.68074	1.55849				10.3869	177.406	11.7031	115.317	11.7375	141.367			nve-miR-2039-3p_guide	77.5512	46.7051	277.056	322.328	28.7794	33.6279	761.25	1197.19	28.9069	51.9822	2368.26	2718.6
novel-nve-miR-6_guide	3.10524	1.75416	2.1926	5.7383	0	2.41621	14.3274	8.93756	15.8332	9.18744	8.76161	0	164.045	398.952	11.6187	29.0806	7.31112	2.59748				2.4297	3.96545	11.6325	12.5103	281.499	20.3497			nve-miR-2041b-3p_guide	2623.82	3140.92	3374.21	4060.57	169.891	140.522	733.392	685.972	10.2024	11.06	55.9771	62.9307
novel-nve-miR-62_guide	14.1461	14.8129	16.6828	29.5416	0.752118	2.14775	6.09676	13.9751	28.582	48.9744	13.1424	0	8.01898	12.3735	20.2709	10.6492	1.94963	0.519496				14.4795	23.1122	10.0359	38.7782	10.1962	15.4601			nve-miR-2042-3p_guide	12.9252	3.8921	91.7404	93.456	0.618912	4.2238	241.647	279.245	19.9798	40.9221	632.972	1336.23
novel-nve-miR-63_guide	15.5262	15.8849	17.7315	40.1681	0.564089	1.87928	5.48709	10.2376	4.11252	6.15027	0	0.52604	10.1956	3.93703	10.1354	6.1438	0.731112	0				15.7056	28.9498	7.86233	5.1314	7.06629	8.13962			nve-miR-2045-5p_guide	2533.34	1992.75	699.062	1359.88	340.402	260.413	358.401	572.052	77.3685	54.1942	1890.31	1120.17
novel-nve-miR-66_guide	0	0	0.0953305	1.06265	0	0	0.609676	0	0	0.151859	0	0	23.4841	49.6816	2.22485	8.19173	0.731112	0				0	0.578989	0.304838	0.0759293	36.5829	5.20829			nve-miR-2046-5p_guide	898.301	918.535	7141.07	8178.35	27.2321	33.303	1495.89	2051.33	16.579	29.8621	764.303	761.461
novel-nve-miR-67_guide	0.51754	0.487267	0.285992	1.48771	0	0.805405	2.4387	1.62501	12.1319	8.20036	2.1904	0	159.349	301.464	87.2637	123.695	4.14297	7.27294				0.502404	0.886849	2.03186	10.1661	230.406	105.479			nve-miR-2047-3p_guide	995.24	533.217	1939.39	3854.58	189.387	55.0718	2060.26	1240.2	1.70041	0	45.2123	0
novel-nve-miR-68_guide	0	0	0.190661	0.21253	0	0	0	0	0.616878	0.227788	0	0	6.07151	3.93703	5.68573	7.78214	0	0				0	0.201595	0	0.422333	5.00427	6.73394			nve-miR-9414-5p_guide	61562.7	65033	271746	324704	4510.32	3084.83	220772	133370	92.6722	24.3321	3255.29	507.641
novel-nve-miR-69_guide	31.3974	33.2316	12.2976	47.1816	0.376059	1.34234	42.6773	28.1127	22.8245	22.3991	2.1904	0	82.71	87.7395	18.2932	16.5882	3.89926	1.03899				32.3145	29.7396	35.395	22.6118	85.2248	17.4407			nve-miR-9428_guide	613.947	513.757	478.885	585.53	111.404	82.0391	974.726	784.522	194.697	29.8621	8418.1	390.17
novel-nve-miR-70_guide	0.0862567	0	0	0	0	0	0	0	0	0.0759293	0	0	13.8614	0	0.988823	0	0	0				0.0431284	0	0	0.0379646	6.93069	0.494412			nve-miR-9431_guide	3.2313	11.6763	231.186	62.9397	2.47565	5.68588	312.701	944.035	14.8786	28.7561	574.842	1321.54
novel-nve-miR-71_guide	12.766	12.6689	3.33657	9.13877	0.564089	1.34234	6.09676	11.3751	4.93503	4.70761	0	1.57812	45.3645	59.2429	1.23603	4.91504	0.487408	0				12.7175	6.23767	8.73592	4.82132	52.3037	3.07553			nve-miR-9433_guide	29.0817	70.0577	341.274	337.586	14.235	10.7219	1006.97	1212.17	8.92714	4.42402	508.1	524.422
novel-nve-miR-72_guide	4.14032	2.33888	1.62062	1.48771	0.18803	0	4.57257	10.0751	1.43938	2.73345	0	0	1.03101	0	1.97765	0	0	0				3.2396	1.55416	7.32382	2.08642	0.515506	0.988823			nve-miR-9448_guide	397.45	171.252	423.841	606.51	25.066	12.3465	135.848	138.848	4.25102	3.31801	458.582	192.987
novel-nve-miR-73_guide	23.1168	25.2404	6.29181	11.2641	0.376059	0	10.9742	22.9127	9.04755	7.21328	2.1904	0.52604	0.229114	0	0.247206	1.02397	0	0				24.1786	8.77794	16.9434	8.13041	0.114557	0.635586			nve-miR-9456_guide	413.606	420.346	2275.16	4077.73	20.7336	7.47287	1359.73	1237.62	42.0851	65.2542	1840.79	1178.9
novel-nve-miR-74_guide	0.25877	0.389813	0.190661	0.21253	0	0	3.9629	2.60002	0.205626	0.303717	0	1.05208	21.3076	37.308	0.741617	1.63835	0	0				0.324292	0.201595	3.28146	0.254672	29.3078	1.18998			novel-nve-miR-100-1_guide	155.102	132.331	20.1829	13.3509	43.6333	17.2201	17.5288	17.9533	22.9555	26.5441	172.237	58.7353
novel-nve-miR-75_guide	0.51754	0.194907	1.81128	6.37589	0.564089	0	1.52419	2.43752	50.3784	47.5317	2.1904	0	4.46772	2.81216	2.96647	12.2876	0.243704	0				0.356224	4.09358	1.98085	48.9551	3.63994	7.62703			novel-nve-miR-103-1_guide	190.647	46.7051	7.33923	11.4436	23.2092	18.5197	10.0165	8.00796	1787.55	3242.8	320.792	377.584
novel-nve-miR-76_guide	0	0	0	0	0	0	0	0.162501	0.411252	1.06301	0	0	6.18607	12.7485	5.19132	5.73421	0	0				0	0	0.0812506	0.737131	9.46727	5.46277			novel-nve-miR-18_guide	0	0	0	0	0	0	0	0	95.2228	167.007	4.30593	4.19538
novel-nve-miR-78_guide	4.65786	4.28795	0.762644	3.18794	0	0.805405	26.5209	14.1376	5.14065	5.08726	2.1904	0	9.16454	8.24902	6.42735	2.25273	0	1.03899				4.47291	1.97529	20.3293	5.11396	8.70678	4.34004			novel-nve-miR-23_guide	58.1634	50.5972	22.0177	24.7944	1.85674	2.27435	3.13014	4.39146	8050.58	14907.8	2497.44	2145.94
novel-nve-miR-79_guide	1.12134	0.29236	0.571983	0.425059	0.376059	0	0.304838	0.487503	0.822504	0.835222	0	0	17.4126	55.1184	3.95529	4.30066	0.487408	0				0.706849	0.498521	0.396171	0.828863	36.2655	4.12798			novel-nve-miR-28_guide	536.396	762.851	106.419	43.8671	151.943	137.923	40.6918	28.2862	196.397	465.628	135.637	169.913
novel-nve-miR-8_guide	5.00289	3.70323	0.953305	0	4.88877	54.4991	6.70644	11.5376	0	0	0	0	3925.75	5801.68	66.7456	69.2201	68.7245	35.8452				4.35306	0.476653	9.12201	0	4863.71	67.9828			novel-nve-miR-34_guide	29.0817	54.4893	16.5133	57.218	1.54728	3.24907	4.06918	4.2623	433.179	2323.71	264.815	627.209
novel-nve-miR-80_guide	10.4371	4.3854	0.190661	1.27518	0.752118	1.87928	37.1902	12.0251	1.02813	0.759293	2.1904	0	4.35316	2.99964	1.48323	0.61438	0	0				7.41123	0.732919	24.6077	0.893711	3.6764	1.04881			novel-nve-miR-36-1_guide	138.946	225.742	7.33923	13.3509	22.8998	22.7435	5.00823	3.35818	1101.86	2945.29	73.2009	106.982
novel-nve-miR-81_guide	1.55262	2.72869	0.762644	0.637589	0.18803	0	3.35322	3.41252	0.616878	0.379646	0	0	0.801898	0.937388	0.247206	0.204793	0	0				2.14066	0.700116	3.38287	0.498262	0.869643	0.226			novel-nve-miR-47-1_guide	6759.88	7644.08	205.499	146.859	14.5444	22.906	33.1795	60.0597	14.4535	21.0141	83.9657	48.2468
novel-nve-miR-82_guide	0.431284	0.389813	0.571983	3.18794	0.18803	0	0	0.162501	2.67314	2.05009	0	0	0.916454	7.87406	16.0684	46.2833	1.21852	2.07798				0.410549	1.87996	0.0812506	2.36161	4.39526	31.1758			novel-nve-miR-48-1_guide	565.477	797.88	216.507	133.509	233.021	353.337	276.391	440.309	613.422	0	602.831	0
novel-nve-miR-83_guide	1.81139	1.65671	7.62644	18.2775	0.752118	0.268468	9.14514	14.1376	43.7983	53.0746	13.1424	1.05208	4.92594	5.43685	44.9915	71.0632	0.731112	0				1.73405	12.952	11.6414	48.4365	5.1814	58.0273			novel-nve-miR-48-2_guide	565.477	797.88	216.507	133.509	233.021	353.337	276.391	440.309	613.422	0	602.831	0
novel-nve-miR-84_guide	0	0	0.381322	0.637589	0	0	0	0	4.7294	4.55576	0	0	0	0	0	0	0	0				0	0.509455	0	4.64258	0	0			novel-nve-miR-50_guide	1292.52	626.627	45.8702	61.0325	362.373	372.181	54.4645	55.4099	424.252	1224.35	678.185	545.399
novel-nve-miR-85_guide	0.431284	1.75416	33.3657	40.5932	1.31621	3.22162	2.13387	2.92502	91.298	368.94	41.6177	4.20832	8.36265	9.74884	349.055	158.715	3.89926	2.07798				1.09272	36.9794	2.52944	230.119	9.05574	253.885			novel-nve-miR-58_guide	1208.51	1443.97	18.3481	7.62906	28.1605	30.7037	0.626028	0.645803	4.67612	25.4381	4.30593	4.19538
novel-nve-miR-86_guide	0.603797	0.29236	0.953305	4.03806	0	1.07387	0	0.162501	4.11252	5.46691	0	0	0	0.374955	0.741617	0.409586	0	0				0.448079	2.49568	0.0812506	4.78971	0.187478	0.575602			novel-nve-miR-6_guide	116.327	70.0577	42.2006	51.4962	14.5444	8.93495	24.1021	15.6284	608.746	2353.58	101.189	297.872
novel-nve-miR-87_guide	0	0	0.381322	0.21253	0.18803	0	0	0	3.29002	6.37806	0	0	0	0	0.247206	0.409586	0	0				0	0.296926	0	4.83404	0	0.328396			novel-nve-miR-66_guide	0	0	1.83481	9.53633	0.618912	0	0	0.258321	87.1459	293.091	19.3767	83.9076
novel-nve-miR-88_guide	0.690054	0.487267	3.14591	12.3267	0.18803	0	2.4387	0.650004	12.5432	12.3005	2.1904	0	1.6038	2.43721	30.4063	5.32462	0	0				0.58866	7.73631	1.54435	12.4219	2.0205	17.8655			novel-nve-miR-69_guide	1176.19	1327.2	236.69	423.413	43.3239	28.1045	34.7446	38.1024	306.924	517.61	159.32	169.913
novel-nve-miR-89_guide	4.14032	2.33888	8.67508	16.5773	0.376059	0.536937	24.9967	27.3002	80.3998	75.0181	6.57121	0.52604	3.4367	1.49982	6.42735	10.4445	0	0.519496				3.2396	12.6262	26.1485	77.7089	2.46826	8.4359			novel-nve-miR-71_guide	478.232	505.972	64.2183	82.0124	6.18912	11.3718	7.51234	8.00796	168.34	349.497	10.7648	50.3445
novel-nve-miR-9_guide	3.53653	1.36435	0.476653	0.425059	0.376059	0	3.35322	3.73753	0.205626	0.379646	4.38081	0	18.4436	64.8673	0.247206	2.45752	3.65556	0				2.45044	0.450856	3.54537	0.292636	41.6555	1.35236			novel-nve-miR-73_guide	865.988	1008.05	121.097	101.085	11.1404	22.906	13.7726	12.2703	0.850204	0	2.15297	10.4884
novel-nve-miR-91_guide	0.25877	0.0974534	2.28793	3.82553	0.564089	0	1.21935	0.812506	10.8982	8.20036	0	0	20.2766	29.8089	20.7653	39.1155	0.243704	3.63647				0.178112	3.05673	1.01593	9.54927	25.0427	29.9404			novel-nve-miR-74_guide	9.6939	15.5684	3.66962	1.90727	4.02293	2.59926	0.313014	0.516642	79.069	220.095	6.4589	16.7815
novel-nve-miR-92_guide	0.431284	0.389813	0.381322	0	0	0	2.4387	2.92502	15.8332	17.6915	4.38081	0.52604	0.572784	0.374955	0.741617	1.63835	0	0				0.410549	0.190661	2.68186	16.7624	0.47387	1.18998			novel-nve-miR-78_guide	174.49	171.252	14.6785	28.609	26.9227	14.1335	7.82535	8.65376	34.0082	48.6642	55.9771	23.0746
novel-nve-miR-93_guide	1.12134	0.974534	4.6712	12.5392	0.564089	1.87928	0.304838	1.13751	49.7615	59.9841	19.7136	7.8906	1.37468	1.6873	24.4734	46.0785	0.487408	1.03899				1.04794	8.60522	0.721173	54.8728	1.53099	35.2759			novel-nve-miR-79_guide	42.0069	11.6763	11.0089	3.81453	0.309456	0.487361	1.25206	1.42077	64.6155	325.165	34.4475	44.0515
novel-nve-miR-94_guide	0	0	0.190661	1.48771	0	0	0	0.162501	3.90689	3.87239	0	0	0	0	0	0	0	0				0	0.839184	0.0812506	3.88964	0	0			novel-nve-miR-8_guide	187.415	147.9	18.3481	0	6.80804	11.5342	0	0	14567.8	34226.4	581.301	709.019
novel-nve-miR-95_guide	0	0	0.571983	3.613	0	0	0	0	8.84192	6.45399	2.1904	0.52604	0.458227	0	0.494412	0	0	0				0	2.09249	0	7.64795	0.229114	0.247206			novel-nve-miR-80_guide	390.987	175.144	3.66962	11.4436	37.7537	12.0216	1.56507	1.29161	16.1539	17.6961	12.9178	6.29307
novel-nve-miR-96_guide	9.14321	7.40646	44.3287	99.6764	0.376059	4.29549	98.7675	85.6381	383.904	191.114	30.6656	4.20832	1.6038	0.187478	15.3268	0.409586	0	0				8.27483	72.0025	92.2028	287.509	0.895636	7.86817			novel-nve-miR-9_guide	132.483	54.4893	9.17404	3.81453	3.40402	3.73643	0.313014	0.645803	68.4414	382.677	2.15297	25.1723
novel-nve-miR-97_guide	0.345027	0	0.285992	1.48771	0	0	3.9629	2.27502	8.63629	5.39098	0	0	0	0.374955	0.247206	0	0	0				0.172513	0.886849	3.11896	7.01364	0.187478	0.123603			nve-miR-100-5p_guide	99039.3	77997.6	3563.2	3124.1	9981.2	23105.8	482.042	452.966	584479	399741	268270	131045
novel-nve-miR-98_guide	3.1915	2.14397	17.9221	76.5107	0	0	7.01128	6.17504	134.274	152.466	43.8081	2.10416	1.71835	0.937388	3.70809	8.19173	0.243704	0				2.66774	47.2164	6.59316	143.37	1.32787	5.94991			nve-miR-2022-3p_guide	224110	166527	1788.94	858.269	11625.7	14845.5	399.406	273.175	1020.24	1040.75	83.9657	83.9076
novel-nve-miR-99-1_guide	0	0.0974534	0.762644	0.637589	0	0.268468	0.609676	1.30001	3.90689	5.69469	2.1904	0	0	0	0.247206	0	0	0				0.0487267	0.700116	0.954843	4.80079	0	0.123603			nve-miR-2023-3p_guide	11955.8	5884.85	489.894	278.461	581525	657558	50730.8	59638.9	300520	427608	150981	184089
nve-miR-100-5p_guide	2643.77	1952.97	185.132	348.123	309.685	3361.76	9832.25	23112.5	316.664	266.284	587.028	415.045	157506	67759.7	30803.1	12793.6	2268.4	1367.31				2298.37	266.628	16472.4	291.474	112633	21798.4			nve-miR-2024g-5p_guide	6084.54	10679.9	295.404	122.065	1460.94	2625.25	214.728	236.751	106.701	273.183	86.1187	232.843
nve-miR-2022-3p_guide	5982.42	4169.64	92.9473	95.6383	32.7172	81.6144	11452.2	14849.8	262.379	160.59	389.892	576.014	274.936	176.416	9.64103	8.19173	4.87408	3.11697				5076.03	94.2928	13151	211.485	225.676	8.91638			nve-miR-2025-3p_guide	30939.7	22247.2	974.283	1110.03	269781	174654	36436.4	51870.5	19711.6	19445.8	54459.3	42723.6
nve-miR-2023-3p_guide	319.15	147.349	25.4532	31.0293	98.5275	1029.04	572847	657750	33326.2	35059.7	18024.8	16384	80984.4	72483.3	17335.8	17972.2	942.159	952.235				233.25	28.2413	615298	34193	76733.9	17654			nve-miR-2026-5p_guide	19151.9	34760.3	1607.29	1598.29	25947	23303.3	15596.2	29857.4	18735.9	11376.4	62121.7	59494.7
nve-miR-2024a-3p_guide	8.71193	6.72428	185.609	399.981	6.39301	5.9063	47.2499	39.9753	9954.15	10870.2	2253.92	196.739	5.26961	3.3746	135.222	181.856	4.87408	11.4289				7.71811	292.795	43.6126	10412.2	4.32211	158.539			nve-miR-2030-5p_guide	126121	140271	11715.3	6108.97	37186.4	60133.5	3700.45	4165.56	1508.26	1924.45	660.961	2263.41
nve-miR-2024e-3p_guide	3738.63	4750.56	23307.6	32700	442.998	544.991	20381.5	11665.8	321411	290670	70480.6	5451.88	2086.54	2025.51	22271	34438.8	990.9	1513.29				4244.59	28003.8	16023.6	306040	2056.02	28354.9			nve-miR-2037-3p_guide	2032.49	1058.65	47.705	45.7744	3218.03	3081.1	317.709	216.473	2434.98	659.178	1530.76	912.495
nve-miR-2024f-3p_guide	26.222	37.617	206.009	387.867	6.20498	5.9063	149.98	122.201	4647.15	4583.32	1237.58	112.046	23.7133	38.6204	452.139	462.833	10.9667	36.8842				31.9195	296.938	136.091	4615.23	31.1668	457.486			nve-miR-2040b-3p_guide	49161	58953.6	1288.04	1239.72	4655.15	4761.52	267.314	362.941	8736.69	9547.03	2180.96	1860.65
nve-miR-2024g-5p_guide	162.421	267.412	15.3482	13.6019	6.20498	5.63783	1439.14	2626.02	141.059	139.178	83.2353	35.2447	28.7538	46.307	9.88823	22.732	0.974815	0				214.917	14.4751	2032.58	140.119	37.5304	16.3101			nve-miR-9413_guide	6.4626	23.3526	20.1829	19.0727	0.309456	2.1119	0.313014	1.80825	6144	12844	1162.6	1629.9
nve-miR-2025-3p_guide	825.908	557.043	50.6205	123.692	12.2219	56.1099	265755	174705	23935.9	30493	6932.63	3756.45	5311.88	3296.23	6253.07	4171.02	174.492	122.081				691.476	87.1564	220230	27214.4	4304.06	5212.05			nve-miR-9422_guide	6.4626	15.5684	20.1829	24.7944	2.78511	1.46208	17.5288	25.8321	2227.53	8446.55	1067.87	1741.08
nve-miR-2026-5p_guide	511.244	870.356	83.5095	178.1	12.2219	73.2918	25559.8	23310.1	10245.5	17552.2	3947.11	382.957	5048.98	1928.39	7132.88	5808.34	199.35	287.281				690.8	130.805	24434.9	13898.9	3488.69	6470.61			nve-miR-9424a_guide	0	7.78419	0	0	1.54728	3.57398	1.25206	1.42077	1681.7	5153.98	460.735	341.923
nve-miR-2027-5p_guide	1590.92	2214.73	526.224	1653.69	25.9481	52.6198	14481.6	9217.55	15805	15154.6	3977.77	380.853	685.966	220.661	1264.46	1300.03	65.8	50.3911				1902.82	1089.96	11849.6	15479.8	453.314	1282.24			nve-miR-9425_guide	1017.86	1233.79	18.3481	15.2581	1079.07	407.596	50.0823	60.9638	2344.01	2204.27	1476.94	2034.76
nve-miR-2028-5p_guide	728.352	338.261	6206.97	20128.3	133.877	395.454	817.881	350.515	49075.5	60336.4	9856.81	1162.02	160.38	98.4258	7476.49	4083.58	111.86	72.2099				533.306	13167.6	584.198	54706	129.403	5780.03			nve-miR-9435_guide	9.6939	0	0	1.90727	0.928369	0.649815	0	0	490.568	1240.94	36.6004	48.2468
nve-miR-2029-3p_guide	1345.95	965.958	1948.37	6711.9	100.408	175.041	2765.49	2495.69	19928.7	22305.9	4172.72	391.374	312.626	205.663	7037.95	4885.34	114.785	154.81				1155.95	4330.13	2630.59	21117.3	259.144	5961.65			novel-nve-miR-101-1_guide	19.3878	23.3526	1.83481	0	0	0.812268	0	0	19.1296	26.5441	0	4.19538
nve-miR-2030-5p_guide	3366.69	3512.22	608.685	680.732	45.5032	89.9369	36631.5	60151.1	2430.91	2448.79	1141.2	499.738	406.448	326.211	75.8922	220.972	16.8156	7.27294				3439.45	644.709	48391.3	2439.85	366.329	148.432			novel-nve-miR-102-1_guide	22.6191	46.7051	12.8437	30.5162	1.85674	1.46208	5.94727	14.5951	34.4333	137.144	43.0593	67.126
nve-miR-2031-5p_guide	11.0409	7.79627	59.4862	196.377	1.50424	6.17477	15.2419	31.6877	207.271	333.937	54.7601	7.8906	50.6341	9.1864	1347.52	316.201	10.723	8.83143				9.41856	127.932	23.4648	270.604	29.9103	831.86			novel-nve-miR-12_guide	643.029	700.577	93.5752	259.388	37.4442	27.6171	34.4316	29.7069	29.7571	76.3143	53.8242	71.3214
nve-miR-2032a-3p_guide	1.72513	1.26689	4.6712	6.58842	1.31621	2.68468	4.87741	6.01254	219.609	251.706	78.8545	1.05208	135.979	282.341	699.345	1160.15	32.6563	35.8452				1.49601	5.62981	5.44498	235.657	209.16	929.749			novel-nve-miR-13_guide	0	7.78419	82.5664	57.218	0	0.487361	24.1021	27.7695	0	0	10.7648	20.9769
nve-miR-2032b-3p_guide	1.72513	1.26689	4.6712	6.58842	1.31621	2.68468	4.87741	6.01254	219.609	251.706	78.8545	1.05208	135.979	282.341	699.345	1160.15	32.6563	35.8452				1.49601	5.62981	5.44498	235.657	209.16	929.749			novel-nve-miR-14_guide	38.7756	38.921	71.5575	171.654	0.928369	0.162454	5.63425	8.5246	2.12551	3.31801	185.155	86.0053
nve-miR-2034-5p_guide	10.2646	7.60136	2.57392	11.4766	0	0	73.1611	74.4255	57.9865	81.7758	19.7136	2.6302	4.12404	2.43721	9.88823	5.32462	0.487408	0.519496				8.93296	7.02526	73.7933	69.8812	3.28063	7.60643			novel-nve-miR-15_guide	54.9321	81.734	53.2094	28.609	5.26076	87.4001	38.1877	180.954	8.92714	4.42402	12.9178	2.09769
nve-miR-2035-5p_guide	324.412	313.605	1769.05	3677.19	117.519	128.865	517.615	688.68	3666.31	3369.74	635.217	55.2342	54.9873	42.3699	1064.47	779.443	19.74	32.7282				319.008	2723.12	603.147	3518.03	48.6786	921.956			novel-nve-miR-24_guide	0	3.8921	12.8437	17.1654	0	0.162454	15.3377	38.1024	0	0	36.6004	33.563
nve-miR-2036-3p_guide	90.9146	71.3359	55.673	137.082	4.51271	7.24864	315.812	290.714	827.85	639.097	131.424	29.9843	164.389	49.1191	1694.1	751.181	23.3956	26.4943				81.1252	96.3773	303.263	733.474	106.754	1222.64			novel-nve-miR-25_guide	22.6191	7.78419	1.83481	5.7218	13.9255	12.0216	8.13837	8.65376	11.9029	4.42402	25.8356	14.6838
nve-miR-2037-3p_guide	54.2555	26.5073	2.47859	5.10071	0.564089	14.7658	3170.01	3082	208.71	127.257	109.52	31.0363	656.181	111.737	175.763	89.085	3.89926	6.75344				40.3814	3.78965	3126	167.984	383.959	132.424			novel-nve-miR-29_guide	0	0	0	0	0	0.162454	1.25206	0.645803	7.65183	6.63602	174.39	111.178
nve-miR-2038-5p_guide	0	0.0974534	0.953305	4.88818	0	0	0.304838	0	9.87005	14.1988	6.57121	0.52604	0.458227	0	19.2821	9.42049	0	0				0.0487267	2.92074	0.152419	12.0344	0.229114	14.3513			novel-nve-miR-30_guide	213.266	144.008	18.3481	20.9799	15.7823	11.8591	4.3822	3.22902	10.6275	28.7561	15.0708	29.3676
nve-miR-2039-3p_guide	2.07016	1.16944	14.3949	35.9175	0.18803	0	28.3499	33.6377	500.083	703.788	124.853	6.83852	7.78986	8.81145	271.926	265.412	2.92445	7.79243				1.6198	25.1562	30.9938	601.935	8.30066	268.669			novel-nve-miR-43_guide	67.8573	66.1656	172.472	99.1778	1.85674	0.974722	13.4596	10.462	4.25102	4.42402	25.8356	23.0746
nve-miR-2040a-3p_guide	529.961	510.168	23.1653	35.2799	9.02542	15.5712	2309.45	2068.64	208.299	305.843	275.991	252.499	225.677	312.9	945.81	1580.39	51.1778	49.8716				520.065	29.2226	2189.05	257.071	269.289	1263.1			novel-nve-miR-51_guide	6.4626	23.3526	222.012	156.396	0.309456	0	5.94727	14.7243	0	0	0	0
nve-miR-2040b-3p_guide	1312.31	1476.13	66.922	138.144	19.9311	46.9819	4585.68	4762.91	175.605	213.361	302.276	522.884	2354.37	1618.31	250.42	181.652	31.9252	25.4553				1394.22	102.533	4674.29	194.483	1986.34	216.036			novel-nve-miR-63_guide	581.634	634.412	341.274	360.473	5.57021	10.2346	6.26028	10.462	37.8341	23.2261	88.2717	62.9307
nve-miR-2041b-3p_guide	70.0405	78.6449	175.313	452.476	7.52118	9.12792	167.356	140.563	481.782	403.26	96.3777	10.5208	2.74936	1.87478	6.42735	6.1438	0.731112	0				74.3427	313.894	153.96	442.521	2.31207	6.28557			novel-nve-miR-67_guide	19.3878	19.4605	5.50443	13.3509	2.47565	1.62454	18.4678	13.9493	591.317	1778.45	759.997	1267
nve-miR-2042-3p_guide	0.345027	0.0974534	4.76653	10.414	0	0	0.609676	4.22503	158.743	164.159	45.9985	4.73436	5.38417	6.93667	72.6785	130.453	1.94963	3.63647				0.22124	7.59024	2.41735	161.451	6.16042	101.566			novel-nve-miR-68_guide	0	0	3.66962	1.90727	0	0	0.939042	0.387482	22.5304	23.2261	49.5182	79.7122
nve-miR-2045-5p_guide	67.6253	49.8961	36.3209	151.534	1.69227	4.83243	335.322	260.489	235.442	336.291	87.6161	13.151	20.8493	9.1864	217.047	109.36	4.87408	1.55849				58.7607	93.9273	297.906	285.866	15.0179	163.203			novel-nve-miR-70_guide	3.2313	0	0	0	0	0	0	0.129161	51.4373	0	8.61187	0
nve-miR-2046-5p_guide	23.9794	22.999	371.026	911.327	14.1022	21.4775	26.8258	33.3127	982.687	1205.91	297.895	15.2552	4.46772	5.0619	87.7581	74.3399	2.68074	4.15597				23.4892	641.177	30.0692	1094.3	4.76481	81.049			novel-nve-miR-72_guide	155.102	93.4103	31.1917	13.3509	4.64184	10.0721	2.1911	4.64978	3.82592	0	17.2237	0
nve-miR-2047-3p_guide	26.5671	13.3511	100.764	429.522	4.13665	6.17477	186.561	55.0879	1353.43	729.073	155.519	9.46872	0.458227	0	5.19132	0	0	0				19.9591	265.143	120.824	1041.25	0.229114	2.59566			novel-nve-miR-76_guide	0	0	0	0	0	0.162454	0.626028	1.80825	22.9555	75.2083	45.2123	58.7353
nve-miR-2050-3p_guide	15.2674	9.25807	2.1926	5.52577	0.18803	0	1192.83	909.194	1029.98	1255.26	330.751	72.5935	33.2215	19.6852	45.7331	19.0458	2.19333	0				12.2628	3.85919	1051.01	1142.62	26.4533	32.3894			novel-nve-miR-81_guide	58.1634	108.979	14.6785	5.7218	3.40402	3.41153	0.939042	0.645803	2.97571	5.53002	2.15297	2.09769
nve-miR-9413_guide	0.172513	0.58472	1.04864	2.1253	0.940148	16.3766	0.304838	2.11251	0.205626	1.06301	0	0	1655.69	2177.18	133.491	159.124	17.7904	19.2213				0.378617	1.58697	1.20868	0.634318	1916.43	146.308			novel-nve-miR-84_guide	0	0	7.33923	5.7218	0	0	7.19932	7.74964	0	0	0	0
nve-miR-9414-5p_guide	1643.36	1628.35	14119	36182.3	382.64	543.648	4443.02	3085.73	145030	78403.6	15764.3	1157.81	24.9734	4.12451	373.775	49.56	1.46222	0				1635.86	25150.7	3764.37	111717	14.5489	211.668			novel-nve-miR-86_guide	22.6191	11.6763	18.3481	36.238	0	0.162454	6.26028	9.29956	0	2.21201	6.4589	4.19538
nve-miR-9417_guide	11.6447	6.82174	8.57975	11.2641	6.39301	14.7658	3.35322	1.46251	10.0757	13.6673	78.8545	106.786	21.8803	16.6855	17.0572	23.9608	19.0089	11.9484				9.2332	9.92191	2.40786	11.8715	19.2829	20.509			novel-nve-miR-87_guide	0	0	7.33923	1.90727	0	0	5.00823	10.8495	0	0	2.15297	4.19538
nve-miR-9422_guide	0.172513	0.389813	1.04864	2.76288	2.06833	8.05405	2.74354	1.46251	11.5151	15.1859	2.1904	1.05208	600.278	1431.77	122.614	169.978	16.5719	21.2993				0.281163	1.90576	2.10303	13.3505	1016.02	146.296			novel-nve-miR-88_guide	25.8504	19.4605	60.5487	110.621	2.47565	0.649815	19.0939	20.924	5.95143	14.3781	264.815	54.5399
nve-miR-9424a_guide	0	0.194907	0	0	1.31621	1.87928	1.52419	3.57502	0.822504	0.835222	0	0	453.187	873.646	52.902	33.3813	26.0763	17.1434				0.0974534	0	2.54961	0.828863	663.416	43.1417			novel-nve-miR-91_guide	9.6939	3.8921	44.0354	34.3308	1.23782	0.812268	16.5897	13.9493	75.243	175.855	180.849	400.659
nve-miR-9424b_guide	0	0	0.0953305	0	0	0	0.304838	0.162501	0.616878	3.1131	0	0	2.74936	4.31199	1.97765	3.89107	0	0				0	0.0476653	0.23367	1.86499	3.53067	2.93436			novel-nve-miR-92_guide	16.1565	15.5684	7.33923	0	2.47565	2.92417	24.1021	30.0944	2.12551	2.21201	6.4589	16.7815
nve-miR-9425_guide	27.1709	30.8927	0.953305	1.70024	0.376059	6.17477	1062.97	407.715	32.9002	35.8386	17.5232	12.0989	631.666	373.643	169.583	198.649	6.3363	7.27294				29.0318	1.32677	735.343	34.3694	502.655	184.116			novel-nve-miR-94_guide	0	0	3.66962	13.3509	0	0.162454	5.94727	6.58719	0	0	0	0
nve-miR-9428_guide	16.3888	12.8638	24.8813	65.2466	0.376059	1.61081	109.742	82.0631	640.32	461.194	67.9025	9.46872	52.467	5.0619	966.575	38.0915	0.731112	2.07798				14.6263	45.0639	95.9024	550.757	28.7645	502.333			novel-nve-miR-95_guide	0	0	11.0089	32.4235	0	0	13.4596	10.9787	1.70041	0	4.30593	0
nve-miR-9429-3p_guide	0	0	0.0953305	1.27518	0	0	1.21935	1.62501	6.58003	7.89664	0	1.05208	70.6815	132.547	50.1828	95.2288	8.28593	2.07798				0	0.685254	1.42218	7.23834	101.614	72.7058			novel-nve-miR-97_guide	12.9252	0	5.50443	13.3509	4.02293	2.27435	13.1466	9.1704	0	2.21201	2.15297	0
nve-miR-9431_guide	0.0862567	0.29236	12.0116	7.01348	0.18803	0.536937	2.4387	5.68754	205.42	554.967	96.3777	6.83852	4.00949	4.87442	66.004	129.02	4.87408	3.63647				0.189308	9.51256	4.06312	380.194	4.44195	97.5118			novel-nve-miR-99-1_guide	0	3.8921	14.6785	5.7218	0.618912	1.29963	5.94727	9.68705	0	0	2.15297	0
nve-miR-9433_guide	0.776311	1.75416	17.7315	37.6177	0.376059	0.268468	14.0226	10.7251	661.499	712.596	170.851	13.151	2.40569	0.74991	58.3406	51.1983	1.21852	1.55849				1.26524	27.6746	12.3738	687.048	1.5778	54.7694			nve-miR-2034-5p_guide	384.525	303.583	49.5398	102.992	74.2695	74.4038	88.27	139.106	15.3037	14.3781	86.1187	54.5399
nve-miR-9435_guide	0.25877	0	0	0.21253	0	0	0.914514	0.650004	0	0	0	0	132.199	210.35	4.2025	4.71024	1.70593	6.75344				0.129385	0.106265	0.782259	0	171.274	4.45637			nve-miR-2038-5p_guide	0	3.8921	18.3481	43.8671	0.309456	0	15.0247	24.153	1.70041	0	167.931	96.4937
nve-miR-9442_guide	0	0.194907	0.0953305	0	0.18803	1.87928	0	0	0.411252	0.835222	0	0	113.869	433.823	157.965	256.811	10.723	11.9484				0.0974534	0.0476653	0	0.623237	273.846	207.388			nve-miR-2050-3p_guide	571.94	369.749	42.2006	49.5889	1210.9	908.928	1567.89	2135.28	123.28	116.13	398.299	195.085
nve-miR-9445_guide	2.24267	1.4618	8.19842	12.1142	0	0	7.01128	4.06253	36.8071	33.6367	0	0	12.143	4.68694	31.6423	39.9347	1.70593	1.03899				1.85224	10.1563	5.5369	35.2219	8.41498	35.7885			nve-miR-9417_guide	436.225	272.447	165.133	101.085	3.40402	1.46208	15.3377	23.2489	81.1945	98.4343	148.555	245.43
nve-miR-9446_guide	0.603797	0.58472	1.42996	5.31324	0	1.34234	14.6322	6.01254	48.7334	40.4703	8.76161	0.52604	64.7246	104.8	21.2597	32.5621	2.68074	2.07798				0.594259	3.3716	10.3224	44.6018	84.7623	26.9109			nve-miR-9424b_guide	0	0	1.83481	0	0.309456	0.162454	0.939042	5.29559	10.2024	25.4381	17.2237	39.8561
nve-miR-9448_guide	10.6096	4.28795	22.0214	67.5844	0.564089	1.87928	24.6919	12.3501	89.2417	81.624	26.2848	1.05208	1.14557	0.562433	52.6548	18.841	0	0				7.44876	44.8029	18.521	85.4328	0.854	35.7479			nve-miR-9429-3p_guide	0	0	1.83481	11.4436	1.23782	1.62454	10.0165	13.4327	262.288	781.945	437.052	975.425
nve-miR-9449_guide	0	0	0	0.637589	0	0	1.82903	3.08752	0.616878	5.16319	2.1904	0	0.687341	0.187478	3.46088	0	0	0				0	0.318794	2.45827	2.89003	0.437409	1.73044			nve-miR-9442_guide	0	7.78419	1.83481	0	0	0	0.626028	1.42077	422.551	2559.29	1375.75	2630.5
nve-miR-9453_guide	0	0	0	0.21253	0	0	0	0	1.02813	0.911151	0	0	0	0	0.247206	0.409586	0	0				0	0.106265	0	0.969641	0	0.328396			nve-miR-9449_guide	0	0	0	5.7218	1.85674	3.08662	0.939042	8.78292	2.55061	1.106	30.1415	0
nve-miR-9455_guide	0	0	0	0	0	0	0	0.325002	0	0	0	0	21.5367	24.3721	6.18015	2.8671	0.487408	0				0	0	0.162501	0	22.9544	4.52363			nve-miR-9453_guide	0	0	0	1.90727	0	0	1.56507	1.54993	0	0	2.15297	4.19538
nve-miR-9456_guide	11.0409	10.525	118.21	454.388	5.0768	6.17477	20.4242	7.47505	893.24	727.554	168.661	20.5156	11.3411	11.0612	211.361	115.094	2.19333	2.59748				10.7829	286.299	13.9496	810.397	11.2012	163.227			nve-miR-9455_guide	0	0	0	0	0	0.324907	0	0	79.9192	143.781	53.8242	29.3676
nve-miR-9457_guide	0.862567	0.974534	10.2957	27.4163	0.18803	0	0.609676	0.162501	13.9826	10.8579	0	0	0.114557	0.187478	1.97765	2.25273	0	0				0.91855	18.856	0.386089	12.4202	0.151017	2.11519			nve-miR-9457_guide	32.313	38.921	198.159	246.037	0.618912	0.162454	21.285	18.47	0.425102	1.106	17.2237	23.0746
nve-miR-2043_guide	0.172513	1.94907	2.57392	3.613	0	0	17.3758	16.2501	29.1989	30.1439	13.1424	1.57812	0.687341	0	0.988823	0.409586	0	0				1.06079	3.09346	16.8129	29.6714	0.34367	0.699205			nve-miR-2043_guide	6.4626	77.8419	49.5398	32.4235	17.639	16.2454	44.448	51.2768	2.55061	0	8.61187	4.19538
miR:	epAGO1avg	epAGO2avg	sample >20reads?	preference in AGO1	preference in AGO2		miR:	ppAGO1avg	ppAGO2avg	sample >20reads?	preference in AGO1	preference in AGO2		miR:	amAGO1avg	amAGO2avg	sample >20reads?	preference in AGO1	preference in AGO2
nve-miR-2024e-3p_guide	4244.59	28003.8	y	0.131622	0.868378		nve-miR-2023-3p_guide	615298	34193	y	0.947354	0.0526458		nve-miR-100-5p_guide	112633	21798.4	y	0.837847	0.162153
nve-miR-9414-5p_guide	1635.86	25150.7	y	0.0610701	0.93893		nve-miR-2024e-3p_guide	16023.6	306040	y	0.049753	0.950247		nve-miR-2023-3p_guide	76733.9	17654	y	0.812963	0.187037
nve-miR-2028-5p_guide	533.306	13167.6	y	0.0389249	0.961075		nve-miR-2025-3p_guide	220230	27214.4	y	0.890018	0.109982		nve-miR-2024e-3p_guide	2056.02	28354.9	y	0.067608	0.932392
nve-miR-2022-3p_guide	5076.03	94.2928	y	0.981763	0.0182373		nve-miR-9414-5p_guide	3764.37	111717	y	0.0325973	0.967403		nve-miR-2026-5p_guide	3488.69	6470.61	y	0.350294	0.649706
nve-miR-2029-3p_guide	1155.95	4330.13	y	0.210707	0.789293		nve-miR-2028-5p_guide	584.198	54706	y	0.010566	0.989434		nve-miR-2029-3p_guide	259.144	5961.65	y	0.0416578	0.958342
nve-miR-2030-5p_guide	3439.45	644.709	y	0.842144	0.157856		nve-miR-2030-5p_guide	48391.3	2439.85	y	0.952001	0.0479992		nve-miR-2028-5p_guide	129.403	5780.03	y	0.0218976	0.978102
nve-miR-2035-5p_guide	319.008	2723.12	y	0.104864	0.895136		nve-miR-2026-5p_guide	24434.9	13898.9	y	0.637426	0.362574		nve-miR-2025-3p_guide	4304.06	5212.05	y	0.452292	0.547708
nve-miR-100-5p_guide	2298.37	266.628	y	0.896051	0.103949		nve-miR-2029-3p_guide	2630.59	21117.3	y	0.110772	0.889228		novel-nve-miR-8_guide	4863.71	67.9828	y	0.986215	0.0137849
nve-miR-2027-5p_guide	1902.82	1089.96	y	0.635804	0.364196		nve-miR-100-5p_guide	16472.4	291.474	y	0.982613	0.017387		novel-nve-miR-23_guide	2348.24	248.131	y	0.904432	0.0955683
nve-miR-2040b-3p_guide	1394.22	102.533	y	0.931496	0.0685038		nve-miR-2027-5p_guide	11849.6	15479.8	y	0.433584	0.566416		nve-miR-2040b-3p_guide	1986.34	216.036	y	0.901908	0.0980921
novel-nve-miR-49_guide	202.028	1084.32	y	0.157056	0.842944		nve-miR-2022-3p_guide	13151	211.485	y	0.984173	0.0158267		nve-miR-9413_guide	1916.43	146.308	y	0.929071	0.0709288
nve-miR-2025-3p_guide	691.476	87.1564	y	0.888065	0.111935		nve-miR-2024a-3p_guide	43.6126	10412.2	y	0.00417115	0.995829		nve-miR-2027-5p_guide	453.314	1282.24	y	0.261192	0.738808
nve-miR-2026-5p_guide	690.8	130.805	y	0.840794	0.159206		nve-miR-2040b-3p_guide	4674.29	194.483	y	0.960055	0.0399449		nve-miR-2040a-3p_guide	269.289	1263.1	y	0.175731	0.824269
nve-miR-2046-5p_guide	23.4892	641.177	y	0.0353398	0.96466		nve-miR-2024f-3p_guide	136.091	4615.23	y	0.0286427	0.971357		nve-miR-2036-3p_guide	106.754	1222.64	y	0.0803027	0.919697
nve-miR-2040a-3p_guide	520.065	29.2226	y	0.946799	0.053201		nve-miR-2035-5p_guide	603.147	3518.03	y	0.146353	0.853647		nve-miR-9422_guide	1016.02	146.296	y	0.874134	0.125866
novel-nve-miR-39-1_guide	31.6303	317.816	y	0.0905155	0.909484		nve-miR-2037-3p_guide	3126	167.984	y	0.949003	0.0509971		nve-miR-2032a-3p_guide	209.16	929.749	y	0.183649	0.816351
nve-miR-2041b-3p_guide	74.3427	313.894	y	0.191488	0.808512		nve-miR-2040a-3p_guide	2189.05	257.071	y	0.894906	0.105094		nve-miR-2032b-3p_guide	209.16	929.749	y	0.183649	0.816351
nve-miR-2024f-3p_guide	31.9195	296.938	y	0.0970619	0.902938		nve-miR-2024g-5p_guide	2032.58	140.119	y	0.935509	0.0644907		nve-miR-2035-5p_guide	48.6786	921.956	y	0.0501513	0.949849
nve-miR-2024a-3p_guide	7.71811	292.795	y	0.0256831	0.974317		novel-nve-miR-49_guide	536.891	1302.98	y	0.29181	0.70819		nve-miR-2031-5p_guide	29.9103	831.86	y	0.0347079	0.965292
nve-miR-9456_guide	10.7829	286.299	y	0.0362961	0.963704		nve-miR-2050-3p_guide	1051.01	1142.62	y	0.479119	0.520881		nve-miR-9424a_guide	663.416	43.1417	y	0.938941	0.0610589
nve-miR-2047-3p_guide	19.9591	265.143	y	0.0700067	0.929993		nve-miR-2046-5p_guide	30.0692	1094.3	y	0.0267433	0.973257		novel-nve-miR-103-1_guide	515.698	36.8482	y	0.933312	0.0666881
nve-miR-2023-3p_guide	233.25	28.2413	y	0.891999	0.108001		nve-miR-2047-3p_guide	120.824	1041.25	y	0.103973	0.896027		nve-miR-9425_guide	502.655	184.116	y	0.73191	0.26809
novel-nve-miR-44-2_guide	136.295	226.315	y	0.375872	0.624128		novel-nve-miR-44-2_guide	958.876	587.212	y	0.620195	0.379805		nve-miR-9428_guide	28.7645	502.333	y	0.0541604	0.94584
novel-nve-miR-55_guide	21.8638	220.258	y	0.0903009	0.909699		nve-miR-9456_guide	13.9496	810.397	y	0.016922	0.983078		novel-nve-miR-49_guide	97.9146	490.8	y	0.166319	0.833681
nve-miR-2024g-5p_guide	214.917	14.4751	y	0.936898	0.0631019		nve-miR-9425_guide	735.343	34.3694	y	0.955348	0.0446523		nve-miR-2024f-3p_guide	31.1668	457.486	y	0.0637811	0.936219
novel-nve-miR-47-1_guide	185.924	13.5209	y	0.932207	0.0677927		nve-miR-2036-3p_guide	303.263	733.474	y	0.292517	0.707483		novel-nve-miR-36-1_guide	398.092	9.42473	y	0.976873	0.0231272
novel-nve-miR-59_guide	10.3869	177.406	y	0.0553103	0.94469		nve-miR-9433_guide	12.3738	687.048	y	0.0176915	0.982309		nve-miR-2037-3p_guide	383.959	132.424	y	0.743554	0.256446
novel-nve-miR-44-1_guide	54.0365	140.078	y	0.278374	0.721626		nve-miR-2039-3p_guide	30.9938	601.935	y	0.0489689	0.951031		nve-miR-2030-5p_guide	366.329	148.432	y	0.711649	0.288351
nve-miR-2031-5p_guide	9.41856	127.932	y	0.0685733	0.931427		nve-miR-9428_guide	95.9024	550.757	y	0.148304	0.851696		novel-nve-miR-44-2_guide	135.323	360.967	y	0.272669	0.727331
novel-nve-miR-38_guide	24.9433	100.582	y	0.198712	0.801288		novel-nve-miR-54_guide	15.574	498.747	y	0.0302807	0.969719		novel-nve-miR-46_guide	298.726	311.716	y	0.48936	0.51064
nve-miR-2036-3p_guide	81.1252	96.3773	y	0.457037	0.542963		nve-miR-2041b-3p_guide	153.96	442.521	y	0.258114	0.741886		novel-nve-miR-19_guide	86.0675	305.506	y	0.219799	0.780201
nve-miR-2045-5p_guide	58.7607	93.9273	y	0.384842	0.615158		novel-nve-miR-44-1_guide	428.969	405.544	y	0.514035	0.485965		novel-nve-miR-6_guide	281.499	20.3497	y	0.932583	0.0674168
novel-nve-miR-96_guide	8.27483	72.0025	y	0.103078	0.896922		nve-miR-9431_guide	4.06312	380.194	y	0.010574	0.989426		nve-miR-9442_guide	273.846	207.388	y	0.56905	0.43095
novel-nve-miR-35_guide	29.0214	62.7271	y	0.316315	0.683685		novel-nve-miR-50_guide	364.628	34.1763	y	0.914303	0.085697		nve-miR-2039-3p_guide	8.30066	268.669	y	0.0299695	0.97003
novel-nve-miR-57_guide	31.759	52.7826	y	0.375661	0.624339		novel-nve-miR-55_guide	46.9029	327.209	y	0.125371	0.874629		novel-nve-miR-34_guide	255.312	45.8197	y	0.847842	0.152158
novel-nve-miR-20_guide	9.18716	52.387	y	0.149205	0.850795		nve-miR-2045-5p_guide	297.906	285.866	y	0.510312	0.489688		novel-nve-miR-85_guide	9.05574	253.885	y	0.0344403	0.96556
novel-nve-miR-98_guide	2.66774	47.2164	y	0.0534787	0.946521		novel-nve-miR-39-1_guide	34.1418	293.39	y	0.10424	0.89576		novel-nve-miR-67_guide	230.406	105.479	y	0.685966	0.314034
nve-miR-9428_guide	14.6263	45.0639	y	0.245037	0.754963		novel-nve-miR-48-1_guide	291.491	220.205	y	0.569657	0.430343		nve-miR-2022-3p_guide	225.676	8.91638	y	0.961992	0.0380079
nve-miR-9448_guide	7.44876	44.8029	y	0.142556	0.857444		novel-nve-miR-48-2_guide	291.491	220.205	y	0.569657	0.430343		nve-miR-9414-5p_guide	14.5489	211.668	y	0.0643142	0.935686
nve-miR-2037-3p_guide	40.3814	3.78965	y	0.914205	0.0857949		novel-nve-miR-96_guide	92.2028	287.509	y	0.242823	0.757177		novel-nve-miR-44-1_guide	50.8288	210.136	y	0.194773	0.805227
novel-nve-miR-37_guide	2.63021	37.7947	y	0.065064	0.934936		nve-miR-2031-5p_guide	23.4648	270.604	y	0.0797936	0.920206		novel-nve-miR-35_guide	44.3299	210.106	y	0.174229	0.825771
novel-nve-miR-85_guide	1.09272	36.9794	y	0.0287014	0.971299		novel-nve-miR-37_guide	40.0067	244.689	y	0.140525	0.859475		nve-miR-9435_guide	171.274	4.45637	y	0.974641	0.0253591
novel-nve-miR-26_guide	1.97374	35.0501	y	0.0533101	0.94669		nve-miR-2032a-3p_guide	5.44498	235.657	y	0.0225837	0.977416		nve-miR-9456_guide	11.2012	163.227	y	0.0642163	0.935784
novel-nve-miR-16_guide	4.51769	34.8967	y	0.11462	0.88538		nve-miR-2032b-3p_guide	5.44498	235.657	y	0.0225837	0.977416		nve-miR-2045-5p_guide	15.0179	163.203	y	0.0842654	0.915735
novel-nve-miR-58_guide	34.2076	0.901712	y	0.974317	0.025683		novel-nve-miR-85_guide	2.52944	230.119	y	0.0108724	0.989128		novel-nve-miR-50_guide	160.933	65.558	y	0.710549	0.289451
novel-nve-miR-69_guide	32.3145	29.7396	y	0.520747	0.479253		novel-nve-miR-35_guide	185.062	198.392	y	0.482619	0.517381		nve-miR-2024a-3p_guide	4.32211	158.539	y	0.0265386	0.973461
novel-nve-miR-54_guide	2.46889	29.8336	y	0.0764304	0.92357		nve-miR-2042-3p_guide	2.41735	161.451	y	0.0147518	0.985248		novel-nve-miR-55_guide	25.6885	142.942	y	0.152336	0.847664
nve-miR-9425_guide	29.0318	1.32677	y	0.956297	0.0437034		novel-nve-miR-20_guide	43.9661	151.089	y	0.225404	0.774596		novel-nve-miR-59_guide	11.7375	141.367	y	0.0766631	0.923337
novel-nve-miR-63_guide	15.7056	28.9498	y	0.351706	0.648294		novel-nve-miR-28_guide	143.819	21.6799	y	0.869003	0.130997		novel-nve-miR-33_guide	2.9005	101.733	y	0.0277205	0.972279
novel-nve-miR-42-a_guide	1.11906	28.6638	y	0.0375738	0.962426		novel-nve-miR-98_guide	6.59316	143.37	y	0.0439652	0.956035		nve-miR-9429-3p_guide	101.614	72.7058	y	0.582917	0.417083
nve-miR-9433_guide	1.26524	27.6746	y	0.0437195	0.95628		novel-nve-miR-32_guide	1.93044	115.501	y	0.0164389	0.983561		nve-miR-2042-3p_guide	6.16042	101.566	y	0.0571859	0.942814
nve-miR-2039-3p_guide	1.6198	25.1562	y	0.0604945	0.939506		novel-nve-miR-59_guide	11.7031	115.317	y	0.0921352	0.907865		nve-miR-9431_guide	4.44195	97.5118	y	0.0435683	0.956432
novel-nve-miR-50_guide	25.0963	4.59211	y	0.845323	0.154677		novel-nve-miR-46_guide	13.796	104.365	y	0.116756	0.883244		novel-nve-miR-69_guide	85.2248	17.4407	y	0.830121	0.169879
novel-nve-miR-46_guide	4.82913	24.8977	y	0.16245	0.83755		novel-nve-miR-38_guide	2.9867	100.394	y	0.0288903	0.97111		nve-miR-9446_guide	84.7623	26.9109	y	0.759021	0.240979
novel-nve-miR-73_guide	24.1786	8.77794	y	0.733651	0.266349		novel-nve-miR-16_guide	6.33873	94.1429	y	0.0630835	0.936917		novel-nve-miR-37_guide	5.27502	82.9333	y	0.0598018	0.940198
novel-nve-miR-62_guide	14.4795	23.1122	y	0.385178	0.614822		nve-miR-9448_guide	18.521	85.4328	y	0.178166	0.821834		novel-nve-miR-48-1_guide	82.6527	34.6088	y	0.704858	0.295142
novel-nve-miR-56_guide	1.16612	20.8033	y	0.0530795	0.946921		novel-nve-miR-89_guide	26.1485	77.7089	y	0.251773	0.748227		novel-nve-miR-48-2_guide	82.6527	34.6088	y	0.704858	0.295142
novel-nve-miR-5_guide	2.09027	20.757	y	0.091489	0.908511		nve-miR-2034-5p_guide	73.7933	69.8812	y	0.513615	0.486385		nve-miR-2046-5p_guide	4.76481	81.049	y	0.0555249	0.944475
novel-nve-miR-53_guide	0.69731	19.6091	n	0.0343394	0.965661		novel-nve-miR-56_guide	1.6861	73.45	y	0.0224406	0.977559		novel-nve-miR-28_guide	65.9267	16.0811	y	0.803908	0.196092
nve-miR-9457_guide	0.91855	18.856	n	0.0464511	0.953549		novel-nve-miR-57_guide	21.1821	70.6245	y	0.230725	0.769275		novel-nve-miR-83_guide	5.1814	58.0273	y	0.0819728	0.918027
novel-nve-miR-48-1_guide	17.5364	13.063	n	0.573096	0.426904		novel-nve-miR-15_guide	46.3039	65.7316	y	0.413297	0.586703		novel-nve-miR-32_guide	55.7045	35.1166	y	0.613343	0.386657
novel-nve-miR-48-2_guide	17.5364	13.063	n	0.573096	0.426904		novel-nve-miR-93_guide	0.721173	54.8728	y	0.0129721	0.987028		nve-miR-9433_guide	1.5778	54.7694	y	0.0280014	0.971999
novel-nve-miR-12_guide	17.3533	16.8829	n	0.50687	0.49313		novel-nve-miR-26_guide	5.27239	50.666	y	0.0942536	0.905746		novel-nve-miR-71_guide	52.3037	3.07553	y	0.944464	0.0555358
novel-nve-miR-28_guide	16.7097	5.20868	n	0.762361	0.237639		novel-nve-miR-75_guide	1.98085	48.9551	y	0.0388891	0.961111		novel-nve-miR-39-1_guide	1.48924	46.5983	y	0.0309693	0.969031
novel-nve-miR-51_guide	0.378617	14.4812	n	0.0254792	0.974521		novel-nve-miR-83_guide	11.6414	48.4365	y	0.193772	0.806228		novel-nve-miR-9_guide	41.6555	1.35236	y	0.968555	0.0314446
novel-nve-miR-83_guide	1.73405	12.952	n	0.118075	0.881925		novel-nve-miR-10_guide	4.51089	47.1533	y	0.0873118	0.912688		nve-miR-2024g-5p_guide	37.5304	16.3101	y	0.697066	0.302934
novel-nve-miR-71_guide	12.7175	6.23767	n	0.670925	0.329075		nve-miR-9446_guide	10.3224	44.6018	y	0.187939	0.812061		novel-nve-miR-66_guide	36.5829	5.20829	y	0.875373	0.124627
novel-nve-miR-89_guide	3.2396	12.6262	n	0.204188	0.795812		novel-nve-miR-19_guide	14.0279	42.3423	y	0.248853	0.751147		novel-nve-miR-79_guide	36.2655	4.12798	y	0.897806	0.102194
nve-miR-2050-3p_guide	12.2628	3.85919	n	0.760625	0.239375		novel-nve-miR-62_guide	10.0359	38.7782	y	0.205595	0.794405		novel-nve-miR-5_guide	35.8121	25.3925	y	0.585121	0.414879
novel-nve-miR-14_guide	1.00481	11.4228	n	0.080853	0.919147		novel-nve-miR-69_guide	35.395	22.6118	y	0.610187	0.389813		nve-miR-9445_guide	8.41498	35.7885	y	0.190369	0.809631
novel-nve-miR-10_guide	0.849089	10.9605	n	0.0718985	0.928102		nve-miR-9445_guide	5.5369	35.2219	y	0.135846	0.864154		nve-miR-9448_guide	0.854	35.7479	y	0.0233321	0.976668
nve-miR-9445_guide	1.85224	10.1563	n	0.154243	0.845757		novel-nve-miR-42-b_guide	3.06795	33.8521	y	0.0830973	0.916903		novel-nve-miR-93_guide	1.53099	35.2759	y	0.0415952	0.958405
novel-nve-miR-32_guide	2.35464	10.061	n	0.189652	0.810348		novel-nve-miR-11_guide	0.467339	32.2594	y	0.0142801	0.98572		nve-miR-2050-3p_guide	26.4533	32.3894	y	0.44956	0.55044
novel-nve-miR-43_guide	1.73405	10.0063	n	0.1477	0.8523		novel-nve-miR-12_guide	32.2553	20.0413	y	0.616776	0.383224		novel-nve-miR-82_guide	4.39526	31.1758	y	0.123563	0.876437
nve-miR-9417_guide	9.2332	9.92191	n	0.482023	0.517977		novel-nve-miR-53_guide	1.62561	30.9173	y	0.0499526	0.950047		novel-nve-miR-91_guide	25.0427	29.9404	y	0.455462	0.544538
novel-nve-miR-19_guide	1.05913	9.5218	n	0.100098	0.899902		novel-nve-miR-100-1_guide	30.1036	11.0346	y	0.731768	0.268232		novel-nve-miR-74_guide	29.3078	1.18998	y	0.960981	0.0390186
nve-miR-9431_guide	0.189308	9.51256	n	0.0195126	0.980487		nve-miR-2043_guide	16.8129	29.6714	y	0.36169	0.63831		novel-nve-miR-18_guide	26.9849	0.451999	y	0.983526	0.0164741
nve-miR-2034-5p_guide	8.93296	7.02526	n	0.559772	0.440228		novel-nve-miR-58_guide	29.2265	0.395449	y	0.98665	0.0133499		novel-nve-miR-57_guide	1.708	24.5164	y	0.0651302	0.93487
novel-nve-miR-93_guide	1.04794	8.60522	n	0.108559	0.891441		novel-nve-miR-47-1_guide	18.62	28.5517	y	0.394728	0.605272		nve-miR-9455_guide	22.9544	4.52363	y	0.835373	0.164627
novel-nve-miR-88_guide	0.58866	7.73631	n	0.0707102	0.92929		novel-nve-miR-80_guide	24.6077	0.893711	y	0.964954	0.0350456		nve-miR-9417_guide	19.2829	20.509	y	0.484594	0.515406
nve-miR-2042-3p_guide	0.22124	7.59024	n	0.0283224	0.971678		novel-nve-miR-36-1_guide	22.6541	2.63209	y	0.895908	0.104092		novel-nve-miR-88_guide	2.0205	17.8655	n	0.101604	0.898396
novel-nve-miR-11_guide	0.232437	7.54565	n	0.0298835	0.970116		novel-nve-miR-103-1_guide	20.694	5.64382	y	0.785714	0.214286		novel-nve-miR-102-1_guide	16.2632	5.74875	n	0.738835	0.261165
novel-nve-miR-80_guide	7.41123	0.732919	n	0.910007	0.0899933		novel-nve-miR-78_guide	20.3293	5.11396	y	0.799005	0.200995		novel-nve-miR-62_guide	10.1962	15.4601	n	0.397417	0.602583
nve-miR-2032a-3p_guide	1.49601	5.62981	n	0.209943	0.790057		novel-nve-miR-42-a_guide	0.538508	20.0967	y	0.0260965	0.973903		novel-nve-miR-29_guide	1.59344	15.4389	n	0.0935543	0.906446
nve-miR-2032b-3p_guide	1.49601	5.62981	n	0.209943	0.790057		novel-nve-miR-73_guide	16.9434	8.13041	n	0.675741	0.324259		novel-nve-miR-14_guide	0.567608	14.8281	n	0.0368679	0.963132
novel-nve-miR-13_guide	0.0974534	5.33288	n	0.0179461	0.982054		novel-nve-miR-92_guide	2.68186	16.7624	n	0.137926	0.862074		nve-miR-2038-5p_guide	0.229114	14.3513	n	0.0157138	0.984286
novel-nve-miR-36-1_guide	4.68067	0.934515	n	0.833574	0.166426		novel-nve-miR-24_guide	0.0812506	16.2374	n	0.004979	0.995021		novel-nve-miR-100-1_guide	5.34277	12.7553	n	0.295211	0.704789
novel-nve-miR-30_guide	4.64936	1.64557	n	0.738589	0.261411		novel-nve-miR-13_guide	0.243752	16.079	n	0.0149332	0.985067		novel-nve-miR-54_guide	0.739444	12.3458	n	0.0565099	0.94349
novel-nve-miR-78_guide	4.47291	1.97529	n	0.693667	0.306333		novel-nve-miR-30_guide	13.7047	2.3885	n	0.851583	0.148417		novel-nve-miR-12_guide	10.4775	6.57156	n	0.614549	0.385451
novel-nve-miR-8_guide	4.35306	0.476653	n	0.901308	0.0986917		nve-miR-9422_guide	2.10303	13.3505	n	0.136088	0.863912		novel-nve-miR-20_guide	1.42678	9.62952	n	0.129047	0.870953
novel-nve-miR-75_guide	0.356224	4.09358	n	0.0800537	0.919946		novel-nve-miR-25_guide	12.8714	5.21677	n	0.711592	0.288408		novel-nve-miR-76_guide	9.46727	5.46277	n	0.634109	0.365891
novel-nve-miR-6_guide	2.4297	3.96545	n	0.379929	0.620071		novel-nve-miR-6_guide	11.6325	12.5103	n	0.48182	0.51818		novel-nve-miR-78_guide	8.70678	4.34004	n	0.667349	0.332651
novel-nve-miR-100-1_guide	3.72687	1.26817	n	0.746114	0.253886		novel-nve-miR-88_guide	1.54435	12.4219	n	0.110578	0.889422		novel-nve-miR-89_guide	2.46826	8.4359	n	0.22636	0.77364
novel-nve-miR-34_guide	1.07033	3.61693	n	0.228348	0.771652		nve-miR-9457_guide	0.386089	12.4202	n	0.0301483	0.969852		novel-nve-miR-63_guide	7.06629	8.13962	n	0.464707	0.535293
nve-miR-9446_guide	0.594259	3.3716	n	0.149844	0.850156		nve-miR-2038-5p_guide	0.152419	12.0344	n	0.0125069	0.987493		novel-nve-miR-96_guide	0.895636	7.86817	n	0.102197	0.897803
novel-nve-miR-72_guide	3.2396	1.55416	n	0.675795	0.324205		nve-miR-9417_guide	2.40786	11.8715	n	0.168626	0.831374		novel-nve-miR-75_guide	3.63994	7.62703	n	0.323063	0.676937
novel-nve-miR-103-1_guide	3.12929	0.82825	n	0.790716	0.209284		novel-nve-miR-33_guide	0	10.7611	n	0	1		nve-miR-2034-5p_guide	3.28063	7.60643	n	0.301333	0.698667
nve-miR-2043_guide	1.06079	3.09346	n	0.25535	0.74465		novel-nve-miR-67_guide	2.03186	10.1661	n	0.166573	0.833427		novel-nve-miR-38_guide	0.338495	7.40527	n	0.0437119	0.956288
novel-nve-miR-91_guide	0.178112	3.05673	n	0.0550604	0.94494		novel-nve-miR-91_guide	1.01593	9.54927	n	0.096158	0.903842		novel-nve-miR-47-1_guide	3.7285	7.17564	n	0.341935	0.658065
novel-nve-miR-15_guide	1.75644	2.97626	n	0.371128	0.628872		novel-nve-miR-8_guide	9.12201	0	n	1	0		novel-nve-miR-70_guide	6.93069	0.494412	n	0.933413	0.0665865
nve-miR-2038-5p_guide	0.0487267	2.92074	n	0.0164092	0.983591		novel-nve-miR-71_guide	8.73592	4.82132	n	0.644373	0.355627		novel-nve-miR-68_guide	5.00427	6.73394	n	0.426323	0.573677
novel-nve-miR-86_guide	0.448079	2.49568	n	0.152213	0.847787		novel-nve-miR-5_guide	0.782259	8.55747	n	0.0837561	0.916244		nve-miR-2041b-3p_guide	2.31207	6.28557	n	0.268919	0.731081
novel-nve-miR-9_guide	2.45044	0.450856	n	0.844602	0.155398		novel-nve-miR-63_guide	7.86233	5.1314	n	0.605087	0.394913		novel-nve-miR-98_guide	1.32787	5.94991	n	0.182455	0.817545
novel-nve-miR-81_guide	2.14066	0.700116	n	0.753547	0.246453		novel-nve-miR-95_guide	0	7.64795	n	0	1		novel-nve-miR-101-1_guide	4.82726	0.204793	n	0.959302	0.0406977
novel-nve-miR-95_guide	0	2.09249	n	0	1		novel-nve-miR-43_guide	1.40202	7.4961	n	0.157563	0.842437		novel-nve-miR-16_guide	0.114557	4.39639	n	0.0253953	0.974605
novel-nve-miR-102-1_guide	0.886619	2.03389	n	0.303583	0.696417		novel-nve-miR-72_guide	7.32382	2.08642	n	0.778282	0.221718		novel-nve-miR-30_guide	3.86917	2.29877	n	0.627303	0.372697
novel-nve-miR-23_guide	1.40976	1.95343	n	0.419174	0.580826		nve-miR-9429-3p_guide	1.42218	7.23834	n	0.164214	0.835786		novel-nve-miR-24_guide	0	3.7396	n	0	1
nve-miR-9422_guide	0.281163	1.90576	n	0.128566	0.871434		novel-nve-miR-97_guide	3.11896	7.01364	n	0.307814	0.692186		novel-nve-miR-80_guide	3.6764	1.04881	n	0.77804	0.22196
novel-nve-miR-82_guide	0.410549	1.87996	n	0.179239	0.820761		novel-nve-miR-51_guide	0.152419	6.28142	n	0.0236902	0.97631		nve-miR-9424b_guide	3.53067	2.93436	n	0.546119	0.453881
nve-miR-9413_guide	0.378617	1.58697	n	0.192623	0.807377		novel-nve-miR-102-1_guide	1.64577	6.24345	n	0.20861	0.79139		novel-nve-miR-56_guide	0.114557	3.4112	n	0.0324914	0.967509
novel-nve-miR-33_guide	0	1.33771	n	0	1		novel-nve-miR-87_guide	0	4.83404	n	0	1		novel-nve-miR-11_guide	0.151017	3.34758	n	0.0431651	0.956835
novel-nve-miR-24_guide	0.0487267	1.29004	n	0.0363967	0.963603		novel-nve-miR-99-1_guide	0.954843	4.80079	n	0.165897	0.834103		novel-nve-miR-10_guide	3.18689	2.89558	n	0.523946	0.476054
novel-nve-miR-67_guide	0.502404	0.886849	n	0.361636	0.638364		novel-nve-miR-86_guide	0.0812506	4.78971	n	0.0166806	0.983319		novel-nve-miR-58_guide	2.78606	0.451999	n	0.86041	0.13959
novel-nve-miR-97_guide	0.172513	0.886849	n	0.162846	0.837154		novel-nve-miR-84_guide	0	4.64258	n	0	1		novel-nve-miR-43_guide	0.947739	2.6096	n	0.266418	0.733582
novel-nve-miR-94_guide	0	0.839184	n	0	1		novel-nve-miR-14_guide	0.538508	4.3563	n	0.110016	0.889984		nve-miR-2047-3p_guide	0.229114	2.59566	n	0.0811086	0.918891
novel-nve-miR-79_guide	0.706849	0.498521	n	0.586416	0.413584		novel-nve-miR-94_guide	0.0812506	3.88964	n	0.0204615	0.979538		novel-nve-miR-25_guide	1.97875	2.20001	n	0.473526	0.526474
novel-nve-miR-99-1_guide	0.0487267	0.700116	n	0.0650693	0.934931		novel-nve-miR-9_guide	3.54537	0.292636	n	0.923753	0.0762469		nve-miR-9457_guide	0.151017	2.11519	n	0.0666389	0.933361
nve-miR-9429-3p_guide	0	0.685254	n	0	1		novel-nve-miR-81_guide	3.38287	0.498262	n	0.871619	0.128381		nve-miR-9449_guide	0.437409	1.73044	n	0.201771	0.798229
novel-nve-miR-66_guide	0	0.578989	n	0	1		novel-nve-miR-74_guide	3.28146	0.254672	n	0.92798	0.0720199		novel-nve-miR-13_guide	0	1.64198	n	0	1
novel-nve-miR-101-1_guide	0.55113	0.0476653	n	0.920398	0.0796019		nve-miR-9449_guide	2.45827	2.89003	n	0.459636	0.540364		novel-nve-miR-15_guide	1.5778	0.844014	n	0.651495	0.348505
novel-nve-miR-84_guide	0	0.509455	n	0	1		novel-nve-miR-34_guide	2.38711	2.5894	n	0.479675	0.520325		novel-nve-miR-92_guide	0.47387	1.18998	n	0.284803	0.715197
novel-nve-miR-92_guide	0.410549	0.190661	n	0.682871	0.317129		nve-miR-9424a_guide	2.54961	0.828863	n	0.754663	0.245337		novel-nve-miR-72_guide	0.515506	0.988823	n	0.342681	0.657319
novel-nve-miR-25_guide	0.399352	0.36646	n	0.521475	0.478525		novel-nve-miR-82_guide	0.0812506	2.36161	n	0.0332604	0.96674		novel-nve-miR-42-b_guide	0.0572784	0.925204	n	0.0582996	0.9417
novel-nve-miR-74_guide	0.324292	0.201595	n	0.616657	0.383343		novel-nve-miR-23_guide	2.05202	2.31893	n	0.469468	0.530532		novel-nve-miR-81_guide	0.869643	0.226	n	0.793729	0.206271
nve-miR-9449_guide	0	0.318794	n	0	1		nve-miR-9424b_guide	0.23367	1.86499	n	0.111342	0.888658		nve-miR-2043_guide	0.34367	0.699205	n	0.329541	0.670459
novel-nve-miR-87_guide	0	0.296926	n	0	1		nve-miR-9413_guide	1.20868	0.634318	n	0.655822	0.344178		novel-nve-miR-73_guide	0.114557	0.635586	n	0.152713	0.847287
novel-nve-miR-68_guide	0	0.201595	n	0	1		nve-miR-9453_guide	0	0.969641	n	0	1		novel-nve-miR-86_guide	0.187478	0.575602	n	0.245686	0.754314
nve-miR-9435_guide	0.129385	0.106265	n	0.549056	0.450944		novel-nve-miR-79_guide	0.396171	0.828863	n	0.323396	0.676604		novel-nve-miR-26_guide	0.0572784	0.494412	n	0.103824	0.896176
nve-miR-9453_guide	0	0.106265	n	0	1		nve-miR-9435_guide	0.782259	0	n	1	0		novel-nve-miR-87_guide	0	0.328396	n	0	1
nve-miR-9424a_guide	0.0974534	0	n	1	0		novel-nve-miR-76_guide	0.0812506	0.737131	n	0.099282	0.900718		nve-miR-9453_guide	0	0.328396	n	0	1
nve-miR-9442_guide	0.0974534	0.0476653	n	0.671543	0.328457		nve-miR-9442_guide	0	0.623237	n	0	1		novel-nve-miR-95_guide	0.229114	0.247206	n	0.481008	0.518992
novel-nve-miR-42-b_guide	0	0.0476653	n	0	1		novel-nve-miR-29_guide	0.0812506	0.601075	n	0.119079	0.880921		novel-nve-miR-97_guide	0.187478	0.123603	n	0.602666	0.397334
nve-miR-9424b_guide	0	0.0476653	n	0	1		novel-nve-miR-68_guide	0	0.422333	n	0	1		novel-nve-miR-53_guide	0	0.123603	n	0	1
novel-nve-miR-70_guide	0.0431284	0	n	1	0		novel-nve-miR-101-1_guide	0.406253	0	n	1	0		novel-nve-miR-99-1_guide	0	0.123603	n	0	1
novel-nve-miR-18_guide	0	0	n	#DIV/0!	#DIV/0!		novel-nve-miR-66_guide	0.304838	0.0759293	n	0.800589	0.199411		novel-nve-miR-42-a_guide	0	0	n	#DIV/0!	#DIV/0!
novel-nve-miR-29_guide	0	0	n	#DIV/0!	#DIV/0!		nve-miR-9455_guide	0.162501	0	n	1	0		novel-nve-miR-51_guide	0	0	n	#DIV/0!	#DIV/0!
novel-nve-miR-76_guide	0	0	n	#DIV/0!	#DIV/0!		novel-nve-miR-70_guide	0	0.0379646	n	0	1		novel-nve-miR-84_guide	0	0	n	#DIV/0!	#DIV/0!
nve-miR-9455_guide	0	0	n	#DIV/0!	#DIV/0!		novel-nve-miR-18_guide	0	0	n	#DIV/0!	#DIV/0!		novel-nve-miR-94_guide	0	0	n	#DIV/0!	#DIV/0!
LIST FOR early planula heatmap							LIST FOR primary polyp heatmap							LIST FOR adult male heatmap
miR:	epAGO1avg	epAGO2avg	sample >20reads?	preference in AGO1	preference in AGO2		miR:	ppAGO1avg	ppAGO2avg	sample >20reads?	preference in AGO1	preference in AGO2		miR:	amAGO1avg	amAGO2avg	sample >20reads?	preference in AGO1	preference in AGO2
nve-miR-2022-3p_guide	5076.03	94.2928	y	0.981763	0.0182373		novel-nve-miR-58_guide	29.2265	0.395449	y	0.98665	0.0133499		novel-nve-miR-8_guide	4863.71	67.9828	y	0.986215	0.0137849
novel-nve-miR-58_guide	34.2076	0.901712	y	0.974317	0.025683		nve-miR-2022-3p_guide	13151	211.485	y	0.984173	0.0158267		novel-nve-miR-18_guide	26.9849	0.451999	y	0.983526	0.0164741
nve-miR-9425_guide	29.0318	1.32677	y	0.956297	0.0437034		nve-miR-100-5p_guide	16472.4	291.474	y	0.982613	0.017387		novel-nve-miR-36-1_guide	398.092	9.42473	y	0.976873	0.0231272
nve-miR-2040a-3p_guide	520.065	29.2226	y	0.946799	0.053201		novel-nve-miR-80_guide	24.6077	0.893711	y	0.964954	0.0350456		nve-miR-9435_guide	171.274	4.45637	y	0.974641	0.0253591
nve-miR-2024g-5p_guide	214.917	14.4751	y	0.936898	0.0631019		nve-miR-2040b-3p_guide	4674.29	194.483	y	0.960055	0.0399449		novel-nve-miR-9_guide	41.6555	1.35236	y	0.968555	0.0314446
novel-nve-miR-47-1_guide	185.924	13.5209	y	0.932207	0.0677927		nve-miR-9425_guide	735.343	34.3694	y	0.955348	0.0446523		nve-miR-2022-3p_guide	225.676	8.91638	y	0.961992	0.0380079
nve-miR-2040b-3p_guide	1394.22	102.533	y	0.931496	0.0685038		nve-miR-2030-5p_guide	48391.3	2439.85	y	0.952001	0.0479992		novel-nve-miR-74_guide	29.3078	1.18998	y	0.960981	0.0390186
nve-miR-2037-3p_guide	40.3814	3.78965	y	0.914205	0.0857949		nve-miR-2037-3p_guide	3126	167.984	y	0.949003	0.0509971		novel-nve-miR-71_guide	52.3037	3.07553	y	0.944464	0.0555358
nve-miR-100-5p_guide	2298.37	266.628	y	0.896051	0.103949		nve-miR-2023-3p_guide	615298	34193	y	0.947354	0.0526458		nve-miR-9424a_guide	663.416	43.1417	y	0.938941	0.0610589
nve-miR-2023-3p_guide	233.25	28.2413	y	0.891999	0.108001		nve-miR-2024g-5p_guide	2032.58	140.119	y	0.935509	0.0644907		novel-nve-miR-103-1_guide	515.698	36.8482	y	0.933312	0.0666881
nve-miR-2025-3p_guide	691.476	87.1564	y	0.888065	0.111935		novel-nve-miR-50_guide	364.628	34.1763	y	0.914303	0.085697		novel-nve-miR-6_guide	281.499	20.3497	y	0.932583	0.0674168
novel-nve-miR-50_guide	25.0963	4.59211	y	0.845323	0.154677		novel-nve-miR-36-1_guide	22.6541	2.63209	y	0.895908	0.104092		nve-miR-9413_guide	1916.43	146.308	y	0.929071	0.0709288
nve-miR-2030-5p_guide	3439.45	644.709	y	0.842144	0.157856		nve-miR-2040a-3p_guide	2189.05	257.071	y	0.894906	0.105094		novel-nve-miR-23_guide	2348.24	248.131	y	0.904432	0.0955683
nve-miR-2026-5p_guide	690.8	130.805	y	0.840794	0.159206		nve-miR-2025-3p_guide	220230	27214.4	y	0.890018	0.109982		nve-miR-2040b-3p_guide	1986.34	216.036	y	0.901908	0.0980921
novel-nve-miR-73_guide	24.1786	8.77794	y	0.733651	0.266349		novel-nve-miR-28_guide	143.819	21.6799	y	0.869003	0.130997		novel-nve-miR-79_guide	36.2655	4.12798	y	0.897806	0.102194
nve-miR-2027-5p_guide	1902.82	1089.96	y	0.635804	0.364196		novel-nve-miR-78_guide	20.3293	5.11396	y	0.799005	0.200995		novel-nve-miR-66_guide	36.5829	5.20829	y	0.875373	0.124627
novel-nve-miR-69_guide	32.3145	29.7396	y	0.520747	0.479253		novel-nve-miR-103-1_guide	20.694	5.64382	y	0.785714	0.214286		nve-miR-9422_guide	1016.02	146.296	y	0.874134	0.125866
nve-miR-2036-3p_guide	81.1252	96.3773	y	0.457037	0.542963		novel-nve-miR-100-1_guide	30.1036	11.0346	y	0.731768	0.268232		novel-nve-miR-34_guide	255.312	45.8197	y	0.847842	0.152158
novel-nve-miR-62_guide	14.4795	23.1122	y	0.385178	0.614822		nve-miR-2026-5p_guide	24434.9	13898.9	y	0.637426	0.362574		nve-miR-100-5p_guide	112633	21798.4	y	0.837847	0.162153
nve-miR-2045-5p_guide	58.7607	93.9273	y	0.384842	0.615158		novel-nve-miR-44-2_guide	958.876	587.212	y	0.620195	0.379805		nve-miR-9455_guide	22.9544	4.52363	y	0.835373	0.164627
novel-nve-miR-44-2_guide	136.295	226.315	y	0.375872	0.624128		novel-nve-miR-12_guide	32.2553	20.0413	y	0.616776	0.383224		novel-nve-miR-69_guide	85.2248	17.4407	y	0.830121	0.169879
novel-nve-miR-57_guide	31.759	52.7826	y	0.375661	0.624339		novel-nve-miR-69_guide	35.395	22.6118	y	0.610187	0.389813		nve-miR-2023-3p_guide	76733.9	17654	y	0.812963	0.187037
novel-nve-miR-63_guide	15.7056	28.9498	y	0.351706	0.648294		novel-nve-miR-48-1_guide	291.491	220.205	y	0.569657	0.430343		novel-nve-miR-28_guide	65.9267	16.0811	y	0.803908	0.196092
novel-nve-miR-35_guide	29.0214	62.7271	y	0.316315	0.683685		novel-nve-miR-48-2_guide	291.491	220.205	y	0.569657	0.430343		nve-miR-9446_guide	84.7623	26.9109	y	0.759021	0.240979
novel-nve-miR-44-1_guide	54.0365	140.078	y	0.278374	0.721626		novel-nve-miR-44-1_guide	428.969	405.544	y	0.514035	0.485965		nve-miR-2037-3p_guide	383.959	132.424	y	0.743554	0.256446
nve-miR-9428_guide	14.6263	45.0639	y	0.245037	0.754963		nve-miR-2034-5p_guide	73.7933	69.8812	y	0.513615	0.486385		nve-miR-9425_guide	502.655	184.116	y	0.73191	0.26809
nve-miR-2029-3p_guide	1155.95	4330.13	y	0.210707	0.789293		nve-miR-2045-5p_guide	297.906	285.866	y	0.510312	0.489688		nve-miR-2030-5p_guide	366.329	148.432	y	0.711649	0.288351
novel-nve-miR-38_guide	24.9433	100.582	y	0.198712	0.801288		novel-nve-miR-35_guide	185.062	198.392	y	0.482619	0.517381		novel-nve-miR-50_guide	160.933	65.558	y	0.710549	0.289451
nve-miR-2041b-3p_guide	74.3427	313.894	y	0.191488	0.808512		nve-miR-2050-3p_guide	1051.01	1142.62	y	0.479119	0.520881		novel-nve-miR-48-1_guide	82.6527	34.6088	y	0.704858	0.295142
novel-nve-miR-46_guide	4.82913	24.8977	y	0.16245	0.83755		nve-miR-2027-5p_guide	11849.6	15479.8	y	0.433584	0.566416		novel-nve-miR-48-2_guide	82.6527	34.6088	y	0.704858	0.295142
novel-nve-miR-49_guide	202.028	1084.32	y	0.157056	0.842944		novel-nve-miR-15_guide	46.3039	65.7316	y	0.413297	0.586703		nve-miR-2024g-5p_guide	37.5304	16.3101	y	0.697066	0.302934
novel-nve-miR-20_guide	9.18716	52.387	y	0.149205	0.850795		novel-nve-miR-47-1_guide	18.62	28.5517	y	0.394728	0.605272		novel-nve-miR-67_guide	230.406	105.479	y	0.685966	0.314034
nve-miR-9448_guide	7.44876	44.8029	y	0.142556	0.857444		nve-miR-2043_guide	16.8129	29.6714	y	0.36169	0.63831		novel-nve-miR-32_guide	55.7045	35.1166	y	0.613343	0.386657
nve-miR-2024e-3p_guide	4244.59	28003.8	y	0.131622	0.868378		nve-miR-2036-3p_guide	303.263	733.474	y	0.292517	0.707483		novel-nve-miR-5_guide	35.8121	25.3925	y	0.585121	0.414879
novel-nve-miR-16_guide	4.51769	34.8967	y	0.11462	0.88538		novel-nve-miR-49_guide	536.891	1302.98	y	0.29181	0.70819		nve-miR-9429-3p_guide	101.614	72.7058	y	0.582917	0.417083
nve-miR-2035-5p_guide	319.008	2723.12	y	0.104864	0.895136		nve-miR-2041b-3p_guide	153.96	442.521	y	0.258114	0.741886		nve-miR-9442_guide	273.846	207.388	y	0.56905	0.43095
novel-nve-miR-96_guide	8.27483	72.0025	y	0.103078	0.896922		novel-nve-miR-89_guide	26.1485	77.7089	y	0.251773	0.748227		novel-nve-miR-46_guide	298.726	311.716	y	0.48936	0.51064
nve-miR-2024f-3p_guide	31.9195	296.938	y	0.0970619	0.902938		novel-nve-miR-19_guide	14.0279	42.3423	y	0.248853	0.751147		nve-miR-9417_guide	19.2829	20.509	y	0.484594	0.515406
novel-nve-miR-5_guide	2.09027	20.757	y	0.091489	0.908511		novel-nve-miR-96_guide	92.2028	287.509	y	0.242823	0.757177		novel-nve-miR-91_guide	25.0427	29.9404	y	0.455462	0.544538
novel-nve-miR-39-1_guide	31.6303	317.816	y	0.0905155	0.909484		novel-nve-miR-57_guide	21.1821	70.6245	y	0.230725	0.769275		nve-miR-2025-3p_guide	4304.06	5212.05	y	0.452292	0.547708
novel-nve-miR-55_guide	21.8638	220.258	y	0.0903009	0.909699		novel-nve-miR-20_guide	43.9661	151.089	y	0.225404	0.774596		nve-miR-2050-3p_guide	26.4533	32.3894	y	0.44956	0.55044
novel-nve-miR-54_guide	2.46889	29.8336	y	0.0764304	0.92357		novel-nve-miR-62_guide	10.0359	38.7782	y	0.205595	0.794405		nve-miR-2026-5p_guide	3488.69	6470.61	y	0.350294	0.649706
nve-miR-2047-3p_guide	19.9591	265.143	y	0.0700067	0.929993		novel-nve-miR-83_guide	11.6414	48.4365	y	0.193772	0.806228		novel-nve-miR-44-2_guide	135.323	360.967	y	0.272669	0.727331
nve-miR-2031-5p_guide	9.41856	127.932	y	0.0685733	0.931427		nve-miR-9446_guide	10.3224	44.6018	y	0.187939	0.812061		nve-miR-2027-5p_guide	453.314	1282.24	y	0.261192	0.738808
novel-nve-miR-37_guide	2.63021	37.7947	y	0.065064	0.934936		nve-miR-9448_guide	18.521	85.4328	y	0.178166	0.821834		novel-nve-miR-19_guide	86.0675	305.506	y	0.219799	0.780201
nve-miR-9414-5p_guide	1635.86	25150.7	y	0.0610701	0.93893		nve-miR-9428_guide	95.9024	550.757	y	0.148304	0.851696		novel-nve-miR-44-1_guide	50.8288	210.136	y	0.194773	0.805227
nve-miR-2039-3p_guide	1.6198	25.1562	y	0.0604945	0.939506		nve-miR-2035-5p_guide	603.147	3518.03	y	0.146353	0.853647		nve-miR-9445_guide	8.41498	35.7885	y	0.190369	0.809631
novel-nve-miR-59_guide	10.3869	177.406	y	0.0553103	0.94469		novel-nve-miR-37_guide	40.0067	244.689	y	0.140525	0.859475		nve-miR-2032a-3p_guide	209.16	929.749	y	0.183649	0.816351
novel-nve-miR-98_guide	2.66774	47.2164	y	0.0534787	0.946521		nve-miR-9445_guide	5.5369	35.2219	y	0.135846	0.864154		nve-miR-2032b-3p_guide	209.16	929.749	y	0.183649	0.816351
novel-nve-miR-26_guide	1.97374	35.0501	y	0.0533101	0.94669		novel-nve-miR-55_guide	46.9029	327.209	y	0.125371	0.874629		nve-miR-2040a-3p_guide	269.289	1263.1	y	0.175731	0.824269
novel-nve-miR-56_guide	1.16612	20.8033	y	0.0530795	0.946921		novel-nve-miR-46_guide	13.796	104.365	y	0.116756	0.883244		novel-nve-miR-35_guide	44.3299	210.106	y	0.174229	0.825771
nve-miR-9433_guide	1.26524	27.6746	y	0.0437195	0.95628		nve-miR-2029-3p_guide	2630.59	21117.3	y	0.110772	0.889228		novel-nve-miR-49_guide	97.9146	490.8	y	0.166319	0.833681
nve-miR-2028-5p_guide	533.306	13167.6	y	0.0389249	0.961075		novel-nve-miR-39-1_guide	34.1418	293.39	y	0.10424	0.89576		novel-nve-miR-55_guide	25.6885	142.942	y	0.152336	0.847664
novel-nve-miR-42-a_guide	1.11906	28.6638	y	0.0375738	0.962426		nve-miR-2047-3p_guide	120.824	1041.25	y	0.103973	0.896027		novel-nve-miR-82_guide	4.39526	31.1758	y	0.123563	0.876437
nve-miR-9456_guide	10.7829	286.299	y	0.0362961	0.963704		novel-nve-miR-26_guide	5.27239	50.666	y	0.0942536	0.905746		nve-miR-2045-5p_guide	15.0179	163.203	y	0.0842654	0.915735
nve-miR-2046-5p_guide	23.4892	641.177	y	0.0353398	0.96466		novel-nve-miR-59_guide	11.7031	115.317	y	0.0921352	0.907865		novel-nve-miR-83_guide	5.1814	58.0273	y	0.0819728	0.918027
novel-nve-miR-85_guide	1.09272	36.9794	y	0.0287014	0.971299		novel-nve-miR-10_guide	4.51089	47.1533	y	0.0873118	0.912688		nve-miR-2036-3p_guide	106.754	1222.64	y	0.0803027	0.919697
nve-miR-2024a-3p_guide	7.71811	292.795	y	0.0256831	0.974317		novel-nve-miR-42-b_guide	3.06795	33.8521	y	0.0830973	0.916903		novel-nve-miR-59_guide	11.7375	141.367	y	0.0766631	0.923337
							nve-miR-2031-5p_guide	23.4648	270.604	y	0.0797936	0.920206		nve-miR-2024e-3p_guide	2056.02	28354.9	y	0.067608	0.932392
							novel-nve-miR-16_guide	6.33873	94.1429	y	0.0630835	0.936917		novel-nve-miR-57_guide	1.708	24.5164	y	0.0651302	0.93487
							novel-nve-miR-53_guide	1.62561	30.9173	y	0.0499526	0.950047		nve-miR-9414-5p_guide	14.5489	211.668	y	0.0643142	0.935686
							nve-miR-2024e-3p_guide	16023.6	306040	y	0.049753	0.950247		nve-miR-9456_guide	11.2012	163.227	y	0.0642163	0.935784
							nve-miR-2039-3p_guide	30.9938	601.935	y	0.0489689	0.951031		nve-miR-2024f-3p_guide	31.1668	457.486	y	0.0637811	0.936219
							novel-nve-miR-98_guide	6.59316	143.37	y	0.0439652	0.956035		novel-nve-miR-37_guide	5.27502	82.9333	y	0.0598018	0.940198
							novel-nve-miR-75_guide	1.98085	48.9551	y	0.0388891	0.961111		nve-miR-2042-3p_guide	6.16042	101.566	y	0.0571859	0.942814
							nve-miR-9414-5p_guide	3764.37	111717	y	0.0325973	0.967403		nve-miR-2046-5p_guide	4.76481	81.049	y	0.0555249	0.944475
							novel-nve-miR-54_guide	15.574	498.747	y	0.0302807	0.969719		nve-miR-9428_guide	28.7645	502.333	y	0.0541604	0.94584
							novel-nve-miR-38_guide	2.9867	100.394	y	0.0288903	0.97111		nve-miR-2035-5p_guide	48.6786	921.956	y	0.0501513	0.949849
							nve-miR-2024f-3p_guide	136.091	4615.23	y	0.0286427	0.971357		nve-miR-9431_guide	4.44195	97.5118	y	0.0435683	0.956432
							nve-miR-2046-5p_guide	30.0692	1094.3	y	0.0267433	0.973257		nve-miR-2029-3p_guide	259.144	5961.65	y	0.0416578	0.958342
							novel-nve-miR-42-a_guide	0.538508	20.0967	y	0.0260965	0.973903		novel-nve-miR-93_guide	1.53099	35.2759	y	0.0415952	0.958405
							nve-miR-2032a-3p_guide	5.44498	235.657	y	0.0225837	0.977416		nve-miR-2031-5p_guide	29.9103	831.86	y	0.0347079	0.965292
							nve-miR-2032b-3p_guide	5.44498	235.657	y	0.0225837	0.977416		novel-nve-miR-85_guide	9.05574	253.885	y	0.0344403	0.96556
							novel-nve-miR-56_guide	1.6861	73.45	y	0.0224406	0.977559		novel-nve-miR-39-1_guide	1.48924	46.5983	y	0.0309693	0.969031
							nve-miR-9433_guide	12.3738	687.048	y	0.0176915	0.982309		nve-miR-2039-3p_guide	8.30066	268.669	y	0.0299695	0.97003
							nve-miR-9456_guide	13.9496	810.397	y	0.016922	0.983078		nve-miR-9433_guide	1.5778	54.7694	y	0.0280014	0.971999
							novel-nve-miR-32_guide	1.93044	115.501	y	0.0164389	0.983561		novel-nve-miR-33_guide	2.9005	101.733	y	0.0277205	0.972279
							nve-miR-2042-3p_guide	2.41735	161.451	y	0.0147518	0.985248		nve-miR-2024a-3p_guide	4.32211	158.539	y	0.0265386	0.973461
							novel-nve-miR-11_guide	0.467339	32.2594	y	0.0142801	0.98572		nve-miR-9448_guide	0.854	35.7479	y	0.0233321	0.976668
							novel-nve-miR-93_guide	0.721173	54.8728	y	0.0129721	0.987028		nve-miR-2028-5p_guide	129.403	5780.03	y	0.0218976	0.978102
							novel-nve-miR-85_guide	2.52944	230.119	y	0.0108724	0.989128
							nve-miR-9431_guide	4.06312	380.194	y	0.010574	0.989426
							nve-miR-2028-5p_guide	584.198	54706	y	0.010566	0.989434
							nve-miR-2024a-3p_guide	43.6126	10412.2	y	0.00417115	0.995829

## Sheet: AGO1-AGO2 miRNA list
AGO1_miRNAs(>70%)		AGO2_miRNAs(>70%)		No preference miRNAs(31%-69%)
novel-nve-miR-100-1_guide		novel-nve-miR-10_guide		novel-nve-miR-12_guide
novel-nve-miR-103-1_guide		novel-nve-miR-11_guide		novel-nve-miR-15_guide
novel-nve-miR-18_guide		novel-nve-miR-16_guide		novel-nve-miR-63_guide
novel-nve-miR-23_guide		novel-nve-miR-19_guide		novel-nve-miR-67_guide
novel-nve-miR-28_guide		novel-nve-miR-20_guide		novel-nve-miR-91_guide
novel-nve-miR-34_guide		novel-nve-miR-26_guide		nve-miR-2034-5p_guide
novel-nve-miR-36-1_guide		novel-nve-miR-32_guide		nve-miR-2043_guide
novel-nve-miR-47-1_guide		novel-nve-miR-33_guide		nve-miR-2050-3p_guide
novel-nve-miR-48-1_guide		novel-nve-miR-35_guide		nve-miR-9417_guide
novel-nve-miR-48-2_guide		novel-nve-miR-37_guide		nve-miR-9429-3p_guide
novel-nve-miR-50_guide		novel-nve-miR-38_guide		nve-miR-9442_guide
novel-nve-miR-58_guide		novel-nve-miR-39-1_guide
novel-nve-miR-6_guide		novel-nve-miR-42-a_guide
novel-nve-miR-66_guide		novel-nve-miR-42-b_guide
novel-nve-miR-69_guide		novel-nve-miR-44-1_guide
novel-nve-miR-71_guide		novel-nve-miR-44-2_guide
novel-nve-miR-73_guide		novel-nve-miR-46_guide
novel-nve-miR-74_guide		novel-nve-miR-49_guide
novel-nve-miR-78_guide		novel-nve-miR-5_guide
novel-nve-miR-79_guide		novel-nve-miR-53_guide
novel-nve-miR-8_guide		novel-nve-miR-54_guide
novel-nve-miR-80_guide		novel-nve-miR-55_guide
novel-nve-miR-9_guide		novel-nve-miR-56_guide
nve-miR-100-5p_guide		novel-nve-miR-57_guide
nve-miR-2022-3p_guide		novel-nve-miR-59_guide
nve-miR-2023-3p_guide		novel-nve-miR-62_guide
nve-miR-2024g-5p_guide		novel-nve-miR-75_guide
nve-miR-2025-3p_guide		novel-nve-miR-82_guide
nve-miR-2026-5p_guide		novel-nve-miR-83_guide
nve-miR-2030-5p_guide		novel-nve-miR-85_guide
nve-miR-2037-3p_guide		novel-nve-miR-89_guide
nve-miR-2040a-3p_guide		novel-nve-miR-93_guide
nve-miR-2040b-3p_guide		novel-nve-miR-96_guide
nve-miR-9413_guide		novel-nve-miR-98_guide
nve-miR-9422_guide		nve-miR-2024a-3p_guide
nve-miR-9424a_guide		nve-miR-2024e-3p_guide
nve-miR-9425_guide		nve-miR-2024f-3p_guide
nve-miR-9435_guide		nve-miR-2027-5p_guide
nve-miR-9446_guide		nve-miR-2028-5p_guide
nve-miR-9455_guide		nve-miR-2029-3p_guide
		nve-miR-2031-5p_guide
		nve-miR-2032a-3p_guide
		nve-miR-2032b-3p_guide
		nve-miR-2035-5p_guide
		nve-miR-2036-3p_guide
		nve-miR-2039-3p_guide
		nve-miR-2040a-3p_guide
		nve-miR-2041b-3p_guide
		nve-miR-2042-3p_guide
		nve-miR-2045-5p_guide
		nve-miR-2046-5p_guide
		nve-miR-2047-3p_guide
		nve-miR-9414-5p_guide
		nve-miR-9428_guide
		nve-miR-9431_guide
		nve-miR-9433_guide
		nve-miR-9445_guide
		nve-miR-9446_guide
		nve-miR-9448_guide
		nve-miR-9456_guide

## Sheet: DuplexMismatchesFinal
			positions: 1-20. Values: "1" = mismatch "0" = hybridization
AGO1-miRNAs	pattern "("=hybrydization "."=mismatch	sequence	1	2	3	4	5	6	7	8	9	10	11	12	13	14	15	16	17	18	19	20	Logo	miR_length
nve-miR-9425	.(((((((.(((...((((((	AAGAACACCCAAAAUAGCUGA	1	0	0	0	0	0	0	0	1	0	0	0	1	1	1	0	0	0	0	0	AAGAACACCCAAAAUAGCUGA	21
nve-miR-2030-5p	((((((((((.((((((((...	UAGCAUAACAUUGUAAGAGAU	0	0	0	0	0	0	0	0	0	0	1	0	0	0	0	0	0	0	0	1	UAGCAUAACAUUGUAAGAGAU	21
nve-miR-2037-3p	)))..)))))).))))))))))	UGUGAUUGGAGACUUUUACCGU	0	0	0	1	1	0	0	0	0	0	0	1	0	0	0	0	0	0	0	0	UGUGAUUGGAGACUUUUACCG	22
nve-miR-2023-3p	).))))))))).)))))))).	AAAGAAGUACAAGUGGUAGGG	0	1	0	0	0	0	0	0	0	0	0	1	0	0	0	0	0	0	0	0	AAAGAAGUACAAGUGGUAGGG	21
nve-miR-100-5p	((.(((((((..(((.((((((	ACCCGUAGAUCCGAACUUGUG	0	0	1	0	0	0	0	0	0	0	1	1	0	0	0	1	0	0	0	0	ACCCGUAGAUCCGAACUUGUG	21
novel-nve-miR-8_5p	.(((((.((((((((.(((((((	AAGGUGACCUCGAUCUUCAUGAU	1	0	0	0	0	0	1	0	0	0	0	0	0	0	0	1	0	0	0	0	AAGGUGACCUCGAUCUUCAUG	23
novel-nve-miR-58_guide	((((((((((((((((((((((	UGGCAGAUAUGGUGGAAAUGGU	0	0	0	0	0	0	0	0	0	0	0	0	0	0	0	0	0	0	0	0	UGGCAGAUAUGGUGGAAAUGG	22
novel-nve-miR-28_5p	.(((((((((.((((((((((.	UUGGACAUAACGACAUAAGAGU	1	0	0	0	0	0	0	0	0	0	1	0	0	0	0	0	0	0	0	0	UUGGACAUAACGACAUAAGAG	22
nve-miR-2040a-3p	))..).))))).))).)))))))	UUUGUCUCGUAACUGCCCUGAAG	0	0	1	1	0	1	0	0	0	0	0	1	0	0	0	1	0	0	0	0	UUUGUCUCGUAACUGCCCUGA	23
novel-nve-miR-36-1_5p	(((((((((((.(..((((.((	UAUUGCAGAUCCAUGAGCUAGU	0	0	0	0	0	0	0	0	0	0	0	1	0	1	1	0	0	0	0	1	UAUUGCAGAUCCAUGAGCUAG	22
nve-miR-2025-3p	))))))))))..)))))))).)	UUUUUUAGCCCGCGGAAGUUGU	0	0	0	0	0	0	0	0	0	0	1	1	0	0	0	0	0	0	0	0	UUUUUUAGCCCGCGGAAGUUG	22
nve-miR-2022-3p_guide	)))).))))))..))))))))).	UUUGCUAGUUGCUUUUGUCCCGC	0	0	0	0	1	0	0	0	0	0	0	1	1	0	0	0	0	0	0	0	UUUGCUAGUUGCUUUUGUCCC	23
nve-miR-2024g-5p_guide	(.(((((((((((((..((((	UAACACAGUACCGAUAUUGUGA	0	1	0	0	0	0	0	0	0	0	0	0	0	0	0	1	1	0	0	0	UAACACAGUACCGAUAUUGUG	22
nve-miR-2026-5p	((((((((..(((((((((((	UUUCAAAUGUCUACUGAUGGA	0	0	0	0	0	0	0	0	1	1	0	0	0	0	0	0	0	0	0	0	UUUCAAAUGUCUACUGAUGGA	21
novel-nve-miR-47-1_guide	(((.((((((.((((((((((	AUUAUUUCCGGCUGCACACAGG	0	0	0	1	0	0	0	0	0	0	1	0	0	0	0	0	0	0	0	0	AUUAUUUCCGGCUGCACACAG	22
nve-miR-2040b-3p_guide	))))).))))).))).)))))))	UUCGUCUCGUAACUGCCCUGAAG	0	0	0	0	0	1	0	0	0	0	0	1	0	0	0	1	0	0	0	0	UUCGUCUCGUAACUGCCCUGA	23
novel-nve-miR-50_guide	).)))).))..)))))))))).	UAAAUUAGGAAGAAGGAGCUGG	0	1	0	0	0	0	1	0	0	1	1	0	0	0	0	0	0	0	0	0	UAAAUUAGGAAGAAGGAGCUG	22
novel-nve-miR-73_guide	((((((..((((((((..(((((	AGAGGUUCGACUGUAUAUCCUUU	0	0	0	0	0	0	1	1	0	0	0	0	0	0	0	0	1	1	0	0	AGAGGUUCGACUGUAUAUCCU	23
novel-nve-miR-80_guide	))).))))...)))))).)))))	AUGCCGAUCCACCACUCCUUUGU	0	0	0	1	0	0	0	0	1	1	1	0	0	0	0	0	0	1	0	0	AUGCCGAUCCACCACUCCUUU	23
novel-nve-miR-78_guide	.))).)).)))))))).))).))	AUGAGCAUGUGAUCAAAGGCUGG	1	0	0	0	1	0	0	1	0	0	0	0	0	0	0	0	1	0	0	0	AUGAGCAUGUGAUCAAAGGCU	23
novel-nve-miR-103-1_guide	(((((.(((((..(((((((.(.	UUCUCCUUUGACCUCUCCAGACU	0	0	0	0	0	1	0	0	0	0	0	1	1	0	0	0	0	0	0	0	UUCUCCUUUGACCUCUCCAGA	23
novel-nve-miR-18_guide	.((((((.(((..(((((((..(	AAGAGGACGUCCCUCGCGUGUGG	1	0	0	0	0	0	0	1	0	0	0	1	1	0	0	0	0	0	0	0	AAGAGGACGUCCCUCGCGUGU	23
nve-miR-9435_guide	.((.((((.((((.(((((..((	UCUUGUCAAGUGUAUCUAGUGUG	1	0	0	1	0	0	0	0	1	0	0	0	0	1	0	0	0	0	0	1	UCUUGUCAAGUGUAUCUAGUG	23
novel-nve-miR-9_guide	.((((((((((.(((.((((.((	CUCCUGUGCAGUGCUCUCUGUGU	1	0	0	0	0	0	0	0	0	0	0	1	0	0	0	1	0	0	0	0	CUCCUGUGCAGUGCUCUCUGU	23
novel-nve-miR-74_guide	((.(((((..(((((((((((((	AGAUGGGACUCAGUGUAAAGAGU	0	0	1	0	0	0	0	0	1	1	0	0	0	0	0	0	0	0	0	0	AGAUGGGACUCAGUGUAAAGA	23
novel-nve-miR-71_guide	(.((((.(((.(((((((((((	ACACCGAUUUGAGCGAAGCGAC	0	1	0	0	0	0	1	0	0	0	1	0	0	0	0	0	0	0	0	0	ACACCGAUUUGAGCGAAGCGA	22
nve-miR-9424a_guide	)).))))))...)))))))))))	UAUAGUUGGCUCAUCGAGGCAGU	0	0	1	0	0	0	0	0	0	1	1	1	0	0	0	0	0	0	0	0	UAUAGUUGGCUCAUCGAGGCA	23
novel-nve-miR-6_guide	(((((((((((.((.((.(((((	AUUCUGUACAGUCUCCUGUUGUC	0	0	0	0	0	0	0	0	0	0	0	1	0	0	1	0	0	1	0	0	AUUCUGUACAGUCUCCUGUUG	23
nve-miR-9413_guide	...))))))).))))))).)))	UAAAAGUGAUCAGUGGUAAGGU	1	1	1	0	0	0	0	0	0	0	1	0	0	0	0	0	0	0	1	0	UAAAAGUGAUCAGUGGUAAGG	22
novel-nve-miR-23_guide	)))).).)))).)).))))))	UCUUCGGUCUUCCUCUGCUGA	0	0	0	0	1	0	1	0	0	0	0	1	0	0	1	0	0	0	0	0	UCUUCGGUCUUCCUCUGCUGA	21
novel-nve-miR-79_guide	))))))))))))))..))))))	AUGAGGGAACAAUGAGCAGUGU	0	0	0	0	0	0	0	0	0	0	0	0	0	0	1	1	0	0	0	0	AUGAGGGAACAAUGAGCAGUG	22
novel-nve-miR-66_guide	((((((((((((((((((((((	AAAAACAAAGAGUUGAGGAAGU	0	0	0	0	0	0	0	0	0	0	0	0	0	0	0	0	0	0	0	0	AAAAACAAAGAGUUGAGGAAG	22
nve-miR-9422_guide	)))).))))...))))))))))	UGACAGAAGAUAGAAGCGCUGA	0	0	0	0	1	0	0	0	0	1	1	1	0	0	0	0	0	0	0	0	UGACAGAAGAUAGAAGCGCUG	22
novel-nve-miR-34_guide	)))))..))..)))))))))))))	UUUCGAGAGUGGCUAGAGGCGUCU	0	0	0	0	0	1	1	0	0	1	1	0	0	0	0	0	0	0	0	0	UUUCGAGAGUGGCUAGAGGCG	24
nve-miR-9455_guide	)))).)..))))))))))))))	GUCCAGACCUGUGUGAAUAGGG	0	0	0	0	1	0	1	1	0	0	0	0	0	0	0	0	0	0	0	0	GUCCAGACCUGUGUGAAUAGG	22
novel-nve-miR-69_guide	.((((((...((((((.((((((	UAAGGAAACUAGCGGUCGUUGGC	1	0	0	0	0	0	0	1	1	1	0	0	0	0	0	0	1	0	0	0	UAAGGAAACUAGCGGUCGUUG	23
novel-nve-miR-48-1_guide	))))).)))))))))))))...	UAAUGUGGAAGGAAAAAACGUG	0	0	0	0	0	1	0	0	0	0	0	0	0	0	0	0	0	0	0	1	UAAUGUGGAAGGAAAAAACGU	22
novel-nve-miR-48-2_guide	))))).)))))))))))))..	UAAUGUGGAAGGAAAAAACGU	0	0	0	0	0	1	0	0	0	0	0	0	0	0	0	0	0	0	0	1	UAAUGUGGAAGGAAAAAACGU	21
novel-nve-miR-100-1_guide	.(((((((.((((.(.(((((((	UCCCUCAUGUCGGCUGACCUCCU	1	0	0	0	0	0	0	0	1	0	0	0	0	1	0	1	0	0	0	0	UCCCUCAUGUCGGCUGACCUC	23
nve-miR-9446_guide	.))))))))))))))).))))	UUUUUUCUUAUGUCGUCAUGU	1	0	0	0	0	0	0	0	0	0	0	0	0	0	0	0	1	0	0	0	UUUUUUCUUAUGUCGUCAUGU	21
			11	5	5	5	6	6	7	5	7	8	12	15	4	4	5	8	5	3	1	5	<mismatchSum	22.25	<avg_len
			0.275	0.125	0.125	0.125	0.15	0.15	0.175	0.125	0.175	0.2	0.3	0.375	0.1	0.1	0.125	0.2	0.125	0.075	0.025	0.125	<mismatchPecent
			positions: 1-20. Values: "1" = mismatch "0" = hybridization
AGO2-miRNAs	pattern "("=hybrydization "."=mismatch	sequence	1	2	3	4	5	6	7	8	9	10	11	12	13	14	15	16	17	18	19	20	Logo	miR_length
novel-nve-miR-11_5p	((.((((((((((((((((((	CCAGAGAUUCGGGAUUCCUGU	0	0	1	0	0	0	0	0	0	0	0	0	0	0	0	0	0	0	0	0	CCAGAGAUUCGGGAUUCCU	21
nve-miR-2042-3p	.)).))..)))))))))))).)	CGUACAUUGAUGAUUUAUGAAG	1	0	0	1	0	0	1	1	0	0	0	0	0	0	0	0	0	0	0	0	CGUACAUUGAUGAUUUAUG	22
nve-miR-9433	..(((((((((((((((((.(	UUCGGUGAAAUUUAGAACCAC	1	1	0	0	0	0	0	0	0	0	0	0	0	0	0	0	0	0	0	1	UUCGGUGAAAUUUAGAACC	21
novel-nve-miR-32_3p	..).))))))).)))))))..)	UUCAUUAUCUCUAUCAUCGCUU	1	1	0	1	0	0	0	0	0	0	0	1	0	0	0	0	0	0	0	1	UUCAUUAUCUCUAUCAUCG	22
nve-miR-9456	((((((((((((((.(((((	CCGCUGACUCGCGAAAUCCU	0	0	0	0	0	0	0	0	0	0	0	0	0	0	1	0	0	0	0	0	CCGCUGACUCGCGAAAUCC	20
novel-nve-miR-33_5p	((((((((((((((((((((	AAAUCGCUGUUGGAAACUGG	0	0	0	0	0	0	0	0	0	0	0	0	0	0	0	0	0	0	0	0	AAAUCGCUGUUGGAAACUG	20
nve-miR-2028-5p	(((((((((((((.(((((((	UAAUGUUCCUGCUUGUUCCUA	0	0	0	0	0	0	0	0	0	0	0	0	0	1	0	0	0	0	0	0	UAAUGUUCCUGCUUGUUCC	21
nve-miR-9431	))))))).))))))..))))	UAAGCUGUGGUUUAAAGCAC	0	0	0	0	0	0	0	1	0	0	0	0	0	0	1	1	0	0	0	0	UAAGCUGUGGUUUAAAGCA	20
novel-nve-miR-16_3p	)))))))))))))))))))..	UGGCGGCCACGAACUACGAAC	0	0	0	0	0	0	0	0	0	0	0	0	0	0	0	0	0	0	0	1	UGGCGGCCACGAACUACGA	21
novel-nve-miR-38_5p	((((.((.(((((((.((((	UACCCGGAUUCUCCACCAGU	0	0	0	0	1	0	0	1	0	0	0	0	0	0	0	1	0	0	0	0	UACCCGGAUUCUCCACCAG	20
nve-miR-2032a-3p	)).)))))))))))))..).	AGGUAACUGUUGCAGCAUCC	0	0	1	0	0	0	0	0	0	0	0	0	0	0	0	0	1	1	0	1	AGGUAACUGUUGCAGCAUC	20
novel-nve-miR-42_3p	).))))))))))))))))))..	UCUGUUCUCGUGGGUGAAUGAU	0	1	0	0	0	0	0	0	0	0	0	0	0	0	0	0	0	0	0	0	UCUGUUCUCGUGGGUGAAU	22
nve-miR-2046-5p	.((((((((((((((((((((((.	CAUCACUUCAUAGCUAUUUACUCU	1	0	0	0	0	0	0	0	0	0	0	0	0	0	0	0	0	0	0	0	CAUCACUUCAUAGCUAUUU	24
nve-miR-2047-3p	)).)))))))))))))))))))	UCAGACAUCUGCUCGGCGAAUU	0	0	1	0	0	0	0	0	0	0	0	0	0	0	0	0	0	0	0	0	UCAGACAUCUGCUCGGCGA	22
novel-nve-miR-39-1_3p	)))))))))))))))))))	UUGGCUGCCGUGAACGCGU	0	0	0	0	0	0	0	0	0	0	0	0	0	0	0	0	0	0	0		UUGGCUGCCGUGAACGCGU	19
nve-miR-2029-3p	))))).))).))))))))..))	GGUAAACUAUGGAUUGCGCUUC	0	0	0	0	0	1	0	0	0	1	0	0	0	0	0	0	0	0	1	1	GGUAAACUAUGGAUUGCGC	22
novel-nve-miR-26_5p	(((((((((((((((((((((	UUUUGGUUUUACUAGUAGAGU	0	0	0	0	0	0	0	0	0	0	0	0	0	0	0	0	0	0	0	0	UUUUGGUUUUACUAGUAGA	21
nve-miR-2031-5p	(((((((((((((((((((((((	UACGGCACUCUAUUUAUGGUACU	0	0	0	0	0	0	0	0	0	0	0	0	0	0	0	0	0	0	0	0	UACGGCACUCUAUUUAUGG	23
novel-nve-miR-10_5p	((((((((((.((((((......	UUUUGUACAUUUAGAUUAUCUCU	0	0	0	0	0	0	0	0	0	0	1	0	0	0	0	0	0	1	1	1	UUUUGUACAUUUAGAUUAU	23
novel-nve-miR-42-1_3p	))))))..)).)))))))))))	UCUGUUUUUCACGCUAGCGUCA	0	0	0	0	0	0	1	1	0	0	1	0	0	0	0	0	0	0	0	0	UCUGUUUUUCACGCUAGCG	22
novel-nve-miR-5_3p	).)).)))))))))).)))))	UCGAGCGAGUGGCUUGCCUCG	0	1	0	0	1	0	0	0	0	0	0	0	0	0	0	1	0	0	0	0	UCGAGCGAGUGGCUUGCCU	21
nve-miR-9414-5p	(.(((((((((((((.(.((	AACUUGAUCUUCAAUGAACU	0	1	0	0	0	0	0	0	0	0	0	0	0	0	0	1	0	1	0	0	AACUUGAUCUUCAAUGAAC	20
nve-miR-9446	.))))))))))))))).))))	UUUUUUCUUAUGUCGUCAUGU	1	0	0	0	0	0	0	0	0	0	0	0	0	0	0	0	1	0	0	0	UUUUUUCUUAUGUCGUCAU	21
nve-miR-2035-5p	.(((((.(((((((((((((	ACAUGGUCUGUUACAAGGGA	1	0	0	0	0	0	1	0	0	0	0	0	0	0	0	0	0	0	0	0	ACAUGGUCUGUUACAAGGG	20
nve-miR-9428	((((....(((((..((((	CGAACAUAGGGACACUGUU	0	0	0	0	1	1	1	1	0	0	0	0	0	1	1	0	0	0	0		CGAACAUAGGGACACUGUU	19
novel-nve-miR-37_5p	((.(((((((((((((((.(	UCAGACUGCCGGACCGUUAG	0	0	1	0	0	0	0	0	0	0	0	0	0	0	0	0	0	0	1	0	UCAGACUGCCGGACCGUUA	20
novel-nve-miR-20_5p	((((((((((((((((.(((((	UGACAUAAUGACAUGAGAGCGU	0	0	0	0	0	0	0	0	0	0	0	0	0	0	0	0	1	0	0	0	UGACAUAAUGACAUGAGAG	22
nve-miR-2036-3p	).)))))))))..))))))))..	UAUAUUGUACGACUCUCAUCGUA	0	1	0	0	0	0	0	0	0	0	0	1	1	0	0	0	0	0	0	0	UAUAUUGUACGACUCUCAU	23
novel-nve-miR-35	))))))))))))).)))))).	CACAAAGAACGGCUGCGCGGG	0	0	0	0	0	0	0	0	0	0	0	0	0	1	0	0	0	0	0	0	CACAAAGAACGGCUGCGCG	21
novel-nve-miR-44-1	))).))))))))))))))))	ACACAAAGAACGGCUGCGCG	0	0	0	1	0	0	0	0	0	0	0	0	0	0	0	0	0	0	0	0	ACACAAAGAACGGCUGCGC	20
novel-nve-miR-44-2	)))).))))).)))))))))))	ACACAAAGAACGGCUGCGCGGG	0	0	0	0	1	0	0	0	0	0	1	0	0	0	0	0	0	0	0	0	ACACAAAGAACGGCUGCGC	22
novel-nve-miR-19	)))))))))))))))))))).)	UCCGACGAAGGGCUAACGCUCG	0	0	0	0	0	0	0	0	0	0	0	0	0	0	0	0	0	0	0	0	UCCGACGAAGGGCUAACGC	22
novel-nve-miR-46	(((.((((((.((((((((((	UGCGUGCAGCCGGAAAUAGUU	0	0	0	1	0	0	0	0	0	0	1	0	0	0	0	0	0	0	0	0	UGCGUGCAGCCGGAAAUAG	21
novel-nve-miR-49	).))))))))).))))).))))	GAAACUAUUUCCGGCUGGACGC	0	1	0	0	0	0	0	0	0	0	0	1	0	0	0	0	0	1	0	0	GAAACUAUUUCCGGCUGGA	22
novel-nve-miR-53	((((.(((((((((((((((((	ACAAGGGUCUCCUUUCUGGACU	0	0	0	0	1	0	0	0	0	0	0	0	0	0	0	0	0	0	0	0	ACAAGGGUCUCCUUUCUGG	22
novel-nve-miR-54	.(((((((((((((((((((((	ACAGACUUCGCUCAAAAUCUAA	1	0	0	0	0	0	0	0	0	0	0	0	0	0	0	0	0	0	0	0	ACAGACUUCGCUCAAAAUC	22
novel-nve-miR-55	.)).)).))))).)))))))).)	UCCAAGCGUGACUAGUCCAGAAC	1	0	0	1	0	0	1	0	0	0	0	0	1	0	0	0	0	0	0	0	UCCAAGCGUGACUAGUCCA	23
novel-nve-miR-56	))))))))))))))))))).	UCCUUUGAAAGUAGCUCGUA	0	0	0	0	0	0	0	0	0	0	0	0	0	0	0	0	0	0	0	1	UCCUUUGAAAGUAGCUCGU	20
novel-nve-miR-57	))))))))))))))).....))	AGAGGGAAUUUAGAAGACAAAA	0	0	0	0	0	0	0	0	0	0	0	0	0	0	0	1	1	1	1	1	AGAGGGAAUUUAGAAGACA	22
novel-nve-miR-59	((((((((((((((((((.	UGUCAAAAAAUCUGUAGGG	0	0	0	0	0	0	0	0	0	0	0	0	0	0	0	0	0	0	1		UGUCAAAAAAUCUGUAGGG	19
novel-nve-miR-62	))))).)).))).))))))))	CUCUUUCGGGAUUAUUCUGAG	0	0	0	0	0	1	0	0	1	0	0	0	1	0	0	0	0	0	0	0	CUCUUUCGGGAUUAUUCUG	21
novel-nve-miR-75	).))))).)).))))))))))	UGUAGAUUCUCUGAAAUAUUU	0	1	0	0	0	0	0	1	0	0	1	0	0	0	0	0	0	0	0	0	UGUAGAUUCUCUGAAAUAU	21
novel-nve-miR-82	)))))))))))))))))))))))	CAAAAUCGCUCGGGGUAGACCAU	0	0	0	0	0	0	0	0	0	0	0	0	0	0	0	0	0	0	0	0	CAAAAUCGCUCGGGGUAGA	23
novel-nve-miR-83	))))..))))))))))))))))	UAAGGCGACUUACUGUAGUAAG	0	0	0	0	1	1	0	0	0	0	0	0	0	0	0	0	0	0	0	0	UAAGGCGACUUACUGUAGU	22
novel-nve-miR-85	))))))))))))))))))))	AACAGACUCGCGACACGGAU	0	0	0	0	0	0	0	0	0	0	0	0	0	0	0	0	0	0	0	0	AACAGACUCGCGACACGGA	20
novel-nve-miR-89	((((((((.((((.((.((((	UCUCUGUUAUUUCUCAUUCUU	0	0	0	0	0	0	0	0	1	0	0	0	0	1	0	0	1	0	0	0	UCUCUGUUAUUUCUCAUUC	21
novel-nve-miR-93	))).)))..))))))))))).	UUGAGUGUUGUUGACUGGUAA	0	0	0	1	0	0	0	1	1	0	0	0	0	0	0	0	0	0	0	0	UUGAGUGUUGUUGACUGGU	21
novel-nve-miR-96	)))))))).)))).)))))))	UUUGUGUAUGUUUAUGUUUAG	0	0	0	0	0	0	0	0	1	0	0	0	0	1	0	0	0	0	0	0	UUUGUGUAUGUUUAUGUUU	21
nve-miR-2024a-3p	))...))))))))))))).)))	UUACACAGUACCGAUAUUGUGA	0	0	1	1	1	0	0	0	0	0	0	0	0	0	0	0	0	0	1	0	UUACACAGUACCGAUAUUG	22
nve-miR-2024e-3p	)))).))...))))))))))))	UUGCACAUUACCAAUAUUCUGA	0	0	0	0	1	0	0	1	1	1	0	0	0	0	0	0	0	0	0	0	UUGCACAUUACCAAUAUUC	22
nve-miR-2024f-3p	)))).))..)))))))))))))	UUGCACAUCACCAAUGUUCU	0	0	0	0	1	0	0	1	1	0	0	0	0	0	0	0	0	0	0	0	UUGCACAUCACCAAUGUUC	20
nve-miR-2027-5p	((...(((((((..((((((.(	UGCUUGUUGGUAAUUUUGCA	0	0	1	1	1	0	0	0	0	0	0	0	1	1	0	0	0	0	0	0	UGCUUGUUGGUAAUUUUGC	20
nve-miR-2032b-3p	)).)))))))))))))..).	UCGCUGCAACAGUUAGCUAG	0	0	1	0	0	0	0	0	0	0	0	0	0	0	0	0	1	1	0	1	UCGCUGCAACAGUUAGCUA	20
nve-miR-2039-3p	))))))))))))))))))..	AUAAAAUAAAGGUAGGCU	0	0	0	0	0	0	0	0	0	0	0	0	0	0	0	0	0	0	1	1	AUAAAAUAAAGGUAGGCU	18
nve-miR-2040a-3p	))..).))))).))).)))))))	UUUGUCUCGUAACUGCCCUGAAG	0	0	1	1	0	1	0	0	0	0	0	1	0	0	0	1	0	0	0	0	UUUGUCUCGUAACUGCCCU	23
nve-miR-2041b-3p	))))))))))))))))))))	UUAGAGGAAAAUACCCCUGG	0	0	0	0	0	0	0	0	0	0	0	0	0	0	0	0	0	0	0	0	UUAGAGGAAAAUACCCCUG	20
nve-miR-2045-5p	..((((((.(((((..((((((((	UCCCAGAGUGUUGAGUUCA	1	1	0	0	0	0	0	0	1	0	0	0	0	0	1	1	0	0	0	0	UCCCAGAGUGUUGAGUUCA	19
nve-miR-9445	..((((((((((((((((((	UCUGUGUCGCUCGUUUACUU	1	1	0	0	0	0	0	0	0	0	0	0	0	0	0	0	0	0	0	0	UCUGUGUCGCUCGUUUACU	20
nve-miR-9448	)))).))))))))))).))))))	UCCGCAGCCGUCCCUAGU	0	0	0	0	1	0	0	0	0	0	0	0	0	0	0	0	1	0	0	0	UCCGCAGCCGUCCCUAGU	18
novel-nve-miR-98_guide	)))))))).)).)))..)))))	UUUUCGCGAGUCAGCAGCUACA	0	0	0	0	0	0	0	0	1	0	0	1	0	0	0	1	1	0	0	0	UUUUCGCGAGUCAGCAGCU	22
			10	10	8	9	11	5	5	9	8	2	5	5	4	6	4	8	8	6	7	10	<mismatchSum	21.0333	<avg_len
			0.166667	0.166667	0.133333	0.15	0.183333	0.0833333	0.0833333	0.15	0.133333	0.0333333	0.0833333	0.0833333	0.0666667	0.1	0.0666667	0.133333	0.133333	0.1	0.116667	0.166667	<mismatchPecent
			positions: 1-20. Values: "1" = mismatch "0" = hybridization
non-preference-miRNAs, pos:	pattern "("=hybrydization "."=mismatch	sequence	1	2	3	4	5	6	7	8	9	10	11	12	13	14	15	16	17	18	19	20	Logo	miR_length
novel-nve-miR-63_guide	).)))))).))))))))).))))	UUGCCACUAAAUAGAGAGAACGU	0	1	0	0	0	0	0	0	1	0	0	0	0	0	0	0	0	0	1	0	UUGCCACUAAAUAGAGAGAA	23
novel-nve-miR-12_guide	))))))))..)).))).))))).	UUGGGAGCUCCCACAACGUACGC	0	0	0	0	0	0	0	0	1	1	0	0	1	0	0	0	1	0	0	0	UUGGGAGCUCCCACAACGUA	23
nve-miR-2034-5p_guide	)))))..))..)))))))))))))	GCUAAUGCAAAAAAUGUCAG	0	0	0	0	0	1	1	0	0	1	1	0	0	0	0	0	0	0	0	0	GCUAAUGCAAAAAAUGUCAG	20
nve-miR-2050-3p_guide	.)))))).)))).))))))).))	AUUUGAUUGCUGUGAUCUGGUU	1	0	0	0	0	0	0	1	0	0	0	0	1	0	0	0	0	0	0	0	AUUUGAUUGCUGUGAUCUGG	22
novel-nve-miR-15_guide	(((((((((((((((((((((((	UCACGAUCUAUUGUUCUGUUAGU	0	0	0	0	0	0	0	0	0	0	0	0	0	0	0	0	0	0	0	0	UCACGAUCUAUUGUUCUGUU	23
novel-nve-miR-67_guide	((((((((((.((((((((((	AAAAGGAAAUGGGGAUUUGCC	0	0	0	0	0	0	0	0	0	0	1	0	0	0	0	0	0	0	0	0	AAAAGGAAAUGGGGAUUUGC	21
nve-miR-9429-3p_guide	)))))))).)))))).))))	UUCGUCUAUAUGGAGAAAGG	0	0	0	0	0	0	0	0	1	0	0	0	0	0	0	1	0	0	0	0	UUCGUCUAUAUGGAGAAAGG	20
nve-miR-9442_guide	(((((((.((((((((((.((	AAUAUCAGGAGGACGCAUUCG	0	0	0	0	0	0	0	1	0	0	0	0	0	0	0	0	0	0	1	0	AAUAUCAGGAGGACGCAUUC	21
nve-miR-9417_guide	))))).)...)))).)))))))	UGAGAACGUAUCGGCAGGGUCU	0	0	0	0	0	1	0	1	1	1	0	0	0	0	1	0	0	0	0	0	UGAGAACGUAUCGGCAGGGU	22
novel-nve-miR-91_guide	(((.((((((((((((((((((	UGGACCAACUCCGAUAUUCACC	0	0	0	1	0	0	0	0	0	0	0	0	0	0	0	0	0	0	0	0	UGGACCAACUCCGAUAUUCA	22
add: nve-miR-2043	.((((((.(((((((((.((((	UAUAUCGCCUUUUGAGGUUA	1	0	0	0	0	0	0	1	0	0	0	0	0	0	0	0	0	1	0	0	UAUAUCGCCUUUUGAGGUUA	20
			2	1	0	1	0	2	1	4	4	3	2	0	2	0	1	1	1	1	2	0	<mismatchSum	21.5455	<avg_len
			0.181818	0.0909091	0	0.0909091	0	0.181818	0.0909091	0.363636	0.363636	0.272727	0.181818	0	0.181818	0	0.0909091	0.0909091	0.0909091	0.0909091	0.181818	0	<mismatchPecent
AGO1_AGO2_miR_length t-test:	4.08446e-07

## Sheet: siRNA_Denovo_ShortStack
#Locus	Name	Length	Reads	RPM	UniqueReads	FracTop	Strand	MajorRNA	MajorRNAReads	Complexity	DicerCall	MIRNA	PhaseScore	Short	Long	18	19	20	21	22	lib:
NEMVEscaffold_14161:427-460	Cluster_68	34	32	1.784	11	0.938	+	ACUAACGUGGCAUUGCUGAU	16	0.188	20	N13	-1	2	1	5	0	16	8	0	EP_AGO1_1
NEMVEscaffold_10449:148-235	Cluster_172	88	10	0.558	1	0.9	+	UCCCGUCGGGGGUGUUCUUUU	3	0.6	21	N11	-1	0	0	0	0	3	6	1	EP_AGO1_1
NEMVEscaffold_3783:1544-1564	Cluster_499	21	9	0.502	0	1	+	UCUCUCCAGAGGCUGCGCACA	9	0.111	21	N13	-1	0	0	0	0	0	9	0	EP_AGO1_1
NEMVEscaffold_7622:757-869	Cluster_528	113	11	0.613	1	0.182	-	UACGGCUCAUGGAUAAUACAA	6	0.455	21	N15	-1	0	0	0	0	1	7	3	EP_AGO1_1
NEMVEscaffold_7153:4132-4222	Cluster_545	91	46	2.565	20	0	-	UCCCUCCAGAGGCUGCGCAU	15	0.239	20	N12	-1	2	2	6	3	15	14	4	EP_AGO1_1
NEMVEscaffold_1847:5102-5126	Cluster_615	25	377	21.023	4	0	-	UAGACUAACGUGGCAUUGCUGA	336	0.019	22	N12	-1	0	32	0	1	2	6	336	EP_AGO1_1
NEMVEscaffold_6155:6609-6628	Cluster_722	20	9	0.502	9	0	-	GUGUGCUGUAGGCAUUUUU	6	0.222	19	N11	-1	0	0	0	6	3	0	0	EP_AGO1_1
NEMVEscaffold_6008:3328-3357	Cluster_762	30	70	3.903	0	0	-	UCUCUUAACCAUGACACUCU	43	0.129	20	N11	-1	0	4	1	3	43	8	11	EP_AGO1_1
NEMVEscaffold_3769:5625-5645	Cluster_1230	21	145	8.086	145	0	-	AAGCCUUUGUUCUACGAUUGU	42	0.048	21	N11	-1	29	0	23	22	29	42	0	EP_AGO1_1
NEMVEscaffold_3623:7995-8016	Cluster_1266	22	10	0.558	0	1	+	ACACAAAGAACGGCUGCGCGGC	7	0.2	22	N11	-1	0	0	0	0	0	3	7	EP_AGO1_1
NEMVEscaffold_3444:6341-6366	Cluster_1333	26	12	0.669	0	0	-	AUCUCUGUUCCUACCGCCCUU	5	0.667	21	N11	-1	2	0	0	0	3	5	2	EP_AGO1_1
NEMVEscaffold_3422:9258-9282	Cluster_1354	25	72	4.015	0	0	-	UGCAAAUGAUGAAGACUGAUGA	43	0.069	22	N11	-1	0	3	0	0	0	26	43	EP_AGO1_1
NEMVEscaffold_3090:5837-5902	Cluster_1481	66	22	1.227	20	0	-	CUGAUUGAAGAUCAAGCUG	6	0.364	20	N15	-1	2	2	1	6	8	3	0	EP_AGO1_1
NEMVEscaffold_2190:7267-7293	Cluster_2007	27	61	3.402	0	1	+	UCUCUUAACCAUGACACUCU	41	0.115	20	N11	-1	0	2	1	1	41	9	7	EP_AGO1_1
NEMVEscaffold_1421:15538-15578	Cluster_2013	41	221	12.324	2	0.009	-	UAGACUAACGUGGCAUUGCUGA	206	0.027	22	N11	-1	0	12	2	1	0	0	206	EP_AGO1_1
NEMVEscaffold_2126:14203-14292	Cluster_2029	90	9	0.502	1	0.667	.	AUAAUAAAAGAGGACCUGUG	3	0.556	20	N6	-1	0	1	0	2	5	0	1	EP_AGO1_1
NEMVEscaffold_1773:9486-9507	Cluster_2265	22	966	53.867	363	1	+	UAGACUAACGUGGCAUUGCUG	368	0.005	21	N11	-1	0	0	0	50	185	370	361	EP_AGO1_1
NEMVEscaffold_1429:2105-2161	Cluster_2801	57	127	7.082	0	0.898	+	UGUGCUAGCGUCCCGUCUUGA	109	0.031	21	N15	-1	0	18	0	0	0	109	0	EP_AGO1_1
NEMVEscaffold_589:6308-6330	Cluster_2980	23	354	19.74	0	0	-	UCGAAUCCCACUUCUGACACCA	232	0.017	22	N11	-1	0	3	0	0	9	109	233	EP_AGO1_1
NEMVEscaffold_589:10758-10782	Cluster_2981	25	10	0.558	0	0	-	CCACUUCUGACACUAUCU	2	0.7	20	N11	-1	0	2	2	2	3	1	0	EP_AGO1_1
NEMVEscaffold_589:12792-12816	Cluster_2982	25	10	0.558	0	0.1	-	UCCCACUUCUGACACUAUC	4	0.5	19	N11	-1	0	2	0	4	2	2	0	EP_AGO1_1
NEMVEscaffold_589:21741-21768	Cluster_2984	28	173	9.647	173	0.035	-	AUCCCACUUCUGACACUUUU	94	0.069	20	N13	-1	0	5	16	45	99	4	4	EP_AGO1_1
NEMVEscaffold_1141:12928-12974	Cluster_2989	47	9	0.502	1	0.111	-	UGCGACAUGUCUCUUAGUUUAG	8	0.222	22	N12	-1	0	0	0	0	0	1	8	EP_AGO1_1
NEMVEscaffold_620:37072-37095	Cluster_3063	24	12	0.669	6	1	+	CUCUCUCCAGAGGCUGCGCACU	6	0.25	22	N11	-1	0	0	0	1	0	5	6	EP_AGO1_1
NEMVEscaffold_956:26808-26830	Cluster_3151	23	12	0.669	12	0	-	GGAAGUCGGCAAAAUGGAUU	4	0.417	20	N11	-1	0	2	0	1	4	3	2	EP_AGO1_1
NEMVEscaffold_956:28361-28411	Cluster_3152	51	189	10.539	186	0	-	GAGAGACCGAUAGCGAAC	46	0.095	18	N11	-1	7	4	52	33	20	26	47	EP_AGO1_1
NEMVEscaffold_857:27252-27270	Cluster_3171	19	18	1.004	18	0	-	AGGGGUGUAGCUCAAUUG	10	0.111	18	N11	-1	0	0	10	8	0	0	0	EP_AGO1_1
NEMVEscaffold_936:6930-6955	Cluster_3196	26	9	0.502	1	1	+	UGUGUGACGCUGGCGUGGGCU	4	0.556	21	N11	-1	0	1	1	0	0	5	2	EP_AGO1_1
NEMVEscaffold_537:41604-41644	Cluster_3251	41	9	0.502	8	1	+	AGCAAUGGCAUGUUAGUCUU	6	0.444	20	N13	-1	0	0	0	1	6	1	1	EP_AGO1_1
NEMVEscaffold_681:37412-37434	Cluster_3894	23	27	1.506	27	0	-	CCACUUCUGACACUAUUUAU	21	0.185	20	N11	-1	0	0	0	1	21	3	2	EP_AGO1_1
NEMVEscaffold_681:50344-50366	Cluster_3895	23	331	18.458	0	0	-	UCGAAUCCCACUUCUGACACCA	211	0.015	22	N11	-1	0	5	0	0	14	101	211	EP_AGO1_1
NEMVEscaffold_699:5419-5485	Cluster_3933	67	61	3.402	3	0.361	.	CCGCUGACUCGCGAAAUCCUCU	23	0.328	22	N6	-1	4	2	2	2	5	16	30	EP_AGO1_1
NEMVEscaffold_624:2921-3014	Cluster_4116	94	220	12.268	76	0.605	.	AACCCGCUCUGCAUUUGACUGU	20	0.3	22	N6	-1	3	35	4	14	31	57	76	EP_AGO1_1
NEMVEscaffold_557:84148-84259	Cluster_4509	112	52	2.9	0	1	+	CCCGUCGGGGGUGCAUUUU	28	0.25	19	N11	-1	0	5	3	28	8	5	3	EP_AGO1_1
NEMVEscaffold_542:45894-45916	Cluster_4571	23	11	0.613	0	0	-	AAUGCUCGGCAAAGAAUGAACG	9	0.273	22	N11	-1	0	1	0	0	0	0	10	EP_AGO1_1
NEMVEscaffold_542:100239-100278	Cluster_4575	40	24	1.338	4	0	-	CACUGAAUAGAGAGACGCUCG	10	0.208	21	N11	-1	0	4	0	0	2	10	8	EP_AGO1_1
NEMVEscaffold_530:103271-103293	Cluster_4599	23	321	17.9	216	1	+	UCCCUCCAGAGGCUGCGCACA	127	0.034	21	N11	-1	0	4	27	18	38	149	85	EP_AGO1_1
NEMVEscaffold_507:91565-91586	Cluster_5007	22	26	1.45	21	1	+	UAGCGUAACAUUGUAAGAGAUC	17	0.192	22	N11	-1	5	0	0	1	0	3	17	EP_AGO1_1
NEMVEscaffold_474:73442-73468	Cluster_5381	27	25	1.394	1	0	-	UGUGCUAGCGUCCCGUCUUGGA	24	0.08	22	N11	-1	0	1	0	0	0	0	24	EP_AGO1_1
NEMVEscaffold_457:38304-38396	Cluster_5556	93	18	1.004	0	0.056	-	UGAGGGCGCUAAUUCUUUUUUU	5	0.444	22	N11	-1	0	2	0	4	2	4	6	EP_AGO1_1
NEMVEscaffold_428:125441-125482	Cluster_6022	42	20	1.115	19	1	+	ACGAAUGAUGAAUAACUGAUUG	13	0.25	22	N11	-1	0	1	3	1	0	2	13	EP_AGO1_1
NEMVEscaffold_422:171829-171851	Cluster_6051	23	132	7.361	72	1	+	AAUUCAAACCAUCCUCGUCGU	71	0.076	21	N11	-1	0	0	3	33	12	80	4	EP_AGO1_1
NEMVEscaffold_416:32602-32630	Cluster_6054	29	21	1.171	0	1	+	UGUGCUAGCGUCCCGUCUC	17	0.143	19	N12	-1	0	1	0	17	0	3	0	EP_AGO1_1
NEMVEscaffold_416:110551-110703	Cluster_6060	153	14	0.781	4	0.929	+	UUUGCCGAUGAAGCUUAACU	3	0.714	20	N11	-1	0	1	0	2	6	3	2	EP_AGO1_1
NEMVEscaffold_396:54031-54056	Cluster_6158	26	40	2.231	1	0	-	AUCCCACUUCUGACACCAUU	13	0.225	20	N11	-1	4	0	11	3	17	4	1	EP_AGO1_1
NEMVEscaffold_397:179820-179943	Cluster_6168	124	9	0.502	0	0.444	.	UUUGUUGCGUCUUCCAUGU	2	0.889	19	N6	-1	0	0	0	4	0	2	3	EP_AGO1_1
NEMVEscaffold_384:67257-67330	Cluster_6415	74	44	2.454	44	0	-	UCUCUGUUAUUUCUCAUUCUUG	29	0.136	22	N15	-1	0	3	0	0	8	4	29	EP_AGO1_1
NEMVEscaffold_363:206225-206423	Cluster_6832	199	13	0.725	3	0.846	+	UGGUUGUGUGUUUUUUGG	4	0.615	18	N11	-1	0	0	5	0	4	3	1	EP_AGO1_1
NEMVEscaffold_359:92939-93027	Cluster_6864	89	12	0.669	3	0.083	-	ACUAACGUGGCAUUGCUGAC	8	0.333	20	N11	-1	0	0	0	1	8	3	0	EP_AGO1_1
NEMVEscaffold_354:19609-19687	Cluster_6960	79	11	0.613	1	1	+	UGCUCAAAACUCUGUUCUCA	10	0.182	20	N13	-1	0	1	0	0	10	0	0	EP_AGO1_1
NEMVEscaffold_361:213237-213258	Cluster_7049	22	10	0.558	0	1	+	AACUGGAAUUCGACUCUGUCUU	10	0.1	22	N15	-1	0	0	0	0	0	0	10	EP_AGO1_1
NEMVEscaffold_361:215274-215295	Cluster_7052	22	9	0.502	0	1	+	AACUGGAAUUCGACUCUGUCUU	9	0.111	22	N15	-1	0	0	0	0	0	0	9	EP_AGO1_1
NEMVEscaffold_345:167547-167612	Cluster_7059	66	100	5.576	2	0.97	+	UUCGCACUGCUAGACUAACGUG	27	0.22	21	N11	-1	1	6	2	7	14	41	29	EP_AGO1_1
NEMVEscaffold_344:138538-138559	Cluster_7168	22	37	2.063	2	1	+	UAGACUAACGUGGCAUUGCC	35	0.081	20	N11	-1	0	0	0	0	35	2	0	EP_AGO1_1
NEMVEscaffold_332:97195-97281	Cluster_7732	87	9	0.502	9	0	-	CUCUGCAGGGGCUGAUCUUUU	4	0.444	21	N12	-1	0	1	0	1	3	4	0	EP_AGO1_1
NEMVEscaffold_305:248924-248983	Cluster_7935	60	1099	61.284	0	0.213	.	AUACCUGCCAGUUCUCAUUUGC	349	0.033	22	N6	-1	0	31	1	13	27	146	881	EP_AGO1_1
NEMVEscaffold_304:133073-133094	Cluster_7940	22	13	0.725	13	1	+	UGGGCUAGUUCACGGAAGGU	6	0.385	20	N15	-1	2	0	1	3	6	0	1	EP_AGO1_1
NEMVEscaffold_253:54102-54159	Cluster_8366	58	10	0.558	5	0.5	.	GUUGUGUGACUCCGACCGCUGG	2	0.8	22	N6	-1	0	1	1	1	1	1	5	EP_AGO1_1
NEMVEscaffold_306:79168-79226	Cluster_8389	59	12	0.669	12	1	+	UAAGGCGACUUACUGUAGU	6	0.5	19	N15	-1	0	0	0	6	2	1	3	EP_AGO1_1
NEMVEscaffold_278:77605-77658	Cluster_9044	54	13	0.725	0	0.692	.	UUUUGGUUUUACUAGUAGAGUU	4	0.538	22	N6	-1	0	1	0	0	1	2	9	EP_AGO1_1
NEMVEscaffold_244:119831-119917	Cluster_9286	87	112	6.245	112	0.009	-	AACAUAGGGACACUGUUCGGG	82	0.062	21	N15	-1	0	1	0	0	24	83	4	EP_AGO1_1
NEMVEscaffold_271:65109-65131	Cluster_9319	23	47	2.621	2	1	+	AUCCCACUUCUGACACCA	15	0.191	18	N11	-1	6	0	20	15	4	2	0	EP_AGO1_1
NEMVEscaffold_269:56464-56613	Cluster_9331	150	19	1.059	1	0.947	+	UUCUUAUUUGUUCCCUUUU	4	0.579	19	N11	-1	0	3	0	11	2	1	2	EP_AGO1_1
NEMVEscaffold_264:119659-119709	Cluster_9387	51	18	1.004	16	0.056	-	AUAAAAUAAAGGUAGGCUCUCU	10	0.222	22	N12	-1	0	0	2	0	0	6	10	EP_AGO1_1
NEMVEscaffold_262:268312-268340	Cluster_9402	29	65	3.625	0	0	-	UGUGCUAGCGUCCCGUCUUGU	64	0.031	21	N12	-1	0	1	0	0	0	64	0	EP_AGO1_1
NEMVEscaffold_255:137917-137941	Cluster_9653	25	33	1.84	2	0.212	.	ACUAUUUCCGGCUGCACACAGG	12	0.242	22	N6	-1	2	2	0	7	5	0	17	EP_AGO1_1
NEMVEscaffold_255:175329-175436	Cluster_9656	108	10	0.558	1	0	-	GGGUUAUGCGAACUCCGUGUU	4	0.4	21	N11	-1	0	1	1	0	0	4	4	EP_AGO1_1
NEMVEscaffold_248:44174-44208	Cluster_9666	35	10	0.558	8	0.8	+	UCAGUUGGUCCGUUAGCUU	4	0.5	19	N11	-1	0	2	0	4	1	0	3	EP_AGO1_1
NEMVEscaffold_245:134391-134413	Cluster_10023	23	13	0.725	1	1	+	AGCAAUGCCUUGUAGUCUUU	6	0.231	19	N11	-1	0	1	0	6	6	0	0	EP_AGO1_1
NEMVEscaffold_204:203984-204125	Cluster_10302	142	17	0.948	5	0.588	.	AACUCGACUGCGUUAAUCUGUG	5	0.471	22	N6	-1	0	2	0	0	1	6	8	EP_AGO1_1
NEMVEscaffold_204:267257-267339	Cluster_10305	83	19	1.059	9	0	-	GUCUGUGGGGAUGUAGCUCA	5	0.316	20	N11	-1	0	0	3	5	8	3	0	EP_AGO1_1
NEMVEscaffold_235:327519-327643	Cluster_10342	125	22	1.227	0	0.455	.	UUUGUUGCGUCUUCCAUGUAGU	4	0.591	22	N6	-1	0	1	0	4	2	4	11	EP_AGO1_1
NEMVEscaffold_228:320883-320905	Cluster_10510	23	9	0.502	9	1	+	UCUUUGUCUUGUAGUCAGCCGA	5	0.444	22	N15	-1	0	0	0	0	0	2	7	EP_AGO1_1
NEMVEscaffold_213:155440-155491	Cluster_10767	52	81	4.517	1	0.988	+	UGUGCUAGCGUCCCGUCUUGGU	72	0.062	22	N12	-1	0	8	0	0	0	0	73	EP_AGO1_1
NEMVEscaffold_216:166372-166394	Cluster_10800	23	217	12.101	217	0	-	AAGAACACCCAAAAUAGCUGAA	137	0.018	22	N15	-1	0	6	0	0	12	62	137	EP_AGO1_1
NEMVEscaffold_203:169502-169521	Cluster_11132	20	58	3.234	0	1	+	GUUUCCCGUCUGAGCCCCCA	47	0.034	20	N11	-1	0	0	0	11	47	0	0	EP_AGO1_1
NEMVEscaffold_202:277417-277440	Cluster_11174	24	9	0.502	0	1	+	ACGAGAGAAGUCUGGAGGCUG	4	0.333	21	N15	-1	0	1	0	0	0	4	4	EP_AGO1_1
NEMVEscaffold_187:223690-223711	Cluster_11523	22	11	0.613	11	0	-	CAACCGAAUCGACUCCUUGUAA	5	0.273	20	N15	-1	0	0	0	0	5	1	5	EP_AGO1_1
NEMVEscaffold_183:90097-90206	Cluster_11807	110	11	0.613	11	1	+	UGCCCGAUCUUCGCGAAG	5	0.455	18	N15	-1	0	1	5	0	2	0	3	EP_AGO1_1
NEMVEscaffold_169:179375-179396	Cluster_12311	22	13	0.725	13	1	+	UAACGAUAUGAAGCCUCAGUUC	9	0.231	22	N11	-1	2	0	0	0	0	2	9	EP_AGO1_1
NEMVEscaffold_165:245923-245948	Cluster_12365	26	95	5.297	2	0	-	UACGUAGAGCAUCUCACAACU	86	0.032	21	N11	-1	0	2	0	0	7	86	0	EP_AGO1_1
NEMVEscaffold_161:290957-290980	Cluster_12651	24	17	0.948	1	0.118	-	CCGCUGACUCGCGAAAUCCUCU	9	0.412	22	N11	-1	1	2	1	0	2	2	9	EP_AGO1_1
NEMVEscaffold_158:210094-210122	Cluster_12667	29	107	5.967	0	0	-	UGUGCUAGCGUCCCGUCUUGA	106	0.019	21	N13	-1	0	1	0	0	0	106	0	EP_AGO1_1
NEMVEscaffold_163:86167-86191	Cluster_12682	25	10	0.558	10	0	-	UGAUGCUCAAACUGUACGAAA	8	0.3	21	N11	-1	0	2	0	0	0	8	0	EP_AGO1_1
NEMVEscaffold_152:57924-57945	Cluster_12963	22	11	0.613	11	1	+	UCGACUGAUAAACGCGGACGGC	4	0.455	21	N15	-1	0	0	1	1	1	4	4	EP_AGO1_1
NEMVEscaffold_157:325304-325351	Cluster_13082	48	13	0.725	12	0	-	UUAAACAGCGGGCCUGCCAC	7	0.462	20	N11	-1	0	1	1	1	7	3	0	EP_AGO1_1
NEMVEscaffold_157:492712-492735	Cluster_13091	24	16	0.892	0	0	-	AAUCUCUGUUCCUACCGCCCU	6	0.375	21	N11	-1	2	0	0	0	1	7	6	EP_AGO1_1
NEMVEscaffold_153:549196-549277	Cluster_13123	82	863	48.124	0	1	+	ACAUGGUCUGUUACAAGGGAU	445	0.045	21	N15	-1	41	31	45	80	160	458	48	EP_AGO1_1
NEMVEscaffold_148:2621-2702	Cluster_13157	82	941	52.473	0	1	+	ACAUGGUCUGUUACAAGGGAU	489	0.037	21	N15	-1	56	27	40	82	161	520	55	EP_AGO1_1
NEMVEscaffold_147:451439-451461	Cluster_13186	23	11	0.613	2	1	+	UCCGGCUCGAAGGACCAUU	3	0.545	19	N12	-1	1	0	4	5	1	0	0	EP_AGO1_1
NEMVEscaffold_144:49981-50044	Cluster_13326	64	11	0.613	11	0	-	UCUUUCGUACUUUACUCUGUGA	9	0.273	22	N11	-1	0	1	0	0	0	1	9	EP_AGO1_1
NEMVEscaffold_140:533222-533244	Cluster_13394	23	30	1.673	30	0	-	GAUGAUGAUGUUACUGAGGA	14	0.233	20	N15	-1	1	0	0	11	16	1	1	EP_AGO1_1
NEMVEscaffold_140:561272-561293	Cluster_13398	22	16	0.892	0	0	-	AUCCCACUUCUGACACCA	9	0.312	18	N11	-1	3	0	9	3	1	0	0	EP_AGO1_1
NEMVEscaffold_130:288141-288196	Cluster_13720	56	112	6.245	112	1	+	UCCAAGCGUGACUAGUCCAGAA	46	0.134	22	N15	-1	0	19	10	2	7	20	54	EP_AGO1_1
NEMVEscaffold_130:502693-502730	Cluster_13723	38	10	0.558	8	0	-	UUUGAGCUGUACUCGUCAUGUG	7	0.4	22	N15	-1	0	0	0	0	1	2	7	EP_AGO1_1
NEMVEscaffold_134:479916-479936	Cluster_14042	21	21	1.171	0	1	+	UGUGCUAGCGUCCCGUCUC	19	0.095	19	N12	-1	0	0	0	19	0	2	0	EP_AGO1_1
NEMVEscaffold_126:84462-84561	Cluster_14054	100	10	0.558	3	0	-	UCUGCUGAAGGAACUAGG	4	0.5	18	N11	-1	1	0	8	1	0	0	0	EP_AGO1_1
NEMVEscaffold_125:238047-238071	Cluster_14101	25	114	6.357	0	0	-	UUUGCGACUGAAUCUUAUCGGC	55	0.132	22	N15	-1	2	14	8	4	20	9	57	EP_AGO1_1
NEMVEscaffold_125:262609-262669	Cluster_14106	61	308	17.175	1	0.987	+	AUUGCGACUGAAUCUCAUCGGG	148	0.058	22	N15	-1	0	39	25	14	33	41	156	EP_AGO1_1
NEMVEscaffold_125:315128-315151	Cluster_14129	24	114	6.357	0	1	+	UUUGCGACUGAAUCUUAUCGGC	76	0.123	22	N15	-1	4	8	8	3	14	1	76	EP_AGO1_1
NEMVEscaffold_128:549318-549339	Cluster_14282	22	495	27.603	140	0	-	ACACAAAGAACGGCUGCGCGG	130	0.02	20	N15	-1	0	0	4	48	174	144	125	EP_AGO1_1
NEMVEscaffold_127:135386-135448	Cluster_14288	63	19	1.059	10	0.684	.	UGCAGCCGGAAAUAGUUCCAUC	9	0.263	22	N6	-1	0	0	0	5	0	2	12	EP_AGO1_1
NEMVEscaffold_127:551736-551794	Cluster_14305	59	14	0.781	11	1	+	AGUGACGCUCGGCCAAAAUGU	9	0.286	21	N11	-1	0	2	0	2	1	9	0	EP_AGO1_1
NEMVEscaffold_122:27570-27853	Cluster_14552	284	20	1.115	7	0.7	.	UGACGAGACAUCUACUG	3	0.6	20	N4	-1	4	0	0	2	9	2	3	EP_AGO1_1
NEMVEscaffold_120:106575-106646	Cluster_14579	72	9	0.502	0	0.667	.	UUAGGACUCGUCAGCAUGGCU	2	0.889	21	N6	0.1	0	1	0	1	2	3	2	EP_AGO1_1
NEMVEscaffold_120:191331-191351	Cluster_14614	21	10	0.558	0	1	+	UGUGCUAGCGUCCCGUCUUC	9	0.2	20	N11	-1	0	0	0	0	9	1	0	EP_AGO1_1
NEMVEscaffold_120:234225-234294	Cluster_14617	70	10	0.558	7	0.8	+	CGGAGAUCGUGUACACAGGUAG	2	0.8	22	N15	-1	0	2	0	0	0	3	5	EP_AGO1_1
NEMVEscaffold_117:68786-68803	Cluster_14771	18	9	0.502	9	0	-	UUUUCCAGAUGUUUAUGC	8	0.222	18	N11	-1	1	0	8	0	0	0	0	EP_AGO1_1
NEMVEscaffold_112:614389-614410	Cluster_14897	22	34	1.896	34	0	-	AAGCUGAGCACAGGAAAACCGU	32	0.059	22	N11	-1	0	0	0	0	0	2	32	EP_AGO1_1
NEMVEscaffold_111:215197-215263	Cluster_14928	67	65	3.625	0	0.015	-	GUUUCCCGUCUGAGCCCCCA	44	0.062	20	N11	-1	0	1	1	19	44	0	0	EP_AGO1_1
NEMVEscaffold_108:360648-360670	Cluster_14992	23	137	7.64	4	0	-	AUCCCACUUCUGACACCA	43	0.066	18	N11	-1	15	0	54	26	38	1	3	EP_AGO1_1
NEMVEscaffold_108:478111-478129	Cluster_14993	19	16	0.892	3	1	+	AUCCCAUUUCUGACACCA	10	0.188	18	N11	-1	3	0	10	3	0	0	0	EP_AGO1_1
NEMVEscaffold_106:124550-124575	Cluster_15244	26	26	1.45	26	1	+	UUCCUUGACUGACUGUGACC	7	0.269	20	N11	-1	0	5	0	0	9	6	6	EP_AGO1_1
NEMVEscaffold_106:641969-641990	Cluster_15413	22	9	0.502	9	1	+	AUUAUUUCCGGCUGCACGCAGG	5	0.222	22	N15	-1	0	0	0	4	0	0	5	EP_AGO1_1
NEMVEscaffold_102:243437-243634	Cluster_15578	198	19	1.059	18	1	+	AAACUGUAAGACUAUUCCCUGC	4	0.632	20	N11	-1	0	2	3	1	6	2	5	EP_AGO1_1
NEMVEscaffold_102:445063-445094	Cluster_15587	32	13	0.725	7	0.923	+	UCUCUGUUCUUUCGCGUUCUC	5	0.462	21	N15	-1	0	2	0	0	1	7	3	EP_AGO1_1
NEMVEscaffold_94:415588-415605	Cluster_15890	18	12	0.669	12	0	-	UUUGAUGGUACUUUGCUA	11	0.167	18	N11	-1	1	0	11	0	0	0	0	EP_AGO1_1
NEMVEscaffold_85:62491-62560	Cluster_15926	70	11	0.613	9	0.818	+	GAUGUGUGACUCCGACCGCUGG	5	0.545	22	N15	-1	0	0	2	1	0	2	6	EP_AGO1_1
NEMVEscaffold_96:193983-194004	Cluster_15969	22	17	0.948	1	0	-	UUGGACAUAACGACAUAAG	8	0.294	19	N15	-1	2	0	0	8	4	2	1	EP_AGO1_1
NEMVEscaffold_93:181438-181459	Cluster_16027	22	14	0.781	14	0	-	AUUUCUGACUGUUCUUUUCAAG	11	0.143	22	N11	-1	0	0	0	0	3	0	11	EP_AGO1_1
NEMVEscaffold_86:368478-368497	Cluster_16316	20	26	1.45	23	1	+	UUUCAAAUGUCUACUGAUGU	23	0.077	20	N11	-1	0	0	0	3	23	0	0	EP_AGO1_1
NEMVEscaffold_86:711913-711968	Cluster_16325	56	21	1.171	2	0.81	+	UCGAGGCUCUAGUACCCAGGGU	12	0.286	22	N15	-1	0	1	0	1	2	4	13	EP_AGO1_1
NEMVEscaffold_89:341521-341542	Cluster_16452	22	10	0.558	10	0	-	AUUUCCAAGAUGGCGGACGUUG	2	0.8	19	N11	-1	0	0	0	3	3	2	2	EP_AGO1_1
NEMVEscaffold_83:157660-157714	Cluster_16557	55	14259	795.126	14259	1	+	UGGUAAACUAUGGAUUGCGCUU	7138	0.003	22	N15	-1	172	875	91	369	674	1576	10502	EP_AGO1_1
NEMVEscaffold_82:121988-122092	Cluster_16757	105	11	0.613	11	0.273	.	UUCGGGCUCCAGUCUUGCAUCA	4	0.455	22	N6	-1	0	2	0	3	2	0	4	EP_AGO1_1
NEMVEscaffold_82:504073-504095	Cluster_16902	23	25	1.394	19	0	-	UAUCGCGCCACUCUCUUAC	9	0.24	19	N11	-1	0	0	1	12	10	2	0	EP_AGO1_1
NEMVEscaffold_82:723366-723480	Cluster_16917	115	43	2.398	0	0.977	+	CCCGUCGGGGGUGCAUUUU	26	0.209	19	N11	-1	0	1	0	27	10	3	2	EP_AGO1_1
NEMVEscaffold_78:836505-836623	Cluster_17280	119	10	0.558	1	0.9	+	UGCGUGCAGCCGGAAAUAGUUU	8	0.3	22	N12	-1	0	1	0	0	1	0	8	EP_AGO1_1
NEMVEscaffold_75:458453-458478	Cluster_17358	26	20	1.115	20	1	+	UUUAUGUACUUCAGAAGCUCUC	7	0.3	22	N11	-1	0	4	0	0	2	1	13	EP_AGO1_1
NEMVEscaffold_75:843758-843779	Cluster_17380	22	9	0.502	0	0	-	CCACUGAAUAGAGACGCUCG	4	0.333	20	N15	-1	0	0	0	0	4	1	4	EP_AGO1_1
NEMVEscaffold_70:74872-75031	Cluster_17450	160	12	0.669	6	0.417	.	CUUGACCUCUGUCUCACACCCU	5	0.333	21	N6	0.7	0	2	0	0	0	5	5	EP_AGO1_1
NEMVEscaffold_67:443591-443620	Cluster_17989	30	13	0.725	13	0	-	ACGGGUCUGGCAUUUAACU	5	0.462	19	N12	-1	1	1	4	6	1	0	0	EP_AGO1_1
NEMVEscaffold_66:81757-81820	Cluster_18026	64	12	0.669	0	0.5	.	AAUCUACUGUAUCUAAAACACU	6	0.167	22	N6	-1	0	0	0	0	0	0	12	EP_AGO1_1
NEMVEscaffold_64:783308-783331	Cluster_18390	24	48	2.677	1	0	-	AUCCCACUUCUGACACCAUU	15	0.271	20	N11	-1	3	0	13	4	23	3	2	EP_AGO1_1
NEMVEscaffold_61:667322-667372	Cluster_18583	51	3668	204.539	3079	0	-	UUUCAAAUGUCUACUGAUGGAA	1875	0.005	22	N12	-1	9	9	48	550	806	313	1933	EP_AGO1_1
NEMVEscaffold_54:767987-768057	Cluster_19129	71	31	1.729	2	0.129	-	CCGCUGACUCGCGAAAUCCUCU	19	0.355	22	N11	-1	1	2	2	2	1	3	20	EP_AGO1_1
NEMVEscaffold_52:1076766-1076787	Cluster_19173	22	15	0.836	0	0	-	CCACUGAAUAGAGACGCUCGAG	7	0.2	22	N15	-1	0	0	0	0	5	3	7	EP_AGO1_1
NEMVEscaffold_48:331587-331628	Cluster_19224	42	36	2.007	3	0.028	-	UACGUAGAGCAUCUCACAACC	29	0.167	21	N11	-1	0	3	0	0	3	29	1	EP_AGO1_1
NEMVEscaffold_48:869429-869480	Cluster_19266	52	78	4.35	0	0.487	.	UACGGCACUCUAUUUAUGGU	17	0.179	20	N6	-1	0	10	2	2	27	15	22	EP_AGO1_1
NEMVEscaffold_50:572210-572362	Cluster_19378	153	22	1.227	21	0.591	.	UUCGGUUAAAGUUUAGUACUA	4	0.545	21	N6	0.1	0	0	1	4	5	7	5	EP_AGO1_1
NEMVEscaffold_46:312254-312276	Cluster_19622	23	9	0.502	9	0	-	CUUCAUGAUGUGAAACUGAUC	5	0.333	21	N11	-1	0	0	0	0	0	5	4	EP_AGO1_1
NEMVEscaffold_46:887764-887788	Cluster_19641	25	134	7.472	3	1	+	AUCCCACUUCUGACACCA	40	0.104	20	N11	-1	8	0	48	17	49	7	5	EP_AGO1_1
NEMVEscaffold_47:21605-21721	Cluster_19652	117	10	0.558	10	0	-	AGCCUUUCCUCUACUCUGAUUA	2	0.6	22	N14	-1	0	2	0	2	0	2	4	EP_AGO1_1
NEMVEscaffold_45:829240-829261	Cluster_19711	22	20	1.115	0	1	+	UCAGACUGCCGGACCGUUAGU	8	0.15	21	N11	-1	0	0	7	0	0	8	5	EP_AGO1_1
NEMVEscaffold_44:116157-116179	Cluster_19726	23	184	10.26	184	0	-	UGGUCAAUGGGAAAUUUUCUGU	175	0.016	22	N12	-1	0	5	0	0	0	4	175	EP_AGO1_1
NEMVEscaffold_39:138204-138302	Cluster_19786	99	9	0.502	1	0	-	UUGCAUUGAUGGUAUCUCCAGC	7	0.333	22	N12	-1	0	1	0	1	0	0	7	EP_AGO1_1
NEMVEscaffold_40:572881-572908	Cluster_19924	28	10	0.558	4	0	-	AUGUUACAGAUGUGGAAAU	5	0.4	19	N11	-1	0	1	0	5	1	3	0	EP_AGO1_1
NEMVEscaffold_34:170230-170250	Cluster_20142	21	11	0.613	0	1	+	AGCUAUCGCGCCACUCUCC	7	0.182	19	N11	-1	0	0	0	7	0	4	0	EP_AGO1_1
NEMVEscaffold_34:408022-408045	Cluster_20149	24	201	11.208	201	0	-	UCUGCGGACACACUGAAGCUGC	124	0.05	22	N11	-1	0	30	3	10	18	14	126	EP_AGO1_1
NEMVEscaffold_34:667017-667037	Cluster_20158	21	11	0.613	0	0	-	AACUAUGAUGACUCUGAUA	4	0.455	19	N13	-1	0	0	1	4	4	2	0	EP_AGO1_1
NEMVEscaffold_35:475882-475942	Cluster_20400	61	12	0.669	4	1	+	CUCGUUUUCCUUUCAGCACCC	8	0.333	21	N15	-1	0	2	0	0	0	9	1	EP_AGO1_1
NEMVEscaffold_32:298731-298767	Cluster_20493	37	14	0.781	0	1	+	AGCGUACUGCCUCUGAAGCU	8	0.357	20	N12	-1	0	2	0	2	8	0	2	EP_AGO1_1
NEMVEscaffold_32:321838-321960	Cluster_20496	123	30	1.673	3	1	+	UCUCUCCAGAGGCUGCGCACC	23	0.2	21	N11	-1	0	1	2	0	0	24	3	EP_AGO1_1
NEMVEscaffold_32:327819-327986	Cluster_20501	168	1595	88.942	1	1	+	UCCCUCCAGAGGCUGCGCACU	1197	0.012	21	N11	-1	0	259	0	6	4	1236	90	EP_AGO1_1
NEMVEscaffold_32:333122-333304	Cluster_20502	183	13	0.725	1	1	+	AGCGUAAUUCCUCUGUAGCUC	5	0.538	21	N12	-1	1	1	0	1	1	9	0	EP_AGO1_1
NEMVEscaffold_32:334569-334598	Cluster_20503	30	63	3.513	63	1	+	UUCCAUGCAGAGGCUGCGCACU	41	0.127	22	N12	-1	0	3	0	0	2	13	45	EP_AGO1_1
NEMVEscaffold_32:336487-336579	Cluster_20504	93	20	1.115	4	1	+	AGCGCACGCCUCUGUAGCUC	13	0.3	20	N11	-1	2	1	0	0	13	3	1	EP_AGO1_1
NEMVEscaffold_32:1328442-1328481	Cluster_20534	40	31	1.729	6	0	-	CGGGUAAUGGACUGUGCUAGCG	6	0.387	22	N11	-1	0	1	2	0	4	11	13	EP_AGO1_1
NEMVEscaffold_29:519472-519582	Cluster_20619	111	18	1.004	11	0.111	-	UCCCACUUCUGACACUAC	6	0.389	20	N12	-1	0	2	6	1	8	0	1	EP_AGO1_1
NEMVEscaffold_29:551791-551816	Cluster_20622	26	34	1.896	9	0.765	.	AAUAGUGUCAGAUGUGGGAUU	8	0.412	21	N6	-1	1	0	4	2	5	13	9	EP_AGO1_1
NEMVEscaffold_30:1383191-1383208	Cluster_20847	18	12	0.669	12	0	-	ACGCUGUUGUCUGUGAUA	12	0.083	18	N11	-1	0	0	12	0	0	0	0	EP_AGO1_1
NEMVEscaffold_18:889303-889323	Cluster_20913	21	16	0.892	16	0	-	UCAUUUCCCGGUCGGGCCCCA	10	0.25	21	N11	-1	0	0	0	2	4	10	0	EP_AGO1_1
NEMVEscaffold_25:73123-73171	Cluster_20947	49	9	0.502	8	0.889	+	UGGUCUCGCAAAGUACGCUGU	4	0.444	21	N15	-1	0	0	1	0	2	6	0	EP_AGO1_1
NEMVEscaffold_28:90242-90263	Cluster_21113	22	10	0.558	0	0	-	CCACUGAAUAGAGACGCUCG	4	0.4	20	N15	-1	0	0	0	1	4	1	4	EP_AGO1_1
NEMVEscaffold_28:1078420-1078473	Cluster_21134	54	11	0.613	1	0	-	AAUCUUCUCUCUGAGCAUU	5	0.545	19	N11	-1	0	1	3	6	1	0	0	EP_AGO1_1
NEMVEscaffold_28:1319557-1319575	Cluster_21145	19	37	2.063	37	1	+	UAAAACCAAAGCCCUGUCU	37	0.027	19	N11	-1	0	0	0	37	0	0	0	EP_AGO1_1
NEMVEscaffold_27:859348-859436	Cluster_21242	89	24	1.338	1	1	+	GAUGUCUGGAUGUAUGGUCU	7	0.417	20	N11	-1	1	3	0	5	8	6	1	EP_AGO1_1
NEMVEscaffold_22:329133-329172	Cluster_21905	40	9	0.502	1	1	+	GGCAAUGAUGAUCAAUGAAA	3	0.444	18	N13	-1	0	1	3	0	3	0	2	EP_AGO1_1
NEMVEscaffold_22:413112-413235	Cluster_21907	124	11	0.613	1	0.455	.	CAGACGACGAUCUACUCCCCGU	3	0.727	22	N6	-1	0	2	0	1	1	2	5	EP_AGO1_1
NEMVEscaffold_22:457627-457649	Cluster_21914	23	377	21.023	0	0	-	UCGAAUCCCACUUCUGACACCA	256	0.013	22	N11	-1	0	0	0	0	6	114	257	EP_AGO1_1
NEMVEscaffold_19:526352-526371	Cluster_21986	20	19	1.059	19	0	-	UUCAAUGAGAGUCGACAUC	15	0.105	19	N11	-1	0	0	0	15	4	0	0	EP_AGO1_1
NEMVEscaffold_17:939752-939772	Cluster_22068	21	19	1.059	19	1	+	CGGCUGGAUCACCUUCUUUCU	17	0.158	21	N11	-1	0	0	1	0	1	17	0	EP_AGO1_1
NEMVEscaffold_14:1298059-1298127	Cluster_22308	69	54	3.011	54	1	+	AGCCUGUGAUGAAAAACU	32	0.204	18	N13	-1	1	9	33	8	2	1	0	EP_AGO1_1
NEMVEscaffold_12:236881-236911	Cluster_22339	31	14	0.781	1	1	+	CUGUACACCAUAUCUGGAGGU	11	0.286	21	N15	-1	1	0	0	0	1	12	0	EP_AGO1_1
NEMVEscaffold_13:149784-149827	Cluster_22397	44	51	2.844	51	0.039	-	AUUAGACAUCGCUUUGGAGUAG	17	0.137	21	N15	-1	0	4	0	4	9	17	17	EP_AGO1_1
NEMVEscaffold_13:484039-484063	Cluster_22402	25	81	4.517	0	0	-	UGCAAAUGAUGAAGACUGAUGA	56	0.074	22	N11	-1	0	4	0	0	0	21	56	EP_AGO1_1
NEMVEscaffold_13:1489940-1490025	Cluster_22475	86	3051	170.133	3045	1	+	UCGACUCCCGGUAUGGGAACU	2839	0.007	21	N11	-1	0	179	0	4	18	2839	11	EP_AGO1_1
NEMVEscaffold_11:813704-813723	Cluster_22509	20	11	0.613	10	1	+	GGGAUGCAUUUAUUAGAUA	10	0.182	19	N11	-1	1	0	0	10	0	0	0	EP_AGO1_1
NEMVEscaffold_10:1366149-1366200	Cluster_22697	52	105	5.855	103	0.019	-	AACUGGAAUUCCACUCUGCCU	100	0.038	21	N15	-1	0	4	0	0	0	100	1	EP_AGO1_1
NEMVEscaffold_10:1436246-1436267	Cluster_22699	22	13	0.725	13	1	+	UGCAUAUGAUGAUGACUGAUGG	10	0.154	22	N11	-1	0	0	0	0	0	3	10	EP_AGO1_1
NEMVEscaffold_9:225996-226020	Cluster_22738	25	28	1.561	28	1	+	UACGAAUAGAUUGAAAGAGUGU	22	0.179	22	N15	-1	0	4	0	0	0	2	22	EP_AGO1_1
NEMVEscaffold_8:15964-16004	Cluster_22827	41	11	0.613	8	0.727	.	UCUGCCUUCUGGUCCUCCUGAC	3	0.727	22	N6	-1	0	2	4	0	0	0	5	EP_AGO1_1
NEMVEscaffold_6:334213-334290	Cluster_23115	78	6459	360.174	6459	0	-	UAAUGUUCCUGCUUGUUCCU	2764	0.008	20	N15	-1	26	552	81	104	2794	1564	1338	EP_AGO1_1
NEMVEscaffold_5:1500889-1500957	Cluster_23266	69	13	0.725	13	0.308	.	UUUCCAAGACCGAUGCUCU	3	0.769	19	N6	-1	0	2	0	4	3	1	3	EP_AGO1_1
NEMVEscaffold_5:2613991-2614012	Cluster_23319	22	16	0.892	16	1	+	UGUACUUUGUGGGCGCUCACGG	12	0.188	22	N15	-1	0	0	0	0	2	2	12	EP_AGO1_1
NEMVEscaffold_4:2293611-2293630	Cluster_23396	20	29	1.617	29	0	-	UUUGCUAGUUGCUUUUGUCG	29	0.034	20	N11	-1	0	0	0	0	29	0	0	EP_AGO1_1
NEMVEscaffold_2:2356088-2356115	Cluster_23487	28	10	0.558	10	0	-	UUGGACAGAAAUCAUGUU	8	0.2	18	N15	-1	0	2	8	0	0	0	0	EP_AGO1_1
NEMVEscaffold_2:2575141-2575224	Cluster_23491	84	29	1.617	1	0.897	+	UGUGCUAGCGUCCCAUCUUGG	13	0.276	21	N11	-1	0	5	0	1	0	14	9	EP_AGO1_1
NEMVEscaffold_3:46092-46152	Cluster_23500	61	116	6.469	116	0	-	AAAGACUGCACUGGGACC	83	0.112	18	N13	-1	14	9	84	4	2	3	0	EP_AGO1_1
NEMVEscaffold_3:1406092-1406112	Cluster_23538	21	9	0.502	0	1	+	CACUGAAUAGAGAGACGCUCA	9	0.111	21	N15	-1	0	0	0	0	0	9	0	EP_AGO1_1
NEMVEscaffold_3:1961118-1961153	Cluster_23561	36	9	0.502	9	0.111	-	CACAAGGACACAGUAAUGAC	3	0.556	19	N11	-1	0	1	0	3	3	1	1	EP_AGO1_1
NEMVEscaffold_1:2922703-2922724	Cluster_23860	22	9	0.502	9	0	-	UCUUUCUCGCCGUGAAGCUCG	5	0.444	21	N11	-1	0	0	0	0	3	5	1	EP_AGO1_1
NEMVEscaffold_1:3044444-3044465	Cluster_23864	22	9	0.502	9	0	-	UUGGCAUAAUAUGGAUGUGGAU	5	0.333	22	N15	-1	0	0	1	0	3	0	5	EP_AGO1_1
NEMVEscaffold_18905:96-290	Cluster_3	195	11	0.675	4	0.273	.	UCGCUAUGGCACAACAGGACC	3	0.727	21	N6	0	0	0	0	2	3	4	2	EP_AGO2_1
NEMVEscaffold_18590:322-482	Cluster_8	161	21	1.289	8	0.095	-	UCAUGCACUGUUGUAGAGG	3	0.667	20	N11	-1	1	3	1	6	7	1	2	EP_AGO2_1
NEMVEscaffold_18267:1-256	Cluster_15	256	270	16.578	9	0.563	.	UACUCUAGGACAACACCAAG	10	0.53	20	N6	-1	11	7	12	43	138	55	4	EP_AGO2_1
NEMVEscaffold_17771:807-1000	Cluster_22	194	109	6.693	4	0.009	-	UGUGCUGUGUCUUUUUGUGC	13	0.578	20	N11	-1	1	0	10	28	53	17	0	EP_AGO2_1
NEMVEscaffold_17475:185-248	Cluster_26	64	17	1.044	1	0.941	+	UUCGAUUACCGCUGAUAGCCU	3	0.647	19	N11	-1	0	1	0	6	6	3	1	EP_AGO2_1
NEMVEscaffold_17220:169-230	Cluster_32	62	12	0.737	1	0.667	.	ACUAAUGUGGCAUUGCUGA	2	0.75	21	N6	-1	1	0	0	3	3	4	1	EP_AGO2_1
NEMVEscaffold_17044:101-252	Cluster_37	152	19	1.167	3	0.316	.	UAACGAUUGCUCCAUUGUAAU	3	0.737	21	N6	0.1	0	2	0	1	7	9	0	EP_AGO2_1
NEMVEscaffold_16347:940-1025	Cluster_52	86	33	2.026	1	0.333	.	UAGAUGCCUUGGAUAACUUG	5	0.545	19	N6	-1	0	1	3	14	11	3	1	EP_AGO2_1
NEMVEscaffold_15888:937-982	Cluster_56	46	14	0.86	1	0.643	.	CGGGCACUUGACUACUAACA	9	0.429	20	N6	-1	0	0	1	1	11	1	0	EP_AGO2_1
NEMVEscaffold_15672:403-642	Cluster_62	240	192	11.789	42	0.698	.	UGGAUUUUCAACUACAUGA	43	0.229	20	N6	-1	0	2	4	66	80	33	7	EP_AGO2_1
NEMVEscaffold_15649:735-801	Cluster_63	67	9	0.553	8	0.778	.	AGUAGUUGCGCUGUCGUUU	3	0.778	19	N6	-1	0	1	0	5	1	1	1	EP_AGO2_1
NEMVEscaffold_14420:772-796	Cluster_80	25	24	1.474	24	0.083	-	AUUAGAGGUCUUAGGGUUUU	12	0.375	20	N11	-1	1	0	0	3	17	2	1	EP_AGO2_1
NEMVEscaffold_14161:372-461	Cluster_86	90	1522	93.453	219	0.965	+	ACUAACGUGGCAUUGCUGAU	1064	0.022	20	N13	-1	7	20	139	101	1083	139	33	EP_AGO2_1
NEMVEscaffold_13571:364-408	Cluster_105	45	9	0.553	4	0.444	.	UCGUUGCGUGCACUAGACUACU	2	0.778	22	N6	-1	0	0	0	2	2	2	3	EP_AGO2_1
NEMVEscaffold_13173:73-263	Cluster_111	191	82	5.035	10	0.768	.	UUCAAAUGUGUCGAGAGUUG	10	0.537	20	N6	-1	5	2	11	20	28	14	2	EP_AGO2_1
NEMVEscaffold_13148:368-453	Cluster_112	86	24	1.474	5	0.792	.	UGGAUUUUCAACUACAUGA	5	0.583	19	N6	-1	0	0	2	11	11	0	0	EP_AGO2_1
NEMVEscaffold_13087:386-428	Cluster_114	43	11	0.675	4	0.909	+	CAGGAUCCUGUACAUAUUUA	3	0.545	20	N11	-1	0	0	0	0	5	3	3	EP_AGO2_1
NEMVEscaffold_13159:174-255	Cluster_115	82	40	2.456	6	0.875	+	UUCGAUUUCCGCUGAUAGCCU	7	0.4	19	N11	-1	0	2	7	12	11	8	0	EP_AGO2_1
NEMVEscaffold_12481:738-848	Cluster_129	111	11	0.675	4	0.364	.	UCCCACAUGGAUCUAAGCUGUA	4	0.455	19	N6	-1	1	0	0	4	2	0	4	EP_AGO2_1
NEMVEscaffold_12247:1103-1238	Cluster_138	136	9	0.553	5	0.556	.	CUCGAUACAGCAGCUACUACU	3	0.556	21	N6	0.1	0	0	0	2	3	4	0	EP_AGO2_1
NEMVEscaffold_12121:256-280	Cluster_140	25	9	0.553	0	1	+	UUAUUUAUGAACCGUAUUGAAU	6	0.444	22	N15	-1	0	1	1	0	0	0	7	EP_AGO2_1
NEMVEscaffold_11913:358-486	Cluster_146	129	73	4.482	0	0.986	+	UAAUAGACUGUGCUAGCGUCA	26	0.151	21	N11	-1	0	5	24	5	8	26	5	EP_AGO2_1
NEMVEscaffold_1194:600-661	Cluster_165	62	22	1.351	21	0.045	-	CCGUGUGCUGUAGGCAUUUAG	15	0.136	21	N12	-1	0	1	0	0	6	15	0	EP_AGO2_1
NEMVEscaffold_11115:855-904	Cluster_166	50	69	4.237	1	0.928	+	UUGCGGGCGCUUGACUACU	21	0.232	19	N11	-1	1	0	8	27	19	14	0	EP_AGO2_1
NEMVEscaffold_10904:850-943	Cluster_173	94	19	1.167	16	1	+	UAGACGUACAAUUUCAUUU	8	0.368	19	N11	-1	0	0	3	10	6	0	0	EP_AGO2_1
NEMVEscaffold_10881:1443-1505	Cluster_175	63	9	0.553	1	0.889	+	UGUGCUCAUGCUUUGUUCAA	7	0.333	20	N11	-1	0	0	0	0	7	1	1	EP_AGO2_1
NEMVEscaffold_10615:394-564	Cluster_190	171	44	2.702	4	0.773	.	UAGGCUAUCAGCGGGAAC	7	0.455	18	N6	-1	3	1	17	8	12	2	1	EP_AGO2_1
NEMVEscaffold_7338:184-222	Cluster_200	39	17	1.044	0	0.647	.	UAGUUAGUUCCUGUGUGCAU	4	0.647	20	N6	-1	0	1	0	2	7	3	4	EP_AGO2_1
NEMVEscaffold_7338:718-762	Cluster_201	45	59	3.623	57	0.068	-	UAUGCACACAAGAACUAACC	32	0.136	20	N12	-1	0	0	2	0	36	21	0	EP_AGO2_1
NEMVEscaffold_10449:46-457	Cluster_208	412	72	4.421	14	0.25	.	UCCAUUAGACUACGGAGACU	6	0.667	20	N5	-1	4	3	4	13	30	11	7	EP_AGO2_1
NEMVEscaffold_5989:447-545	Cluster_221	99	177	10.868	1	0.712	.	AAGUGAGCAGUCAGGACU	40	0.333	18	N6	-1	18	14	66	21	29	21	8	EP_AGO2_1
NEMVEscaffold_9952:1-87	Cluster_225	87	15	0.921	4	0.2	.	CUCGUUGGGACAAUCUACACU	3	0.667	21	N6	0.3	1	0	0	4	4	5	1	EP_AGO2_1
NEMVEscaffold_10115:628-831	Cluster_233	204	25	1.535	0	0.6	.	UGAAAAUGACUCCUGUGG	4	0.64	18	N6	-1	1	0	8	5	2	7	2	EP_AGO2_1
NEMVEscaffold_10115:1011-1050	Cluster_234	40	10	0.614	0	0.6	.	UACGUGACAAAGUGAUUGAC	3	0.7	20	N6	-1	0	0	0	2	4	4	0	EP_AGO2_1
NEMVEscaffold_10115:1170-1218	Cluster_235	49	9	0.553	0	0.889	+	UCGUGUUCGUGACAAAGUGA	2	0.889	20	N11	-1	1	0	0	1	4	2	1	EP_AGO2_1
NEMVEscaffold_7978:735-756	Cluster_236	22	13	0.798	0	0	-	UAAUAAGGUGCUGACAGAAU	10	0.308	20	N13	-1	1	0	0	0	10	1	1	EP_AGO2_1
NEMVEscaffold_7978:838-998	Cluster_237	161	45	2.763	1	0.244	.	AAAAGUAGAAAUGAUGUUCU	18	0.467	20	N6	-1	0	0	4	7	25	6	3	EP_AGO2_1
NEMVEscaffold_3245:191-277	Cluster_244	87	12	0.737	1	0.583	.	UGGGUCGCUGCGUUAGUAG	3	0.75	21	N6	0.1	1	1	1	3	1	4	1	EP_AGO2_1
NEMVEscaffold_3245:2404-2430	Cluster_245	27	17	1.044	0	0.059	-	ACUUGACUACUAACGCGGCU	4	0.588	20	N11	-1	2	0	2	5	6	0	2	EP_AGO2_1
NEMVEscaffold_8423:298-351	Cluster_246	54	11	0.675	5	0.818	+	AAAAAAAAACGGAAACCAUAC	2	0.909	21	N11	-1	0	1	1	1	3	5	0	EP_AGO2_1
NEMVEscaffold_3647:656-725	Cluster_247	70	65	3.991	10	0.154	-	AAAGACUAACGUGGCAUUGU	28	0.215	20	N11	-1	0	0	3	14	31	7	10	EP_AGO2_1
NEMVEscaffold_3647:2358-2378	Cluster_248	21	13	0.798	8	1	+	UUCGAUUCUCGCUGAUAGCCC	6	0.462	21	N11	-1	0	0	4	1	2	6	0	EP_AGO2_1
NEMVEscaffold_3647:2471-2530	Cluster_249	60	19	1.167	1	0.526	.	UCAGGAUCAUGUACAUAUU	3	0.632	19	N6	-1	1	0	5	6	3	4	0	EP_AGO2_1
NEMVEscaffold_9486:1789-1891	Cluster_250	103	16	0.982	1	0	-	UUUUGUUUUUCCUGAGCCUUU	5	0.688	21	N11	-1	1	2	1	3	1	6	2	EP_AGO2_1
NEMVEscaffold_2724:2627-2664	Cluster_256	38	32	1.965	15	0.719	.	AAGUUAUCCAAGGAGUCUAG	5	0.375	20	N6	-1	0	0	1	5	14	9	3	EP_AGO2_1
NEMVEscaffold_4197:2538-2587	Cluster_257	50	20	1.228	13	0.85	+	UCCCGGGUUUCUGCAUUUUU	4	0.55	20	N11	-1	0	0	1	1	12	5	1	EP_AGO2_1
NEMVEscaffold_9944:2659-2829	Cluster_258	171	91	5.588	2	0.989	+	UGAGGAAAAUUUAGAACCAUC	22	0.22	21	N12	-1	0	14	0	0	12	44	21	EP_AGO2_1
NEMVEscaffold_9973:27-85	Cluster_264	59	10	0.614	1	0.1	-	CGAUUCCCGCGGAUAGCCU	2	0.8	19	N11	-1	1	0	2	4	0	3	0	EP_AGO2_1
NEMVEscaffold_9945:2124-2211	Cluster_266	88	24	1.474	1	0.75	.	UUCGGUUCCCAAUUGACGUGC	6	0.542	21	N6	0.8	0	3	4	5	4	7	1	EP_AGO2_1
NEMVEscaffold_9922:2543-2645	Cluster_267	103	44	2.702	7	0.773	.	UUCGAUUCCCGCUGAUAGCA	17	0.386	20	N6	-1	3	4	8	2	24	1	2	EP_AGO2_1
NEMVEscaffold_9959:2618-2705	Cluster_268	88	23	1.412	1	0.043	-	UAACGUGGCAUUGCUGAAUU	13	0.217	20	N11	-1	0	1	0	0	15	0	7	EP_AGO2_1
NEMVEscaffold_9855:298-544	Cluster_269	247	22	1.351	0	0.5	.	UAUCAAAUGGUCUGACAUGU	2	0.773	20	N6	-1	0	2	0	5	12	2	1	EP_AGO2_1
NEMVEscaffold_9915:2741-2840	Cluster_272	100	11	0.675	1	0.727	.	UAACCGUAUUACAGGCCUGC	4	0.636	20	N6	-1	0	2	0	3	6	0	0	EP_AGO2_1
NEMVEscaffold_6626:2026-2050	Cluster_279	25	22	1.351	1	0.227	.	UCUAUGUUAGAAUCUACUUAU	15	0.227	21	N6	-1	0	0	4	1	1	16	0	EP_AGO2_1
NEMVEscaffold_9747:132-170	Cluster_282	39	10	0.614	3	0.7	.	UCUCGCGAUUUGCCGAAUGU	6	0.4	20	N6	-1	0	0	0	1	9	0	0	EP_AGO2_1
NEMVEscaffold_9731:737-783	Cluster_288	47	37	2.272	35	0.946	+	UCUCUUAAACCUGACACUCC	21	0.162	20	N11	-1	0	0	0	12	22	3	0	EP_AGO2_1
NEMVEscaffold_4867:600-856	Cluster_289	257	82	5.035	2	0.427	.	UUCGCGAGUGGUAUGACUU	6	0.659	20	N6	-1	8	0	9	21	25	16	3	EP_AGO2_1
NEMVEscaffold_8115:1125-1224	Cluster_291	100	16	0.982	7	0.5	.	UCUGAUCGGCUCAAACCGCG	4	0.562	20	N6	-1	0	0	2	1	9	3	1	EP_AGO2_1
NEMVEscaffold_9927:4-155	Cluster_293	152	13	0.798	1	0.769	.	UACGGCUAUAGGUACUAGAA	3	0.846	20	N6	-1	0	0	1	4	6	0	2	EP_AGO2_1
NEMVEscaffold_9446:611-675	Cluster_305	65	12	0.737	1	0	-	UUCGAAUCCUGGCUCAAACUA	10	0.25	21	N11	-1	1	0	0	0	0	10	1	EP_AGO2_1
NEMVEscaffold_9856:2667-2759	Cluster_312	93	10	0.614	3	0.4	.	UGGGAUCCUGGAUAUUG	2	0.8	19	N4	-1	2	0	1	3	3	1	0	EP_AGO2_1
NEMVEscaffold_9256:131-249	Cluster_331	119	12	0.737	2	0.167	-	UGAUUAAGUAGAUUCUAACG	2	0.75	20	N11	-1	0	0	2	2	7	1	0	EP_AGO2_1
NEMVEscaffold_9083:2164-2189	Cluster_354	26	9	0.553	0	0.778	.	UCUUUCAGCCUGGGAAAUCC	5	0.556	20	N6	-1	0	0	0	0	6	2	1	EP_AGO2_1
NEMVEscaffold_9450:2557-2687	Cluster_358	131	70	4.298	1	0.043	-	ACUGUUAGCAAAGCGGCUGU	23	0.271	20	N11	-1	1	0	3	7	50	8	1	EP_AGO2_1
NEMVEscaffold_9828:2005-2105	Cluster_361	101	24	1.474	1	0.083	-	UUUAUGUACUCUUAGCAUCU	5	0.583	20	N11	-1	0	0	2	4	12	1	5	EP_AGO2_1
NEMVEscaffold_8901:835-943	Cluster_373	109	11	0.675	3	0.545	.	CUCAAACCGCGCAGAUCUGU	2	0.909	20	N6	-1	0	1	0	0	8	2	0	EP_AGO2_1
NEMVEscaffold_941:2009-2030	Cluster_376	22	32	1.965	0	1	+	UAGACUAACGUGGCAUUGCCG	28	0.062	21	N12	-1	0	0	0	0	0	28	4	EP_AGO2_1
NEMVEscaffold_941:3040-3122	Cluster_377	83	42	2.579	0	0.81	+	UAGACUAACGUGGCAUUGCCG	27	0.238	21	N11	-1	1	1	0	1	1	30	8	EP_AGO2_1
NEMVEscaffold_8838:3079-3101	Cluster_381	23	12	0.737	1	0.917	+	UCGCAGCUCUAGAUCCCAU	4	0.5	19	N12	-1	0	0	1	5	3	1	2	EP_AGO2_1
NEMVEscaffold_8731:2484-2527	Cluster_389	44	49	3.009	1	0.98	+	UAAUAGACUGUGCUAGCGA	38	0.163	19	N11	-1	2	1	2	38	4	1	1	EP_AGO2_1
NEMVEscaffold_8705:2647-2766	Cluster_394	120	35	2.149	1	0.829	+	ACACUCAUUCGGUCUCUGU	4	0.714	19	N11	-1	0	0	2	13	10	8	2	EP_AGO2_1
NEMVEscaffold_8669:488-542	Cluster_396	55	11	0.675	8	0	-	AAAAAAUGUAUCGUUGUGGG	6	0.455	20	N11	-1	1	0	1	0	6	0	3	EP_AGO2_1
NEMVEscaffold_2469:2287-2308	Cluster_401	22	10	0.614	0	1	+	UUUGAUGUGCUCAUGCUUUU	6	0.5	20	N15	-1	0	0	0	2	8	0	0	EP_AGO2_1
NEMVEscaffold_811:1965-1984	Cluster_402	20	9	0.553	9	1	+	CAGUGGUAUGACGUAGACGA	5	0.556	20	N11	-1	0	0	2	2	5	0	0	EP_AGO2_1
NEMVEscaffold_8673:650-676	Cluster_403	27	16	0.982	16	0.062	-	CACCUCUAGCUUAAAAACUCCU	6	0.438	21	N11	-1	0	0	0	1	2	7	6	EP_AGO2_1
NEMVEscaffold_2508:2293-2378	Cluster_407	86	19	1.167	7	0.368	.	AAAGACUAACGUGGUAUUGCC	4	0.526	20	N6	-1	1	0	1	3	7	6	1	EP_AGO2_1
NEMVEscaffold_3990:2588-2699	Cluster_409	112	22	1.351	4	0.409	.	UUUGUGGGAACUCUGAAAAA	3	0.727	20	N6	-1	0	0	6	6	7	2	1	EP_AGO2_1
NEMVEscaffold_8487:3091-3119	Cluster_417	29	14	0.86	14	1	+	AUACGUGUGCUGUAGGCAU	4	0.5	19	N11	-1	0	1	2	5	5	0	1	EP_AGO2_1
NEMVEscaffold_8490:710-851	Cluster_420	142	11	0.675	1	0	-	CGAUUGUCUAUGCGCUCUAU	2	0.727	20	N11	-1	2	0	1	1	6	1	0	EP_AGO2_1
NEMVEscaffold_8665:1173-1244	Cluster_428	72	30	1.842	1	0.767	.	AAAAAAUGGCUCGCACUAAG	4	0.6	20	N6	-1	0	1	1	3	12	10	3	EP_AGO2_1
NEMVEscaffold_8665:2740-2890	Cluster_429	151	401	24.622	1	0.584	.	UUCAGACGUUAAAUCAACUC	54	0.267	20	N6	-1	3	9	24	91	220	45	9	EP_AGO2_1
NEMVEscaffold_1989:3171-3317	Cluster_431	147	26	1.596	11	0.038	-	UUCGAUUCUCGCUGAUAGCU	9	0.423	20	N11	-1	0	0	2	3	13	7	1	EP_AGO2_1
NEMVEscaffold_7373:180-217	Cluster_433	38	41	2.517	41	0.024	-	UAUUCGCUCGGAGAUAUCGG	21	0.268	20	N11	-1	4	1	5	2	26	3	0	EP_AGO2_1
NEMVEscaffold_8369:2964-3081	Cluster_435	118	23	1.412	2	0.565	.	UCAAGCAAAAACGACAACUCG	2	0.826	21	N6	0	2	2	3	5	4	6	1	EP_AGO2_1
NEMVEscaffold_8331:404-607	Cluster_439	204	26	1.596	0	0.769	.	UAUAUAAUAUGAUCUAAGG	3	0.769	20	N6	-1	0	0	1	8	15	1	1	EP_AGO2_1
NEMVEscaffold_8753:581-646	Cluster_446	66	63	3.868	4	0.841	+	ACAAUCAAACUCCGACUUAC	8	0.508	20	N11	-1	3	0	3	12	31	12	2	EP_AGO2_1
NEMVEscaffold_8310:109-283	Cluster_447	175	18	1.105	2	0.833	+	UUUCCGAUGUUCAAAAUUCU	5	0.5	20	N11	-1	0	3	1	3	7	1	3	EP_AGO2_1
NEMVEscaffold_8933:217-436	Cluster_452	220	138	8.473	2	0.957	+	UAGUUUAUGUGUGUUCCGAUG	25	0.312	20	N11	-1	7	0	11	32	40	36	12	EP_AGO2_1
NEMVEscaffold_3666:1527-1618	Cluster_455	92	24	1.474	4	0.5	.	AAAGACUAACGUGGCAUUGU	5	0.542	20	N6	-1	0	2	2	9	11	0	0	EP_AGO2_1
NEMVEscaffold_3666:2411-2514	Cluster_456	104	28	1.719	12	0.143	-	UUAAGUAGAUUCUAACAC	6	0.464	20	N11	-1	1	0	6	5	12	2	2	EP_AGO2_1
NEMVEscaffold_3976:948-991	Cluster_461	44	17	1.044	3	0.176	-	UGCUGUACGACACUCUUGC	6	0.588	19	N11	-1	1	0	2	7	6	1	0	EP_AGO2_1
NEMVEscaffold_3976:2136-2158	Cluster_462	23	9	0.553	0	0	-	UCUCUUAACCAUGACACCC	3	0.444	20	N11	-1	0	0	0	3	5	1	0	EP_AGO2_1
NEMVEscaffold_4732:374-398	Cluster_469	25	25	1.535	0	0.04	-	UAAUCCCACAUCUGACACUA	10	0.32	20	N11	-1	0	0	1	3	10	7	4	EP_AGO2_1
NEMVEscaffold_8140:3555-3577	Cluster_486	23	11	0.675	11	1	+	AAACCUUGUUACGACUUUACU	4	0.545	21	N15	-1	2	0	0	0	3	6	0	EP_AGO2_1
NEMVEscaffold_8114:3533-3651	Cluster_514	119	232	14.245	4	0.397	.	UCCAUCCAAAAAAGCAUCAUU	62	0.289	21	N6	5.3	10	12	22	32	47	95	14	EP_AGO2_1
NEMVEscaffold_3075:568-646	Cluster_518	79	29	1.781	26	0.069	-	UCAGGAUCCUGUACAUAUUC	19	0.31	20	N11	-1	1	0	0	2	22	4	0	EP_AGO2_1
NEMVEscaffold_3075:2447-2496	Cluster_519	50	54	3.316	4	0.111	-	UUGCGGGCACUUGACUACUAU	40	0.204	21	N11	-1	1	1	4	2	5	40	1	EP_AGO2_1
NEMVEscaffold_3743:1216-1305	Cluster_522	90	11	0.675	2	0.364	.	UAACGUGGCAUUGCUGUAG	5	0.636	19	N6	-1	1	1	1	6	0	1	1	EP_AGO2_1
NEMVEscaffold_5270:121-142	Cluster_526	22	11	0.675	6	0	-	CAGGAUCCUGUACAUAUACU	3	0.545	20	N11	-1	0	0	0	0	7	2	2	EP_AGO2_1
NEMVEscaffold_7980:551-819	Cluster_532	269	65	3.991	1	0.292	.	UACAGACUAGCUCACAGG	10	0.692	20	N6	-1	8	5	13	14	16	8	1	EP_AGO2_1
NEMVEscaffold_7935:2878-2989	Cluster_537	112	20	1.228	2	0.15	-	UUUUCGAUUGUGUGAAAACU	5	0.45	20	N11	-1	1	0	0	1	14	4	0	EP_AGO2_1
NEMVEscaffold_3880:3468-3503	Cluster_554	36	19	1.167	1	0.053	-	GAAUAUGCUGUACAACACUCA	10	0.263	21	N11	-1	0	0	0	0	3	11	5	EP_AGO2_1
NEMVEscaffold_7865:1071-1095	Cluster_570	25	9	0.553	0	1	+	UCUUGAACAUGACACUCCC	2	0.667	19	N11	-1	1	0	1	4	2	1	0	EP_AGO2_1
NEMVEscaffold_7937:3889-3924	Cluster_571	36	17	1.044	17	0.647	.	AUAAACAACAAAAUCUGAGCU	3	0.588	21	N6	-1	0	1	0	4	5	7	0	EP_AGO2_1
NEMVEscaffold_8099:3896-3962	Cluster_582	67	36	2.21	2	0.194	-	UUCGAUUCUCGCUGAUAGCCU	12	0.444	21	N12	-1	0	1	1	5	10	17	2	EP_AGO2_1
NEMVEscaffold_7768:972-1030	Cluster_593	59	13	0.798	1	0.385	.	CACUUGACUACUAACGCACC	4	0.538	20	N6	-1	0	0	3	1	8	1	0	EP_AGO2_1
NEMVEscaffold_1797:320-369	Cluster_600	50	12	0.737	5	0.417	.	UAGAUUCCUUGAAUAACUUG	3	0.75	20	N6	-1	0	0	3	1	6	2	0	EP_AGO2_1
NEMVEscaffold_3783:416-530	Cluster_610	115	21	1.289	0	1	+	UCUCCUGAGGCUGCGCACU	4	0.476	19	N11	-1	1	0	4	7	4	5	0	EP_AGO2_1
NEMVEscaffold_3783:738-761	Cluster_611	24	210	12.894	0	0.995	+	UCUCCAGAGGCUGUGCAUUUU	104	0.048	21	N13	-1	0	28	2	0	26	105	49	EP_AGO2_1
NEMVEscaffold_1126:2136-2182	Cluster_613	47	15	0.921	1	0.4	.	UCUAUGUUAGAAUCUACUC	4	0.6	20	N6	-1	0	0	4	5	6	0	0	EP_AGO2_1
NEMVEscaffold_1126:3975-4002	Cluster_615	28	12	0.737	0	0.083	-	AUUCCCGCUGGUAGCCUAUU	4	0.667	20	N11	-1	0	2	1	0	8	0	1	EP_AGO2_1
NEMVEscaffold_7662:81-193	Cluster_618	113	26	1.596	9	0.577	.	UAGAAAAAGACUAAAAACCU	6	0.615	20	N6	-1	0	3	2	4	13	4	0	EP_AGO2_1
NEMVEscaffold_3824:312-355	Cluster_635	44	15	0.921	1	0.067	-	UAUGUAUGGUUUCCGUUUUU	10	0.2	20	N11	-1	0	0	0	0	10	4	1	EP_AGO2_1
NEMVEscaffold_3824:442-467	Cluster_636	26	38	2.333	20	0.947	+	UGCUGUACAACACUCUUU	16	0.211	18	N11	-1	2	5	16	13	2	0	0	EP_AGO2_1
NEMVEscaffold_3135:37-77	Cluster_637	41	263	16.149	216	0.996	+	GGGACUAACGUGGCAUUGCU	74	0.103	20	N12	-1	36	0	48	48	95	30	6	EP_AGO2_1
NEMVEscaffold_7631:1657-1677	Cluster_639	21	14	0.86	4	1	+	AUUGCUGAAGGGAAUUGUAU	9	0.286	20	N11	-1	0	0	0	1	11	2	0	EP_AGO2_1
NEMVEscaffold_3820:1038-1122	Cluster_645	85	65	3.991	1	0.846	+	AAAGACUAACGUGGUAUUGCU	23	0.262	21	N11	-1	6	0	5	13	15	25	1	EP_AGO2_1
NEMVEscaffold_7563:1-41	Cluster_655	41	77	4.728	66	0.052	-	UUUGAUGUGCUCAUGCUUUGA	21	0.13	21	N11	-1	2	0	6	1	22	30	16	EP_AGO2_1
NEMVEscaffold_2310:2704-2732	Cluster_656	29	108	6.631	6	0.704	.	UCCCACAUCUGACACUAU	14	0.361	18	N6	-1	2	1	29	27	29	15	5	EP_AGO2_1
NEMVEscaffold_7542:527-587	Cluster_665	61	12	0.737	1	0.5	.	CAAACACUGACAAUGUCUGG	2	0.75	20	N6	-1	0	0	3	1	6	2	0	EP_AGO2_1
NEMVEscaffold_7153:4135-4222	Cluster_669	88	12	0.737	5	0	-	CUCCCUCCAGAGGCUGCGCA	2	0.75	21	N12	-1	0	2	2	1	3	4	0	EP_AGO2_1
NEMVEscaffold_1008:2197-2219	Cluster_671	23	11	0.675	0	1	+	AAGACUAACGUGGCAUUGCA	4	0.545	20	N11	-1	0	0	1	4	5	1	0	EP_AGO2_1
NEMVEscaffold_1008:3769-3807	Cluster_672	39	9	0.553	0	0.111	-	UAACGCAGCGACCCGGGUUU	2	0.667	20	N11	-1	1	0	2	0	4	2	0	EP_AGO2_1
NEMVEscaffold_2865:315-334	Cluster_676	20	9	0.553	0	1	+	UACAGGAUCCUGAACAAAGU	9	0.111	20	N11	-1	0	0	0	0	9	0	0	EP_AGO2_1
NEMVEscaffold_2865:863-937	Cluster_677	75	14	0.86	0	0.929	+	UACAGGAUCCUGAACAAAGU	13	0.143	20	N11	-1	0	0	0	0	14	0	0	EP_AGO2_1
NEMVEscaffold_2865:3488-3603	Cluster_678	116	11	0.675	1	0.273	.	UCUUCAGGAUCCUGUACAUAU	3	0.636	21	N6	0	0	0	2	1	1	6	1	EP_AGO2_1
NEMVEscaffold_7494:3126-3508	Cluster_680	383	54	3.316	5	0.056	-	UUGUCGUGUGCGUAGACCU	6	0.593	20	N5	-1	0	0	4	17	20	11	2	EP_AGO2_1
NEMVEscaffold_1128:4842-4953	Cluster_685	112	12	0.737	4	1	+	UCCGGCUCGAAAAAUAUUUUUU	4	0.417	20	N13	-1	0	1	0	0	4	3	4	EP_AGO2_1
NEMVEscaffold_3379:3846-3933	Cluster_689	88	30	1.842	5	0.833	+	UCAGUGGGAAUCGAACCCGG	12	0.467	20	N11	-1	0	0	2	4	19	4	1	EP_AGO2_1
NEMVEscaffold_7350:2839-3036	Cluster_693	198	18	1.105	3	0.722	.	UAUCAACCUCGUCUUCUAGCA	2	0.889	21	N6	0.2	1	0	1	2	5	8	1	EP_AGO2_1
NEMVEscaffold_3323:2746-2836	Cluster_695	91	27	1.658	1	0.741	.	ACUAACGUGGCAUUGCUGACG	13	0.407	21	N6	0.6	0	0	1	5	5	16	0	EP_AGO2_1
NEMVEscaffold_5118:701-765	Cluster_696	65	18	1.105	17	1	+	UAUGCUGUACAACACUCUC	4	0.444	18	N11	-1	3	0	5	5	1	4	0	EP_AGO2_1
NEMVEscaffold_2613:3455-3478	Cluster_719	24	12	0.737	0	1	+	AUUCCCGCUGAUAGCCUCU	4	0.417	18	N11	-1	1	0	4	4	3	0	0	EP_AGO2_1
NEMVEscaffold_7378:901-1129	Cluster_720	229	16	0.982	7	0.688	.	UCGAUCCUAGACACUGCGUUG	3	0.75	20	N6	-1	0	1	0	4	7	3	1	EP_AGO2_1
NEMVEscaffold_3660:608-705	Cluster_725	98	11	0.675	4	0.364	.	UGAGCUAUCGAAGGAUUGAU	3	0.545	20	N6	-1	0	0	0	0	7	3	1	EP_AGO2_1
NEMVEscaffold_1847:1282-1369	Cluster_751	88	85	5.219	1	0.2	.	AAAGACUAACGUGGCAUUUU	42	0.271	20	N6	-1	1	11	9	12	44	5	3	EP_AGO2_1
NEMVEscaffold_1847:5100-5185	Cluster_752	86	5699	349.926	57	0.001	-	UAGACUAACGUGGCAUUGCUGA	2943	0.004	22	N12	-1	4	568	4	243	712	1224	2944	EP_AGO2_1
NEMVEscaffold_7271:574-668	Cluster_753	95	67	4.114	3	0.642	.	GAAGGCUGUAAAGAACCCGAU	10	0.418	21	N6	0.5	3	4	13	9	18	19	1	EP_AGO2_1
NEMVEscaffold_7271:4862-5003	Cluster_754	142	49	3.009	2	0.061	-	GAGGACAAUAACCAGGAUCU	20	0.265	20	N11	-1	2	0	0	20	24	2	1	EP_AGO2_1
NEMVEscaffold_4239:2093-2132	Cluster_757	40	9	0.553	0	0.778	.	AAGAGUGUUGUACAGCGUAU	3	0.778	20	N6	-1	0	0	0	1	6	1	1	EP_AGO2_1
NEMVEscaffold_7240:99-119	Cluster_758	21	49	3.009	49	0	-	UUGUACGAGUGUAACCCA	39	0.102	18	N11	-1	5	0	39	1	4	0	0	EP_AGO2_1
NEMVEscaffold_2840:328-366	Cluster_777	39	19	1.167	0	0.947	+	UGUGCUCAUGCUUUGUUU	4	0.526	20	N14	-1	0	0	6	2	9	2	0	EP_AGO2_1
NEMVEscaffold_5853:5680-5818	Cluster_782	139	32	1.965	1	0.438	.	UAUCAGCGGGAAUCGAACU	5	0.562	20	N6	-1	0	1	3	8	14	1	5	EP_AGO2_1
NEMVEscaffold_6910:525-952	Cluster_799	428	15	0.921	0	0.467	.	UGGAUAAUAUUGUGUAGGCA	2	0.867	20	N5	-1	1	2	1	2	9	0	0	EP_AGO2_1
NEMVEscaffold_6933:5358-5378	Cluster_801	21	18	1.105	18	1	+	AAUCCAACUACGAGCUUUUCU	11	0.111	21	N11	-1	0	0	0	0	7	11	0	EP_AGO2_1
NEMVEscaffold_4813:3002-3225	Cluster_818	224	42	2.579	3	0.119	-	UGACGUGCUUGAAUACCUUU	15	0.381	20	N12	-1	1	3	1	7	23	7	0	EP_AGO2_1
NEMVEscaffold_4813:3950-4159	Cluster_819	210	91	5.588	2	0.923	+	UAGUUUAUGUGUGUUCCGAU	15	0.352	20	N11	-1	0	4	6	16	39	26	0	EP_AGO2_1
NEMVEscaffold_4813:4577-4710	Cluster_820	134	23	1.412	1	0.261	.	UAACUCAAUGUAAACUGUUG	2	0.826	20	N6	-1	2	0	1	7	10	3	0	EP_AGO2_1
NEMVEscaffold_6662:5780-5822	Cluster_836	43	10	0.614	0	1	+	UGACUAUGGUUCAUCUAACU	4	0.6	20	N11	-1	0	2	0	1	4	1	2	EP_AGO2_1
NEMVEscaffold_6562:9-39	Cluster_846	31	16	0.982	16	0.312	.	UAGGAGUUUAAGCUAGAGG	6	0.5	19	N6	-1	2	1	1	7	4	1	0	EP_AGO2_1
NEMVEscaffold_6762:535-578	Cluster_852	44	40	2.456	1	0.55	.	UGCUGCCGAAGCGAGCACGA	9	0.5	20	N6	-1	2	1	11	4	17	4	1	EP_AGO2_1
NEMVEscaffold_3431:648-670	Cluster_855	23	13	0.798	13	1	+	UCCCGGGUUUCUGCAAUUUU	4	0.385	20	N15	-1	0	0	0	2	7	4	0	EP_AGO2_1
NEMVEscaffold_2195:122-159	Cluster_858	38	10	0.614	1	1	+	CACUUGACUACUAACGCACC	3	0.6	19	N11	-1	0	0	0	4	4	2	0	EP_AGO2_1
NEMVEscaffold_2195:1742-1818	Cluster_859	77	84	5.158	4	0.929	+	UUGCGUGCACUUGACUACU	11	0.429	21	N11	-1	3	7	7	20	18	22	7	EP_AGO2_1
NEMVEscaffold_2195:2821-2883	Cluster_860	63	14	0.86	1	1	+	UUGCGUGCACUUGACUACU	4	0.571	20	N11	-1	0	1	1	5	6	0	1	EP_AGO2_1
NEMVEscaffold_6422:107-247	Cluster_861	141	21	1.289	1	0.667	.	UAGCCCCAACUCUAACCCC	2	0.952	19	N6	-1	3	0	3	7	4	2	2	EP_AGO2_1
NEMVEscaffold_6496:6443-6564	Cluster_862	122	1070	65.699	14	0.542	.	UCCAUCCAAAAAAGCAUCAUU	241	0.127	21	N6	9	38	103	66	145	237	396	85	EP_AGO2_1
NEMVEscaffold_6415:372-500	Cluster_863	129	10	0.614	1	0.4	.	UGUUGUACAACACUCUUGCA	3	0.8	20	N6	-1	0	0	1	2	6	0	1	EP_AGO2_1
NEMVEscaffold_6417:6098-6224	Cluster_864	127	40	2.456	3	0.95	+	UAGACUGUGCUAGCGUCU	12	0.25	20	N11	-1	0	1	12	4	14	8	1	EP_AGO2_1
NEMVEscaffold_6427:207-293	Cluster_870	87	25	1.535	10	0.28	.	UAGUUAGUUCUUGUGUGCAUAC	4	0.48	20	N6	-1	0	0	2	6	8	3	6	EP_AGO2_1
NEMVEscaffold_6341:5854-6005	Cluster_875	152	28	1.719	2	0.571	.	UCGGGGCGUGUUGUCAUUUU	3	0.786	20	N6	-1	0	0	1	8	11	5	3	EP_AGO2_1
NEMVEscaffold_6278:6025-6113	Cluster_885	89	78	4.789	4	0.346	.	UAGUCAAGUGCUCGCAACGA	11	0.372	20	N6	-1	2	3	9	26	30	7	1	EP_AGO2_1
NEMVEscaffold_6536:5833-6226	Cluster_886	394	16	0.982	9	0.5	.	UAUAGUAGGAUGAAUUGA	2	0.875	19	N5	-1	1	0	4	5	5	1	0	EP_AGO2_1
NEMVEscaffold_6155:6606-6638	Cluster_896	33	129	7.921	129	0	-	GUGUGCUGUAGGCAUUUUU	42	0.124	20	N11	-1	0	4	4	43	56	13	9	EP_AGO2_1
NEMVEscaffold_2815:3508-3588	Cluster_901	81	28	1.719	2	0.179	-	AGACUAACGUGGCAUUGCUU	9	0.393	20	N11	-1	0	0	7	2	12	5	2	EP_AGO2_1
NEMVEscaffold_6679:1608-1687	Cluster_910	80	9	0.553	1	0.111	-	AGGGCUCUAGAGCUAUUGCAC	6	0.444	21	N11	-1	0	1	0	0	1	6	1	EP_AGO2_1
NEMVEscaffold_6034:6631-6652	Cluster_917	22	15	0.921	0	0	-	UCUCUUAACCAUGACACUCCCU	13	0.2	22	N11	-1	0	0	1	0	0	1	13	EP_AGO2_1
NEMVEscaffold_5026:5804-5826	Cluster_929	23	10	0.614	10	0	-	GUCACGCGGUCGGUGGCCUAAU	5	0.3	22	N11	-1	1	0	0	0	0	4	5	EP_AGO2_1
NEMVEscaffold_6301:28-188	Cluster_934	161	36	2.21	3	0.778	.	UCCCGUCUUGGCCCGACUGU	8	0.556	20	N6	-1	0	5	3	3	19	6	0	EP_AGO2_1
NEMVEscaffold_2466:614-700	Cluster_935	87	21	1.289	1	0.714	.	UUCCCUCUGAUAGCCUAUUUU	3	0.619	18	N6	-1	3	1	5	1	4	5	2	EP_AGO2_1
NEMVEscaffold_2466:803-862	Cluster_936	60	28	1.719	6	0.536	.	UUUGAUGUGCUCACGCUUUG	5	0.571	20	N6	-1	2	1	1	9	15	0	0	EP_AGO2_1
NEMVEscaffold_6587:6638-6764	Cluster_941	127	13	0.798	9	0.231	.	UUUGAUGUGCUCAUGCUUCG	3	0.692	20	N6	-1	1	0	1	1	6	3	1	EP_AGO2_1
NEMVEscaffold_6008:3326-3357	Cluster_948	32	1140	69.997	0	0	-	UCUCUUAACCAUGACACUCU	841	0.015	20	N11	-1	0	14	9	18	846	135	118	EP_AGO2_1
NEMVEscaffold_5802:72-91	Cluster_977	20	9	0.553	0	1	+	AUGUUGGCCUCGUUAGCGU	7	0.222	19	N11	-1	0	0	0	7	2	0	0	EP_AGO2_1
NEMVEscaffold_5627:1056-1099	Cluster_998	44	18	1.105	0	0.222	.	AACAAGACGUGCAACUGCCG	3	0.778	20	N6	-1	0	3	3	1	8	2	1	EP_AGO2_1
NEMVEscaffold_2921:6568-6648	Cluster_1008	81	40	2.456	8	0.1	-	UUCGAUUACCGCUGAUAGCCU	10	0.475	20	N11	-1	0	2	3	4	15	15	1	EP_AGO2_1
NEMVEscaffold_905:3932-3957	Cluster_1021	26	9	0.553	0	1	+	UUUCGUUGCGUGCUCUUGA	3	0.556	21	N11	-1	0	1	0	3	1	4	0	EP_AGO2_1
NEMVEscaffold_5343:6100-6262	Cluster_1027	163	31	1.903	6	0.677	.	UAUGCUCUUCAACACUCUU	3	0.677	20	N6	-1	0	1	3	10	12	5	0	EP_AGO2_1
NEMVEscaffold_5336:450-554	Cluster_1029	105	11	0.675	8	0.909	+	AAACUCUUAACCAUGACACU	2	0.727	20	N11	-1	0	1	0	2	5	3	0	EP_AGO2_1
NEMVEscaffold_5728:4075-4096	Cluster_1032	22	15	0.921	0	0	-	UUCGAAUCCUGGCUCAAACUA	11	0.267	21	N11	-1	0	0	0	1	2	11	1	EP_AGO2_1
NEMVEscaffold_5338:5637-5714	Cluster_1034	78	9	0.553	3	0.222	.	AAUGUAGGCCUCGUUAGCGU	2	0.778	20	N6	-1	0	0	0	2	7	0	0	EP_AGO2_1
NEMVEscaffold_5397:991-1016	Cluster_1035	26	34	2.088	1	0	-	AAAGACUAACGUGGCAUUGA	11	0.265	20	N11	-1	0	1	7	7	13	4	2	EP_AGO2_1
NEMVEscaffold_954:1354-1497	Cluster_1045	144	17	1.044	8	0	-	GUGCGGGCACUUGACUACU	4	0.588	19	N12	-1	1	0	0	10	4	2	0	EP_AGO2_1
NEMVEscaffold_5203:6505-6541	Cluster_1047	37	23	1.412	2	0.087	-	CGAAUAUGCUGUACAACACC	6	0.435	20	N11	-1	0	0	1	9	11	2	0	EP_AGO2_1
NEMVEscaffold_1052:54-114	Cluster_1052	61	9	0.553	0	0.222	.	UGGAUUUUCAACUACAUGA	4	0.667	19	N6	-1	0	0	0	5	4	0	0	EP_AGO2_1
NEMVEscaffold_1052:197-269	Cluster_1053	73	11	0.675	6	0.727	.	CCAAAUUUAUCUCUGCGUAG	3	0.727	20	N6	-1	0	0	2	2	5	2	0	EP_AGO2_1
NEMVEscaffold_3663:6650-6689	Cluster_1059	40	11	0.675	1	0.182	-	UUUGAUGUGCUCAAGCUUUG	4	0.636	19	N11	-1	0	0	1	4	4	2	0	EP_AGO2_1
NEMVEscaffold_4199:932-1032	Cluster_1073	101	15	0.921	5	0.933	+	UUUGAUGUGCUAAUGCUUU	3	0.667	19	N13	-1	0	0	0	7	7	1	0	EP_AGO2_1
NEMVEscaffold_4199:1518-1649	Cluster_1074	132	68	4.175	22	0.735	.	UUUGAUGUGCUCAUGCUUUA	22	0.221	20	N6	-1	0	0	2	17	25	14	10	EP_AGO2_1
NEMVEscaffold_1120:1338-1514	Cluster_1102	177	12	0.737	2	0	-	AUUGGAACAAGUGAAGCGU	3	0.667	19	N13	-1	0	2	0	10	0	0	0	EP_AGO2_1
NEMVEscaffold_3480:879-949	Cluster_1104	71	30	1.842	1	0.967	+	AACUGGAAAUCGACUCUGCCC	23	0.167	21	N11	-1	0	2	0	0	1	23	4	EP_AGO2_1
NEMVEscaffold_3558:27-503	Cluster_1115	477	79	4.851	9	0.468	.	ACAGAGACUGACAGAGAGCG	4	0.848	20	N5	-1	3	0	4	27	38	4	3	EP_AGO2_1
NEMVEscaffold_4984:206-239	Cluster_1120	34	9	0.553	7	1	+	UAUUUAGACUGUUUAGAUGCU	5	0.444	21	N15	-1	0	1	0	2	1	5	0	EP_AGO2_1
NEMVEscaffold_4838:1601-1622	Cluster_1131	22	13	0.798	0	0.846	+	CAUUCAGAGUGGGUAUCUCG	6	0.385	20	N12	-1	0	0	2	0	10	1	0	EP_AGO2_1
NEMVEscaffold_3387:5706-5752	Cluster_1137	47	31	1.903	21	0.677	.	UCGGAAAUAUCGGUGCUUA	17	0.258	19	N6	-1	0	2	1	17	2	6	3	EP_AGO2_1
NEMVEscaffold_3899:1186-1241	Cluster_1145	56	15	0.921	13	0.667	.	UCUAUGUUAGAAUCUGCUUAAU	3	0.733	21	N6	-1	1	0	1	1	3	6	3	EP_AGO2_1
NEMVEscaffold_3899:6932-6960	Cluster_1148	29	20	1.228	0	0.05	-	UCCUGCUGAUAGCCUAUUUUUUU	2	0.75	19	N4	-1	2	2	3	4	3	3	3	EP_AGO2_1
NEMVEscaffold_4848:6790-6854	Cluster_1150	65	46	2.824	15	0.5	.	CUGUAAAGAACCCAAAGGCU	15	0.283	20	N6	-1	0	0	2	4	35	5	0	EP_AGO2_1
NEMVEscaffold_4738:171-195	Cluster_1159	25	20	1.228	0	0	-	AGACUAUAUGGGAACUUCAU	3	0.5	20	N12	-1	0	1	0	2	7	6	4	EP_AGO2_1
NEMVEscaffold_4738:751-775	Cluster_1160	25	20	1.228	0	0	-	ACUAGACUAUAUGGGAACU	6	0.6	19	N11	-1	1	2	1	7	3	3	3	EP_AGO2_1
NEMVEscaffold_1752:510-585	Cluster_1167	76	33	2.026	2	0.879	+	UUGCUGGCACUUGACUAU	10	0.394	20	N11	-1	3	0	11	2	15	1	1	EP_AGO2_1
NEMVEscaffold_1752:1054-1138	Cluster_1168	85	10	0.614	2	0.8	+	UUCCCGCUGAUAGCCUAUUUC	3	0.7	20	N11	-1	0	0	1	0	4	4	1	EP_AGO2_1
NEMVEscaffold_1752:3238-3321	Cluster_1169	84	41	2.517	10	0.22	.	UAGACUAACGUAGCAUUGCU	8	0.415	20	N6	-1	1	0	7	5	10	10	8	EP_AGO2_1
NEMVEscaffold_1752:6699-6778	Cluster_1170	80	12	0.737	0	0.75	.	UUUGAUGUGCUCAUGCUC	3	0.75	19	N6	-1	0	0	3	6	2	1	0	EP_AGO2_1
NEMVEscaffold_4088:21-52	Cluster_1177	32	21	1.289	2	0.905	+	UUGACUACUAACGCAGCGAU	17	0.19	20	N11	-1	0	0	0	2	18	1	0	EP_AGO2_1
NEMVEscaffold_2978:6375-6431	Cluster_1189	57	9	0.553	0	0.556	.	UCAAGUUAUCCAAGGAAUCC	3	0.667	20	N6	-1	1	0	0	0	7	1	0	EP_AGO2_1
NEMVEscaffold_4522:6784-6906	Cluster_1196	123	105	6.447	5	0.171	-	UAAUAGACUGUGCUAGCGC	58	0.181	19	N11	-1	5	13	4	58	20	3	2	EP_AGO2_1
NEMVEscaffold_4506:1075-1109	Cluster_1197	35	11	0.675	2	0.273	.	UGUACUGUCGAGUUGCCUGU	4	0.727	20	N6	-1	1	0	3	0	7	0	0	EP_AGO2_1
NEMVEscaffold_4537:159-238	Cluster_1199	80	9	0.553	1	0.778	.	AGAAAUUGUACUGUCACUCU	3	0.556	20	N6	-1	0	0	0	0	8	1	0	EP_AGO2_1
NEMVEscaffold_1771:3141-3193	Cluster_1226	53	11	0.675	2	0.636	.	GACUAACGUGGCAUUCCUGA	2	0.909	19	N6	-1	1	1	2	3	3	0	1	EP_AGO2_1
NEMVEscaffold_3938:303-538	Cluster_1237	236	57	3.5	5	0.088	-	UGAACGUAACGCUUUAACAC	11	0.667	20	N11	-1	1	1	2	8	30	11	4	EP_AGO2_1
NEMVEscaffold_4336:1059-1506	Cluster_1257	448	388	23.824	95	0.363	.	UAAAAAAGAAACUCCGUCC	22	0.438	20	N5	-1	14	21	39	127	132	52	3	EP_AGO2_1
NEMVEscaffold_4336:1683-2071	Cluster_1258	389	1086	66.682	282	0.735	.	UUGUAGUACUUGACCUUUGCA	55	0.23	20	N5	-1	12	176	83	242	375	155	43	EP_AGO2_1
NEMVEscaffold_2229:1589-1669	Cluster_1266	81	10	0.614	1	0.5	.	UCGGUGCUUGGGGCCUUCGGGA	3	0.7	20	N6	-1	0	0	1	2	3	1	3	EP_AGO2_1
NEMVEscaffold_3754:987-1156	Cluster_1277	170	11	0.675	1	0.727	.	UUUAGAGCUCGAGUGUACGG	3	0.727	20	N6	-1	0	0	2	0	5	4	0	EP_AGO2_1
NEMVEscaffold_4246:2616-2637	Cluster_1292	22	12	0.737	0	1	+	UAUCUGGAGGUGGUUUACAGC	6	0.25	21	N15	-1	0	0	0	0	5	6	1	EP_AGO2_1
NEMVEscaffold_4116:2147-2274	Cluster_1293	128	18	1.105	2	0.889	+	AGGACAAUAACUAGGAUC	3	0.667	19	N11	-1	1	0	4	5	1	5	2	EP_AGO2_1
NEMVEscaffold_3490:7532-7600	Cluster_1303	69	18	1.105	3	0.944	+	UUACGGGCACUUGACUACU	3	0.611	21	N11	-1	1	1	0	6	3	7	0	EP_AGO2_1
NEMVEscaffold_1092:7497-7598	Cluster_1324	102	12	0.737	5	0.167	-	UCAAACAAGAGGACAGUGG	5	0.417	19	N11	-1	2	0	0	5	4	1	0	EP_AGO2_1
NEMVEscaffold_2704:2255-2276	Cluster_1325	22	12	0.737	0	0	-	UAUUCGCUCGGAAAUAUCGU	6	0.5	20	N11	-1	0	0	1	1	7	2	1	EP_AGO2_1
NEMVEscaffold_3978:8122-8144	Cluster_1335	23	19	1.167	0	1	+	CAGACUAACGUGGCAUUGCU	6	0.263	20	N15	-1	0	2	0	3	6	5	3	EP_AGO2_1
NEMVEscaffold_4110:7543-7897	Cluster_1354	355	83	5.096	7	0.422	.	UUGUUUUCUUCGUGCCUUUG	3	0.699	20	N5	-1	0	5	6	18	36	13	5	EP_AGO2_1
NEMVEscaffold_4093:6956-7082	Cluster_1356	127	17	1.044	2	0.235	.	UGGCGCUCGAUAGAUUGAUAU	3	0.765	21	N6	0.3	0	1	1	0	4	7	4	EP_AGO2_1
NEMVEscaffold_4194:4489-4721	Cluster_1363	233	17	1.044	4	0.882	+	UAAACUGGUGACAUCGCGG	4	0.706	19	N11	-1	0	1	2	6	3	5	0	EP_AGO2_1
NEMVEscaffold_3810:749-784	Cluster_1368	36	10	0.614	6	1	+	ACGGAAAUAUCGGUGCUU	2	0.7	18	N11	-1	1	0	6	1	2	0	0	EP_AGO2_1
NEMVEscaffold_4100:2336-2376	Cluster_1372	41	13	0.798	0	0.923	+	UAGAAAAAGACUAACAACCGG	3	0.769	21	N11	-1	0	0	0	2	3	7	1	EP_AGO2_1
NEMVEscaffold_4024:1867-2419	Cluster_1377	553	21	1.289	5	0.667	.	GAAAAACCAAAACUCUGCAU	3	0.81	20	N5	-1	0	0	2	6	9	3	1	EP_AGO2_1
NEMVEscaffold_4041:7769-8038	Cluster_1406	270	51	3.131	34	0.686	.	UGCUCACACGUCGGAAACUCG	5	0.569	19	N6	-1	0	9	7	17	11	6	1	EP_AGO2_1
NEMVEscaffold_2371:3022-3136	Cluster_1407	115	31	1.903	1	0.968	+	AGCUAUCGCGCCACUCUCUUU	23	0.194	21	N15	-1	0	0	0	4	2	23	2	EP_AGO2_1
NEMVEscaffold_4038:1-20	Cluster_1409	20	10	0.614	0	0	-	AAAGACUGCGUGUGCUCUAG	6	0.2	20	N10	-1	0	0	0	4	6	0	0	EP_AGO2_1
NEMVEscaffold_2109:8055-8075	Cluster_1417	21	11	0.675	11	1	+	AAUCCAGGUCGGAUCAACUU	6	0.273	20	N12	-1	0	0	4	0	6	1	0	EP_AGO2_1
NEMVEscaffold_3972:2749-2771	Cluster_1418	23	11	0.675	2	1	+	AUCGACUCUGCCAAAUUUC	4	0.545	19	N11	-1	0	0	1	4	4	2	0	EP_AGO2_1
NEMVEscaffold_3796:40-198	Cluster_1442	159	30	1.842	6	0.067	-	UUUACUUCCGGUCGUUUACG	5	0.667	20	N11	-1	0	3	2	5	12	5	3	EP_AGO2_1
NEMVEscaffold_3699:8721-8803	Cluster_1465	83	44	2.702	3	0	-	AUUCAUACGUCGCGCUUUCGC	10	0.409	21	N14	-1	0	3	1	5	14	16	5	EP_AGO2_1
NEMVEscaffold_3829:2376-2467	Cluster_1474	92	54	3.316	39	0.741	.	CUCGGCGAGAACGAUUUGAUC	14	0.444	21	N6	1.1	3	7	7	4	8	20	5	EP_AGO2_1
NEMVEscaffold_1792:1880-1897	Cluster_1478	18	10	0.614	10	1	+	GACCGUGAUCGUAUAGUG	8	0.2	18	N13	-1	2	0	8	0	0	0	0	EP_AGO2_1
NEMVEscaffold_678:886-914	Cluster_1490	29	672	41.262	672	0.999	+	CCGUGUGCUGUAGGCAUUAU	449	0.03	20	N13	-1	3	1	14	23	462	139	30	EP_AGO2_1
NEMVEscaffold_3656:8469-8586	Cluster_1492	118	11	0.675	3	1	+	UUGUGAACGAUAUACUGAAA	4	0.545	20	N11	-1	0	0	1	0	6	4	0	EP_AGO2_1
NEMVEscaffold_2997:6255-6423	Cluster_1494	169	10	0.614	2	0.1	-	UGAAGUAAGCGGUAAGUGG	4	0.7	19	N12	-1	0	1	1	6	2	0	0	EP_AGO2_1
NEMVEscaffold_3767:5382-5491	Cluster_1503	110	35	2.149	22	0.257	.	UGCUAGUCUAAAACUCCGUCU	9	0.486	21	N6	2.3	0	4	2	6	7	13	3	EP_AGO2_1
NEMVEscaffold_3582:739-768	Cluster_1509	30	78	4.789	0	0	-	UAUUCGCUCGGAAAUGUCGG	25	0.192	20	N11	-1	6	1	15	11	27	18	0	EP_AGO2_1
NEMVEscaffold_3635:199-256	Cluster_1510	58	36	2.21	0	0.583	.	UGGAUUUUCAACUACAUGA	8	0.5	20	N6	-1	2	0	4	10	13	7	0	EP_AGO2_1
NEMVEscaffold_3533:863-989	Cluster_1531	127	17	1.044	1	0.882	+	AAAGACUUCUCAGGCCCUGA	7	0.529	20	N14	-1	0	1	2	2	9	3	0	EP_AGO2_1
NEMVEscaffold_2631:6396-6458	Cluster_1549	63	25	1.535	14	0.12	-	UUUUUAUGUACUCUCAGCGUC	7	0.4	21	N11	-1	1	0	0	2	8	11	3	EP_AGO2_1
NEMVEscaffold_2631:6542-6568	Cluster_1550	27	62	3.807	0	0.016	-	AUUCCCGCUGAUAGCCUACU	19	0.226	19	N11	-1	0	6	1	26	25	4	0	EP_AGO2_1
NEMVEscaffold_3464:167-593	Cluster_1556	427	216	13.263	134	0.755	.	UAUAUUUGAUUGGUGCUUU	9	0.569	19	N5	-1	12	11	30	67	59	30	7	EP_AGO2_1
NEMVEscaffold_3449:3130-3242	Cluster_1569	113	11	0.675	2	0.364	.	UAAUACCCCGUCGGUUUAG	2	0.909	20	N6	-1	0	2	0	3	4	2	0	EP_AGO2_1
NEMVEscaffold_3478:764-963	Cluster_1573	200	30	1.842	1	0.767	.	UGACUGGGAAUACACCG	6	0.567	20	N4	-1	6	0	0	6	10	6	2	EP_AGO2_1
NEMVEscaffold_3444:6341-6381	Cluster_1576	41	102	6.263	0	0.098	-	AUCUCUGUUCCUACCGCCCUU	23	0.265	21	N11	-1	7	1	10	17	30	34	3	EP_AGO2_1
NEMVEscaffold_3444:6553-6614	Cluster_1577	62	12	0.737	0	0.917	+	AAACUCUGUCCCUACCGCCCU	2	0.833	20	N11	-1	2	0	2	1	4	3	0	EP_AGO2_1
NEMVEscaffold_3495:3039-3145	Cluster_1584	107	13	0.798	1	0.308	.	AGGACAAUAACCAGGAUA	5	0.615	18	N6	-1	1	0	7	2	3	0	0	EP_AGO2_1
NEMVEscaffold_3173:681-767	Cluster_1585	87	18	1.105	2	0.222	.	CGGGCACUUGACUACUAAUG	7	0.5	20	N6	-1	0	0	3	3	8	1	3	EP_AGO2_1
NEMVEscaffold_3422:9257-9283	Cluster_1599	27	127	7.798	0	0	-	UGCAAAUGAUGAAGACUGAUGA	73	0.063	22	N11	-1	0	4	0	0	6	43	74	EP_AGO2_1
NEMVEscaffold_3559:9968-10042	Cluster_1610	75	9	0.553	3	0.333	.	UCCUGAACAAAGCAUGAA	3	0.444	18	N6	-1	0	0	3	2	1	3	0	EP_AGO2_1
NEMVEscaffold_819:241-324	Cluster_1625	84	11	0.675	1	0.364	.	UGGAAAACUUUGUUGCUGAA	2	0.909	20	N6	-1	0	0	0	3	4	3	1	EP_AGO2_1
NEMVEscaffold_819:9346-9690	Cluster_1626	345	59	3.623	3	0.458	.	UCAGAGACUGGUGCCUAAAA	6	0.678	20	N5	-1	1	1	2	14	30	8	3	EP_AGO2_1
NEMVEscaffold_3293:4987-5094	Cluster_1644	108	12	0.737	0	0.5	.	UUAAUUUAUACACAAAGACUAG	2	0.833	20	N6	-1	0	0	0	1	6	1	4	EP_AGO2_1
NEMVEscaffold_3213:10188-10278	Cluster_1645	91	23	1.412	4	0.826	+	AUUCCCGCUGAUAGCCUAUUA	10	0.435	21	N11	-1	0	1	0	1	3	17	1	EP_AGO2_1
NEMVEscaffold_2357:6564-6604	Cluster_1646	41	9	0.553	1	0.778	.	UUUCUUAACCAUGACACUCCC	3	0.667	21	N6	-1	1	0	1	0	3	4	0	EP_AGO2_1
NEMVEscaffold_3192:8101-8267	Cluster_1670	167	52	3.193	10	0.154	-	UACAUCAUAUUCGCUCGGA	8	0.462	20	N11	-1	3	2	6	12	20	8	1	EP_AGO2_1
NEMVEscaffold_3343:6758-6781	Cluster_1671	24	29	1.781	17	0.414	.	AGAACGCGAAAGAACAGAGACU	9	0.207	22	N6	-1	0	0	0	3	7	2	17	EP_AGO2_1
NEMVEscaffold_2097:9137-9171	Cluster_1678	35	80	4.912	79	1	+	UAUUCGCUCGGAAAUAUCGGA	36	0.087	21	N11	-1	3	0	3	12	10	36	16	EP_AGO2_1
NEMVEscaffold_3233:7105-7255	Cluster_1682	151	39	2.395	4	0.897	+	UACUGAGGACCUUGUGGACU	5	0.641	20	N11	-1	5	1	9	6	12	6	0	EP_AGO2_1
NEMVEscaffold_3186:6091-6206	Cluster_1687	116	19	1.167	16	0.947	+	UAUUCGCUCGGAAAUAUCGC	8	0.316	20	N11	-1	1	2	7	0	8	0	1	EP_AGO2_1
NEMVEscaffold_2049:5699-5745	Cluster_1694	47	26	1.596	3	0.731	.	UAUUCGCUUGGAAAUAUCGG	9	0.346	20	N6	-1	1	0	10	3	12	0	0	EP_AGO2_1
NEMVEscaffold_2143:9003-9213	Cluster_1724	211	30	1.842	2	0.167	-	UAUGUAUGGUUUCCGUUUUCU	5	0.7	19	N11	-1	0	5	2	10	3	7	3	EP_AGO2_1
NEMVEscaffold_3132:11001-11101	Cluster_1726	101	29	1.781	28	0.966	+	UUUGGGUUCGACGAUCGUUAA	4	0.414	21	N12	-1	0	2	2	3	1	12	9	EP_AGO2_1
NEMVEscaffold_3262:579-659	Cluster_1729	81	10	0.614	0	0.6	.	UUAGUUCUUGUGUGCAUAAU	5	0.6	20	N6	-1	0	0	0	1	6	2	1	EP_AGO2_1
NEMVEscaffold_3090:5849-5902	Cluster_1733	54	877	53.849	875	0	-	CUGAUUGAAGAUCAAGCUG	441	0.022	19	N15	-1	2	8	22	445	295	79	26	EP_AGO2_1
NEMVEscaffold_1709:10722-10792	Cluster_1754	71	37	2.272	37	0.378	.	UAUUUUAUGCACACAAGAACC	11	0.405	21	N6	0.6	0	0	0	3	14	16	4	EP_AGO2_1
NEMVEscaffold_1436:1426-1519	Cluster_1767	94	243	14.92	130	0.934	+	ACUAACGUGGCAUUGCUGUAU	75	0.132	21	N12	-1	14	10	17	55	45	89	13	EP_AGO2_1
NEMVEscaffold_1436:3929-3978	Cluster_1768	50	10	0.614	6	0.1	-	UAACUUGAUUAGGUAGAUUCU	3	0.5	20	N11	-1	0	0	0	0	5	3	2	EP_AGO2_1
NEMVEscaffold_1436:5582-5705	Cluster_1769	124	28	1.719	1	0.143	-	UUUAUGUACUCUCAGCAUCA	9	0.5	20	N11	-1	0	0	1	9	13	5	0	EP_AGO2_1
NEMVEscaffold_1436:5787-5815	Cluster_1770	29	54	3.316	0	0.019	-	UUCGAUUCCCGCUGAUAGCCA	26	0.185	21	N11	-1	4	1	2	14	4	27	2	EP_AGO2_1
NEMVEscaffold_1436:7431-7466	Cluster_1771	36	13	0.798	1	0.077	-	AUUCCCUCUGAUAGCCUAUU	3	0.692	20	N11	-1	1	1	1	0	6	3	1	EP_AGO2_1
NEMVEscaffold_3089:7392-7510	Cluster_1778	119	21	1.289	3	0.952	+	UGGAAAGAUAAAGUGGGACU	4	0.524	20	N11	-1	0	0	2	1	12	3	3	EP_AGO2_1
NEMVEscaffold_3089:10657-10801	Cluster_1779	145	37	2.272	1	0.405	.	UCAUUCUGUUCACACUCAC	5	0.676	20	N6	-1	2	1	4	8	17	2	3	EP_AGO2_1
NEMVEscaffold_1984:2167-2269	Cluster_1780	103	9	0.553	7	0.889	+	AAUCUCUUAACCAUGACGCU	2	0.778	20	N11	-1	0	0	1	2	5	1	0	EP_AGO2_1
NEMVEscaffold_2614:3719-3749	Cluster_1808	31	12	0.737	0	1	+	UUUUGGCUGAGCUUCACUGA	2	0.667	21	N14	-1	0	0	0	1	4	7	0	EP_AGO2_1
NEMVEscaffold_2964:10777-10969	Cluster_1812	193	17	1.044	2	0.353	.	CAGACCUAGUCAUCUUACUCU	3	0.824	20	N6	-1	0	0	1	1	8	6	1	EP_AGO2_1
NEMVEscaffold_2943:5558-5603	Cluster_1828	46	19	1.167	1	0.947	+	UAAACUACCCGUCGAUGUGU	12	0.263	20	N15	-1	0	0	0	2	14	3	0	EP_AGO2_1
NEMVEscaffold_2857:6047-6071	Cluster_1840	25	26	1.596	4	1	+	UGCGUGGCGUAACCGUAUUACU	19	0.192	22	N11	-1	0	4	0	0	1	2	19	EP_AGO2_1
NEMVEscaffold_2868:720-779	Cluster_1850	60	35	2.149	1	0.6	.	CGUUCUGCAUUUGACUGUGA	3	0.714	21	N6	-1	1	0	4	8	8	11	3	EP_AGO2_1
NEMVEscaffold_2788:6472-6696	Cluster_1889	225	11	0.675	0	0.636	.	UGCAGUUGGUUUUAUUUGAUUGUAGAGG	2	0.909	20	N4	-1	0	2	1	1	6	1	0	EP_AGO2_1
NEMVEscaffold_2799:5978-6067	Cluster_1895	90	15	0.921	0	0.2	.	UACAGGCGUACGUAGUCAA	5	0.533	19	N6	-1	1	0	3	5	4	2	0	EP_AGO2_1
NEMVEscaffold_2799:6159-6220	Cluster_1896	62	56	3.438	0	0.018	-	UUCUCUAUUCGUGUCUCUGC	11	0.446	20	N11	-1	0	4	11	12	13	11	5	EP_AGO2_1
NEMVEscaffold_2483:10629-10914	Cluster_1927	286	45	2.763	3	0.2	.	UUUGGACAAACGUGGUAAG	3	0.778	19	N6	-1	0	3	5	19	12	4	2	EP_AGO2_1
NEMVEscaffold_2019:4140-4233	Cluster_1932	94	14	0.86	7	0.214	.	UGCUGUACAACACUCUUA	5	0.5	18	N6	-1	0	0	5	2	3	4	0	EP_AGO2_1
NEMVEscaffold_2674:6864-6899	Cluster_1950	36	12	0.737	1	0.083	-	UUGGAGUCGGCUGUUAUUC	4	0.5	19	N13	-1	0	1	0	8	2	1	0	EP_AGO2_1
NEMVEscaffold_2665:5079-5108	Cluster_1961	30	83	5.096	0	0	-	UAUUCGCUCGGAAAUGUCGG	30	0.205	20	N11	-1	3	1	14	15	36	13	1	EP_AGO2_1
NEMVEscaffold_2087:5273-5385	Cluster_1973	113	55	3.377	2	0.945	+	AGCUAUCGCGCCACUCUCC	49	0.109	19	N15	-1	0	0	2	51	0	2	0	EP_AGO2_1
NEMVEscaffold_2026:7660-7787	Cluster_1987	128	16	0.982	7	0.562	.	UACGGAAGGCUGUAAAGAUA	3	0.625	20	N6	-1	0	2	0	3	5	5	1	EP_AGO2_1
NEMVEscaffold_2680:3134-3350	Cluster_1989	217	13	0.798	1	0.538	.	UGAACGGUGCAGGAAUUGACU	2	0.923	21	N6	0.3	1	0	2	2	3	5	0	EP_AGO2_1
NEMVEscaffold_2280:13075-13141	Cluster_2003	67	46	2.824	0	1	+	UGAGUAACUUUCGUCUGUAA	30	0.196	20	N11	-1	0	7	0	0	30	5	4	EP_AGO2_1
NEMVEscaffold_1583:8103-8226	Cluster_2004	124	14	0.86	1	0.857	+	UGGUUGAUCUUACCUGGA	8	0.357	18	N11	-1	0	0	8	3	2	1	0	EP_AGO2_1
NEMVEscaffold_2254:1446-1468	Cluster_2005	23	19	1.167	3	0	-	AACUCUGAAAAAUCCCCUG	7	0.263	18	N11	-1	1	0	7	7	3	1	0	EP_AGO2_1
NEMVEscaffold_2573:1080-1198	Cluster_2010	119	10	0.614	4	0.2	.	CUCCUCUAGUUGACUUUAUCU	2	0.8	21	N6	0.2	0	1	0	0	2	4	3	EP_AGO2_1
NEMVEscaffold_2326:366-492	Cluster_2027	127	41	2.517	15	0	-	ACUUGAUUAAGUAGAUUCUAU	7	0.341	20	N11	-1	0	3	0	8	18	8	4	EP_AGO2_1
NEMVEscaffold_2261:1317-1548	Cluster_2028	232	38	2.333	5	0.158	-	UUCCUGUAUUUCCCUGUAUU	3	0.789	20	N11	-1	2	2	0	10	18	3	3	EP_AGO2_1
NEMVEscaffold_2456:6073-6155	Cluster_2062	83	19	1.167	3	0.526	.	UUUCGUUGCGUGCACUUGA	4	0.526	19	N6	-1	1	0	2	5	5	2	4	EP_AGO2_1
NEMVEscaffold_2040:13388-13512	Cluster_2066	125	64	3.93	2	0.969	+	AGCUAUCGCGCCACUCUCUUU	35	0.141	21	N11	-1	0	0	0	11	11	36	6	EP_AGO2_1
NEMVEscaffold_2478:307-366	Cluster_2069	60	12	0.737	4	0.333	.	UUAAGUAGAUCCUAACAUA	2	0.833	21	N6	-1	0	0	1	3	3	5	0	EP_AGO2_1
NEMVEscaffold_2402:7746-7882	Cluster_2071	137	9	0.553	2	0.222	.	UUUGACCUGAGCAAGACCUG	2	0.778	20	N6	-1	0	0	0	2	5	2	0	EP_AGO2_1
NEMVEscaffold_2385:10030-10213	Cluster_2073	184	98	6.017	0	0.408	.	UAACACAUGAGUCUCGAGU	10	0.531	20	N6	-1	3	3	10	28	34	12	8	EP_AGO2_1
NEMVEscaffold_2399:10888-11036	Cluster_2080	149	10	0.614	1	0.8	+	UGACUGUCGAUCUUUGCGAU	3	0.7	20	N12	-1	0	1	3	1	4	1	0	EP_AGO2_1
NEMVEscaffold_809:566-629	Cluster_2132	64	20	1.228	2	0.1	-	UUCGAUUCCCGCUGAUAGCA	6	0.6	20	N12	-1	1	1	1	2	9	4	2	EP_AGO2_1
NEMVEscaffold_809:6706-6786	Cluster_2133	81	15	0.921	9	0.133	-	UUCGAUUCUCGCUGAUAGCA	6	0.533	20	N11	-1	0	0	2	5	7	1	0	EP_AGO2_1
NEMVEscaffold_2177:515-733	Cluster_2143	219	12	0.737	1	0.083	-	UAGCCGCUACACAAACGAAC	3	0.75	20	N11	-1	0	0	2	1	8	1	0	EP_AGO2_1
NEMVEscaffold_2291:14022-14162	Cluster_2149	141	33	2.026	1	0.455	.	AGAUUCGGUUUACUAGUAGU	4	0.697	20	N6	-1	4	0	1	3	15	9	1	EP_AGO2_1
NEMVEscaffold_2327:4436-4789	Cluster_2150	354	92	5.649	41	0.054	-	UCGACUGUAUUGUAUUCAUU	25	0.533	20	N5	-1	5	4	6	18	42	15	2	EP_AGO2_1
NEMVEscaffold_2288:11355-11445	Cluster_2151	91	12	0.737	7	0.333	.	UCCCGUAUUCGUGUCACUG	3	0.5	20	N6	-1	0	0	2	3	5	2	0	EP_AGO2_1
NEMVEscaffold_2159:11157-11178	Cluster_2152	22	21	1.289	1	1	+	UACCAUGGCACUGACCCUUU	13	0.238	20	N11	-1	0	0	2	5	13	0	1	EP_AGO2_1
NEMVEscaffold_1818:13711-13808	Cluster_2156	98	23	1.412	5	0.522	.	AUCAAAGAUGCUGAGAGUACU	4	0.652	21	N6	0.1	0	0	0	5	8	9	1	EP_AGO2_1
NEMVEscaffold_2294:8266-8287	Cluster_2168	22	14	0.86	0	0	-	AAGACUAACGUGGCAUUGCA	6	0.286	20	N13	-1	0	0	0	4	6	4	0	EP_AGO2_1
NEMVEscaffold_2081:6340-6364	Cluster_2202	25	27	1.658	0	0	-	UAAUGGAUAACGACGUUUG	8	0.296	20	N15	-1	1	0	1	8	13	3	1	EP_AGO2_1
NEMVEscaffold_2216:4060-4101	Cluster_2203	42	173	10.622	64	0.867	+	UCGCAGCUCUGGAUCCCACA	41	0.249	20	N13	-1	8	4	9	33	103	12	4	EP_AGO2_1
NEMVEscaffold_2211:7459-7596	Cluster_2222	138	17	1.044	6	0.353	.	UGAAGAGGAUUGUCAGUGUC	6	0.353	20	N6	-1	0	2	0	0	8	4	3	EP_AGO2_1
NEMVEscaffold_2211:14794-15227	Cluster_2223	434	19	1.167	4	0.263	.	UAACAGGAUGCUUAGAGAGA	2	0.895	20	N5	-1	1	1	0	4	8	3	2	EP_AGO2_1
NEMVEscaffold_2183:2983-3573	Cluster_2251	591	118	7.245	36	0.314	.	UAAACAACUGUAUGUAGACA	9	0.644	20	N5	-1	6	4	10	28	45	18	7	EP_AGO2_1
NEMVEscaffold_2021:9873-9941	Cluster_2253	69	31	1.903	12	0.935	+	UGGAAUCUGGAAGACAUGUAUCU	5	0.516	20	N4	-1	1	5	0	7	12	3	3	EP_AGO2_1
NEMVEscaffold_2190:7269-7295	Cluster_2269	27	1070	65.699	0	1	+	UCUCUUAACCAUGACACUCU	785	0.012	20	N11	-1	0	11	6	12	789	123	129	EP_AGO2_1
NEMVEscaffold_1689:13877-13950	Cluster_2270	74	57	3.5	1	0.211	.	UUGCAGGCACUUGACUACU	11	0.368	19	N6	-1	0	0	10	18	9	14	6	EP_AGO2_1
NEMVEscaffold_1421:12147-12197	Cluster_2277	51	110	6.754	3	1	+	UUCGAUUCCCGCUGAUAGCU	54	0.091	20	N11	-1	4	0	24	14	55	12	1	EP_AGO2_1
NEMVEscaffold_1421:13381-13413	Cluster_2278	33	9	0.553	8	0.333	.	UUAGUUCUCGUGUGCAUAAA	3	0.778	20	N6	-1	0	0	0	1	6	1	1	EP_AGO2_1
NEMVEscaffold_1421:15482-15563	Cluster_2279	82	299	18.359	3	0.013	-	UAGACUAACGUGGCAUUGCUGA	156	0.027	22	N11	-1	0	33	0	11	41	58	156	EP_AGO2_1
NEMVEscaffold_2140:5456-5700	Cluster_2283	245	21	1.289	1	0.762	.	UGGCUAUGUCCGAUCUCUGU	4	0.81	20	N6	-1	1	1	3	1	9	2	4	EP_AGO2_1
NEMVEscaffold_2126:14206-14291	Cluster_2295	86	67	4.114	1	0.97	+	AUAAUAAAAGAGGACCUGUG	27	0.284	20	N11	-1	3	0	2	6	48	8	0	EP_AGO2_1
NEMVEscaffold_928:17035-17078	Cluster_2362	44	12	0.737	1	0.75	.	UCUAGUUAGUUCUUGUGUGCU	5	0.417	21	N6	-1	0	0	1	2	3	6	0	EP_AGO2_1
NEMVEscaffold_1988:4907-5026	Cluster_2388	120	134	8.228	0	0.06	-	UUCGAAUCCCCCAAACUGAAA	27	0.328	21	N12	-1	0	18	7	10	24	53	22	EP_AGO2_1
NEMVEscaffold_1988:7745-7868	Cluster_2389	124	68	4.175	0	0.074	-	UUUCAGCUGAGGGGAAUUCUAU	11	0.382	21	N11	-1	0	8	5	1	15	22	17	EP_AGO2_1
NEMVEscaffold_2046:6095-6306	Cluster_2390	212	63	3.868	43	0.159	-	UAGCCGACUAAGACAGGG	5	0.603	20	N11	-1	1	6	11	11	28	6	0	EP_AGO2_1
NEMVEscaffold_1955:6086-6284	Cluster_2397	199	63	3.868	2	0.889	+	AAAAGUAGAAAUGAUGUUCU	31	0.349	20	N11	-1	0	0	3	12	39	4	5	EP_AGO2_1
NEMVEscaffold_1976:10726-10827	Cluster_2398	102	18	1.105	15	0.833	+	AACUCCGUCGGAUAGCCAAU	12	0.278	20	N11	-1	0	3	0	1	14	0	0	EP_AGO2_1
NEMVEscaffold_1931:604-807	Cluster_2446	204	24	1.474	1	0.125	-	UGGUGUGGUGUGGAGAUGG	4	0.708	19	N11	-1	1	2	3	10	3	5	0	EP_AGO2_1
NEMVEscaffold_1885:16804-16858	Cluster_2478	55	10	0.614	9	0.8	+	UAGCGUGAUGUCGGAACCCA	4	0.5	20	N11	-1	0	0	0	0	9	1	0	EP_AGO2_1
NEMVEscaffold_1756:13205-13285	Cluster_2520	81	77	4.728	1	1	+	CUGUAAAGAACCCGAAGGCU	38	0.117	20	N11	-1	5	0	2	27	39	4	0	EP_AGO2_1
NEMVEscaffold_1949:17777-17932	Cluster_2525	156	13	0.798	0	0.462	.	UGAUAUUUUGAGCUCGAGUC	2	0.923	20	N6	-1	2	0	1	1	6	2	1	EP_AGO2_1
NEMVEscaffold_1910:7871-7926	Cluster_2535	56	12	0.737	9	0.75	.	UCCCGAUCGGUACAGUUUGCU	9	0.25	21	N6	-1	0	0	0	0	1	11	0	EP_AGO2_1
NEMVEscaffold_1773:9486-9508	Cluster_2538	23	6012	369.144	155	1	+	UAGACUAACGUGGCAUUGCUG	3164	0.001	21	N11	-1	0	1	2	582	2115	3166	146	EP_AGO2_1
NEMVEscaffold_1876:18590-18747	Cluster_2553	158	48	2.947	5	0.625	.	AAUCUGUGAUCCCAAGACGU	5	0.604	20	N6	-1	1	0	4	10	20	11	2	EP_AGO2_1
NEMVEscaffold_1837:3085-3329	Cluster_2571	245	12	0.737	6	0.417	.	UUUUAUUUUCUGAAGUCAUC	3	0.667	20	N6	-1	0	2	0	0	5	4	1	EP_AGO2_1
NEMVEscaffold_1837:3856-3886	Cluster_2572	31	17	1.044	0	0.647	.	UAGAAGACGAGGUUGAUACA	3	0.647	20	N6	-1	0	1	1	0	10	4	1	EP_AGO2_1
NEMVEscaffold_1837:5564-5877	Cluster_2573	314	16	0.982	2	0.5	.	AACAAACCGGAAACUGUGCG	2	0.938	20	N5	-1	0	0	2	3	10	0	1	EP_AGO2_1
NEMVEscaffold_1837:15584-15787	Cluster_2574	204	13	0.798	5	0.538	.	UAUUGCUACUGUAUAUGUG	2	0.846	19	N6	-1	0	0	1	5	3	2	2	EP_AGO2_1
NEMVEscaffold_1827:18457-18503	Cluster_2580	47	17	1.044	2	0.765	.	AAAGACUAACGUGGCAUC	4	0.706	18	N6	-1	1	0	6	3	1	5	1	EP_AGO2_1
NEMVEscaffold_1894:10271-10296	Cluster_2599	26	18	1.105	0	0.167	-	UCCAUGGUUGCCGAGCUGCA	4	0.611	20	N12	-1	1	0	3	4	7	2	1	EP_AGO2_1
NEMVEscaffold_1894:17292-17385	Cluster_2600	94	651	39.972	0	0.753	.	UUCGCACUGCUAGACUAACG	111	0.127	20	N6	-1	18	3	14	113	261	162	80	EP_AGO2_1
NEMVEscaffold_1831:4968-5035	Cluster_2616	68	17	1.044	15	1	+	UCAAAUGAACUUGCGACCAA	4	0.588	20	N11	-1	0	3	1	5	7	0	1	EP_AGO2_1
NEMVEscaffold_1832:4418-4513	Cluster_2633	96	9	0.553	1	1	+	CCCUAAAUCCCAUAGAACACU	2	0.667	21	N14	-1	0	0	0	1	1	5	2	EP_AGO2_1
NEMVEscaffold_1939:10034-10461	Cluster_2649	428	21	1.289	3	0.524	.	UGUGAAUCUCCUUAAAAGCU	3	0.714	20	N5	-1	0	2	0	4	8	4	3	EP_AGO2_1
NEMVEscaffold_1778:19783-19846	Cluster_2665	64	15	0.921	12	0.867	+	UACAGCAUAUUCGCUCGGAU	10	0.4	20	N12	-1	1	1	1	0	10	1	1	EP_AGO2_1
NEMVEscaffold_1708:8153-8198	Cluster_2671	46	11	0.675	7	0.909	+	UUAAACAUGACACUCCCU	5	0.636	18	N12	-1	0	0	5	0	4	0	2	EP_AGO2_1
NEMVEscaffold_1774:19734-19775	Cluster_2676	42	12	0.737	1	1	+	CCGACUCUGCCAAAUUUUCG	2	0.667	20	N14	-1	0	0	1	1	7	1	2	EP_AGO2_1
NEMVEscaffold_1717:11960-12111	Cluster_2707	152	30	1.842	9	0.067	-	UUGAAAGAUAAAGUGGGACU	9	0.4	20	N11	-1	0	1	2	3	14	9	1	EP_AGO2_1
NEMVEscaffold_1751:6152-6205	Cluster_2712	54	19	1.167	8	0.158	-	AAACUGGAAUCCGACUCUG	3	0.526	19	N11	-1	0	0	3	5	5	5	1	EP_AGO2_1
NEMVEscaffold_1751:20397-20549	Cluster_2715	153	79	4.851	3	0.013	-	UAAAUAGGAAAUUUGGACUAA	23	0.228	21	N11	-1	0	9	1	10	27	31	1	EP_AGO2_1
NEMVEscaffold_1476:7752-7773	Cluster_2719	22	13	0.798	0	1	+	UAAUAGAACUAUUUCCGGCC	9	0.231	20	N15	-1	0	0	0	0	9	3	1	EP_AGO2_1
NEMVEscaffold_1476:18033-18059	Cluster_2720	27	9	0.553	0	1	+	AAAUCUCUUGAACAUGACACU	2	0.778	18	N11	-1	0	1	3	2	1	2	0	EP_AGO2_1
NEMVEscaffold_1710:9165-9425	Cluster_2725	261	32	1.965	11	0.625	.	UGAACUUUAGAAGCACACUAA	9	0.344	21	N6	0.1	0	0	1	1	9	15	6	EP_AGO2_1
NEMVEscaffold_1711:62-263	Cluster_2738	202	27	1.658	1	0.222	.	UUAAGGACGAAAAUUUGGCAG	7	0.63	21	N6	0.2	1	3	1	4	7	11	0	EP_AGO2_1
NEMVEscaffold_1706:12702-12791	Cluster_2744	90	36	2.21	35	0.583	.	AAAAAAAAGACAGACUCGACC	7	0.556	20	N6	-1	1	2	3	3	16	9	2	EP_AGO2_1
NEMVEscaffold_564:15862-15918	Cluster_2747	57	11	0.675	10	0.909	+	ACAGAUGACUCCGUGGCG	7	0.455	18	N13	-1	2	0	7	1	0	1	0	EP_AGO2_1
NEMVEscaffold_564:16896-16924	Cluster_2748	29	12	0.737	0	0.75	.	UCACGGUCAGUUUCUGUUUU	3	0.583	19	N6	-1	1	0	2	3	3	3	0	EP_AGO2_1
NEMVEscaffold_564:18540-18563	Cluster_2749	24	13	0.798	0	1	+	UCACGGUCAGUUUCUGUUU	3	0.538	19	N12	-1	2	0	3	4	3	1	0	EP_AGO2_1
NEMVEscaffold_564:20857-20895	Cluster_2750	39	41	2.517	30	0.78	.	UCGCGGUCAGUUUCUGUUUC	24	0.293	20	N6	-1	4	2	0	1	27	3	4	EP_AGO2_1
NEMVEscaffold_1665:9154-9302	Cluster_2751	149	65	3.991	51	0.215	.	UGCUGUACAACACUCUUGCU	47	0.215	20	N6	-1	0	0	0	5	55	3	2	EP_AGO2_1
NEMVEscaffold_1665:16790-16939	Cluster_2752	150	341	20.938	3	0.088	-	UGCUGUACAACACUCUUGU	218	0.088	19	N11	-1	3	7	6	220	81	24	0	EP_AGO2_1
NEMVEscaffold_1616:13657-13705	Cluster_2788	49	54	3.316	26	0.093	-	AAACUGUGCGUGGCGUAACCG	17	0.259	19	N11	-1	0	0	6	22	8	18	0	EP_AGO2_1
NEMVEscaffold_1420:5902-5947	Cluster_2812	46	44	2.702	2	0.705	.	GAAUAUGCUGUACAACACUCC	16	0.432	21	N6	-1	3	0	5	10	6	18	2	EP_AGO2_1
NEMVEscaffold_1640:6397-6497	Cluster_2839	101	21	1.289	3	0.476	.	UAAUUGGGCGAUUGAUUG	3	0.667	20	N6	-1	1	0	5	2	8	4	1	EP_AGO2_1
NEMVEscaffold_1577:12583-12648	Cluster_2844	66	9	0.553	3	0	-	UUCUUGGAUGAAAGCGAUGGC	1	1	21	N3	-1	0	0	0	2	1	5	1	EP_AGO2_1
NEMVEscaffold_1577:13177-13285	Cluster_2845	109	18	1.105	1	0.111	-	UCUGAUUGGCUCAAACGGCGC	4	0.556	18	N11	-1	0	1	6	2	3	6	0	EP_AGO2_1
NEMVEscaffold_1577:14540-14823	Cluster_2846	284	18	1.105	6	0.667	.	UAAAUCGACUUAUAACAGC	2	0.778	19	N6	-1	1	0	2	6	6	3	0	EP_AGO2_1
NEMVEscaffold_1577:19644-19738	Cluster_2848	95	24	1.474	6	0.375	.	ACUCUGUAUGGCAUAAAUAU	3	0.708	20	N6	-1	0	1	1	1	17	3	1	EP_AGO2_1
NEMVEscaffold_1521:10080-10102	Cluster_2854	23	15	0.921	3	0	-	AAUCUCUUAACCAUGACACA	8	0.4	20	N11	-1	0	0	1	2	10	1	1	EP_AGO2_1
NEMVEscaffold_1521:11822-11869	Cluster_2855	48	9	0.553	6	0.111	-	AUCUCUUAACCAUGACAUUU	4	0.667	20	N11	-1	0	0	0	1	7	0	1	EP_AGO2_1
NEMVEscaffold_1521:12409-12531	Cluster_2856	123	31	1.903	2	0.323	.	UGUACAACACUCUUGCAGG	7	0.484	19	N6	-1	2	0	2	10	7	6	4	EP_AGO2_1
NEMVEscaffold_1622:12518-12669	Cluster_2877	152	12	0.737	9	0.667	.	UGAGAUAUUGAGGUAUAGGAU	2	0.833	19	N6	-1	2	0	1	4	2	3	0	EP_AGO2_1
NEMVEscaffold_1613:1063-1186	Cluster_2881	124	11	0.675	4	1	+	UUCCGUAUGUGAUUGCUUC	2	0.727	20	N13	-1	1	0	2	2	3	1	2	EP_AGO2_1
NEMVEscaffold_1430:11207-11228	Cluster_2886	22	20	1.228	0	1	+	UCUCUUAACCAUGACACUCCCU	17	0.1	22	N11	-1	0	0	0	0	0	3	17	EP_AGO2_1
NEMVEscaffold_1430:17994-18032	Cluster_2888	39	10	0.614	0	0.9	+	UUAGUUCUUGUGUGCAUAAU	7	0.3	20	N11	-1	0	0	0	2	7	1	0	EP_AGO2_1
NEMVEscaffold_1430:18202-18239	Cluster_2889	38	13	0.798	1	0.923	+	AAAGACUAACGUGGCAUUCU	4	0.692	20	N11	-1	0	2	1	2	5	3	0	EP_AGO2_1
NEMVEscaffold_1430:22788-22849	Cluster_2890	62	33	2.026	8	0.212	.	UGACUACUAACGCAGCGACU	6	0.576	20	N6	-1	0	1	2	7	12	11	0	EP_AGO2_1
NEMVEscaffold_1496:224-468	Cluster_2946	245	96	5.895	1	0.927	+	UAACUCAUGCUGUGGCUUG	12	0.469	19	N13	-1	3	0	7	42	37	4	3	EP_AGO2_1
NEMVEscaffold_1408:2679-2764	Cluster_2948	86	664	40.77	539	0.063	-	AGGACUAACGUGGCAUUGCU	304	0.063	20	N12	-1	65	1	83	105	344	56	10	EP_AGO2_1
NEMVEscaffold_1408:4316-4402	Cluster_2949	87	14	0.86	1	0.857	+	AGCAAUGCCACGUUAGUCUUUCUUUG	1	1	19	N3	-1	0	2	2	5	3	2	0	EP_AGO2_1
NEMVEscaffold_1471:16775-16798	Cluster_2954	24	13	0.798	0	1	+	UCUCUUAACCGUGACACUCCU	5	0.385	21	N12	-1	0	1	0	3	4	5	0	EP_AGO2_1
NEMVEscaffold_1524:9715-9835	Cluster_2983	121	12	0.737	11	0	-	UGUACUGCGAAACUCCCGCU	10	0.25	20	N11	-1	0	2	0	0	10	0	0	EP_AGO2_1
NEMVEscaffold_573:15467-15497	Cluster_2989	31	10	0.614	0	1	+	AUUCGCUCGGAAAUAUCGU	2	0.6	21	N11	-1	0	1	2	2	2	3	0	EP_AGO2_1
NEMVEscaffold_1505:15484-15683	Cluster_2992	200	12	0.737	10	0.083	-	AAGACGUAUGAGGAGCUUUG	6	0.5	20	N11	-1	0	0	0	2	9	1	0	EP_AGO2_1
NEMVEscaffold_1509:10377-10477	Cluster_3008	101	14	0.86	1	0.929	+	UUGAGCCUCUGGUACCCA	3	0.571	19	N15	-1	2	0	3	4	3	1	1	EP_AGO2_1
NEMVEscaffold_674:1631-1661	Cluster_3029	31	32	1.965	0	0.969	+	AACUGUGCUAUAGAAGGAUU	6	0.531	20	N11	-1	0	2	4	8	13	5	0	EP_AGO2_1
NEMVEscaffold_674:8104-8312	Cluster_3030	209	568	34.876	506	0.289	.	UCGAAUACGGAUCAAUGGAUG	47	0.162	19	N6	-1	26	16	56	158	127	114	71	EP_AGO2_1
NEMVEscaffold_1448:768-831	Cluster_3034	64	21	1.289	2	0.667	.	UCUUUUAACCAUGACACUCC	3	0.762	20	N6	-1	1	2	1	3	8	4	2	EP_AGO2_1
NEMVEscaffold_1437:14307-14326	Cluster_3045	20	20	1.228	0	1	+	AGUGUUGACUGGCCCUCCCU	20	0.05	20	N11	-1	0	0	0	0	20	0	0	EP_AGO2_1
NEMVEscaffold_976:7237-7371	Cluster_3047	135	12	0.737	1	0.583	.	UUGCGUGCACUUGACUACU	2	0.833	20	N6	-1	0	1	0	3	4	4	0	EP_AGO2_1
NEMVEscaffold_976:10858-10974	Cluster_3048	117	16	0.982	3	0.688	.	UCUAUGUUAGAAUCUACUUAAC	8	0.5	22	N6	-1	0	2	0	1	4	1	8	EP_AGO2_1
NEMVEscaffold_976:11064-11146	Cluster_3049	83	14	0.86	9	0.714	.	UGCCCGCAACGAAAGACUAU	6	0.643	20	N6	-1	1	0	1	3	7	2	0	EP_AGO2_1
NEMVEscaffold_1395:19314-19362	Cluster_3055	49	11	0.675	1	0.182	-	UAUUCGGGAGUAUAGCGUAG	5	0.545	20	N14	-1	0	0	3	0	7	1	0	EP_AGO2_1
NEMVEscaffold_1391:14038-14062	Cluster_3104	25	22	1.351	0	0.727	.	UGAGCCAUAGCGACACUCU	7	0.318	19	N6	-1	0	0	3	12	6	1	0	EP_AGO2_1
NEMVEscaffold_514:17114-17143	Cluster_3105	30	25	1.535	0	0.96	+	AUGUUGGUCUCGUUAGCGCA	5	0.44	19	N12	-1	0	2	6	8	8	0	1	EP_AGO2_1
NEMVEscaffold_1450:11774-11798	Cluster_3106	25	12	0.737	1	1	+	AGCCUCUAGACUUCUCUCG	4	0.5	19	N15	-1	0	0	1	6	5	0	0	EP_AGO2_1
NEMVEscaffold_1036:9734-9772	Cluster_3135	39	9	0.553	6	1	+	UCCUAGUUAUUGACCUCU	4	0.556	18	N11	-1	0	1	4	2	1	1	0	EP_AGO2_1
NEMVEscaffold_1400:30477-30633	Cluster_3139	157	11	0.675	3	0.364	.	UUUUGUCUUCUAAAUUCCAC	2	0.818	20	N6	-1	0	2	1	1	5	0	2	EP_AGO2_1
NEMVEscaffold_1405:5177-5219	Cluster_3153	43	19	1.167	0	0.105	-	AUUCUACGAGCUAUUGGGCAG	3	0.842	20	N11	-1	3	0	2	3	5	5	1	EP_AGO2_1
NEMVEscaffold_1407:14126-14211	Cluster_3185	86	146	8.965	3	0.842	+	CGGGCACUUGACUACUAACGCU	98	0.205	22	N11	-1	4	3	11	12	7	10	99	EP_AGO2_1
NEMVEscaffold_1384:17509-17610	Cluster_3192	102	16	0.982	6	0.438	.	CACUGAAUAGAGAGACGCUU	8	0.312	20	N6	-1	0	1	0	1	13	0	1	EP_AGO2_1
NEMVEscaffold_818:32221-32303	Cluster_3213	83	25	1.535	1	0.64	.	UUAUGCACACAAGAACUAAU	9	0.52	20	N6	-1	0	0	0	4	15	3	3	EP_AGO2_1
NEMVEscaffold_1083:30996-31110	Cluster_3217	115	9	0.553	0	0.333	.	UAUCCAGGCUGCUCCUACA	2	0.889	21	N6	0	0	0	0	3	2	4	0	EP_AGO2_1
NEMVEscaffold_1285:34699-34720	Cluster_3227	22	15	0.921	0	0	-	UCUCUUAACCAUGACACUCCCU	12	0.2	22	N11	-1	0	0	0	0	1	2	12	EP_AGO2_1
NEMVEscaffold_1390:23131-23387	Cluster_3228	257	43	2.64	4	0.744	.	UUAACCUACGUCGGGCGUG	3	0.814	20	N6	-1	2	0	2	11	20	5	3	EP_AGO2_1
NEMVEscaffold_1320:55-77	Cluster_3235	23	93	5.71	56	0.011	-	UUAAGUAGAUUCUAACAC	29	0.108	18	N13	-1	5	9	29	21	12	1	16	EP_AGO2_1
NEMVEscaffold_1320:1726-1798	Cluster_3236	73	30	1.842	4	0.8	+	UAUGUACAGGAUCCUGAAA	10	0.367	19	N12	-1	0	5	0	12	3	8	2	EP_AGO2_1
NEMVEscaffold_1209:1260-1345	Cluster_3247	86	9	0.553	2	0.667	.	UAAGAUAAGGACGUUAAGA	3	0.667	19	N6	-1	1	0	0	3	3	2	0	EP_AGO2_1
NEMVEscaffold_923:26330-26445	Cluster_3266	116	47	2.886	1	1	+	UCGGAAAUAUCGGUGCUUU	36	0.128	19	N11	-1	0	1	0	36	8	2	0	EP_AGO2_1
NEMVEscaffold_1159:711-892	Cluster_3271	182	12	0.737	2	0	-	UGCCCUGGUGUGCUGUGAG	2	0.917	19	N12	-1	0	1	2	4	2	3	0	EP_AGO2_1
NEMVEscaffold_1316:13370-13393	Cluster_3277	24	19	1.167	0	0.316	.	AAAACGUCGUAUUAUCCAUGA	8	0.368	21	N6	-1	0	0	0	3	4	10	2	EP_AGO2_1
NEMVEscaffold_625:13857-13915	Cluster_3298	59	10	0.614	1	0.9	+	ACACCUCUAUGACGUAGCACU	4	0.7	21	N11	-1	0	0	1	0	3	5	1	EP_AGO2_1
NEMVEscaffold_1130:8658-8692	Cluster_3299	35	13	0.798	0	1	+	UAUCCGGUAUUUGACGAAAU	6	0.308	20	N11	-1	0	1	2	4	6	0	0	EP_AGO2_1
NEMVEscaffold_1076:25274-25325	Cluster_3303	52	35	2.149	25	0.257	.	AACUCCACCGAACUCAGCAU	4	0.514	20	N6	-1	0	4	4	5	12	6	4	EP_AGO2_1
NEMVEscaffold_1097:400-422	Cluster_3309	23	28	1.719	0	0	-	CAGACUAACGUGGCAUUGCUG	10	0.179	21	N12	-1	0	1	0	1	7	10	9	EP_AGO2_1
NEMVEscaffold_1097:588-649	Cluster_3310	62	22	1.351	7	0	-	UUAGUUCUUGUGUGCAUAAAAA	8	0.318	21	N11	-1	0	2	1	1	1	9	8	EP_AGO2_1
NEMVEscaffold_589:2235-2365	Cluster_3315	131	32	1.965	1	0.094	-	UCUCAAUUCUGACACUAUUU	8	0.531	20	N11	-1	1	1	4	6	15	5	0	EP_AGO2_1
NEMVEscaffold_589:4376-4497	Cluster_3316	122	83	5.096	5	0.301	.	UCCCACAUCUGACACUAU	12	0.422	20	N6	-1	4	2	22	13	32	2	8	EP_AGO2_1
NEMVEscaffold_589:10752-10779	Cluster_3318	28	239	14.675	0	0.008	-	UCCCACUUCUGACACUAUC	54	0.109	20	N11	-1	19	0	35	65	88	24	8	EP_AGO2_1
NEMVEscaffold_589:10957-10984	Cluster_3319	28	144	8.842	4	0	-	UCUCAAUUCUGACACUAUUU	46	0.132	20	N13	-1	2	1	12	21	79	21	8	EP_AGO2_1
NEMVEscaffold_589:11773-11801	Cluster_3320	29	281	17.254	0	0.032	-	UUCCACUUCUGACACUAU	48	0.139	18	N13	-1	6	25	90	42	75	30	13	EP_AGO2_1
NEMVEscaffold_589:11977-12003	Cluster_3321	27	15	0.921	0	0	-	AAUCCCACUUCUGACACUAA	4	0.6	20	N13	-1	0	1	3	2	8	1	0	EP_AGO2_1
NEMVEscaffold_589:12790-12813	Cluster_3322	24	216	13.263	0	0.019	-	UCCCACUUCUGACACUAUC	63	0.106	20	N13	-1	14	0	24	71	72	31	4	EP_AGO2_1
NEMVEscaffold_589:15750-15868	Cluster_3323	119	19	1.167	1	0.368	.	CACAUCUGACACUAUUUU	2	0.789	18	N6	-1	0	0	6	3	6	4	0	EP_AGO2_1
NEMVEscaffold_589:20014-20141	Cluster_3324	128	189	11.605	4	0.053	-	UUCCACUUCUGACACUAU	26	0.169	20	N13	-1	4	13	48	36	59	25	4	EP_AGO2_1
NEMVEscaffold_589:21741-21767	Cluster_3326	27	979	60.112	973	0.027	-	AUCCCACUUCUGACACUUUU	508	0.041	20	N13	-1	7	6	61	262	592	39	12	EP_AGO2_1
NEMVEscaffold_589:29672-29697	Cluster_3327	26	14	0.86	0	0.214	.	AGUCCCACUUCUGACACUAU	7	0.5	20	N6	-1	0	1	0	1	9	0	3	EP_AGO2_1
NEMVEscaffold_589:30080-30101	Cluster_3328	22	14	0.86	0	0.071	-	AGUCCCACUUCUGACACUAU	8	0.286	20	N13	-1	0	0	0	3	10	0	1	EP_AGO2_1
NEMVEscaffold_589:31302-31329	Cluster_3329	28	442	27.139	0	0.038	-	UUCCACUUCUGACACUAU	69	0.104	18	N12	-1	14	37	148	72	105	39	27	EP_AGO2_1
NEMVEscaffold_589:33533-33564	Cluster_3330	32	9	0.553	9	0	-	UGGAAUCCGACUUCUGACAG	2	0.778	20	N11	-1	0	1	0	1	4	3	0	EP_AGO2_1
NEMVEscaffold_589:35563-35590	Cluster_3331	28	34	2.088	2	0.029	-	UACCAAUUCUGACACUAU	6	0.471	20	N13	-1	2	0	9	6	11	3	3	EP_AGO2_1
NEMVEscaffold_589:35969-36096	Cluster_3332	128	48	2.947	1	0.042	-	UUCCACUUCUGACACUAUU	7	0.479	20	N11	-1	3	5	5	10	16	5	4	EP_AGO2_1
NEMVEscaffold_806:33320-33340	Cluster_3333	21	9	0.553	9	1	+	UAAGUGGUAUGGCCGUAGACC	6	0.222	21	N11	-1	0	0	0	0	3	6	0	EP_AGO2_1
NEMVEscaffold_1141:21750-22074	Cluster_3338	325	97	5.956	7	0.732	.	UGAACGUAACGCUUUAACAC	20	0.412	20	N5	-1	0	9	5	14	51	16	2	EP_AGO2_1
NEMVEscaffold_693:32478-32527	Cluster_3343	50	12	0.737	6	0.083	-	GUUACGGGCUUCGCUUCA	3	0.5	20	N14	-1	0	0	3	2	6	1	0	EP_AGO2_1
NEMVEscaffold_1011:2234-2257	Cluster_3345	24	10	0.614	0	1	+	UCAAUAGAAAAUUUGGACUAA	5	0.4	21	N11	-1	0	1	0	0	3	5	1	EP_AGO2_1
NEMVEscaffold_1042:14964-15055	Cluster_3370	92	72	4.421	5	0.069	-	UUGGAUACCGCUGACUGGG	17	0.25	19	N11	-1	4	5	14	23	19	7	0	EP_AGO2_1
NEMVEscaffold_987:38835-38856	Cluster_3373	22	14	0.86	0	0.929	+	UAGUUAGUUCUUGUGUGCAC	12	0.214	20	N12	-1	0	0	0	1	12	1	0	EP_AGO2_1
NEMVEscaffold_1063:184-498	Cluster_3394	315	77	4.728	8	0.364	.	UAUUAUUCUCCAGGACAAUG	6	0.519	20	N5	-1	2	2	14	19	33	6	1	EP_AGO2_1
NEMVEscaffold_620:36038-36061	Cluster_3408	24	17	1.044	0	0.941	+	AGCGUACUGCCUCUGUAGA	7	0.529	19	N12	-1	0	1	0	8	2	4	2	EP_AGO2_1
NEMVEscaffold_620:36522-36544	Cluster_3409	23	32	1.965	0	1	+	CGUACUGCCUCUGUAGAUCAG	8	0.25	21	N13	-1	1	4	0	5	3	16	3	EP_AGO2_1
NEMVEscaffold_620:37072-37097	Cluster_3410	26	16	0.982	15	1	+	UCUCCAGAGGCUGCGCACUUA	6	0.375	21	N11	-1	0	0	0	2	6	8	0	EP_AGO2_1
NEMVEscaffold_620:39589-39678	Cluster_3411	90	14	0.86	0	0.857	+	AGCGUACUGCCUCUGAAGCU	7	0.5	20	N12	-1	1	0	2	2	7	2	0	EP_AGO2_1
NEMVEscaffold_1049:3802-3952	Cluster_3413	151	16	0.982	6	0	-	UUGCGCGCACUUGACUACU	2	0.75	19	N11	-1	2	1	2	5	2	3	1	EP_AGO2_1
NEMVEscaffold_1025:22028-22168	Cluster_3415	141	28	1.719	4	0.571	.	UAAUACCUGUAAAUAAUGC	6	0.643	19	N6	-1	0	0	4	12	7	5	0	EP_AGO2_1
NEMVEscaffold_828:15462-15492	Cluster_3423	31	36	2.21	36	0.472	.	UAUUCUCUCGGAAAUAUCGG	10	0.222	20	N6	-1	0	0	7	10	19	0	0	EP_AGO2_1
NEMVEscaffold_862:729-756	Cluster_3424	28	11	0.675	0	0	-	UCGGCAACCAUGGACAGCUGUA	9	0.273	22	N11	-1	0	2	0	0	0	0	9	EP_AGO2_1
NEMVEscaffold_1015:407-532	Cluster_3434	126	40	2.456	37	0	-	UCUCAUCUAGACACUGCU	21	0.2	18	N15	-1	1	2	21	15	0	1	0	EP_AGO2_1
NEMVEscaffold_1001:561-591	Cluster_3440	31	13	0.798	0	0	-	UGUGACUAUGGCUGACUAUUCU	3	0.538	20	N13	-1	2	0	0	0	5	3	3	EP_AGO2_1
NEMVEscaffold_892:41337-41379	Cluster_3450	43	9	0.553	8	0	-	UAGCACUAACAUGGAUUCGAA	3	0.556	20	N11	-1	0	0	1	1	4	3	0	EP_AGO2_1
NEMVEscaffold_947:41355-41520	Cluster_3463	166	9	0.553	2	0.667	.	UUCCAACUGCUAAAUCUCU	2	0.889	19	N6	-1	0	0	0	6	3	0	0	EP_AGO2_1
NEMVEscaffold_950:34009-34192	Cluster_3487	184	12	0.737	1	0.75	.	UAGCCACCGGCGAGACUCU	6	0.5	19	N6	-1	0	1	0	7	3	0	1	EP_AGO2_1
NEMVEscaffold_956:28361-28386	Cluster_3504	26	98	6.017	98	0.01	-	GAGAGACCGAUAGCGAAC	32	0.133	18	N11	-1	3	0	32	19	17	3	24	EP_AGO2_1
NEMVEscaffold_837:11700-11745	Cluster_3505	46	9	0.553	0	0.556	.	UAAAAGACUUGUGCUGCCA	2	0.778	21	N6	-1	0	0	0	4	0	5	0	EP_AGO2_1
NEMVEscaffold_899:1274-1294	Cluster_3507	21	10	0.614	4	1	+	UAAUGUGGAAGGAAAAAACG	5	0.3	20	N15	-1	0	0	0	1	5	4	0	EP_AGO2_1
NEMVEscaffold_900:9149-9280	Cluster_3508	132	11	0.675	6	0.727	.	UUGAAUACGGCUUAUGGAUU	6	0.455	20	N6	-1	0	1	0	0	9	1	0	EP_AGO2_1
NEMVEscaffold_885:4516-4564	Cluster_3524	49	11	0.675	1	0.727	.	UCGGAAAUAUCGGUGCUUGU	3	0.545	20	N6	-1	0	0	1	0	5	2	3	EP_AGO2_1
NEMVEscaffold_885:10472-10570	Cluster_3525	99	17	1.044	2	0.294	.	UAUUAGCUCGGAAAUAUCGG	4	0.529	20	N6	-1	3	0	4	2	8	0	0	EP_AGO2_1
NEMVEscaffold_936:6210-6425	Cluster_3550	216	12	0.737	3	0.583	.	AUCUCGGUUCCGCUCGUGCA	2	0.917	20	N6	-1	1	0	0	1	8	2	0	EP_AGO2_1
NEMVEscaffold_936:6908-6999	Cluster_3551	92	9	0.553	2	0.778	.	UUUCGAUUCUAGUUUCUCAU	3	0.667	20	N6	-1	0	0	0	1	5	1	2	EP_AGO2_1
NEMVEscaffold_916:43508-43700	Cluster_3553	193	9	0.553	1	0.222	.	AUGGUAGACACGUGUAGCA	2	0.889	20	N6	-1	0	0	2	2	5	0	0	EP_AGO2_1
NEMVEscaffold_933:38776-38907	Cluster_3554	132	71	4.359	6	0.028	-	UGAGCUAUCGCGCCACUCUUU	29	0.183	21	N11	-1	0	3	1	6	26	31	4	EP_AGO2_1
NEMVEscaffold_537:40515-40595	Cluster_3608	81	16	0.982	8	0.312	.	CAACGAAAGACUAACGUGGAU	4	0.562	20	N6	-1	3	0	0	3	5	5	0	EP_AGO2_1
NEMVEscaffold_537:42350-42468	Cluster_3610	119	19	1.167	4	0.684	.	UCGAUAGAUUGAUGUACCUUU	4	0.684	21	N6	0.1	0	0	0	1	8	10	0	EP_AGO2_1
NEMVEscaffold_537:42717-42738	Cluster_3611	22	10	0.614	1	1	+	UUGCGGGCACUUGACUACUU	9	0.2	20	N11	-1	0	0	0	0	9	0	1	EP_AGO2_1
NEMVEscaffold_910:30956-31043	Cluster_3616	88	61	3.745	1	0.934	+	UAACGUGGCAUUGCUGAAUUU	18	0.295	21	N12	-1	0	9	4	4	13	21	10	EP_AGO2_1
NEMVEscaffold_838:5029-5108	Cluster_3623	80	22	1.351	15	0.909	+	AUCUGACCUGGAUUCGAGCCA	10	0.273	21	N11	-1	0	1	2	0	5	14	0	EP_AGO2_1
NEMVEscaffold_902:3630-3770	Cluster_3625	141	30	1.842	1	0	-	UCCAUAGCUGUCAACCUAAC	21	0.133	20	N13	-1	0	2	0	0	21	7	0	EP_AGO2_1
NEMVEscaffold_801:865-925	Cluster_3663	61	11	0.675	10	0.091	-	GAGAGUGGCGCUGUGGCUCU	10	0.182	20	N15	-1	0	0	0	0	11	0	0	EP_AGO2_1
NEMVEscaffold_841:39819-39845	Cluster_3694	27	9	0.553	1	0.778	.	ACCAACUACGCUAAACUCCU	3	0.667	20	N6	-1	0	0	1	0	6	2	0	EP_AGO2_1
NEMVEscaffold_853:38216-38239	Cluster_3696	24	16	0.982	12	0	-	UCUUAUCGUUUUUUUUACUUA	12	0.25	21	N15	-1	0	0	0	0	2	13	1	EP_AGO2_1
NEMVEscaffold_647:33268-33375	Cluster_3722	108	32	1.965	1	0.062	-	UUUGCAAUAGCUCUAGAGU	19	0.188	19	N11	-1	4	1	0	19	6	2	0	EP_AGO2_1
NEMVEscaffold_874:32160-32286	Cluster_3752	127	10	0.614	6	0.8	+	UUUUUUGGAUGUUUCACUA	2	0.8	20	N14	-1	0	1	1	3	4	0	1	EP_AGO2_1
NEMVEscaffold_605:10328-10464	Cluster_3755	137	22	1.351	14	0.818	+	UCCGGCUCGAAGAAUUUUUAC	7	0.455	21	N11	-1	0	4	0	0	7	10	1	EP_AGO2_1
NEMVEscaffold_605:35812-35833	Cluster_3756	22	14	0.86	0	1	+	UCCGGCUCGAAGGAUUUUUA	11	0.286	20	N12	-1	1	0	0	0	11	1	1	EP_AGO2_1
NEMVEscaffold_605:36238-36259	Cluster_3757	22	11	0.675	0	1	+	UCCGGCUCGAAGGAUUUUUA	8	0.273	20	N12	-1	0	0	0	1	8	0	2	EP_AGO2_1
NEMVEscaffold_859:9419-9518	Cluster_3760	100	10	0.614	4	0	-	UCCGGCUCGAAGGAUUUUUUUU	6	0.4	22	N11	-1	0	0	0	2	1	0	7	EP_AGO2_1
NEMVEscaffold_845:110-232	Cluster_3762	123	242	14.859	31	0.26	.	GAGAGUGACGCUAUGGCUCA	63	0.091	20	N6	-1	3	0	33	57	97	50	2	EP_AGO2_1
NEMVEscaffold_836:25377-25620	Cluster_3785	244	49	3.009	2	0.633	.	UGUGUCUAUGGGAAGUUUCU	11	0.592	20	N6	-1	2	4	6	6	24	5	2	EP_AGO2_1
NEMVEscaffold_714:34285-34401	Cluster_3788	117	89	5.465	1	0.674	.	AGCUAUCGCGCCACUCUCC	27	0.124	21	N6	0.6	0	0	1	28	9	48	3	EP_AGO2_1
NEMVEscaffold_827:11201-11258	Cluster_3793	58	13	0.798	4	0.769	.	UUAGUCUUUCGUUGCGGGU	3	0.692	19	N6	-1	2	0	2	4	1	1	3	EP_AGO2_1
NEMVEscaffold_827:11591-11611	Cluster_3794	21	11	0.675	0	0	-	AUUGCUGAAGGGAAUUGUAAC	7	0.182	21	N11	-1	0	0	0	0	4	7	0	EP_AGO2_1
NEMVEscaffold_754:7017-7196	Cluster_3813	180	11	0.675	1	0.182	-	AGCUAUCGCGCCACUCUUG	3	0.727	19	N11	-1	0	1	0	4	4	1	1	EP_AGO2_1
NEMVEscaffold_754:46124-46340	Cluster_3815	217	65	3.991	9	0.154	-	AGUGCUAGGACAUAAGGGU	9	0.462	20	N11	-1	7	1	14	17	19	6	1	EP_AGO2_1
NEMVEscaffold_754:47086-47176	Cluster_3816	91	45	2.763	1	0	-	AGCUAUCGCGCCACUCUCUUU	27	0.2	21	N11	-1	0	1	0	9	5	27	3	EP_AGO2_1
NEMVEscaffold_716:31202-31290	Cluster_3831	89	26	1.596	1	0.923	+	UUGCGGGCACUUGACUACG	19	0.269	19	N11	-1	1	1	0	19	1	3	1	EP_AGO2_1
NEMVEscaffold_716:45695-45716	Cluster_3834	22	11	0.675	0	1	+	CGGGCACUUGACUACUAACGCC	11	0.091	22	N11	-1	0	0	0	0	0	0	11	EP_AGO2_1
NEMVEscaffold_492:37556-37575	Cluster_3841	20	16	0.982	0	1	+	AUGUUGGCCUCGUUAGCGU	15	0.125	19	N12	-1	0	0	0	15	1	0	0	EP_AGO2_1
NEMVEscaffold_695:27945-28027	Cluster_3842	83	13	0.798	0	0	-	UGAGCUAUCGCGCCACUCUCG	4	0.538	21	N14	-1	1	0	2	1	1	6	2	EP_AGO2_1
NEMVEscaffold_671:5822-5896	Cluster_3844	75	13	0.798	1	0.538	.	UGCGAUGACGAACAGACGAUUG	3	0.769	21	N6	0.4	0	1	1	2	2	4	3	EP_AGO2_1
NEMVEscaffold_761:5638-5806	Cluster_3851	169	53	3.254	2	0.472	.	UGUCAGUUAACUCAAUGUAA	5	0.642	20	N6	-1	5	0	6	13	22	5	2	EP_AGO2_1
NEMVEscaffold_761:48840-49016	Cluster_3858	177	27	1.658	6	0.444	.	AUCCCAGGCCUGUAAUACA	3	0.704	20	N6	-1	1	3	2	3	11	4	3	EP_AGO2_1
NEMVEscaffold_792:8780-8817	Cluster_3860	38	28	1.719	0	0.857	+	CGGUCGCAGCUCUAGAUCCCU	14	0.357	21	N12	-1	5	0	1	3	2	14	3	EP_AGO2_1
NEMVEscaffold_783:19408-19467	Cluster_3883	60	90	5.526	5	0.933	+	UUUGCUAGUCUGAAACUCCG	20	0.333	20	N11	-1	3	2	10	17	46	8	4	EP_AGO2_1
NEMVEscaffold_770:47795-47874	Cluster_3916	80	12	0.737	2	0.667	.	UGGCGCGGUAGCUCAGUGGU	2	0.667	19	N6	-1	0	1	3	4	2	2	0	EP_AGO2_1
NEMVEscaffold_770:51358-51399	Cluster_3917	42	10	0.614	0	0.9	+	UGACUAUGGUUCAUCUAACU	3	0.7	19	N11	-1	0	1	1	3	3	1	1	EP_AGO2_1
NEMVEscaffold_715:3461-3492	Cluster_3931	32	25	1.535	0	0.04	-	AAAAGUAGAAAUGAUGUUCU	17	0.24	20	N12	-1	0	0	1	5	17	1	1	EP_AGO2_1
NEMVEscaffold_721:2826-2889	Cluster_3968	64	32	1.965	2	0.344	.	UAGGAUCCUGGUUAUUGUC	6	0.594	19	N6	-1	4	0	7	9	9	3	0	EP_AGO2_1
NEMVEscaffold_752:17322-17830	Cluster_3989	509	27	1.658	13	0.222	.	AUAGGAUUAACAAGAAUGCU	3	0.815	20	N5	-1	0	4	6	2	12	3	0	EP_AGO2_1
NEMVEscaffold_741:1937-1957	Cluster_4095	21	33	2.026	1	1	+	AUCCCACUUCUGACACCA	12	0.212	18	N11	-1	3	0	16	8	5	1	0	EP_AGO2_1
NEMVEscaffold_726:17352-17455	Cluster_4103	104	22	1.351	22	0.045	-	UUUAACAAGAAAACCUGCGC	5	0.545	20	N11	-1	0	2	2	4	11	1	2	EP_AGO2_1
NEMVEscaffold_688:30708-30852	Cluster_4106	145	15	0.921	1	0	-	UGUGCUGUGAGUGACACUUG	3	0.733	20	N13	-1	0	0	0	2	9	4	0	EP_AGO2_1
NEMVEscaffold_728:462-574	Cluster_4154	113	24	1.474	24	0.667	.	CUAUACACCGCUCUGCUUUCG	3	0.625	20	N6	-1	0	2	1	6	9	6	0	EP_AGO2_1
NEMVEscaffold_725:792-1016	Cluster_4190	225	9	0.553	0	0.111	-	UUGAAUCCUGCUGUAACUUCA	2	0.889	21	N11	-1	1	0	2	0	2	4	0	EP_AGO2_1
NEMVEscaffold_707:6773-6989	Cluster_4192	217	175	10.745	9	0.051	-	UGAUAGACUGUGCUAGCGU	73	0.251	19	N13	-1	6	15	15	81	36	14	8	EP_AGO2_1
NEMVEscaffold_707:10856-10925	Cluster_4200	70	111	6.816	7	0.027	-	CCGACUGGUGCCAAUGUGUU	30	0.135	20	N12	-1	1	1	23	14	46	25	1	EP_AGO2_1
NEMVEscaffold_711:14012-14196	Cluster_4238	185	48	2.947	1	0.188	-	AACUGGAAAUCGACUCUGCU	23	0.271	20	N15	-1	0	5	0	0	25	11	7	EP_AGO2_1
NEMVEscaffold_686:39002-39167	Cluster_4255	166	13	0.798	3	0.077	-	UGUCCAUGAGCUUGUGUAUU	2	0.846	20	N14	-1	1	0	0	0	6	6	0	EP_AGO2_1
NEMVEscaffold_681:36579-36694	Cluster_4284	116	14	0.86	1	0.071	-	AAUACCAAUUCUGACACUAU	4	0.643	20	N12	-1	0	0	4	4	5	0	1	EP_AGO2_1
NEMVEscaffold_681:37320-37436	Cluster_4285	117	753	46.235	748	0.019	-	CCACUUCUGACACUAUUUAU	581	0.029	20	N11	-1	2	1	41	56	591	27	35	EP_AGO2_1
NEMVEscaffold_681:45546-45639	Cluster_4286	94	9	0.553	1	0.222	.	AAUCCCACUUCUGACACUAA	2	0.889	18	N6	-1	0	1	2	2	2	2	0	EP_AGO2_1
NEMVEscaffold_681:45742-45768	Cluster_4287	27	116	7.123	0	0	-	UUCUGACACUAUUUUUCUAU	35	0.138	20	N14	-1	0	3	3	4	72	22	12	EP_AGO2_1
NEMVEscaffold_681:46266-46378	Cluster_4288	113	72	4.421	57	0.069	-	UCCACUUCUGACACUAAU	34	0.181	18	N11	-1	8	0	41	10	11	0	2	EP_AGO2_1
NEMVEscaffold_708:46048-46069	Cluster_4296	22	13	0.798	13	0	-	UUAGAGGAAAAUACCCCUGGU	12	0.154	21	N15	-1	0	0	0	0	0	13	0	EP_AGO2_1
NEMVEscaffold_717:18649-18669	Cluster_4300	21	9	0.553	1	0.889	+	UAGGUAGGUAGGUAGGUAU	8	0.222	19	N11	-1	0	0	0	8	0	1	0	EP_AGO2_1
NEMVEscaffold_682:5223-5282	Cluster_4318	60	101	6.202	81	0.802	+	UAAGCGUUGCAGCCUCUGCC	21	0.287	20	N11	-1	5	13	19	19	33	9	3	EP_AGO2_1
NEMVEscaffold_1032:2237-2269	Cluster_4324	33	61	3.745	61	0.016	-	UAUCCGACGGAGUUUUAGACA	45	0.115	21	N12	-1	1	2	0	8	4	45	1	EP_AGO2_1
NEMVEscaffold_1032:59077-59339	Cluster_4335	263	17	1.044	2	0.235	.	UUUGUUAGAGAAAACAGGAAU	3	0.765	20	N6	-1	1	1	2	1	6	6	0	EP_AGO2_1
NEMVEscaffold_683:25400-25459	Cluster_4336	60	16	0.982	1	0.562	.	AAAACUGAACAGACUGUGC	2	0.812	21	N6	-1	0	0	1	3	3	5	4	EP_AGO2_1
NEMVEscaffold_683:42142-42244	Cluster_4337	103	18	1.105	3	0.833	+	UAUGUAGCUUUGUAAAUCGA	13	0.278	20	N11	-1	1	0	0	2	14	1	0	EP_AGO2_1
NEMVEscaffold_667:12867-13242	Cluster_4339	376	61	3.745	0	0.59	.	UGUCUUGUGCUUGUUAGUUAA	3	0.672	20	N5	-1	2	0	8	9	19	18	5	EP_AGO2_1
NEMVEscaffold_699:5407-5481	Cluster_4342	75	600	36.841	25	0.263	.	CCGCUGACUCGCGAAAUCCUCU	300	0.083	22	N6	-1	14	24	21	25	79	82	355	EP_AGO2_1
NEMVEscaffold_697:5955-6097	Cluster_4352	143	33	2.026	6	0.727	.	UGGAGUCCACAGUCUGAUAA	4	0.636	20	N6	-1	2	1	2	2	17	8	1	EP_AGO2_1
NEMVEscaffold_697:42362-43088	Cluster_4378	727	61	3.745	0	0.492	.	ACAGAUAAAAGAACAAUGG	6	0.689	20	N5	-1	0	1	8	19	23	8	2	EP_AGO2_1
NEMVEscaffold_510:63652-63823	Cluster_4388	172	100	6.14	8	0.09	-	UGAGCUAUCGCGCCACUCUUU	43	0.13	20	N11	-1	3	0	3	6	43	43	2	EP_AGO2_1
NEMVEscaffold_669:11508-11560	Cluster_4392	53	26	1.596	1	0.5	.	UUCGGUUCCCAAUUGACGU	7	0.538	19	N6	-1	1	1	3	10	8	2	1	EP_AGO2_1
NEMVEscaffold_669:33952-34136	Cluster_4396	185	32	1.965	2	0.375	.	AACUGAUUUUGUAACCCU	4	0.688	21	N6	0.2	1	1	6	7	7	9	1	EP_AGO2_1
NEMVEscaffold_512:161-307	Cluster_4398	147	11	0.675	6	1	+	UUAGCUAGGUGUGUGUACU	3	0.636	19	N14	-1	0	0	1	4	2	2	2	EP_AGO2_1
NEMVEscaffold_603:32676-32763	Cluster_4412	88	22	1.351	4	0	-	CUAUCGCGCCACUCUCUUAA	9	0.364	20	N14	-1	1	0	0	4	12	2	3	EP_AGO2_1
NEMVEscaffold_603:49645-49755	Cluster_4413	111	18	1.105	14	0.556	.	GAGAGUGACGCUAUGGCA	7	0.333	18	N6	-1	1	0	7	4	6	0	0	EP_AGO2_1
NEMVEscaffold_676:6475-6582	Cluster_4415	108	9	0.553	1	0.111	-	UUGAAGACGUCGUGGCGG	6	0.444	18	N15	-1	0	1	6	1	1	0	0	EP_AGO2_1
NEMVEscaffold_662:4569-4829	Cluster_4435	261	17	1.044	4	0.529	.	UUCACGUGGGUUCCGAUAUCAU	3	0.765	21	N6	0.2	0	1	1	0	4	6	5	EP_AGO2_1
NEMVEscaffold_672:36103-36123	Cluster_4438	21	10	0.614	0	1	+	CGGGCCAAGACGGGACGCUAU	10	0.1	21	N12	-1	0	0	0	0	0	10	0	EP_AGO2_1
NEMVEscaffold_613:66433-66521	Cluster_4463	89	21	1.289	1	0.048	-	UUGAUCUGGCCUGGAUUCG	5	0.429	20	N11	-1	0	1	1	5	11	3	0	EP_AGO2_1
NEMVEscaffold_599:24026-24183	Cluster_4486	158	21	1.289	18	0.762	.	UACGGGAUGGUAAUAAGGG	5	0.524	20	N6	-1	0	0	0	7	8	5	1	EP_AGO2_1
NEMVEscaffold_664:52303-52325	Cluster_4488	23	29	1.781	0	1	+	UCGUGCGAACGUAGAACGUAAG	26	0.103	22	N12	-1	0	2	0	1	0	0	26	EP_AGO2_1
NEMVEscaffold_645:43439-43476	Cluster_4489	38	9	0.553	0	0	-	UAGAAGACAAGCAUCCUGG	3	0.667	19	N14	-1	0	0	1	3	1	3	1	EP_AGO2_1
NEMVEscaffold_636:49979-50084	Cluster_4493	106	18	1.105	10	0.833	+	UAUUCGUAGUUAGUUGUUGC	8	0.278	20	N13	-1	0	0	1	0	13	4	0	EP_AGO2_1
NEMVEscaffold_661:66871-67018	Cluster_4500	148	31	1.903	3	0.71	.	AAAACUGGAAUGAUCUGCGC	6	0.645	20	N6	-1	1	0	7	3	16	4	0	EP_AGO2_1
NEMVEscaffold_627:59085-59174	Cluster_4503	90	15	0.921	1	0.333	.	GAAUAUGCUGUACAACACUU	4	0.667	20	N6	-1	0	0	2	3	8	1	1	EP_AGO2_1
NEMVEscaffold_641:22981-23003	Cluster_4511	23	11	0.675	0	0	-	AAUCUCUUAACCAUGACACC	5	0.273	20	N12	-1	0	0	0	2	5	4	0	EP_AGO2_1
NEMVEscaffold_629:1445-1514	Cluster_4515	70	10	0.614	1	0	-	UGGGGUUUUGAAUAAUCGU	1	1	19	N3	-1	1	0	1	4	4	0	0	EP_AGO2_1
NEMVEscaffold_629:3438-3533	Cluster_4516	96	34	2.088	5	0.471	.	UGACAGCGUGUACAAUUCUA	5	0.647	20	N6	-1	0	0	3	6	19	6	0	EP_AGO2_1
NEMVEscaffold_624:2887-3013	Cluster_4528	127	1350	82.892	602	0.656	.	UCGAACCCGCUCUGCAUUUG	280	0.156	20	N6	-1	36	22	98	200	691	253	50	EP_AGO2_1
NEMVEscaffold_612:70629-70677	Cluster_4593	49	37	2.272	26	0.243	.	UAUUGCAAAUCUCUUAACU	9	0.432	20	N6	-1	1	2	0	11	15	7	1	EP_AGO2_1
NEMVEscaffold_622:34722-34752	Cluster_4595	31	11	0.675	11	1	+	UCUUGUUGUGUUUAUUUUGAU	9	0.273	21	N11	-1	0	2	0	0	0	9	0	EP_AGO2_1
NEMVEscaffold_616:44649-44722	Cluster_4598	74	31	1.903	8	0.226	.	CGACUUUAGACCGCUCUACU	5	0.548	19	N6	-1	0	1	6	11	7	5	1	EP_AGO2_1
NEMVEscaffold_616:46028-46084	Cluster_4599	57	38	2.333	7	0.026	-	UAACAACGGCUCUUUUAGG	7	0.447	20	N11	-1	1	2	1	9	17	6	2	EP_AGO2_1
NEMVEscaffold_616:46428-46488	Cluster_4600	61	35	2.149	0	0.257	.	CAAACUGUAAGACAAUGUCU	6	0.6	20	N6	-1	1	2	3	11	15	3	0	EP_AGO2_1
NEMVEscaffold_616:51638-51694	Cluster_4601	57	26	1.596	0	0.038	-	CAAACUGUAAGACAAUGUCU	4	0.654	20	N11	-1	0	3	3	8	10	2	0	EP_AGO2_1
NEMVEscaffold_616:52171-52215	Cluster_4602	45	14	0.86	1	0.929	+	UCCGUGCUGCACCAAACAAC	7	0.5	20	N11	-1	1	1	0	2	9	1	0	EP_AGO2_1
NEMVEscaffold_704:26637-26691	Cluster_4603	55	78	4.789	3	0.987	+	AGCUAUCGCGCCACUCUCUUU	48	0.128	21	N15	-1	0	3	0	15	10	49	1	EP_AGO2_1
NEMVEscaffold_615:76270-76339	Cluster_4641	70	34	2.088	8	1	+	UCAUUCGGUCUCUGUUGUUG	6	0.588	20	N11	-1	0	0	4	8	17	5	0	EP_AGO2_1
NEMVEscaffold_615:76420-76541	Cluster_4642	122	14	0.86	1	0.357	.	UGUAGGAUAAGAGAAAGAA	2	0.714	19	N6	-1	1	1	3	4	4	1	0	EP_AGO2_1
NEMVEscaffold_615:77004-77136	Cluster_4643	133	14	0.86	6	0.857	+	UCUGUUAGAUCUGUUUUAC	3	0.643	20	N11	-1	1	1	0	4	6	2	0	EP_AGO2_1
NEMVEscaffold_615:77214-77253	Cluster_4644	40	9	0.553	1	0.667	.	UUGUCUUUCAUGUAACUCCA	2	0.889	20	N6	-1	0	1	1	1	4	2	0	EP_AGO2_1
NEMVEscaffold_615:77335-77601	Cluster_4645	267	17	1.044	7	0.941	+	UUUGUUUUCUUUAGCCUCA	7	0.529	19	N11	-1	0	0	2	10	3	2	0	EP_AGO2_1
NEMVEscaffold_615:78412-78638	Cluster_4646	227	18	1.105	17	0.667	.	UUGGAUCGGGUAUUCGUGU	4	0.667	19	N6	-1	0	0	3	7	5	3	0	EP_AGO2_1
NEMVEscaffold_575:314-380	Cluster_4654	67	41	2.517	4	0.024	-	AUUUCCGCUGAUAGCCUAUU	7	0.439	20	N11	-1	0	2	3	6	15	13	2	EP_AGO2_1
NEMVEscaffold_577:2499-2518	Cluster_4658	20	26	1.596	0	0	-	GAUACGGGCUUCGCUUCUU	24	0.115	19	N15	-1	0	0	1	24	1	0	0	EP_AGO2_1
NEMVEscaffold_501:42994-43543	Cluster_4672	550	51	3.131	25	0.765	.	UCUAUUUAUUUCGGCCAGAAU	5	0.667	20	N5	-1	1	1	14	2	20	11	2	EP_AGO2_1
NEMVEscaffold_586:67784-67807	Cluster_4694	24	11	0.675	5	0.091	-	ACUACGGAAACUUCACAACU	4	0.545	20	N11	-1	0	0	1	0	6	4	0	EP_AGO2_1
NEMVEscaffold_595:64315-64337	Cluster_4699	23	50	3.07	0	1	+	UACGGCUCAUGGAUAAUACAA	42	0.08	21	N11	-1	0	0	0	0	3	42	5	EP_AGO2_1
NEMVEscaffold_578:63699-63780	Cluster_4700	82	33	2.026	6	0.364	.	ACCCAAUCGGUAUGGCAGCUU	6	0.424	20	N6	-1	0	2	7	1	10	10	3	EP_AGO2_1
NEMVEscaffold_607:58076-58191	Cluster_4703	116	26	1.596	2	0.308	.	AAAAACUCCGUCGGAUAGCC	4	0.692	20	N6	-1	2	3	4	0	10	5	2	EP_AGO2_1
NEMVEscaffold_597:51069-51237	Cluster_4719	169	35	2.149	1	0.171	-	AACUGGAAUUCGACUCUGUCA	20	0.286	21	N15	-1	0	3	0	3	5	21	3	EP_AGO2_1
NEMVEscaffold_598:30502-30584	Cluster_4720	83	213	13.078	12	0.934	+	UCAUGGAUAACGACGUUUGA	59	0.094	20	N15	-1	17	0	12	46	107	26	5	EP_AGO2_1
NEMVEscaffold_593:10160-10352	Cluster_4723	193	20	1.228	5	0.5	.	UCCUGUUUGCAAGUCUUUAC	2	0.85	20	N6	-1	2	1	2	1	5	5	4	EP_AGO2_1
NEMVEscaffold_593:31441-31624	Cluster_4729	184	30	1.842	8	0.367	.	AAAUCGACUCUGCCAAACUU	3	0.733	20	N6	-1	0	6	1	6	12	4	1	EP_AGO2_1
NEMVEscaffold_593:68257-68453	Cluster_4738	197	17	1.044	1	0.941	+	UAUUCGAACACUCGCGCG	3	0.765	18	N11	-1	0	0	7	6	4	0	0	EP_AGO2_1
NEMVEscaffold_593:71801-72129	Cluster_4739	329	27	1.658	18	0.185	-	CGUGUAGAAGGAAUUUGACU	6	0.63	20	N5	-1	2	0	4	4	15	0	2	EP_AGO2_1
NEMVEscaffold_593:82200-82708	Cluster_4740	509	128	7.859	20	0.523	.	UUGGUCGACACUUUAACAAAA	7	0.617	20	N5	-1	6	4	6	25	43	32	12	EP_AGO2_1
NEMVEscaffold_509:36360-36532	Cluster_4741	173	209	12.833	3	0.962	+	AGCCAUAGCGCCACUCUCGAU	180	0.057	21	N11	-1	2	0	9	2	7	182	7	EP_AGO2_1
NEMVEscaffold_509:39360-39414	Cluster_4742	55	13	0.798	11	0.923	+	AAAGACAAGGACGUUAAGGA	8	0.385	20	N11	-1	1	0	0	0	9	3	0	EP_AGO2_1
NEMVEscaffold_509:79832-79917	Cluster_4744	86	13	0.798	2	0.923	+	UGCCAUAGCGCCACUCUCGA	5	0.385	20	N15	-1	0	0	0	5	6	2	0	EP_AGO2_1
NEMVEscaffold_588:12000-12094	Cluster_4757	95	10	0.614	9	0.6	.	UCAUAGAUAGUACGACGUU	3	0.6	19	N6	-1	1	0	0	4	2	3	0	EP_AGO2_1
NEMVEscaffold_570:80247-80268	Cluster_4793	22	18	1.105	15	0	-	UAAAUCCCAUAGAACACUCGCU	15	0.111	22	N11	-1	0	0	0	0	0	3	15	EP_AGO2_1
NEMVEscaffold_533:24462-24511	Cluster_4794	50	19	1.167	1	0.947	+	CCGCUGACUCGCGAAAUCCUCU	11	0.316	22	N13	-1	0	0	0	0	4	3	12	EP_AGO2_1
NEMVEscaffold_460:13127-13246	Cluster_4802	120	11	0.675	5	0.091	-	GUACACGAACUUCUCAGAUU	3	0.545	20	N11	-1	0	0	0	2	6	2	1	EP_AGO2_1
NEMVEscaffold_460:23513-23547	Cluster_4803	35	9	0.553	0	0	-	UGACUAUGGUUCAUCUAACU	5	0.444	20	N11	-1	0	0	0	0	6	1	2	EP_AGO2_1
NEMVEscaffold_460:78262-78342	Cluster_4804	81	14	0.86	5	0.286	.	UCUCAAGUUGGUCUUACCUG	3	0.714	20	N6	-1	0	0	1	4	6	0	3	EP_AGO2_1
NEMVEscaffold_572:12896-12928	Cluster_4805	33	85	5.219	3	1	+	UGGAUAACGACGUUUGAA	19	0.188	20	N11	-1	4	0	19	14	43	4	1	EP_AGO2_1
NEMVEscaffold_566:20996-21185	Cluster_4813	190	14	0.86	3	0.5	.	UCUAGCGAAGUUCGGAGCCU	2	0.786	20	N6	-1	2	0	3	0	6	2	1	EP_AGO2_1
NEMVEscaffold_504:20521-20539	Cluster_4897	19	23	1.412	0	1	+	GAUACGGGCUUCGCUUCUU	23	0.043	19	N15	-1	0	0	0	23	0	0	0	EP_AGO2_1
NEMVEscaffold_576:57255-57546	Cluster_4902	292	11	0.675	11	0.636	.	AUGGUCUAGAUCGAAGUGU	3	0.727	19	N6	-1	0	2	1	3	2	2	1	EP_AGO2_1
NEMVEscaffold_576:57717-58265	Cluster_4903	549	74	4.544	48	0.878	+	UUUUUAGGUUUUGAACGU	4	0.716	20	N5	-1	5	8	11	13	20	10	7	EP_AGO2_1
NEMVEscaffold_563:89039-89125	Cluster_4945	87	11	0.675	1	0.182	-	UGAAUUAGUGUCGGCAGUGU	4	0.727	20	N11	-1	0	2	2	0	7	0	0	EP_AGO2_1
NEMVEscaffold_540:47233-47266	Cluster_4948	34	12	0.737	10	0.083	-	UAACGAUCUUGUCUGUACAC	3	0.75	20	N11	-1	1	0	1	2	6	2	0	EP_AGO2_1
NEMVEscaffold_555:14388-14543	Cluster_4956	156	25	1.535	3	0.68	.	UGCGGCAUCAUUCUACACUC	4	0.68	20	N6	-1	0	1	1	2	14	7	0	EP_AGO2_1
NEMVEscaffold_557:84238-84259	Cluster_4959	22	29	1.781	0	1	+	CCCGUCGGGGGUGCAUUUU	13	0.207	19	N11	-1	0	0	0	13	12	3	1	EP_AGO2_1
NEMVEscaffold_553:30227-30310	Cluster_4965	84	23	1.412	6	0.913	+	UUGACUGGAUGUAUUCGCCA	5	0.478	19	N11	-1	4	0	3	9	6	1	0	EP_AGO2_1
NEMVEscaffold_549:74389-74426	Cluster_4973	38	11	0.675	4	0.091	-	CCUACAGGUCUGUUUCGUGU	6	0.455	20	N11	-1	0	0	1	0	8	2	0	EP_AGO2_1
NEMVEscaffold_493:77967-78067	Cluster_5019	101	12	0.737	12	0.167	-	UCAGGAUAUAAACGGCAU	6	0.417	18	N11	-1	0	0	6	5	1	0	0	EP_AGO2_1
NEMVEscaffold_493:81842-81980	Cluster_5020	139	17	1.044	2	0.706	.	AGCCAUAGCGCAACUCUCGA	5	0.647	20	N6	-1	1	1	0	5	8	1	1	EP_AGO2_1
NEMVEscaffold_542:17888-17947	Cluster_5022	60	13	0.798	2	0.769	.	ACCCCCAGUGACAGUGCUUU	8	0.385	20	N6	-1	0	0	1	3	9	0	0	EP_AGO2_1
NEMVEscaffold_513:10122-10142	Cluster_5030	21	10	0.614	10	0	-	GUGAUACGGGCUUCGCUC	6	0.4	18	N12	-1	1	0	8	1	0	0	0	EP_AGO2_1
NEMVEscaffold_550:679-726	Cluster_5035	48	9	0.553	6	0.111	-	UUUAACUGAGGCGGGCCGGC	3	0.778	20	N13	-1	0	0	0	3	5	1	0	EP_AGO2_1
NEMVEscaffold_550:12246-12369	Cluster_5036	124	10	0.614	3	0.9	+	UUUGGAAGUAUGCUAUGAUU	2	0.7	20	N11	-1	0	2	1	0	7	0	0	EP_AGO2_1
NEMVEscaffold_548:2709-2817	Cluster_5042	109	64	3.93	1	0.016	-	UACGGCUCAUGGAUAAUACAA	56	0.094	21	N15	-1	0	1	0	2	2	56	3	EP_AGO2_1
NEMVEscaffold_548:88501-88765	Cluster_5050	265	24	1.474	4	0.583	.	ACCGACCCAAAAGUGCUGCUC	3	0.833	20	N6	-1	1	1	1	3	11	5	2	EP_AGO2_1
NEMVEscaffold_548:90031-90218	Cluster_5051	188	24	1.474	2	0.083	-	UUGCGUAGUGUGACAUUAGAG	2	0.917	20	N11	-1	0	0	1	4	12	6	1	EP_AGO2_1
NEMVEscaffold_545:93581-93748	Cluster_5059	168	18	1.105	18	0	-	UCCACCUUGGCUUGCAAACA	12	0.222	20	N11	-1	0	2	0	4	12	0	0	EP_AGO2_1
NEMVEscaffold_530:103272-103293	Cluster_5060	22	22	1.351	12	1	+	UCCCUCCAGAGGCUGCGCACA	6	0.318	21	N11	-1	0	0	1	2	3	10	6	EP_AGO2_1
NEMVEscaffold_543:26447-26504	Cluster_5128	58	564	34.63	163	0.998	+	ACACUAAGGACGGCUGCGCAG	222	0.057	21	N15	-1	7	16	17	89	100	246	89	EP_AGO2_1
NEMVEscaffold_547:97794-97957	Cluster_5132	164	11	0.675	1	0.091	-	UUUUCGGAUGUGUGAAAACU	3	0.727	20	N11	-1	1	1	1	1	6	1	0	EP_AGO2_1
NEMVEscaffold_536:59657-59774	Cluster_5136	118	9	0.553	2	0.333	.	UUGCUCUGAAUCAACAACA	2	0.778	19	N6	-1	0	0	2	4	1	2	0	EP_AGO2_1
NEMVEscaffold_544:65585-65679	Cluster_5142	95	10	0.614	8	0.2	.	UUUGUAGAGCUCAGUUGUUG	2	0.6	20	N6	-1	0	2	0	0	6	0	2	EP_AGO2_1
NEMVEscaffold_544:76792-76942	Cluster_5146	151	32	1.965	4	0.375	.	UACGGCUAUAGGUACUAA	3	0.781	20	N6	-1	0	4	6	9	11	1	1	EP_AGO2_1
NEMVEscaffold_544:83440-83539	Cluster_5153	100	16	0.982	3	0.75	.	UAUAGGUACUAGAAUGGCA	4	0.812	19	N6	-1	0	2	1	7	4	2	0	EP_AGO2_1
NEMVEscaffold_486:69908-69997	Cluster_5249	90	35	2.149	4	0.086	-	UCGGCCUUCGCAACCUUGGA	17	0.257	20	N11	-1	0	0	1	13	18	3	0	EP_AGO2_1
NEMVEscaffold_526:17748-17840	Cluster_5250	93	10	0.614	1	1	+	CUGUACAACACUCUUGCAAGGA	3	0.6	19	N11	-1	0	0	2	3	1	1	3	EP_AGO2_1
NEMVEscaffold_527:108998-109184	Cluster_5256	187	10	0.614	10	0.2	.	UUGUUGAGUUCAUAGAGUU	3	0.6	19	N6	-1	0	2	0	4	1	3	0	EP_AGO2_1
NEMVEscaffold_522:21492-21565	Cluster_5271	74	31	1.903	4	0.387	.	ACUCCCGGCUGAUGACUCAU	4	0.677	20	N6	-1	0	6	6	1	15	3	0	EP_AGO2_1
NEMVEscaffold_522:37360-37381	Cluster_5278	22	14	0.86	0	0	-	UUGCUGGAGGAUAUCUUGU	5	0.286	19	N15	-1	0	0	0	5	3	3	3	EP_AGO2_1
NEMVEscaffold_521:53858-53877	Cluster_5407	20	9	0.553	0	0	-	UCUGCAGGCCUGUUUCGUG	6	0.333	19	N15	-1	0	0	2	6	1	0	0	EP_AGO2_1
NEMVEscaffold_521:82320-82339	Cluster_5412	20	10	0.614	10	0	-	AUUAAUUUUGACUUGGACUA	5	0.3	20	N11	-1	0	0	1	4	5	0	0	EP_AGO2_1
NEMVEscaffold_517:29049-29087	Cluster_5418	39	11	0.675	5	0.818	+	UUCAGGAUCCUGUACAUUCA	3	0.545	20	N11	-1	0	0	3	2	4	2	0	EP_AGO2_1
NEMVEscaffold_434:68950-69033	Cluster_5427	84	12	0.737	2	0	-	CUAUCGCGCCACUCUCUUAA	4	0.5	20	N14	-1	0	0	1	3	5	1	2	EP_AGO2_1
NEMVEscaffold_489:37909-38068	Cluster_5452	160	18	1.105	1	0.111	-	CCCGACUGGUGCCAAUGUGA	7	0.444	20	N11	-1	0	3	1	6	8	0	0	EP_AGO2_1
NEMVEscaffold_511:48657-48826	Cluster_5455	170	46	2.824	6	0.152	-	UCAAGCGAUCGGCAUUACUUCC	9	0.457	20	N11	-1	0	3	1	8	17	8	9	EP_AGO2_1
NEMVEscaffold_478:105135-105156	Cluster_5485	22	49	3.009	0	1	+	UGGCGCGAUGGCUCAGUGG	33	0.122	19	N15	-1	3	0	4	33	9	0	0	EP_AGO2_1
NEMVEscaffold_488:18887-19046	Cluster_5529	160	18	1.105	2	0.667	.	UAAAAUAGAAAAUGGCUGUCU	3	0.611	20	N6	-1	0	1	0	2	10	5	0	EP_AGO2_1
NEMVEscaffold_468:23908-24114	Cluster_5577	207	35	2.149	2	0.114	-	UGACGUGUUUGAAUAUCUUU	7	0.543	20	N11	-1	0	7	0	3	14	9	2	EP_AGO2_1
NEMVEscaffold_468:68633-68687	Cluster_5580	55	12	0.737	5	0	-	CGGGCACUUGACUACUAACU	4	0.5	20	N11	-1	1	0	0	2	5	1	3	EP_AGO2_1
NEMVEscaffold_480:35509-35703	Cluster_5788	195	25	1.535	6	0.2	.	UUUCACGAUACGGACCGACC	6	0.64	20	N6	-1	1	4	1	6	10	3	0	EP_AGO2_1
NEMVEscaffold_447:75788-75832	Cluster_5798	45	12	0.737	0	0.5	.	UUCUGUACAACACUCUUGC	2	0.833	20	N6	-1	1	0	1	4	5	1	0	EP_AGO2_1
NEMVEscaffold_447:78426-78471	Cluster_5799	46	172	10.561	18	0.994	+	UCUCUUAAACAUGACACUCU	95	0.099	20	N11	-1	1	9	10	7	99	39	7	EP_AGO2_1
NEMVEscaffold_447:79817-79903	Cluster_5800	87	11	0.675	3	1	+	UGAUUAAGUAGAUUCUAACG	4	0.636	20	N11	-1	0	0	2	1	6	0	2	EP_AGO2_1
NEMVEscaffold_447:81472-81609	Cluster_5802	138	26	1.596	5	0.923	+	UGAUUAAGUAGAUUCUAACGC	3	0.615	21	N11	-1	1	1	6	1	6	9	2	EP_AGO2_1
NEMVEscaffold_447:121094-121243	Cluster_5805	150	9	0.553	4	0	-	AGACUAAAAAUGACUGCUUU	4	0.556	20	N11	-1	0	0	0	1	7	1	0	EP_AGO2_1
NEMVEscaffold_473:36557-36578	Cluster_5806	22	16	0.982	0	1	+	UUAUCUUACCUGGAUUCGAACU	13	0.125	22	N11	-1	0	0	0	0	0	3	13	EP_AGO2_1
NEMVEscaffold_473:43730-43752	Cluster_5807	23	23	1.412	0	1	+	UUAUCUUACCUGGAUUCGAACU	17	0.13	22	N11	-1	0	1	0	0	0	5	17	EP_AGO2_1
NEMVEscaffold_473:48878-48920	Cluster_5808	43	46	2.824	3	0.848	+	AGCUAUAGCGCCACUCUCGA	27	0.196	20	N15	-1	0	0	0	9	35	0	2	EP_AGO2_1
NEMVEscaffold_470:14927-14948	Cluster_5835	22	11	0.675	11	1	+	UUAGAGGAAAAUACCUCUGGGU	7	0.273	22	N15	-1	0	0	0	0	1	3	7	EP_AGO2_1
NEMVEscaffold_470:85760-85783	Cluster_5874	24	9	0.553	9	1	+	AUUCUGACUGACUCCCUACA	3	0.778	20	N11	-1	0	0	1	3	5	0	0	EP_AGO2_1
NEMVEscaffold_472:34417-34528	Cluster_5890	112	10	0.614	3	0.5	.	GUAAAAUCGUGGACCUCU	2	0.9	18	N6	-1	0	1	3	1	3	2	0	EP_AGO2_1
NEMVEscaffold_437:86265-86284	Cluster_5893	20	9	0.553	0	1	+	AGCCAUAGCGCCACUCUCA	8	0.222	19	N15	-1	0	0	0	8	1	0	0	EP_AGO2_1
NEMVEscaffold_437:128748-129106	Cluster_5895	359	36	2.21	8	0.361	.	CACUGAAUAGAGAGACGCUCG	13	0.444	21	N5	1.4	2	0	3	3	11	15	2	EP_AGO2_1
NEMVEscaffold_403:64708-64811	Cluster_5897	104	12	0.737	2	0	-	UAAACUAGACCUCUACUACC	3	0.5	20	N11	-1	0	0	0	2	6	2	2	EP_AGO2_1
NEMVEscaffold_454:90145-90189	Cluster_5940	45	19	1.167	2	0.105	-	UCUCUUAAACAUGACACUCA	9	0.368	20	N11	-1	0	2	0	1	10	5	1	EP_AGO2_1
NEMVEscaffold_465:135875-135995	Cluster_5950	121	11	0.675	2	0.909	+	UUGACGUUCUUAAUACAUGAU	2	0.909	20	N11	-1	0	2	1	2	3	2	1	EP_AGO2_1
NEMVEscaffold_463:102659-102680	Cluster_5957	22	103	6.324	103	1	+	UUGAUGCGUGCUGAGAAUAU	60	0.078	20	N15	-1	1	0	15	14	64	9	0	EP_AGO2_1
NEMVEscaffold_463:118646-118977	Cluster_5958	332	70	4.298	24	0.143	-	UCUAGGGCUGCGACCGGGCU	12	0.4	20	N5	-1	5	3	4	9	38	9	2	EP_AGO2_1
NEMVEscaffold_455:140280-140365	Cluster_5993	86	1304	80.067	39	0.383	.	ACAGUCAAAUGCAGAACGG	113	0.113	20	N6	-1	43	17	128	328	515	221	52	EP_AGO2_1
NEMVEscaffold_459:50015-50062	Cluster_6003	48	33	2.026	7	0.455	.	UGGGAUCUAGAGCUGCGACA	14	0.303	20	N6	-1	0	1	0	5	23	3	1	EP_AGO2_1
NEMVEscaffold_457:38304-38397	Cluster_6013	94	699	42.919	0	0.761	.	UUCGCACUGCUAGACUAACG	109	0.124	20	N6	-1	19	11	16	135	267	178	73	EP_AGO2_1
NEMVEscaffold_457:40841-41199	Cluster_6014	359	49	3.009	15	0.306	.	UUUUAUGAUCUUUCUGUGC	6	0.653	19	N5	-1	1	4	4	20	12	6	2	EP_AGO2_1
NEMVEscaffold_457:68600-68723	Cluster_6021	124	13	0.798	9	0.769	.	UGAAUACUGUUUCAACUCGAA	2	0.692	20	N6	-1	0	2	2	1	6	2	0	EP_AGO2_1
NEMVEscaffold_457:116342-116442	Cluster_6027	101	10	0.614	1	0.6	.	UCCAUUGUUGCCGAACUGCA	2	0.8	18	N6	-1	0	1	4	2	3	0	0	EP_AGO2_1
NEMVEscaffold_457:116549-116662	Cluster_6028	114	14	0.86	13	0.071	-	UUGCUAGUAGACUCCAUCGG	2	0.786	20	N14	-1	0	1	0	1	9	2	1	EP_AGO2_1
NEMVEscaffold_457:116818-116877	Cluster_6029	60	9	0.553	9	1	+	UGGCCUUUCUAUUCUGACU	3	0.556	21	N11	-1	0	0	1	3	0	5	0	EP_AGO2_1
NEMVEscaffold_433:29662-29691	Cluster_6055	30	16	0.982	16	1	+	UGUGAUUGGAGACUUUUAC	6	0.312	19	N13	-1	0	1	0	6	3	1	5	EP_AGO2_1
NEMVEscaffold_433:135416-135459	Cluster_6062	44	13	0.798	1	0.077	-	UGUACAACACUCUUGCAAGA	11	0.231	20	N11	-1	0	1	0	0	11	0	1	EP_AGO2_1
NEMVEscaffold_458:22827-22920	Cluster_6067	94	26	1.596	5	0.5	.	UAAUACCUGUAAAUAAUGC	4	0.692	19	N6	-1	0	0	1	10	10	5	0	EP_AGO2_1
NEMVEscaffold_458:79181-79243	Cluster_6074	63	9	0.553	7	1	+	UUGCGGAAACUAGAAGACAA	2	0.667	20	N11	-1	0	0	0	0	6	3	0	EP_AGO2_1
NEMVEscaffold_436:105126-105145	Cluster_6149	20	10	0.614	0	0	-	AAAGACUGCGUGUGCUCUAG	8	0.2	20	N11	-1	0	0	0	2	8	0	0	EP_AGO2_1
NEMVEscaffold_449:58718-58830	Cluster_6161	113	146	8.965	23	0.342	.	UUUUGGCUGAGCGUCACUGAA	17	0.308	21	N6	0.3	2	4	18	19	38	58	7	EP_AGO2_1
NEMVEscaffold_449:105295-105331	Cluster_6168	37	15	0.921	1	0.933	+	UUAAGACUUUGAUCAAUACAA	11	0.333	21	N11	-1	0	2	0	1	1	11	0	EP_AGO2_1
NEMVEscaffold_445:124713-124740	Cluster_6192	28	42	2.579	0	0	-	AUCUGAAACAAGACUCGUGU	9	0.381	20	N11	-1	2	0	5	6	18	10	1	EP_AGO2_1
NEMVEscaffold_445:136283-136523	Cluster_6197	241	114	7	1	0.632	.	CCAACCACUGAUGAGCUGUC	17	0.43	20	N6	-1	5	5	9	26	55	12	2	EP_AGO2_1
NEMVEscaffold_445:138646-138855	Cluster_6201	210	28	1.719	3	0.893	+	UUUUUUAUGGACAUGUUUAGA	5	0.643	20	N11	-1	0	3	2	8	9	6	0	EP_AGO2_1
NEMVEscaffold_445:153658-153757	Cluster_6204	100	10	0.614	1	0.8	+	UGGCGUGUUAAAUAUCUCGGA	3	0.7	21	N15	-1	0	2	0	0	3	4	1	EP_AGO2_1
NEMVEscaffold_406:34969-35074	Cluster_6205	106	22	1.351	1	0.409	.	UAAUCGCUCGGAAAUAUCGG	5	0.591	20	N6	-1	1	1	3	1	13	3	0	EP_AGO2_1
NEMVEscaffold_406:110447-110554	Cluster_6207	108	29	1.781	2	0.103	-	UCACCGUGUGCGCCGGGCUUU	9	0.345	21	N12	-1	0	5	0	0	10	12	2	EP_AGO2_1
NEMVEscaffold_406:121322-121357	Cluster_6208	36	19	1.167	0	1	+	UGGGUGCAGCUGUGUUUGAC	9	0.421	20	N12	-1	2	0	0	2	13	1	1	EP_AGO2_1
NEMVEscaffold_406:131534-131558	Cluster_6209	25	13	0.798	0	0.462	.	UCCAAGGCCUGUAAUACGG	4	0.538	20	N6	-1	0	1	0	5	6	1	0	EP_AGO2_1
NEMVEscaffold_427:13907-13974	Cluster_6312	68	47	2.886	3	0.255	.	UUGCGGGCACUUGACUAA	20	0.234	18	N6	-1	0	0	20	6	14	5	2	EP_AGO2_1
NEMVEscaffold_427:121564-121585	Cluster_6318	22	15	0.921	15	0	-	UUUCGUGGUUGUACAAUCU	7	0.267	19	N11	-1	0	0	0	7	6	1	1	EP_AGO2_1
NEMVEscaffold_439:196-258	Cluster_6324	63	21	1.289	11	0.762	.	GUAAAACGUACGAUCACAUGCC	5	0.524	22	N6	-1	0	0	1	0	7	5	8	EP_AGO2_1
NEMVEscaffold_399:62957-63098	Cluster_6327	142	24	1.474	1	0	-	UACCACUGAGCUAUCGCGU	6	0.292	21	N11	-1	0	0	3	7	4	10	0	EP_AGO2_1
NEMVEscaffold_399:76638-76721	Cluster_6328	84	9	0.553	2	0.556	.	AGGAGUGUAGCGUAGUUAGUG	2	0.556	19	N6	-1	0	0	0	3	2	2	2	EP_AGO2_1
NEMVEscaffold_399:108008-108145	Cluster_6329	138	11	0.675	1	0.727	.	UAAGGCUGGAUAAACAAGG	2	0.909	19	N6	-1	1	0	0	5	2	2	1	EP_AGO2_1
NEMVEscaffold_399:123742-123836	Cluster_6330	95	16	0.982	6	0.5	.	UGGCGCUAUGGCUCAGUGU	4	0.562	19	N6	-1	1	0	1	5	4	4	1	EP_AGO2_1
NEMVEscaffold_401:79262-79349	Cluster_6341	88	9	0.553	1	0.889	+	UCUGUUUCGUCACGCUAGCGUC	4	0.556	22	N15	-1	0	1	0	1	1	2	4	EP_AGO2_1
NEMVEscaffold_431:55552-55797	Cluster_6452	246	11	0.675	1	0.455	.	ACAUAUAGCAGGCAACUCA	2	0.818	20	N6	-1	0	0	1	2	5	1	2	EP_AGO2_1
NEMVEscaffold_429:151136-151252	Cluster_6480	117	10	0.614	3	0.8	+	ACUUCGAGAACUCUUUCGU	2	0.9	20	N11	-1	0	2	1	2	5	0	0	EP_AGO2_1
NEMVEscaffold_430:151285-151328	Cluster_6491	44	18	1.105	3	0.833	+	GCUAACGUGGCAUUGCUGA	7	0.5	19	N11	-1	1	2	2	10	3	0	0	EP_AGO2_1
NEMVEscaffold_419:110926-110997	Cluster_6513	72	208	12.771	1	0.99	+	AACUGGAAAUCGACUCUGCA	159	0.038	20	N15	-1	4	0	0	1	161	38	4	EP_AGO2_1
NEMVEscaffold_419:130219-130243	Cluster_6514	25	9	0.553	0	0	-	GCAUUCAGAGUGGGUAUCUCG	2	0.667	20	N12	-1	0	1	1	1	4	2	0	EP_AGO2_1
NEMVEscaffold_424:33486-33599	Cluster_6529	114	9	0.553	5	0.444	.	AGUGGUUGCGCUGACGUUUCA	2	0.778	21	N6	0.6	0	0	0	2	2	4	1	EP_AGO2_1
NEMVEscaffold_424:88082-88135	Cluster_6533	54	27	1.658	27	0.037	-	AAAACUGCAGGGCGACUUCU	13	0.222	20	N12	-1	0	3	0	0	13	5	6	EP_AGO2_1
NEMVEscaffold_422:165450-165526	Cluster_6536	77	9	0.553	5	0	-	UCAUGGAUAAUACGACGUAU	5	0.444	20	N13	-1	1	0	0	0	7	1	0	EP_AGO2_1
NEMVEscaffold_422:170577-170643	Cluster_6537	67	11	0.675	1	0.818	+	UCCUCGUCGUCAAAAUAUUU	2	0.818	20	N11	-1	0	2	0	1	4	4	0	EP_AGO2_1
NEMVEscaffold_422:171714-171861	Cluster_6538	148	941	57.779	6	0.998	+	UUCAAACCAUCCUCGUCGU	582	0.02	19	N11	-1	2	2	82	594	150	101	10	EP_AGO2_1
NEMVEscaffold_416:32609-32640	Cluster_6542	32	14	0.86	0	0.071	-	ACCAGUCGGGCCGAGACGGG	5	0.5	20	N12	-1	0	0	0	3	7	4	0	EP_AGO2_1
NEMVEscaffold_416:110516-110744	Cluster_6546	229	57	3.5	14	0.596	.	UAGACUGUGCUAGCGUCCA	13	0.421	19	N6	-1	0	9	0	18	15	6	9	EP_AGO2_1
NEMVEscaffold_400:37618-37745	Cluster_6556	128	9	0.553	3	0.667	.	UUUGGUUUUGUCUUUUAACG	3	0.667	18	N6	-1	0	0	3	0	3	3	0	EP_AGO2_1
NEMVEscaffold_400:47596-47663	Cluster_6558	68	10	0.614	5	0.9	+	UUUGCUCUGUGGAUCGACU	3	0.7	19	N14	-1	0	1	0	5	4	0	0	EP_AGO2_1
NEMVEscaffold_400:63037-63184	Cluster_6564	148	10	0.614	2	0.5	.	UAAUACACUGUAGUUUGAAC	2	0.9	20	N6	-1	0	0	0	1	4	4	1	EP_AGO2_1
NEMVEscaffold_400:129197-129366	Cluster_6572	170	37	2.272	6	0.541	.	UGCACGGGUAAAAGACUG	5	0.649	19	N6	-1	1	2	10	13	5	3	3	EP_AGO2_1
NEMVEscaffold_410:50887-51825	Cluster_6587	939	463	28.429	384	0.454	.	UAAUACGACGUUUGAUUGCCU	12	0.501	20	N5	-1	12	3	44	102	160	118	24	EP_AGO2_1
NEMVEscaffold_410:65285-65713	Cluster_6589	429	18	1.105	18	0.389	.	AACUAAUGAUAGGCAACUUG	2	0.889	20	N5	-1	0	0	3	2	8	4	1	EP_AGO2_1
NEMVEscaffold_411:74748-75001	Cluster_6594	254	16	0.982	16	0.25	.	UACCUGGAAGAACGUUUUGCU	3	0.75	21	N6	0.3	0	0	4	3	3	6	0	EP_AGO2_1
NEMVEscaffold_417:140969-141079	Cluster_6603	111	10	0.614	3	0.8	+	UAAGCUGUGGUUUAAAGCAA	3	0.7	20	N13	-1	0	1	0	1	7	1	0	EP_AGO2_1
NEMVEscaffold_417:151020-151261	Cluster_6604	242	28	1.719	1	0.5	.	UGUGACGAGUCCCGAUACUG	3	0.821	19	N6	-1	1	0	6	11	7	3	0	EP_AGO2_1
NEMVEscaffold_407:18382-18497	Cluster_6610	116	13	0.798	8	0.692	.	UUUAAUCCCUCGUCGAUGUGA	5	0.462	21	N6	0.1	0	2	0	4	2	5	0	EP_AGO2_1
NEMVEscaffold_404:50769-50975	Cluster_6627	207	62	3.807	6	0.935	+	UUUGCCGAUGAAGUUUAACUA	19	0.258	21	N11	-1	2	1	1	16	19	21	2	EP_AGO2_1
NEMVEscaffold_404:117026-117054	Cluster_6635	29	18	1.105	0	0.056	-	UUCCGAGCUACGAACGAGCA	4	0.556	20	N13	-1	1	0	1	4	9	2	1	EP_AGO2_1
NEMVEscaffold_404:168018-168221	Cluster_6638	204	35	2.149	5	0.229	.	AAUAGAUAAUAAGGAACUCU	11	0.571	20	N6	-1	0	5	2	5	20	2	1	EP_AGO2_1
NEMVEscaffold_404:175695-175779	Cluster_6639	85	123	7.552	0	1	+	UUUGUCUUUUUCUAAAUCUCU	88	0.065	21	N12	-1	0	17	1	0	9	89	7	EP_AGO2_1
NEMVEscaffold_405:126397-126495	Cluster_6648	99	91	5.588	1	0.857	+	UUACGGACUUUGCGCAAAAG	12	0.44	20	N11	-1	8	1	15	16	37	11	3	EP_AGO2_1
NEMVEscaffold_405:127081-127296	Cluster_6649	216	28	1.719	1	0.286	.	UGUAAACUGUUGAUUGCCGU	2	0.857	20	N6	-1	0	0	3	5	16	4	0	EP_AGO2_1
NEMVEscaffold_408:96233-96499	Cluster_6663	267	21	1.289	19	0.905	+	UGGGAUUGACUGGAGACUGU	10	0.429	20	N11	-1	0	0	1	3	13	4	0	EP_AGO2_1
NEMVEscaffold_396:54031-54052	Cluster_6676	22	526	32.297	2	0	-	AUCCCACUUCUGACACCAUU	236	0.019	20	N11	-1	7	0	22	155	334	8	0	EP_AGO2_1
NEMVEscaffold_402:39156-39184	Cluster_6688	29	11	0.675	0	1	+	UAAUAGAACUAUUUCCGGCC	6	0.455	20	N15	-1	0	2	0	0	6	2	1	EP_AGO2_1
NEMVEscaffold_330:15240-15259	Cluster_6694	20	78	4.789	78	0	-	CGGUCUGAGCCCUUGGUUUU	48	0.038	20	N11	-1	0	0	1	29	48	0	0	EP_AGO2_1
NEMVEscaffold_330:21564-21584	Cluster_6695	21	40	2.456	40	0	-	UUCCUGUCUGAGCCUUUCU	16	0.2	19	N11	-1	0	0	6	19	13	2	0	EP_AGO2_1
NEMVEscaffold_395:60103-60415	Cluster_6696	313	157	9.64	3	0.618	.	UUUUAGAUCAAUGUUAGAACA	37	0.389	21	N5	2.4	3	0	11	29	51	57	6	EP_AGO2_1
NEMVEscaffold_395:169757-169835	Cluster_6700	79	14	0.86	1	0.071	-	AUGCUGUACAACACUAUUGC	5	0.571	20	N11	-1	0	0	2	3	9	0	0	EP_AGO2_1
NEMVEscaffold_390:89509-89549	Cluster_6702	41	25	1.535	2	0.8	+	UCAGUUAAACUUCAUCGGCU	17	0.32	20	N11	-1	0	0	0	0	19	5	1	EP_AGO2_1
NEMVEscaffold_392:7817-7868	Cluster_6724	52	12	0.737	2	0.833	+	GUUGUGUGACUCCGACCACU	6	0.417	20	N15	-1	0	0	1	2	6	3	0	EP_AGO2_1
NEMVEscaffold_392:57361-57743	Cluster_6733	383	39	2.395	6	0.256	.	UUUUCGGAUGUGUGAAAACU	8	0.513	20	N5	-1	1	0	9	4	24	1	0	EP_AGO2_1
NEMVEscaffold_392:69331-69373	Cluster_6745	43	12	0.737	11	0	-	AUCAUCGGCAAAAAAACUGC	8	0.417	20	N11	-1	0	2	0	1	9	0	0	EP_AGO2_1
NEMVEscaffold_394:59309-59715	Cluster_6827	407	16	0.982	2	0.25	.	AAAUAGUAUAUCAUGAUCGUU	2	0.938	20	N5	-1	0	0	2	3	6	5	0	EP_AGO2_1
NEMVEscaffold_378:82165-82398	Cluster_6842	234	31	1.903	8	0.323	.	AAGACUUCUUCAGGGCAGACUCG	4	0.774	20	N4	-1	1	4	6	4	8	5	3	EP_AGO2_1
NEMVEscaffold_391:86931-89316	Cluster_6868	2386	1317	80.865	826	0.257	.	UCAAAGCUCUUAGACACUG	23	0.475	20	N5	-1	59	52	171	281	477	225	52	EP_AGO2_1
NEMVEscaffold_386:186809-186832	Cluster_6889	24	71	4.359	0	0	-	UCUCUUAACCAUGACACUCA	56	0.056	20	N11	-1	0	1	0	0	56	7	7	EP_AGO2_1
NEMVEscaffold_386:189119-189144	Cluster_6890	26	70	4.298	0	0	-	UCUCUUAACCAUGACACUCA	54	0.086	20	N11	-1	0	3	1	0	54	4	8	EP_AGO2_1
NEMVEscaffold_387:115653-115694	Cluster_6905	42	16	0.982	9	0.5	.	UCGAACGAAGUGCUUUAAACCU	6	0.438	21	N6	-1	0	0	1	2	0	7	6	EP_AGO2_1
NEMVEscaffold_379:79680-79777	Cluster_6949	98	13	0.798	1	0.077	-	CAACCGGCUUUGCGACUACU	6	0.308	20	N11	-1	0	0	1	1	6	5	0	EP_AGO2_1
NEMVEscaffold_384:67257-67330	Cluster_6959	74	74	4.544	74	0.014	-	UCUCUGUUAUUUCUCAUUCUUG	35	0.135	22	N15	-1	0	4	3	2	13	17	35	EP_AGO2_1
NEMVEscaffold_384:147730-147842	Cluster_6965	113	11	0.675	11	0	-	AUAAACUGUACAAUGUCUGU	4	0.545	20	N11	-1	0	0	1	2	6	2	0	EP_AGO2_1
NEMVEscaffold_382:131131-131230	Cluster_7001	100	44	2.702	9	0.795	.	AUCACGUCUGUCUAACACAC	9	0.523	20	N6	-1	0	4	3	3	27	5	2	EP_AGO2_1
NEMVEscaffold_382:145660-145964	Cluster_7002	305	20	1.228	10	0.25	.	AUAGAGGGAAUUCUAAAUUUC	2	0.85	19	N5	-1	1	3	2	7	3	3	1	EP_AGO2_1
NEMVEscaffold_369:79267-79423	Cluster_7037	157	65	3.991	1	0.892	+	AAUGUUGACCUCGUUAGCGCA	35	0.215	21	N11	-1	1	0	8	13	8	35	0	EP_AGO2_1
NEMVEscaffold_369:86706-86796	Cluster_7038	91	87	5.342	0	1	+	CGCUAACUAGGCCUACAUGA	40	0.184	20	N12	-1	6	8	3	10	42	15	3	EP_AGO2_1
NEMVEscaffold_376:48977-49586	Cluster_7056	610	224	13.754	224	0.121	-	AGACUUAGUGUGUGAAUUAU	8	0.562	20	N5	-1	9	16	22	59	68	46	4	EP_AGO2_1
NEMVEscaffold_376:49984-50035	Cluster_7057	52	12	0.737	12	0	-	UGUGUGACCACCGAAAUUGAC	3	0.667	21	N11	-1	0	0	0	3	1	8	0	EP_AGO2_1
NEMVEscaffold_331:33168-33207	Cluster_7067	40	10	0.614	9	0.1	-	ACUGCUAUUCUGGGUCUGUAA	7	0.4	21	N11	-1	0	1	0	0	2	7	0	EP_AGO2_1
NEMVEscaffold_331:132921-132991	Cluster_7073	71	31	1.903	9	0.516	.	AAAACGACAGACUUCUUGAA	6	0.516	20	N6	-1	0	1	2	2	20	6	0	EP_AGO2_1
NEMVEscaffold_350:11054-11075	Cluster_7078	22	9	0.553	9	1	+	UAUACCAGGAUUGGGGUUCGA	4	0.444	21	N15	-1	0	0	0	1	0	6	2	EP_AGO2_1
NEMVEscaffold_350:13807-13879	Cluster_7079	73	16	0.982	13	1	+	ACUCCUGGUAUACUUUUAUU	4	0.5	20	N12	-1	0	3	2	0	9	1	1	EP_AGO2_1
NEMVEscaffold_372:38047-38143	Cluster_7084	97	10	0.614	3	0.3	.	UUAGAGGUUGUGGUGAGUG	6	0.4	19	N6	-1	0	0	2	7	1	0	0	EP_AGO2_1
NEMVEscaffold_372:38300-38347	Cluster_7085	48	15	0.921	6	0.667	.	UGGAUGAAAAGUGACUAU	3	0.733	21	N6	-1	0	2	3	2	2	4	2	EP_AGO2_1
NEMVEscaffold_371:60955-61006	Cluster_7215	52	13	0.798	4	0.154	-	UACUCGUUGGAUAAAUAGU	2	0.846	20	N11	-1	0	2	2	4	5	0	0	EP_AGO2_1
NEMVEscaffold_388:200268-200496	Cluster_7268	229	29	1.781	12	0.552	.	AGGGACUAAACCACUUUCUCU	5	0.724	21	N6	0.1	0	2	1	3	6	12	5	EP_AGO2_1
NEMVEscaffold_370:161769-161995	Cluster_7276	227	81	4.973	81	0.79	.	UUCUCGCUGGUUUUCUUUUUG	10	0.58	20	N6	-1	2	0	1	19	28	23	8	EP_AGO2_1
NEMVEscaffold_370:186027-186074	Cluster_7281	48	9	0.553	2	0.444	.	UAGCAGGCAACUCGACAGUAA	2	0.556	20	N6	-1	0	0	1	0	4	2	2	EP_AGO2_1
NEMVEscaffold_370:187435-187494	Cluster_7282	60	55	3.377	4	0.909	+	CCGACUGGUGCCAAUGUGUGA	25	0.273	21	N11	-1	0	1	2	1	21	27	3	EP_AGO2_1
NEMVEscaffold_362:199980-200163	Cluster_7327	184	82	5.035	1	0.061	-	AUAAUAAAAGAGGACCUGUG	26	0.317	20	N13	-1	5	3	5	19	45	4	1	EP_AGO2_1
NEMVEscaffold_362:206646-206788	Cluster_7328	143	35	2.149	5	0.686	.	CGUAAAAUUCUGCUCUGCGC	4	0.743	20	N6	-1	0	2	1	8	15	6	3	EP_AGO2_1
NEMVEscaffold_362:206953-207139	Cluster_7329	187	11	0.675	1	0.727	.	AGCAGGACUGCGCUUUGUGU	2	0.818	20	N6	-1	0	0	0	2	5	4	0	EP_AGO2_1
NEMVEscaffold_363:174121-174246	Cluster_7344	126	16	0.982	13	0.875	+	UGUGUCUGACGCUAUAUUCU	4	0.562	20	N12	-1	0	0	0	0	9	7	0	EP_AGO2_1
NEMVEscaffold_363:205982-206485	Cluster_7345	504	71	4.359	10	0.887	+	UGGUUGUGUGUUUUUUGG	4	0.761	20	N5	-1	4	1	20	12	22	9	3	EP_AGO2_1
NEMVEscaffold_359:13961-14244	Cluster_7348	284	12	0.737	4	0.333	.	UUGUAUAUAAGGCAUCGG	2	0.75	18	N6	-1	0	0	4	3	3	2	0	EP_AGO2_1
NEMVEscaffold_359:88213-88358	Cluster_7372	146	13	0.798	2	0.154	-	UCAGUGGGAAUCGAACCCGG	3	0.538	20	N11	-1	0	1	3	1	6	2	0	EP_AGO2_1
NEMVEscaffold_359:92938-93029	Cluster_7373	92	788	48.384	381	0.067	-	ACUAACGUGGCAUUGCUGAC	308	0.046	20	N11	-1	10	13	33	116	363	238	15	EP_AGO2_1
NEMVEscaffold_359:199820-199850	Cluster_7395	31	86	5.281	0	0	-	AACUAUCGGAACAUAGGAUGC	65	0.081	21	N11	-1	0	17	0	0	0	65	4	EP_AGO2_1
NEMVEscaffold_367:5750-5771	Cluster_7404	22	10	0.614	10	0	-	UAUGGCCUGGAAUUGAUUCA	4	0.5	20	N13	-1	0	0	2	2	4	1	1	EP_AGO2_1
NEMVEscaffold_352:2053-2182	Cluster_7421	130	13	0.798	2	0.769	.	ACAAGUAGAUUCUAACAU	2	0.769	19	N6	-1	0	0	2	4	1	4	2	EP_AGO2_1
NEMVEscaffold_352:192873-193022	Cluster_7427	150	80	4.912	5	0.375	.	UACUCUAGGACAACACCAAG	7	0.625	20	N6	-1	2	2	8	12	41	10	5	EP_AGO2_1
NEMVEscaffold_364:152876-152974	Cluster_7429	99	12	0.737	2	0.167	-	UAACCGACGGAUAACUCACC	5	0.583	20	N11	-1	2	0	0	2	7	1	0	EP_AGO2_1
NEMVEscaffold_364:172498-172548	Cluster_7430	51	34	2.088	1	0.971	+	AGACUAACGUGGCAUUGCUA	23	0.235	20	N11	-1	0	0	2	1	23	7	1	EP_AGO2_1
NEMVEscaffold_324:28936-28996	Cluster_7432	61	21	1.289	1	0.952	+	AGCCAUAGCGCCACUCUCGAA	15	0.286	21	N15	-1	1	0	2	0	0	16	2	EP_AGO2_1
NEMVEscaffold_324:51857-51884	Cluster_7433	28	13	0.798	1	0	-	UACCCAUAUUGCCUAGCUCU	10	0.231	20	N11	-1	0	0	0	0	10	3	0	EP_AGO2_1
NEMVEscaffold_324:159572-159702	Cluster_7436	131	12	0.737	1	0.167	-	UAUUCAGGAGUAUAGCGUGG	3	0.583	20	N14	-1	0	0	3	2	5	0	2	EP_AGO2_1
NEMVEscaffold_324:172490-172513	Cluster_7437	24	9	0.553	0	0.778	.	UAACUACGCUAUACUCCUGAU	4	0.333	21	N6	-1	0	0	0	0	2	4	3	EP_AGO2_1
NEMVEscaffold_285:120659-120833	Cluster_7448	175	9	0.553	7	0.889	+	UCCGGCUCGAAGGAUUUUUUUC	6	0.444	22	N11	-1	0	1	0	1	0	1	6	EP_AGO2_1
NEMVEscaffold_285:130903-131459	Cluster_7451	557	55	3.377	4	0.873	+	AAUCCGGCUCGAAACAUUUUU	6	0.636	21	N5	-1	0	5	6	8	15	17	4	EP_AGO2_1
NEMVEscaffold_285:131629-131808	Cluster_7452	180	18	1.105	8	0.833	+	UCCGGCUCGAAAAUGUUUUU	6	0.444	20	N11	-1	0	0	0	2	11	2	3	EP_AGO2_1
NEMVEscaffold_285:131938-132127	Cluster_7453	190	10	0.614	4	0.9	+	AAAGGAUUUUGUUACGUGC	3	0.8	19	N11	-1	0	0	0	4	4	2	0	EP_AGO2_1
NEMVEscaffold_285:135199-135315	Cluster_7454	117	16	0.982	1	0.812	+	UCCAGCUCGAAGAAUUGUUUU	6	0.625	21	N11	-1	1	1	1	1	3	8	1	EP_AGO2_1
NEMVEscaffold_285:135754-135775	Cluster_7455	22	9	0.553	9	1	+	UCCGGCUCGAAGGAUUUUUUC	6	0.222	21	N11	-1	0	0	0	0	0	6	3	EP_AGO2_1
NEMVEscaffold_285:138472-138613	Cluster_7456	142	31	1.903	5	0.968	+	UCCGGCUCGAAGAAUUUUUUUU	16	0.419	22	N11	-1	1	2	2	2	3	3	18	EP_AGO2_1
NEMVEscaffold_285:139087-139187	Cluster_7457	101	16	0.982	4	0.312	.	AACUGAGCUAUCGAAGGAUA	4	0.438	20	N6	-1	0	3	1	3	7	2	0	EP_AGO2_1
NEMVEscaffold_285:155646-155819	Cluster_7459	174	87	5.342	7	0.644	.	UAUCGAAGGAUGGAUGUACG	23	0.264	20	N6	-1	0	11	2	6	32	20	16	EP_AGO2_1
NEMVEscaffold_285:159205-159311	Cluster_7462	107	16	0.982	2	0.5	.	UCCGGCUCGAAGAAUUUUUUAU	5	0.438	20	N6	-1	0	3	0	1	7	0	5	EP_AGO2_1
NEMVEscaffold_285:176072-176108	Cluster_7464	37	11	0.675	3	0.091	-	GAGCUAUCGAAGGAUGUAU	4	0.636	19	N12	-1	0	2	0	9	0	0	0	EP_AGO2_1
NEMVEscaffold_285:195851-195873	Cluster_7466	23	11	0.675	11	0.909	+	UCCGGCUCGAGGUAUUUUU	3	0.636	19	N11	-1	0	0	0	4	3	4	0	EP_AGO2_1
NEMVEscaffold_355:24635-24718	Cluster_7471	84	10	0.614	6	0	-	UCGGACGUUUCUCUAUUUAGU	3	0.6	19	N14	-1	0	0	0	4	3	3	0	EP_AGO2_1
NEMVEscaffold_355:50140-50161	Cluster_7473	22	139	8.535	0	1	+	GGACUAACGUGGCAUUGCUG	40	0.065	20	N11	-1	8	0	6	6	56	54	9	EP_AGO2_1
NEMVEscaffold_355:166189-166211	Cluster_7482	23	113	6.938	0	1	+	GGACUAACGUGGCAUUGCUG	34	0.088	20	N11	-1	3	0	6	2	52	45	5	EP_AGO2_1
NEMVEscaffold_361:92594-93002	Cluster_7566	409	276	16.947	26	0.453	.	UAAUACCUGUAAAUAAUGC	16	0.42	20	N5	-1	19	2	50	81	83	35	6	EP_AGO2_1
NEMVEscaffold_361:213237-213258	Cluster_7596	22	13	0.798	0	1	+	AACUGGAAUUCGACUCUGUCUU	13	0.077	22	N15	-1	0	0	0	0	0	0	13	EP_AGO2_1
NEMVEscaffold_361:215274-215295	Cluster_7597	22	14	0.86	0	1	+	AACUGGAAUUCGACUCUGUCUU	14	0.071	22	N15	-1	0	0	0	0	0	0	14	EP_AGO2_1
NEMVEscaffold_345:167569-167609	Cluster_7602	41	471	28.92	0	0.885	+	UCGCACUGCUAGACUAACGUG	84	0.119	20	N11	-1	18	5	14	78	178	130	48	EP_AGO2_1
NEMVEscaffold_345:174851-175248	Cluster_7603	398	26	1.596	22	0.769	.	UUUAACCGGAUGUUGAACAC	4	0.808	19	N5	-1	1	3	3	8	8	3	0	EP_AGO2_1
NEMVEscaffold_360:26290-26555	Cluster_7606	266	38	2.333	20	0.632	.	AUUAUUUCUAGUAGACGUUUAU	4	0.632	20	N6	-1	0	3	5	7	9	7	7	EP_AGO2_1
NEMVEscaffold_360:66066-66119	Cluster_7607	54	12	0.737	1	0.75	.	UUUUAAUGUUUAUUUGUGG	6	0.5	19	N6	-1	0	0	0	6	5	1	0	EP_AGO2_1
NEMVEscaffold_351:86929-87171	Cluster_7614	243	15	0.921	9	0.267	.	UUGGCUUAAUUAGAAACGAUG	3	0.733	20	N6	-1	0	1	1	2	6	4	1	EP_AGO2_1
NEMVEscaffold_349:155067-155352	Cluster_7619	286	13	0.798	4	0.231	.	UACAACGGAUUCGACAGUAUU	4	0.615	21	N6	0.2	0	0	0	3	4	5	1	EP_AGO2_1
NEMVEscaffold_349:215402-215666	Cluster_7623	265	79	4.851	5	1	+	UUGGUUAUUGUAGUGUAAGCU	5	0.759	19	N12	-1	5	0	5	28	21	19	1	EP_AGO2_1
NEMVEscaffold_349:225216-225336	Cluster_7625	121	17	1.044	1	1	+	UAAGCUUGGUUGUUGUAGUGUA	2	0.824	19	N11	-1	0	0	3	5	5	2	2	EP_AGO2_1
NEMVEscaffold_321:1507-1557	Cluster_7628	51	12	0.737	0	0.25	.	GUAUUUUAGAAGUUCUGCUCU	4	0.667	21	N6	-1	0	1	0	0	0	8	3	EP_AGO2_1
NEMVEscaffold_321:42011-42133	Cluster_7646	123	12	0.737	0	0.333	.	GUAUUUUAGAAGUUCUGCUCU	3	0.667	21	N6	0.3	0	2	0	1	2	7	0	EP_AGO2_1
NEMVEscaffold_321:47200-47430	Cluster_7652	231	18	1.105	3	0.222	.	UCGGGGUCUUUUAGAAGUUCU	5	0.667	21	N6	0.1	0	2	0	4	4	6	2	EP_AGO2_1
NEMVEscaffold_321:67079-67356	Cluster_7657	278	12	0.737	2	0.167	-	UUUUCGAUUGUGUGAAAACU	4	0.667	20	N11	-1	0	2	0	1	8	1	0	EP_AGO2_1
NEMVEscaffold_321:138520-138570	Cluster_7661	51	85	5.219	83	0.024	-	CGAAGACCGGCGUGACAGUAC	34	0.129	21	N15	-1	1	0	4	19	21	36	4	EP_AGO2_1
NEMVEscaffold_321:178214-178293	Cluster_7662	80	42	2.579	11	0.857	+	UUAAGUAGAUUCUAACAA	6	0.452	20	N11	-1	2	1	10	6	11	10	2	EP_AGO2_1
NEMVEscaffold_321:223620-223740	Cluster_7664	121	17	1.044	2	0.118	-	UGAGCUAUCGCGCCACUCUG	11	0.353	20	N12	-1	0	1	0	2	12	2	0	EP_AGO2_1
NEMVEscaffold_346:181398-181503	Cluster_7693	106	10	0.614	10	0.8	+	UCUAUGUAGAAAUGAAUGUG	4	0.7	20	N13	-1	1	0	1	0	6	1	1	EP_AGO2_1
NEMVEscaffold_356:163325-163566	Cluster_7697	242	26	1.596	1	0.962	+	UCGAUACAGUAGAGACGGUG	5	0.615	20	N14	-1	0	4	0	3	13	2	4	EP_AGO2_1
NEMVEscaffold_356:181912-182009	Cluster_7698	98	9	0.553	2	0.778	.	UUUGUCUGUGUUCGUUCUCG	2	0.667	20	N6	-1	0	0	0	2	7	0	0	EP_AGO2_1
NEMVEscaffold_347:137291-137424	Cluster_7709	134	38	2.333	1	0.184	-	AAGACCAAAGUAGCAACACU	5	0.632	20	N11	-1	2	0	4	5	18	8	1	EP_AGO2_1
NEMVEscaffold_347:140050-140319	Cluster_7710	270	68	4.175	2	0.353	.	UCGUAAAAUUCUGCUCUGCGC	9	0.485	20	N6	-1	6	0	7	12	31	10	2	EP_AGO2_1
NEMVEscaffold_347:145045-145117	Cluster_7711	73	54	3.316	33	0.611	.	UGAUAUCGGAACCCAUCGUG	6	0.481	20	N6	-1	1	1	10	9	24	7	2	EP_AGO2_1
NEMVEscaffold_353:120424-120576	Cluster_7718	153	28	1.719	24	0.893	+	UCCGAGCUACGAACAAGCAU	20	0.25	20	N12	-1	0	0	0	2	21	5	0	EP_AGO2_1
NEMVEscaffold_353:135033-135200	Cluster_7721	168	12	0.737	12	0.833	+	UGUUGAUCUACGAAAUGUGU	2	0.667	20	N8	-1	0	1	2	4	5	0	0	EP_AGO2_1
NEMVEscaffold_353:149093-149557	Cluster_7722	465	299	18.359	291	0.709	.	ACUGAUGGUACCGAUGCUU	9	0.495	20	N5	-1	15	0	22	62	110	78	12	EP_AGO2_1
NEMVEscaffold_344:138539-138559	Cluster_7732	21	511	31.376	1	1	+	UAGACUAACGUGGCAUUGCC	491	0.012	20	N11	-1	1	0	1	17	491	1	0	EP_AGO2_1
NEMVEscaffold_344:208057-208195	Cluster_7742	139	12	0.737	3	0.75	.	UUGUUUGUAUGUCUACUUCU	2	0.833	19	N6	-1	0	0	1	5	4	2	0	EP_AGO2_1
NEMVEscaffold_348:24728-24759	Cluster_7743	32	14	0.86	0	0.786	.	UUCGAGUCGAGGUCGCCCUG	3	0.714	20	N6	-1	0	0	0	4	9	1	0	EP_AGO2_1
NEMVEscaffold_348:37421-37505	Cluster_7745	85	12	0.737	2	1	+	AUCCAUGAUGAUGUAGCUGACA	9	0.333	22	N13	-1	0	0	0	1	0	2	9	EP_AGO2_1
NEMVEscaffold_348:63724-63753	Cluster_7749	30	10	0.614	0	0.9	+	UCGAGUCGAGGUCGCCCUG	3	0.7	20	N13	-1	0	0	0	3	4	2	1	EP_AGO2_1
NEMVEscaffold_348:105878-105974	Cluster_7751	97	26	1.596	15	0.077	-	UGUACUGUCGAGUUGCCUGCA	10	0.269	21	N11	-1	0	0	0	8	7	10	1	EP_AGO2_1
NEMVEscaffold_348:115769-115912	Cluster_7752	144	30	1.842	4	0.767	.	UAUGGUGAUAGACGUUAGU	5	0.7	20	N6	-1	4	0	4	9	11	2	0	EP_AGO2_1
NEMVEscaffold_348:221577-221813	Cluster_7754	237	24	1.474	11	0.25	.	AUACGACACUUGAAUUUUGGCG	2	0.875	21	N6	0.1	3	1	2	1	4	10	3	EP_AGO2_1
NEMVEscaffold_343:87968-88752	Cluster_7795	785	219	13.447	137	0.858	+	UUUUGCAAUGUAGACUAUA	15	0.498	20	N5	-1	10	28	25	47	55	46	8	EP_AGO2_1
NEMVEscaffold_343:88884-89305	Cluster_7796	422	60	3.684	60	0.85	+	UUCUGGUAGAAGUCACCUGA	4	0.667	20	N5	-1	2	2	4	9	23	15	5	EP_AGO2_1
NEMVEscaffold_343:89426-91400	Cluster_7797	1975	1177	72.269	713	0.648	.	UUAUUCGAACUCCUAUCUG	39	0.466	20	N5	-1	32	22	124	243	466	241	49	EP_AGO2_1
NEMVEscaffold_343:178800-179065	Cluster_7857	266	114	7	1	0.737	.	UAUCGGAAUCAUAGACAUG	13	0.491	19	N6	-1	6	3	17	37	33	16	2	EP_AGO2_1
NEMVEscaffold_341:107381-108219	Cluster_7868	839	111	6.816	94	0.468	.	UGGAAUAUGACUGUCACGUG	4	0.676	20	N5	-1	1	0	17	21	51	19	2	EP_AGO2_1
NEMVEscaffold_329:40146-40211	Cluster_7902	66	9	0.553	5	0.333	.	UUCCGUCAGUCAAACCAUUCU	3	0.667	21	N6	0.1	0	1	2	1	1	3	1	EP_AGO2_1
NEMVEscaffold_329:165440-165586	Cluster_7911	147	17	1.044	3	0.824	+	UUUGGACAAACGUGGUAAG	4	0.706	19	N14	-1	1	0	4	7	2	2	1	EP_AGO2_1
NEMVEscaffold_329:166860-166969	Cluster_7912	110	45	2.763	12	0.222	.	AAAACUGGAAUCCGACUCUGCCU	9	0.378	20	N4	-1	0	9	7	5	12	8	4	EP_AGO2_1
NEMVEscaffold_328:55356-55420	Cluster_7937	65	18	1.105	6	0.111	-	AGCUGGAAAUCGACUCUGCU	6	0.611	20	N11	-1	0	1	1	5	8	3	0	EP_AGO2_1
NEMVEscaffold_337:230433-230596	Cluster_8060	164	11	0.675	2	0.818	+	AAGGCUAUUGAAGUGACGGUAU	2	0.818	20	N11	-1	0	0	1	2	5	1	2	EP_AGO2_1
NEMVEscaffold_338:74175-74411	Cluster_8071	237	87	5.342	83	0.747	.	UGUAGAACCAAGAUGCUUG	12	0.517	20	N6	-1	1	2	7	29	33	10	5	EP_AGO2_1
NEMVEscaffold_338:83904-84167	Cluster_8073	264	25	1.535	1	0.08	-	UGCGAACGCGACUUGGACAU	2	0.88	20	N11	-1	0	5	0	6	8	6	0	EP_AGO2_1
NEMVEscaffold_338:132039-132178	Cluster_8084	140	23	1.412	3	0.261	.	UUUCUUUGAGGAUGUGAUUGAA	3	0.739	22	N6	-1	0	4	1	3	4	5	6	EP_AGO2_1
NEMVEscaffold_338:145394-145516	Cluster_8086	123	9	0.553	1	0	-	UACAAACUGUUGUCUCUUUA	3	0.667	20	N11	-1	0	1	0	1	4	1	2	EP_AGO2_1
NEMVEscaffold_338:182239-182262	Cluster_8091	24	12	0.737	3	1	+	AUACCACUUCUGACACCA	8	0.417	18	N11	-1	0	0	9	2	1	0	0	EP_AGO2_1
NEMVEscaffold_339:203506-203557	Cluster_8098	52	9	0.553	9	0.889	+	AGAAAACUCUGUUUACGCAG	4	0.444	20	N15	-1	0	0	2	0	4	3	0	EP_AGO2_1
NEMVEscaffold_276:96641-96741	Cluster_8104	101	11	0.675	1	0.091	-	UACUCCUGAAUACCUACU	7	0.364	18	N11	-1	0	0	7	2	2	0	0	EP_AGO2_1
NEMVEscaffold_335:109151-109223	Cluster_8136	73	26	1.596	24	0	-	AAAACGUUUGGAAAACUCGCA	7	0.385	21	N12	-1	0	2	0	3	7	9	5	EP_AGO2_1
NEMVEscaffold_335:218911-218932	Cluster_8141	22	11	0.675	1	0	-	UCGCGGAAAUAAAGUGACC	6	0.545	19	N12	-1	1	0	1	7	1	1	0	EP_AGO2_1
NEMVEscaffold_322:69965-70039	Cluster_8143	75	37	2.272	21	0.243	.	UCUCCUAUAGCAAACUCUCU	7	0.405	20	N6	-1	0	0	6	8	23	0	0	EP_AGO2_1
NEMVEscaffold_322:193328-193643	Cluster_8144	316	51	3.131	0	0.451	.	AAUGGUCUACCUUAUCUGG	3	0.745	20	N5	-1	1	0	2	18	23	6	1	EP_AGO2_1
NEMVEscaffold_333:75262-75408	Cluster_8196	147	11	0.675	11	0.727	.	UUUGAUCACAGACAACCCGA	4	0.727	20	N6	-1	0	0	3	1	6	0	1	EP_AGO2_1
NEMVEscaffold_332:20734-20757	Cluster_8273	24	14	0.86	0	0.214	.	UAGUUAGUUCUUGUGUGCAC	9	0.286	20	N6	-1	0	0	0	2	9	1	2	EP_AGO2_1
NEMVEscaffold_332:143967-144312	Cluster_8275	346	15	0.921	14	0.533	.	UAGAAUUCACUGUCAUCAUA	2	0.8	20	N5	-1	0	0	1	5	8	1	0	EP_AGO2_1
NEMVEscaffold_332:144587-144756	Cluster_8277	170	29	1.781	29	0.69	.	UCCGUAUUCUGUACAUAACUCC	4	0.621	21	N6	0.7	0	1	1	5	8	9	5	EP_AGO2_1
NEMVEscaffold_281:57900-58125	Cluster_8310	226	15	0.921	15	0.733	.	CCCAUAAUUAGUAGAGUUCU	3	0.667	20	N6	-1	1	0	0	5	8	1	0	EP_AGO2_1
NEMVEscaffold_281:145719-145838	Cluster_8315	120	13	0.798	3	0.538	.	AGUUCCGACUACUACCUGG	2	0.923	20	N6	-1	0	2	1	4	5	1	0	EP_AGO2_1
NEMVEscaffold_281:192480-192505	Cluster_8323	26	12	0.737	0	0	-	UCCGUAUGUAUGGUUUCCGUUC	4	0.417	20	N13	-1	0	1	0	1	6	0	4	EP_AGO2_1
NEMVEscaffold_293:221097-221174	Cluster_8404	78	22	1.351	1	0.409	.	AGAUUCGGUUUACUAGUAGU	5	0.5	20	N6	-1	0	0	3	3	11	4	1	EP_AGO2_1
NEMVEscaffold_305:21748-21927	Cluster_8408	180	14	0.86	2	1	+	UGACUAUUACUCUUUGACUAU	2	0.929	21	N11	-1	0	1	0	1	5	7	0	EP_AGO2_1
NEMVEscaffold_305:248924-248983	Cluster_8459	60	415	25.482	0	0.198	-	UACCUGCCAGUUCUCAUUUGC	87	0.12	21	N11	-1	0	10	4	13	61	246	81	EP_AGO2_1
NEMVEscaffold_304:45111-45213	Cluster_8461	103	12	0.737	2	0.167	-	AUCCGACGGGGUUUUAGACU	2	0.833	20	N11	-1	0	1	1	0	5	2	3	EP_AGO2_1
NEMVEscaffold_304:133073-133167	Cluster_8468	95	33	2.026	33	1	+	UGGGCUAGUUCACGGAAGG	13	0.273	19	N15	-1	3	1	2	14	6	0	7	EP_AGO2_1
NEMVEscaffold_315:162120-162148	Cluster_8548	29	109	6.693	0	1	+	UUCGAAUCCUGGCUUGAACUG	36	0.101	21	N15	-1	2	4	4	2	32	36	29	EP_AGO2_1
NEMVEscaffold_315:178517-178664	Cluster_8551	148	13	0.798	2	0.538	.	UUAAAGACGUAUGAGGAGCU	3	0.538	20	N6	-1	0	2	1	3	6	0	1	EP_AGO2_1
NEMVEscaffold_316:159447-159550	Cluster_8570	104	19	1.167	18	0.053	-	UAGGGAUCAGAGAGUGUAU	14	0.263	19	N11	-1	0	0	0	14	2	3	0	EP_AGO2_1
NEMVEscaffold_316:170216-170239	Cluster_8571	24	10	0.614	10	0	-	GGGCUAGGGCUAGGGCUAG	2	0.9	19	N14	-1	1	1	2	4	1	0	1	EP_AGO2_1
NEMVEscaffold_319:167887-167939	Cluster_8585	53	52	3.193	0	0.058	-	UAAAACUCCGUCGGAUAGCU	34	0.173	20	N11	-1	2	5	1	8	35	0	1	EP_AGO2_1
NEMVEscaffold_319:168017-168085	Cluster_8586	69	15	0.921	6	0.333	.	CGAGUCGGAGUCGCCCUG	2	0.8	18	N6	-1	0	1	4	3	4	3	0	EP_AGO2_1
NEMVEscaffold_320:98128-98227	Cluster_8594	100	28	1.719	28	0.964	+	UAGACUGGACUGACCGAAUUA	4	0.607	21	N11	-1	0	1	4	2	6	13	2	EP_AGO2_1
NEMVEscaffold_320:98546-98646	Cluster_8595	101	96	5.895	11	0.99	+	UUGAGCCUCUGGUACCCAG	30	0.208	19	N14	-1	4	1	5	35	22	21	8	EP_AGO2_1
NEMVEscaffold_318:110436-110580	Cluster_8628	145	12	0.737	12	0.083	-	UAUAGUAGAAAAAUAAAUGUG	2	0.75	21	N11	-1	0	0	2	2	2	4	2	EP_AGO2_1
NEMVEscaffold_318:110791-111103	Cluster_8629	313	20	1.228	20	0.3	.	AAAACUUGUGAUAGAAUUCA	3	0.7	20	N5	-1	0	0	1	4	10	5	0	EP_AGO2_1
NEMVEscaffold_318:111196-111362	Cluster_8630	167	12	0.737	11	0.167	-	UGGACCUAUUCUUCAUAUCGUG	3	0.75	19	N13	-1	0	0	0	4	3	2	3	EP_AGO2_1
NEMVEscaffold_311:85517-85590	Cluster_8677	74	17	1.044	10	0.765	.	UGUAUCUUGGGCUUUCUUU	3	0.706	20	N6	-1	1	1	0	5	8	2	0	EP_AGO2_1
NEMVEscaffold_311:85912-86134	Cluster_8679	223	67	4.114	10	0.627	.	AAUACUAAAGAACCCUCUUU	7	0.522	21	N6	0.3	0	7	3	11	15	23	8	EP_AGO2_1
NEMVEscaffold_311:93413-93669	Cluster_8690	257	96	5.895	0	0.958	+	UUCUCUAUUCGUGUCUCUGC	12	0.427	20	N12	-1	2	9	12	22	25	16	10	EP_AGO2_1
NEMVEscaffold_313:66221-66355	Cluster_8850	135	33	2.026	2	0.091	-	UCGGCAACCAUGGACAGCUA	20	0.273	20	N12	-1	0	1	0	4	22	6	0	EP_AGO2_1
NEMVEscaffold_313:261451-261715	Cluster_8858	265	26	1.596	1	0	-	UUCUAUAGGCUGAUGUACUGU	5	0.692	21	N11	-1	1	0	2	3	8	12	0	EP_AGO2_1
NEMVEscaffold_253:54102-54159	Cluster_8859	58	29	1.781	23	0.793	.	CGUUGUGAGACUCCGAUCGCU	8	0.448	21	N6	-1	0	1	1	2	4	11	10	EP_AGO2_1
NEMVEscaffold_253:65617-65731	Cluster_8860	115	11	0.675	11	0.455	.	UAGAUGGUCUAGAUACUCCU	2	0.818	20	N6	-1	1	0	0	1	8	1	0	EP_AGO2_1
NEMVEscaffold_253:66358-66464	Cluster_8861	107	10	0.614	10	0.6	.	ACAGGGAUAACUGAUAAAAAUC	2	0.7	20	N6	-1	0	0	0	2	5	1	2	EP_AGO2_1
NEMVEscaffold_253:224252-224279	Cluster_8870	28	11	0.675	0	0.091	-	UAUCGAAGGAUGGAUGUACAC	6	0.364	21	N13	-1	0	0	1	1	0	6	3	EP_AGO2_1
NEMVEscaffold_253:242732-242758	Cluster_8871	27	11	0.675	11	1	+	UAAGGCUCGAAGGAUUGUUU	4	0.636	20	N12	-1	0	0	0	1	6	3	1	EP_AGO2_1
NEMVEscaffold_307:118491-118516	Cluster_8882	26	33	2.026	0	1	+	UCAUCUGAAACAAGACUCGUG	10	0.303	21	N13	-1	0	0	6	7	8	12	0	EP_AGO2_1
NEMVEscaffold_307:222010-222225	Cluster_8890	216	19	1.167	19	0.368	.	UACAGGUCUGUUUCGUGGUAU	3	0.737	20	N6	-1	0	1	2	5	7	4	0	EP_AGO2_1
NEMVEscaffold_306:159126-159238	Cluster_8916	113	19	1.167	8	0.211	.	AACUCUUUACUCGUCCCCUCU	4	0.632	21	N6	0.1	2	0	1	2	2	10	2	EP_AGO2_1
NEMVEscaffold_306:194874-194955	Cluster_8917	82	14	0.86	8	0.357	.	AAGACCGAUGCUCUACCGACU	3	0.714	21	N6	0	2	0	0	2	4	6	0	EP_AGO2_1
NEMVEscaffold_308:5564-5730	Cluster_8919	167	32	1.965	11	0.875	+	GAGACAGACUGAGAGGUUG	4	0.594	20	N11	-1	1	2	8	6	12	1	2	EP_AGO2_1
NEMVEscaffold_308:246218-246241	Cluster_8925	24	50	3.07	4	0	-	UCCAUGUGGGAUCUAGAGCUU	35	0.2	21	N11	-1	0	0	1	4	5	36	4	EP_AGO2_1
NEMVEscaffold_303:78468-78530	Cluster_8944	63	11	0.675	7	0	-	UGGCAUCUACUCUUAAAACA	4	0.636	20	N11	-1	1	1	0	0	7	0	2	EP_AGO2_1
NEMVEscaffold_288:66325-66538	Cluster_8956	214	9	0.553	3	0.667	.	AGCCGACUGAAAAUCACGUUU	2	0.889	21	N6	0.1	0	1	3	1	0	4	0	EP_AGO2_1
NEMVEscaffold_288:96113-96599	Cluster_8959	487	21	1.289	21	0.571	.	UUAUAUUAUCCUCUAGUUUCU	2	0.857	20	N5	-1	1	1	1	2	12	2	2	EP_AGO2_1
NEMVEscaffold_288:266933-266990	Cluster_8964	58	22	1.351	2	0.455	.	UUUCGUUGCGGGCACUUGAU	6	0.545	20	N6	-1	0	2	2	1	12	3	2	EP_AGO2_1
NEMVEscaffold_292:175061-175164	Cluster_8972	104	12	0.737	2	0.583	.	UCGGACAUAGCUUUGCGUUAU	2	0.917	20	N6	-1	0	0	1	1	6	4	0	EP_AGO2_1
NEMVEscaffold_292:181865-182011	Cluster_8973	147	11	0.675	4	0.364	.	UUAAAAAUUUCCCUGUAGC	3	0.818	19	N6	-1	0	2	0	4	2	2	1	EP_AGO2_1
NEMVEscaffold_301:72959-73112	Cluster_8990	154	14	0.86	1	0.143	-	UUCCGUAAAAGCUUUGUGC	4	0.571	18	N12	-1	0	0	6	6	2	0	0	EP_AGO2_1
NEMVEscaffold_301:75896-76141	Cluster_8991	246	76	4.666	9	0.263	.	UGAACGUAACGCUUUAACAC	8	0.697	20	N6	-1	2	8	2	12	36	13	3	EP_AGO2_1
NEMVEscaffold_301:76342-76445	Cluster_8992	104	16	0.982	16	0.125	-	AUGGAAUCUAGUUGUUACUCU	9	0.438	21	N11	-1	0	0	0	1	3	11	1	EP_AGO2_1
NEMVEscaffold_301:137449-137503	Cluster_8996	55	13	0.798	5	0.846	+	UUAGAAAGACCUCAGACCAA	4	0.769	20	N11	-1	2	0	2	2	6	1	0	EP_AGO2_1
NEMVEscaffold_301:214389-214609	Cluster_8999	221	82	5.035	43	0.793	.	UGACCUAAAGAUUGCUGUG	8	0.659	20	N6	-1	1	3	6	24	38	10	0	EP_AGO2_1
NEMVEscaffold_301:262481-262607	Cluster_9008	127	11	0.675	1	0.182	-	AAUAAUACGGGAACUCGCA	4	0.545	19	N13	-1	0	0	0	7	3	1	0	EP_AGO2_1
NEMVEscaffold_300:86111-86488	Cluster_9022	378	38	2.333	10	0.421	.	AAAGACGAAGAUUUGGCAUAG	4	0.632	20	N5	-1	2	1	6	4	12	12	1	EP_AGO2_1
NEMVEscaffold_295:144987-145016	Cluster_9032	30	12	0.737	12	0.917	+	AAUGACCGACCAAUCUAUGA	6	0.417	20	N11	-1	0	0	0	2	10	0	0	EP_AGO2_1
NEMVEscaffold_295:160454-160587	Cluster_9033	134	18	1.105	1	0	-	UAAGUAAGGUGACUCAGUGG	3	0.667	20	N11	-1	0	0	1	2	10	3	2	EP_AGO2_1
NEMVEscaffold_295:277688-277952	Cluster_9038	265	50	3.07	11	0.76	.	CAUUCAAUGAUGGACUCUUG	10	0.44	20	N6	-1	2	0	4	9	28	7	0	EP_AGO2_1
NEMVEscaffold_298:135120-135385	Cluster_9041	266	52	3.193	4	0.769	.	UAUUAUUCUCCAGGACAAUG	6	0.692	20	N6	-1	2	0	11	11	19	8	1	EP_AGO2_1
NEMVEscaffold_298:232078-232273	Cluster_9052	196	49	3.009	1	0.041	-	AAAAGUAGAAAUGAUGUUCU	20	0.265	20	N13	-1	2	1	2	12	23	0	9	EP_AGO2_1
NEMVEscaffold_298:232349-232468	Cluster_9053	120	39	2.395	1	0.333	.	UAAACAAAUGCCGACUACUGU	3	0.795	20	N6	-1	0	6	2	7	13	10	1	EP_AGO2_1
NEMVEscaffold_296:144150-144244	Cluster_9057	95	20	1.228	0	0	-	UAUGAUGUACGGUACUGUGAU	7	0.4	21	N15	-1	0	0	5	3	3	9	0	EP_AGO2_1
NEMVEscaffold_296:232093-232202	Cluster_9060	110	51	3.131	1	0.02	-	UACGGCUCAUGGAUAAUACAA	48	0.078	21	N15	-1	0	0	0	0	2	49	0	EP_AGO2_1
NEMVEscaffold_297:81423-82006	Cluster_9065	584	28	1.719	7	0.929	+	AAGACAUGACUCGCCACUCA	2	0.857	20	N5	-1	1	0	3	6	12	6	0	EP_AGO2_1
NEMVEscaffold_297:146458-146563	Cluster_9068	106	12	0.737	1	1	+	ACAUUGACCCCUGAACCGGCU	10	0.25	21	N11	-1	0	1	0	0	1	10	0	EP_AGO2_1
NEMVEscaffold_294:142060-142111	Cluster_9089	52	199	12.219	198	1	+	AAAGAAGUACAAGUGGUAG	61	0.045	21	N15	-1	8	0	4	61	57	62	7	EP_AGO2_1
NEMVEscaffold_294:202733-203042	Cluster_9090	310	275	16.885	275	0.796	.	ACAAUUUGGGCUGAAGACUAA	21	0.342	20	N5	-1	12	10	41	69	75	55	13	EP_AGO2_1
NEMVEscaffold_279:69219-69351	Cluster_9097	133	9	0.553	2	0.222	.	AUUGUUUUCGAGGGAAUUUCA	6	0.444	21	N6	0.6	0	0	0	0	1	7	1	EP_AGO2_1
NEMVEscaffold_279:122648-122738	Cluster_9101	91	10	0.614	5	0.9	+	UCGGGCUUAACAUACAAACA	2	0.7	20	N13	-1	0	0	0	2	7	1	0	EP_AGO2_1
NEMVEscaffold_279:263131-263391	Cluster_9191	261	13	0.798	6	0.077	-	AUGAACUUGCCGAAAUAGC	4	0.538	19	N11	-1	1	0	0	4	2	2	4	EP_AGO2_1
NEMVEscaffold_279:269451-269541	Cluster_9193	91	11	0.675	11	0.455	.	UCCCGGUAUUGGAAAAAUUCC	3	0.727	21	N6	0	0	1	0	0	2	4	4	EP_AGO2_1
NEMVEscaffold_291:91154-91203	Cluster_9235	50	15	0.921	7	0.467	.	CGGGCCAAGACGGGACGCA	5	0.333	19	N6	-1	2	0	2	9	2	0	0	EP_AGO2_1
NEMVEscaffold_291:91370-91455	Cluster_9236	86	25	1.535	24	0.12	-	UCCAUGCUUGCCGAACUGCA	7	0.52	20	N12	-1	4	0	1	6	11	3	0	EP_AGO2_1
NEMVEscaffold_291:195132-195200	Cluster_9237	69	10	0.614	6	0.3	.	UUGUCAAAAUCACGCUUCUG	2	0.6	20	N6	-1	0	0	2	0	3	3	2	EP_AGO2_1
NEMVEscaffold_280:35527-35940	Cluster_9266	414	51	3.131	18	0.255	.	AAAGUAUGAACGAAGCGUG	7	0.667	19	N5	-1	1	2	8	19	16	4	1	EP_AGO2_1
NEMVEscaffold_284:67869-67890	Cluster_9288	22	10	0.614	0	1	+	UUCUAGGAACGGCACUGCUA	4	0.5	20	N11	-1	0	0	0	4	5	0	1	EP_AGO2_1
NEMVEscaffold_270:272771-273043	Cluster_9390	273	14	0.86	11	0.857	+	UAAUUAUGAUUUGUGCUGU	3	0.714	19	N12	-1	0	0	3	6	1	2	2	EP_AGO2_1
NEMVEscaffold_290:233325-233449	Cluster_9410	125	14	0.86	3	0.071	-	UUCCCCUGUGUCUCCCAGAAU	3	0.5	19	N11	-1	0	1	1	6	3	3	0	EP_AGO2_1
NEMVEscaffold_290:252878-252944	Cluster_9412	67	12	0.737	1	0.667	.	UUAAUAUCUACAGAUCUGU	4	0.583	20	N6	-1	0	1	0	4	6	1	0	EP_AGO2_1
NEMVEscaffold_289:210258-210334	Cluster_9430	77	10	0.614	3	0.3	.	UUAAAGACGAAAAUUUGGCC	4	0.5	20	N6	-1	0	0	0	4	6	0	0	EP_AGO2_1
NEMVEscaffold_251:172140-172396	Cluster_9442	257	103	6.324	67	0.243	.	UCGCGGUCAGUUUCUGUUC	43	0.243	19	N6	-1	0	4	1	46	38	7	7	EP_AGO2_1
NEMVEscaffold_251:200000-200135	Cluster_9443	136	10	0.614	1	0.4	.	UUGACUCCGUCGCGCAAUGG	3	0.8	20	N6	-1	0	0	0	2	7	0	1	EP_AGO2_1
NEMVEscaffold_251:253667-253762	Cluster_9445	96	17	1.044	1	0.588	.	UAAGCACAGUUGACUCCGU	3	0.647	19	N6	-1	0	1	2	6	4	3	1	EP_AGO2_1
NEMVEscaffold_251:260745-260771	Cluster_9446	27	10	0.614	3	0.6	.	UCGUGGUCAGUUUCUGUUUU	2	0.8	20	N6	-1	0	2	1	1	5	1	0	EP_AGO2_1
NEMVEscaffold_251:262673-262762	Cluster_9447	90	9	0.553	3	0.889	+	CUGACUCCGACGUGAUUUGA	2	0.889	20	N11	-1	0	1	0	1	4	1	2	EP_AGO2_1
NEMVEscaffold_251:267450-267527	Cluster_9448	78	20	1.228	1	0.5	.	UCGGGGUCAGUUUCUGUUUUU	7	0.6	21	N6	0.1	0	1	1	1	4	12	1	EP_AGO2_1
NEMVEscaffold_251:280671-280915	Cluster_9450	245	29	1.781	2	0.586	.	UUGAUGACUUGACUUCGU	6	0.655	20	N6	-1	1	2	8	6	12	0	0	EP_AGO2_1
NEMVEscaffold_282:41197-41588	Cluster_9466	392	18	1.105	18	0.611	.	UUACGAUUCAGGCUUUGG	2	0.778	20	N5	-1	0	0	3	4	7	3	1	EP_AGO2_1
NEMVEscaffold_282:94084-94337	Cluster_9469	254	28	1.719	3	0.679	.	UGUGCUCGAUCGCUCUUGU	8	0.571	20	N6	-1	0	1	1	8	14	4	0	EP_AGO2_1
NEMVEscaffold_238:1500-1652	Cluster_9588	153	18	1.105	1	0.944	+	UCAUAUGGGUGUAGCUUAGU	3	0.778	20	N13	-1	0	0	2	3	9	3	1	EP_AGO2_1
NEMVEscaffold_238:2718-2885	Cluster_9589	168	15	0.921	3	0.533	.	UAAGCUACACCCUCAUGACU	2	0.8	20	N6	-1	0	0	0	4	7	2	2	EP_AGO2_1
NEMVEscaffold_238:3884-4006	Cluster_9590	123	14	0.86	3	0.714	.	UCUCGAGAGUGGCGCUUUGG	2	0.929	20	N6	-1	1	0	3	3	5	1	1	EP_AGO2_1
NEMVEscaffold_238:37810-37881	Cluster_9591	72	9	0.553	2	0.778	.	UACCCCUGUGCACUCAUCCCCU	2	0.889	22	N6	-1	0	0	0	1	3	1	4	EP_AGO2_1
NEMVEscaffold_238:54074-54159	Cluster_9592	86	12	0.737	2	0	-	UGAGCUAUCGUGCCACUCU	4	0.75	19	N11	-1	2	0	2	4	1	3	0	EP_AGO2_1
NEMVEscaffold_238:58507-58550	Cluster_9593	44	9	0.553	3	1	+	UGGACGUUAAGAUAAGUGA	3	0.556	19	N11	-1	0	0	2	3	2	2	0	EP_AGO2_1
NEMVEscaffold_238:90942-91120	Cluster_9599	179	29	1.781	1	0.966	+	GAAAGUUGCGCUAUGGCUCA	12	0.414	20	N14	-1	1	0	1	4	15	6	2	EP_AGO2_1
NEMVEscaffold_238:103906-104042	Cluster_9600	137	12	0.737	2	0.75	.	CUAACUACGCUAUACUCCUGAU	3	0.75	21	N6	0.1	1	0	2	1	1	4	3	EP_AGO2_1
NEMVEscaffold_238:133201-133417	Cluster_9601	217	26	1.596	9	1	+	UAAGGUAAGGACGAUGGAAUU	4	0.538	20	N11	-1	2	0	2	6	8	4	4	EP_AGO2_1
NEMVEscaffold_238:148100-148268	Cluster_9602	169	20	1.228	1	0.25	.	UCUGCCGUUCAUAUCCUGU	4	0.5	20	N6	-1	1	0	0	7	10	0	2	EP_AGO2_1
NEMVEscaffold_238:153625-153873	Cluster_9603	249	12	0.737	6	1	+	UCGACGGUGGCGCUAUGG	4	0.5	19	N11	-1	0	0	4	5	2	1	0	EP_AGO2_1
NEMVEscaffold_238:226298-226371	Cluster_9606	74	16	0.982	4	1	+	AGGUAUAGAGUAGUUUUUCU	3	0.625	20	N14	-1	0	0	1	5	7	1	2	EP_AGO2_1
NEMVEscaffold_238:247607-247727	Cluster_9607	121	73	4.482	6	0.973	+	AGCUAUCGCGCCACUCUCA	33	0.164	19	N15	-1	0	0	11	34	12	15	1	EP_AGO2_1
NEMVEscaffold_238:268131-268247	Cluster_9608	117	11	0.675	2	0.455	.	UACGGUAGUUACUUCUAGC	3	0.727	19	N6	-1	0	0	1	6	2	2	0	EP_AGO2_1
NEMVEscaffold_278:102418-102471	Cluster_9613	54	204	12.526	4	0.922	+	UAAUAGACUGUGCUGGCGU	89	0.167	19	N11	-1	8	5	17	97	40	36	1	EP_AGO2_1
NEMVEscaffold_278:276730-277099	Cluster_9669	370	134	8.228	98	0.851	+	UGUCCGACGGAGUUUUAGACU	30	0.291	21	N5	-1	15	7	21	17	34	36	4	EP_AGO2_1
NEMVEscaffold_275:52293-52507	Cluster_9707	215	12	0.737	12	0.25	.	UGACUCUAGUAAUACUUGA	3	0.75	19	N6	-1	0	0	1	5	3	3	0	EP_AGO2_1
NEMVEscaffold_275:138030-138165	Cluster_9708	136	15	0.921	15	0.467	.	UUUAGAGAUGUAGGAUAUUG	3	0.8	20	N6	-1	0	1	2	3	7	2	0	EP_AGO2_1
NEMVEscaffold_275:138510-138615	Cluster_9709	106	18	1.105	18	0.833	+	UUGCUUACUUUUAUUUCUGU	3	0.722	20	N11	-1	1	0	3	1	11	2	0	EP_AGO2_1
NEMVEscaffold_272:36817-36897	Cluster_9724	81	13	0.798	1	0.692	.	AACUCCCAGGCUGAAAGAUA	4	0.692	20	N6	-1	0	2	1	3	4	2	1	EP_AGO2_1
NEMVEscaffold_272:292910-293006	Cluster_9821	97	17	1.044	1	0.882	+	UCUAGAGCUGCGACCGGGU	9	0.294	19	N15	-1	0	0	0	9	5	3	0	EP_AGO2_1
NEMVEscaffold_267:286864-287199	Cluster_9841	336	23	1.412	5	0.13	-	UCUGGUAUCGUUACUAUGAUC	2	0.826	21	N5	-1	0	0	3	3	7	9	1	EP_AGO2_1
NEMVEscaffold_244:3161-3181	Cluster_9843	21	24	1.474	24	1	+	UGUGUUUGCUGAUCUCUCUAU	24	0.042	21	N11	-1	0	0	0	0	0	24	0	EP_AGO2_1
NEMVEscaffold_244:119782-119964	Cluster_9853	183	22	1.351	20	0.136	-	UUGUGCUGUCUCUGAUACAG	4	0.591	20	N11	-1	0	2	1	4	12	2	1	EP_AGO2_1
NEMVEscaffold_244:126456-126531	Cluster_9857	76	10	0.614	0	1	+	UGUUCGUAGCUCGGAGUUCGG	3	0.7	21	N11	-1	0	0	1	0	2	5	2	EP_AGO2_1
NEMVEscaffold_244:139488-139521	Cluster_9859	34	22	1.351	15	0.182	-	UAUCCGGCGGAGUUUUAGACU	6	0.636	21	N12	-1	1	1	0	4	4	12	0	EP_AGO2_1
NEMVEscaffold_244:198386-198490	Cluster_9864	105	10	0.614	7	1	+	UGCCGUUUAUAUCCUGUACU	7	0.3	20	N11	-1	0	0	0	2	7	1	0	EP_AGO2_1
NEMVEscaffold_244:270148-270209	Cluster_9868	62	47	2.886	10	0.489	.	UUCAUCUGACCUGGAUUCGG	6	0.489	20	N6	-1	1	1	11	15	17	1	1	EP_AGO2_1
NEMVEscaffold_244:276737-276760	Cluster_9869	24	9	0.553	2	0.333	.	AGCCAUAGCGACACUCUCG	4	0.444	19	N6	-1	1	0	0	6	2	0	0	EP_AGO2_1
NEMVEscaffold_273:75193-75304	Cluster_9883	112	24	1.474	0	1	+	CGGCUAAUGGAUAACGACGU	6	0.375	20	N14	-1	1	1	4	2	10	4	2	EP_AGO2_1
NEMVEscaffold_271:48909-49609	Cluster_9893	701	83	5.096	33	0.602	.	ACUGUGUAAUUCUAGACCAA	4	0.807	20	N5	-1	1	1	3	15	42	17	4	EP_AGO2_1
NEMVEscaffold_271:128397-128475	Cluster_9896	79	39	2.395	35	0.385	.	UUAGCACCUUUGACUCAUC	6	0.615	19	N6	-1	3	0	1	15	10	8	2	EP_AGO2_1
NEMVEscaffold_269:51161-51306	Cluster_9906	146	45	2.763	1	0.467	.	UGCACUGCUUGAUAAUCGAAA	6	0.622	20	N6	-1	2	2	4	7	17	13	0	EP_AGO2_1
NEMVEscaffold_269:51731-51883	Cluster_9907	153	9	0.553	1	0.667	.	UCUCUGAUUUCUCUUUCUCU	3	0.778	20	N6	-1	0	1	1	1	6	0	0	EP_AGO2_1
NEMVEscaffold_269:52787-53022	Cluster_9908	236	27	1.658	6	0.37	.	UCAAGCAGUGCAUUUUGUAGA	4	0.815	21	N6	0.3	0	0	3	5	6	11	2	EP_AGO2_1
NEMVEscaffold_269:53715-53870	Cluster_9909	156	31	1.903	4	0.355	.	ACACCCCCGACGGGACUCG	4	0.645	19	N6	-1	0	0	2	11	9	8	1	EP_AGO2_1
NEMVEscaffold_269:54567-54685	Cluster_9910	119	29	1.781	2	0.31	.	AGAUUAUCGAGGAACGACU	3	0.724	19	N6	-1	1	0	3	9	8	7	1	EP_AGO2_1
NEMVEscaffold_269:55439-55515	Cluster_9911	77	9	0.553	0	0.889	+	UACAAAAUGCACUGCUAGA	2	0.889	19	N11	-1	0	0	1	4	1	3	0	EP_AGO2_1
NEMVEscaffold_269:56454-56603	Cluster_9912	150	284	17.438	4	0.792	.	UGCACUGCUUGAUAAUGGA	27	0.271	20	N6	-1	4	1	15	64	138	55	7	EP_AGO2_1
NEMVEscaffold_269:57602-57737	Cluster_9913	136	16	0.982	1	0.938	+	UGUUCUUAUUUGUUCCCUUU	7	0.562	20	N11	-1	0	0	0	3	10	2	1	EP_AGO2_1
NEMVEscaffold_269:58464-58544	Cluster_9914	81	11	0.675	1	0.636	.	UGCACUGCUUGAUAAUCGAA	2	0.909	20	N6	-1	0	0	1	1	6	3	0	EP_AGO2_1
NEMVEscaffold_269:61360-61666	Cluster_9915	307	84	5.158	59	0.31	.	ACAACCCCGACGGGACUCGA	17	0.44	20	N5	-1	6	2	8	15	37	14	2	EP_AGO2_1
NEMVEscaffold_269:62086-62337	Cluster_9916	252	54	3.316	6	0.093	-	ACACCCCCGACGGGACUCGA	8	0.556	20	N11	-1	1	2	5	8	24	11	3	EP_AGO2_1
NEMVEscaffold_269:64778-64900	Cluster_9917	123	13	0.798	4	0.308	.	AAAAGAACACCCCUGACGG	2	0.846	20	N6	-1	0	0	0	3	7	3	0	EP_AGO2_1
NEMVEscaffold_269:66030-66310	Cluster_9918	281	71	4.359	19	0.408	.	UUAGACUACGGAGGCUUGUACU	11	0.423	19	N6	-1	4	2	13	15	14	12	11	EP_AGO2_1
NEMVEscaffold_269:67439-67632	Cluster_9919	194	18	1.105	2	0.333	.	ACACCCACGACGGGACUCGA	5	0.611	20	N6	-1	0	0	1	4	6	6	1	EP_AGO2_1
NEMVEscaffold_269:68200-68318	Cluster_9920	119	21	1.289	4	0	-	UCAAGCAGUGCAUUUUGUAGA	6	0.476	20	N12	-1	3	0	0	0	9	7	2	EP_AGO2_1
NEMVEscaffold_269:68422-68594	Cluster_9921	173	90	5.526	1	0.778	.	GUACAACCCUCCGUAGACUAA	13	0.411	20	N6	-1	5	0	12	24	28	19	2	EP_AGO2_1
NEMVEscaffold_269:70162-70192	Cluster_9922	31	15	0.921	3	0.133	-	ACACCCCCGACGGGACUCG	6	0.533	19	N11	-1	2	0	0	7	4	1	1	EP_AGO2_1
NEMVEscaffold_269:250887-251058	Cluster_9929	172	23	1.412	15	0.435	.	UACUUCCGGUGUUCAACUUC	3	0.739	20	N6	-1	0	1	1	7	14	0	0	EP_AGO2_1
NEMVEscaffold_269:316900-316928	Cluster_9935	29	14	0.86	0	0.143	-	UGUCUUAGUGGACUCAGGA	2	0.857	19	N11	-1	2	0	2	6	3	1	0	EP_AGO2_1
NEMVEscaffold_269:317022-317312	Cluster_9936	291	36	2.21	10	0.167	-	UAUAGAAGUACCAUGCACUCU	5	0.778	21	N13	-1	3	1	2	5	8	13	4	EP_AGO2_1
NEMVEscaffold_268:17403-17603	Cluster_9938	201	48	2.947	2	0.938	+	UUGUCGUGUGCAUAGACCU	12	0.458	19	N11	-1	0	0	1	18	12	15	2	EP_AGO2_1
NEMVEscaffold_268:74307-74507	Cluster_9941	201	9	0.553	0	0.889	+	UUGAUGUAAACAAUGGAUUU	4	0.556	19	N15	-1	0	1	0	4	4	0	0	EP_AGO2_1
NEMVEscaffold_264:61338-61527	Cluster_9984	190	20	1.228	8	0.45	.	UCCGACAGGACGUUGCAAAU	2	0.8	19	N6	-1	1	2	4	6	6	0	1	EP_AGO2_1
NEMVEscaffold_264:203645-203838	Cluster_9997	194	16	0.982	12	0.188	-	AGGCGGCUCACGAGAUUUCU	6	0.438	20	N13	-1	1	1	1	0	9	4	0	EP_AGO2_1
NEMVEscaffold_262:72550-72770	Cluster_10011	221	10	0.614	10	0.5	.	UACGUACUGUACUGUAAGAA	3	0.7	20	N6	-1	0	0	2	1	5	1	1	EP_AGO2_1
NEMVEscaffold_262:118909-119010	Cluster_10013	102	30	1.842	5	0.533	.	UUCGGGGACUAGCGCGAACG	9	0.567	20	N6	-1	1	5	1	7	16	0	0	EP_AGO2_1
NEMVEscaffold_262:216907-216928	Cluster_10015	22	15	0.921	10	1	+	UUUCACGAUACGGACCGACA	4	0.467	20	N14	-1	0	0	3	3	7	1	1	EP_AGO2_1
NEMVEscaffold_262:268416-268436	Cluster_10017	21	9	0.553	1	1	+	UCAGUUAAACUUCAUCGGCU	8	0.222	20	N11	-1	0	0	0	0	8	1	0	EP_AGO2_1
NEMVEscaffold_266:63685-63812	Cluster_10019	128	12	0.737	0	0.5	.	UUAACAGUGUGGAACGUGUG	3	0.75	20	N6	-1	1	1	1	0	7	2	0	EP_AGO2_1
NEMVEscaffold_257:64717-64815	Cluster_10035	99	53	3.254	3	0.698	.	UCCGAUCUCUGUGAAAUGAA	6	0.472	20	N6	-1	1	3	0	15	23	7	4	EP_AGO2_1
NEMVEscaffold_257:65857-65911	Cluster_10036	55	9	0.553	1	0.444	.	UCGAAGAACGCGGAAUCACG	2	0.889	20	N6	-1	0	0	1	2	3	2	1	EP_AGO2_1
NEMVEscaffold_257:331250-331441	Cluster_10051	192	34	2.088	1	0.265	.	ACGGGUGAUAGACUGUGCUA	9	0.441	20	N6	-1	0	5	3	7	16	3	0	EP_AGO2_1
NEMVEscaffold_258:28178-28359	Cluster_10052	182	24	1.474	4	0.333	.	UUUAAUAAGACUUCUUCAGAGC	3	0.708	20	N6	-1	0	4	2	5	8	2	3	EP_AGO2_1
NEMVEscaffold_258:278979-279055	Cluster_10066	77	46	2.824	45	1	+	UGGGACUAUAGAAUGGGUUG	14	0.37	20	N11	-1	3	0	6	5	27	4	1	EP_AGO2_1
NEMVEscaffold_258:279407-279625	Cluster_10067	219	18	1.105	5	0.778	.	UGAGAGUGUGGGAAAGUGU	5	0.611	19	N6	-1	3	0	2	9	2	0	2	EP_AGO2_1
NEMVEscaffold_261:50464-50487	Cluster_10071	24	17	1.044	17	0	-	UUCCAACGGGUUGUCUCUAAAA	6	0.294	21	N13	-1	0	0	0	3	2	6	6	EP_AGO2_1
NEMVEscaffold_261:56156-56528	Cluster_10072	373	21	1.289	20	0.238	.	UACUGUAUGCCUAUUUUGAU	4	0.667	20	N5	-1	1	0	4	1	10	5	0	EP_AGO2_1
NEMVEscaffold_261:57035-57196	Cluster_10073	162	15	0.921	15	1	+	UAAAUACGUGUAUAUCUCU	4	0.667	19	N11	-1	1	0	1	8	4	0	1	EP_AGO2_1
NEMVEscaffold_261:234635-234655	Cluster_10084	21	23	1.412	0	0	-	CACUGAAUAGAGAGACGCUCA	23	0.043	21	N11	-1	0	0	0	0	0	23	0	EP_AGO2_1
NEMVEscaffold_263:84871-84989	Cluster_10088	119	21	1.289	12	0.429	.	UAGAGCGAAUGACCUGUUAAA	4	0.524	21	N6	0.2	0	4	2	4	5	6	0	EP_AGO2_1
NEMVEscaffold_263:128333-128492	Cluster_10089	160	21	1.289	7	0.762	.	UGCUGUACAACGCUCUUGC	6	0.571	19	N6	-1	0	0	2	9	5	5	0	EP_AGO2_1
NEMVEscaffold_263:146102-146127	Cluster_10091	26	11	0.675	2	0.455	.	UGAGCUAUAGCGCCACUCUC	3	0.545	20	N6	-1	0	0	0	2	7	2	0	EP_AGO2_1
NEMVEscaffold_263:236064-236444	Cluster_10140	381	769	47.218	24	0.142	-	UUGAUUUUUCAUUACGGACU	47	0.274	20	N5	-1	23	101	72	176	263	91	43	EP_AGO2_1
NEMVEscaffold_259:257428-257995	Cluster_10204	568	59	3.623	56	0.424	.	UAAAGAUGGUAUGAAUGAAA	3	0.712	20	N5	-1	0	1	5	12	26	13	2	EP_AGO2_1
NEMVEscaffold_274:121307-121430	Cluster_10222	124	24	1.474	5	0.083	-	UCCGACGGAGUUUUAGACUAA	14	0.458	21	N11	-1	0	4	1	1	1	17	0	EP_AGO2_1
NEMVEscaffold_260:136550-136820	Cluster_10245	271	120	7.368	1	0.208	.	UAUCGGAAUCAUAGACAUG	34	0.425	19	N6	-1	4	6	5	54	34	15	2	EP_AGO2_1
NEMVEscaffold_260:138586-138706	Cluster_10246	121	12	0.737	5	0.25	.	UGUCGACUUGAAUAAUAGCA	5	0.417	20	N6	-1	0	0	0	1	8	3	0	EP_AGO2_1
NEMVEscaffold_260:199741-199761	Cluster_10255	21	35	2.149	2	1	+	AUCCCACUUCUGACACCA	23	0.143	18	N11	-1	7	0	23	5	0	0	0	EP_AGO2_1
NEMVEscaffold_260:250659-250690	Cluster_10257	32	11	0.675	11	0	-	AAAUUCUGUGUCUGUUCUUG	3	0.727	20	N12	-1	0	1	0	1	9	0	0	EP_AGO2_1
NEMVEscaffold_260:275999-276152	Cluster_10261	154	18	1.105	15	0.167	-	UAAAUGAUUGUCGCAAUGAU	12	0.333	20	N11	-1	1	2	0	0	13	2	0	EP_AGO2_1
NEMVEscaffold_260:287415-287693	Cluster_10262	279	18	1.105	18	0.5	.	UCAACUAGAGCUGGCACUCU	4	0.833	20	N6	-1	0	0	0	3	9	4	2	EP_AGO2_1
NEMVEscaffold_224:59105-59163	Cluster_10265	59	14	0.86	1	0.071	-	UAUGAUCAAAAGGAUUCC	13	0.143	18	N11	-1	0	1	13	0	0	0	0	EP_AGO2_1
NEMVEscaffold_224:122481-122551	Cluster_10269	71	107	6.57	1	0.374	.	UAUCGGAAUCAUAGACAUG	21	0.308	19	N6	-1	1	4	7	33	33	26	3	EP_AGO2_1
NEMVEscaffold_224:134074-134287	Cluster_10270	214	65	3.991	8	0.677	.	UUUGGACAAACGUGGUAAG	9	0.431	20	N6	-1	6	1	13	16	27	2	0	EP_AGO2_1
NEMVEscaffold_224:256675-256895	Cluster_10286	221	14	0.86	2	0.929	+	UUUGUGGGAACUCUGAAAA	2	0.786	21	N11	-1	0	0	0	4	3	7	0	EP_AGO2_1
NEMVEscaffold_224:280923-281002	Cluster_10287	80	14	0.86	9	0.643	.	UUUGUAGGAACUCUGAAAACU	4	0.5	20	N6	-1	0	0	0	1	6	5	2	EP_AGO2_1
NEMVEscaffold_231:50229-50320	Cluster_10290	92	10	0.614	1	1	+	UAUCGGGCGACUUAUUUUUAU	4	0.5	21	N11	-1	0	1	0	0	1	5	3	EP_AGO2_1
NEMVEscaffold_255:97630-97794	Cluster_10307	165	23	1.412	8	0.87	+	UUACCGGUUAGUGAAAAAGU	9	0.304	20	N13	-1	0	0	4	3	10	0	6	EP_AGO2_1
NEMVEscaffold_255:137917-138055	Cluster_10308	139	247	15.166	29	0.223	.	CGAACUAUUUCCGGCUGCA	68	0.073	19	N6	-1	27	7	19	70	52	29	43	EP_AGO2_1
NEMVEscaffold_255:150869-150974	Cluster_10310	106	9	0.553	9	1	+	UCUAUCUGCAUGCACAUGAAU	3	0.667	20	N14	-1	0	0	2	1	3	3	0	EP_AGO2_1
NEMVEscaffold_255:176036-176111	Cluster_10314	76	12	0.737	9	0.667	.	CCCGCGGUCUGAGAUUUCUC	2	0.833	20	N6	-1	1	0	1	1	4	4	1	EP_AGO2_1
NEMVEscaffold_255:323479-323502	Cluster_10319	24	16	0.982	0	1	+	UUUAAGGACUUUUUCAAUGAUU	10	0.25	22	N13	-1	0	1	0	0	0	4	11	EP_AGO2_1
NEMVEscaffold_255:329946-329968	Cluster_10320	23	21	1.289	0	1	+	UUUAAGGACUUUUUCAAUGAUU	11	0.238	22	N13	-1	0	1	0	0	1	3	16	EP_AGO2_1
NEMVEscaffold_248:26307-26461	Cluster_10325	155	44	2.702	4	0.75	.	UUUUCCACAGACUAGACUA	5	0.659	20	N6	-1	0	4	2	16	19	3	0	EP_AGO2_1
NEMVEscaffold_248:27650-27758	Cluster_10326	109	10	0.614	1	0.5	.	UCAACACAACUGCAUUGACG	3	0.7	20	N6	-1	0	0	1	2	7	0	0	EP_AGO2_1
NEMVEscaffold_248:35649-35785	Cluster_10327	137	44	2.702	3	0.614	.	UUGCAGAAACGGCGACGGU	4	0.727	20	N6	-1	0	3	3	11	19	4	4	EP_AGO2_1
NEMVEscaffold_248:44856-44880	Cluster_10329	25	10	0.614	0	0.8	+	UUCUCCACAGACUUGACUAAU	3	0.6	20	N11	-1	0	0	0	0	5	5	0	EP_AGO2_1
NEMVEscaffold_248:44960-45091	Cluster_10330	132	13	0.798	3	0.692	.	UCAACACAACUGCAUUGACG	4	0.462	20	N6	-1	0	0	2	0	8	0	3	EP_AGO2_1
NEMVEscaffold_248:222553-222763	Cluster_10418	211	18	1.105	5	0.444	.	CUCGCAAGGAUGGUUUGGCU	4	0.5	20	N6	-1	0	2	1	0	12	2	1	EP_AGO2_1
NEMVEscaffold_248:231310-231523	Cluster_10424	214	203	12.464	5	0.872	+	UGGGAUCUGGAGCUGCGACC	53	0.246	20	N11	-1	9	31	23	21	95	21	3	EP_AGO2_1
NEMVEscaffold_248:327257-327281	Cluster_10435	25	9	0.553	9	0	-	UUUAUCGGGACUUUGGAGACU	4	0.444	21	N11	-1	0	0	2	1	0	6	0	EP_AGO2_1
NEMVEscaffold_256:226531-226642	Cluster_10458	112	118	7.245	0	1	+	UUUGUCUUUUUCUAAAUCUCU	81	0.093	21	N12	-1	1	16	1	1	9	82	8	EP_AGO2_1
NEMVEscaffold_256:250987-251032	Cluster_10464	46	9	0.553	2	0.111	-	UAUUUGUGUCUUGGGCUUUCU	4	0.556	21	N11	-1	0	0	0	1	1	7	0	EP_AGO2_1
NEMVEscaffold_256:287889-288203	Cluster_10469	315	69	4.237	18	0.594	.	UCAAUCGCAGUGCUCUUUU	4	0.71	19	N5	-1	2	3	11	21	21	8	3	EP_AGO2_1
NEMVEscaffold_250:174143-174262	Cluster_10491	120	10	0.614	2	0.4	.	UCCGUCAGUAAAAUCAUUCU	2	0.8	21	N6	0.1	0	2	1	0	2	4	1	EP_AGO2_1
NEMVEscaffold_252:11937-12017	Cluster_10495	81	10	0.614	10	0.5	.	UUGGAAAAUAAUGACAUUG	2	0.8	20	N6	-1	0	0	0	3	5	1	1	EP_AGO2_1
NEMVEscaffold_252:12606-13043	Cluster_10496	438	10	0.614	7	0.5	.	UUGUGUUGUAGGCUAGAUUAC	1	1	19	N3	-1	1	0	1	3	1	3	1	EP_AGO2_1
NEMVEscaffold_246:122254-122451	Cluster_10563	198	40	2.456	33	0.075	-	AUGUGGGAUCUAGAGCUGCU	23	0.3	20	N11	-1	1	7	0	1	26	5	0	EP_AGO2_1
NEMVEscaffold_246:142334-142355	Cluster_10565	22	12	0.737	5	1	+	CACGAGGCUCUGGGACCAG	7	0.25	19	N15	-1	0	0	0	7	4	0	1	EP_AGO2_1
NEMVEscaffold_239:94523-94557	Cluster_10641	35	11	0.675	2	1	+	UAACCUGGAAUAUAUUGAAU	2	0.636	20	N11	-1	2	0	0	0	5	4	0	EP_AGO2_1
NEMVEscaffold_239:299179-299199	Cluster_10644	21	19	1.167	19	0	-	GCCGCGAAGCUCGGAGCCUCC	13	0.105	21	N11	-1	0	0	0	0	6	13	0	EP_AGO2_1
NEMVEscaffold_233:269064-269298	Cluster_10654	235	39	2.395	5	0.744	.	UUGAUAUGCAGGGAGACUAUG	3	0.923	21	N6	0.1	2	1	6	8	7	12	3	EP_AGO2_1
NEMVEscaffold_233:271832-272229	Cluster_10655	398	38	2.333	6	0.474	.	UAUGCAGUGUGACUAUGG	2	0.947	18	N5	-1	1	5	12	5	9	6	0	EP_AGO2_1
NEMVEscaffold_233:297206-297325	Cluster_10656	120	134	8.228	8	0.276	.	UCGUCUGUAUCGGAAUCAUAG	17	0.44	21	N6	1.5	2	12	10	14	44	49	3	EP_AGO2_1
NEMVEscaffold_223:92898-93017	Cluster_10659	120	19	1.167	4	0.684	.	AAAUGGAGACCUGACGAUGA	4	0.684	20	N6	-1	2	0	0	4	10	2	1	EP_AGO2_1
NEMVEscaffold_223:211229-211417	Cluster_10665	189	38	2.333	4	0.368	.	UACCAGACCUGUUCUCAUGC	4	0.711	20	N6	-1	0	0	3	8	17	8	2	EP_AGO2_1
NEMVEscaffold_223:255749-256119	Cluster_10666	371	35	2.149	30	0.343	.	UGUGUCGGCCCUUUACCUGC	3	0.6	20	N5	-1	0	5	1	7	18	4	0	EP_AGO2_1
NEMVEscaffold_223:267773-268008	Cluster_10668	236	61	3.745	12	0.607	.	UUUAUAGAAUUGUACACGCU	6	0.656	20	N6	-1	2	3	2	13	27	9	5	EP_AGO2_1
NEMVEscaffold_223:281463-281487	Cluster_10670	25	9	0.553	0	1	+	UAUUAUUUGGCUUAAGAGUGG	3	0.556	20	N11	-1	0	0	1	0	4	3	1	EP_AGO2_1
NEMVEscaffold_223:354025-354088	Cluster_10687	64	14	0.86	0	0.786	.	UUGAUUAAGUAGAUUCUGAC	2	0.714	20	N6	-1	0	0	1	0	7	5	1	EP_AGO2_1
NEMVEscaffold_223:356142-356203	Cluster_10688	62	15	0.921	0	0.933	+	UUGAUUAAGUAGAUUCUGACA	3	0.667	21	N11	-1	0	0	0	3	4	7	1	EP_AGO2_1
NEMVEscaffold_223:356407-356542	Cluster_10689	136	262	16.087	9	0.989	+	UUGCGGGCACUUGACUAU	133	0.092	18	N11	-1	2	2	135	31	13	72	7	EP_AGO2_1
NEMVEscaffold_245:97704-98119	Cluster_10696	416	11	0.675	11	0.909	+	UGCACACUUCUCAUGAAUUCU	2	0.909	20	N5	-1	0	0	2	1	4	4	0	EP_AGO2_1
NEMVEscaffold_245:134389-134423	Cluster_10701	35	14	0.86	4	0.357	.	UGCCCGCAACGAAAGACUAC	6	0.429	20	N6	-1	0	2	0	0	9	2	1	EP_AGO2_1
NEMVEscaffold_245:205036-205057	Cluster_10702	22	9	0.553	9	0	-	AUACCUGCUCUAGACUCAUGA	5	0.333	21	N13	-1	0	0	0	1	0	5	3	EP_AGO2_1
NEMVEscaffold_247:246458-246547	Cluster_10714	90	27	1.658	1	0.852	+	AGAACGCGAAAGAACAGACU	9	0.296	20	N15	-1	0	0	0	1	10	6	10	EP_AGO2_1
NEMVEscaffold_242:56004-56414	Cluster_10722	411	13	0.798	11	0.308	.	UUUUAAGGGUGUACUGACA	2	0.846	19	N5	-1	0	1	0	7	1	4	0	EP_AGO2_1
NEMVEscaffold_242:158882-159097	Cluster_10725	216	10	0.614	10	0.6	.	UCUAUGUUUCUGUACCCGCU	3	0.6	20	N6	-1	0	0	0	1	9	0	0	EP_AGO2_1
NEMVEscaffold_236:33056-33196	Cluster_10735	141	15	0.921	1	0.4	.	UUCAAACGUCGUAUUGUCCAU	3	0.8	21	N6	0.1	0	1	0	2	4	7	1	EP_AGO2_1
NEMVEscaffold_236:77417-77494	Cluster_10741	78	14	0.86	2	0.5	.	UUGCCGUCGGUUUCAUCCAAG	2	0.857	20	N6	-1	0	0	2	0	7	3	2	EP_AGO2_1
NEMVEscaffold_236:292567-292612	Cluster_10748	46	14	0.86	1	0.357	.	UUAAAGACGAGAAUUUGG	2	0.786	18	N6	-1	1	1	4	1	4	1	2	EP_AGO2_1
NEMVEscaffold_236:316038-316438	Cluster_10749	401	79	4.851	6	0.418	.	UCCAUGGUUGCCGAACUGU	21	0.241	19	N5	-1	0	3	1	32	21	19	3	EP_AGO2_1
NEMVEscaffold_236:358000-358089	Cluster_10751	90	9	0.553	0	0.333	.	UUGAUUGAAGAUGUGCAAGA	2	0.778	20	N6	-1	0	1	0	1	5	2	0	EP_AGO2_1
NEMVEscaffold_236:358180-358257	Cluster_10752	78	25	1.535	4	0.44	.	UUCGGUACUCUGUUCAUUA	3	0.68	19	N6	-1	0	1	5	12	4	3	0	EP_AGO2_1
NEMVEscaffold_236:359955-360034	Cluster_10753	80	18	1.105	0	0.333	.	UUCUAGCACAUCUUUACUCAA	3	0.556	20	N6	-1	0	0	1	1	9	4	3	EP_AGO2_1
NEMVEscaffold_241:56312-56412	Cluster_10759	101	12	0.737	1	0.833	+	UCAUCGAGACUGAAAUUCCUA	3	0.667	20	N11	-1	0	0	0	1	5	5	1	EP_AGO2_1
NEMVEscaffold_240:15115-15231	Cluster_10770	117	104	6.386	2	0	-	AACCUUGCUCUGCUACCA	86	0.058	18	N11	-1	11	3	88	2	0	0	0	EP_AGO2_1
NEMVEscaffold_240:117743-117925	Cluster_10845	183	61	3.745	61	1	+	AUCACUCCUGUACUCUUUAU	51	0.131	20	N11	-1	0	5	2	2	52	0	0	EP_AGO2_1
NEMVEscaffold_240:191054-191187	Cluster_10896	134	50	3.07	48	0.98	+	UUCAGGACUACCAUAUUUUG	17	0.4	20	N11	-1	0	5	3	4	27	9	2	EP_AGO2_1
NEMVEscaffold_240:234883-235090	Cluster_10928	208	12	0.737	5	0.833	+	AGGCUGUAUAACCACAUACUG	2	0.917	20	N11	-1	0	0	0	0	8	4	0	EP_AGO2_1
NEMVEscaffold_240:274891-275343	Cluster_10931	453	36	2.21	36	0.583	.	UACUACCUCUGACUCCU	4	0.694	20	N4	-1	4	0	2	9	18	3	0	EP_AGO2_1
NEMVEscaffold_240:334991-335085	Cluster_10933	95	14	0.86	14	0.214	.	ACUACCAAAGAGACGUGAACC	6	0.571	21	N6	0.7	0	1	2	2	1	8	0	EP_AGO2_1
NEMVEscaffold_243:183355-183560	Cluster_10943	206	13	0.798	2	0.462	.	UCGGUCAAACACAACACAAG	1	1	18	N3	-1	1	0	4	1	4	3	0	EP_AGO2_1
NEMVEscaffold_243:189653-189904	Cluster_10944	252	19	1.167	2	0.842	+	UUUCCGUCGCUGUUUAUUUAG	2	0.842	20	N11	-1	2	0	0	4	8	4	1	EP_AGO2_1
NEMVEscaffold_243:247537-247917	Cluster_10948	381	26	1.596	26	0.538	.	AUAAAUUAAUGGCAAUCUCU	3	0.654	20	N5	-1	1	2	2	7	11	3	0	EP_AGO2_1
NEMVEscaffold_243:285236-285451	Cluster_10951	216	29	1.781	1	0.69	.	UACUGUCGAGUUUCCUGCU	11	0.448	19	N6	-1	0	1	2	13	6	6	1	EP_AGO2_1
NEMVEscaffold_237:5190-5262	Cluster_10954	73	21	1.289	1	0.429	.	UACGGAAGGCUGUAAAGAACA	9	0.476	21	N6	0.5	0	1	2	1	5	12	0	EP_AGO2_1
NEMVEscaffold_232:22984-23169	Cluster_10967	186	10	0.614	1	0.5	.	AUUCGAUACUCUGUUCAUGG	2	0.9	20	N6	-1	0	0	2	2	4	1	1	EP_AGO2_1
NEMVEscaffold_232:24216-24403	Cluster_10968	188	12	0.737	4	0.417	.	UAUUCGAUACUCUGUUCAUA	2	0.917	19	N6	-1	1	0	1	4	4	1	1	EP_AGO2_1
NEMVEscaffold_232:29712-29785	Cluster_10969	74	36	2.21	1	0.25	.	UUCGGUACUCUGUUCAUUGA	13	0.333	20	N6	-1	0	0	5	5	15	10	1	EP_AGO2_1
NEMVEscaffold_232:30083-30485	Cluster_10970	403	45	2.763	6	0.578	.	UACCGAAUGUAACCUCAGA	3	0.733	19	N5	-1	1	3	3	12	11	11	4	EP_AGO2_1
NEMVEscaffold_232:32056-32096	Cluster_10971	41	19	1.167	1	0.105	-	UUCGGUACUCUGUUCAUUGA	7	0.368	20	N11	-1	0	0	1	5	7	4	2	EP_AGO2_1
NEMVEscaffold_232:32352-32415	Cluster_10972	64	10	0.614	1	0.1	-	UAUUCGAUACUCUGUUCAUG	2	0.7	20	N11	-1	0	0	1	2	6	1	0	EP_AGO2_1
NEMVEscaffold_232:32714-32949	Cluster_10973	236	10	0.614	1	0.7	.	UUUUCCCUUCAUGAACAGA	2	0.8	19	N6	-1	0	0	2	5	2	1	0	EP_AGO2_1
NEMVEscaffold_232:33374-33448	Cluster_10974	75	16	0.982	2	0.25	.	UUCGAUACUCUGUUCAUGG	3	0.625	20	N6	-1	0	0	3	3	7	3	0	EP_AGO2_1
NEMVEscaffold_232:36932-36962	Cluster_10975	31	11	0.675	0	0.727	.	CACUCUUGACAAAAUUUAUUU	4	0.545	21	N6	-1	0	1	0	0	0	7	3	EP_AGO2_1
NEMVEscaffold_232:37601-37785	Cluster_10976	185	15	0.921	2	0.6	.	UAUUCGAUACUCUGUUCAUG	2	0.867	19	N6	-1	1	1	2	6	3	2	0	EP_AGO2_1
NEMVEscaffold_232:39340-39418	Cluster_10977	79	17	1.044	0	0.353	.	UUGAGUAAAGAUGUGCUAGA	2	0.706	20	N6	-1	0	0	1	4	6	6	0	EP_AGO2_1
NEMVEscaffold_232:39924-40104	Cluster_10978	181	12	0.737	1	0.583	.	CACUCCUGACAAAUAUUAUUU	2	0.75	19	N6	-1	0	2	0	6	1	3	0	EP_AGO2_1
NEMVEscaffold_204:181489-181697	Cluster_11001	209	10	0.614	6	0.3	.	AUUUCAGACUUAGACGGU	2	0.9	18	N6	-1	1	0	3	2	2	2	0	EP_AGO2_1
NEMVEscaffold_204:204289-204424	Cluster_11004	136	10	0.614	9	0.4	.	UUUUAUAUACUAAAGACUG	2	0.8	20	N6	-1	0	1	0	3	5	1	0	EP_AGO2_1
NEMVEscaffold_234:181776-181796	Cluster_11014	21	35	2.149	35	0	-	UAAAGGUAAGAAUGAUCGUA	30	0.114	20	N11	-1	0	0	1	3	30	1	0	EP_AGO2_1
NEMVEscaffold_230:116463-116562	Cluster_11018	100	19	1.167	1	0.105	-	AAAGACUAACGUGACAUUGCU	7	0.474	21	N11	-1	1	1	0	5	3	8	1	EP_AGO2_1
NEMVEscaffold_230:135544-135765	Cluster_11019	222	10	0.614	5	0.1	-	UCCGACGGAAACCUCAGCU	4	0.7	19	N13	-1	0	0	0	4	3	1	2	EP_AGO2_1
NEMVEscaffold_230:167632-167730	Cluster_11021	99	44	2.702	1	0.841	+	UACGGAAGGCUGUAAAGAACU	25	0.25	21	N11	-1	1	0	3	2	1	27	10	EP_AGO2_1
NEMVEscaffold_230:228980-229215	Cluster_11022	236	49	3.009	5	0.714	.	AAGCGAUCGGCAUUCCCACC	10	0.612	20	N6	-1	1	3	1	9	23	5	7	EP_AGO2_1
NEMVEscaffold_230:285505-285531	Cluster_11027	27	15	0.921	6	0	-	UUUGACUUGGACUGUAAU	4	0.733	18	N11	-1	0	0	4	2	4	3	2	EP_AGO2_1
NEMVEscaffold_230:285878-285989	Cluster_11028	112	27	1.658	6	0.259	.	UUUGGACAAACGUGGUAA	5	0.593	18	N6	-1	3	0	8	6	6	4	0	EP_AGO2_1
NEMVEscaffold_235:19277-19357	Cluster_11041	81	52	3.193	1	0.019	-	AAAGACUAACGUGGCAUUGA	25	0.173	20	N11	-1	1	0	6	5	29	11	0	EP_AGO2_1
NEMVEscaffold_235:23758-23793	Cluster_11042	36	14	0.86	1	0.071	-	UAUUUUCGUGGUUGUACAGUC	3	0.714	20	N13	-1	0	2	0	1	5	5	1	EP_AGO2_1
NEMVEscaffold_235:231966-232076	Cluster_11053	111	24	1.474	0	0.958	+	UAUCACUCGUUGCGAACCGG	11	0.5	20	N11	-1	0	0	1	5	16	1	1	EP_AGO2_1
NEMVEscaffold_235:327519-327543	Cluster_11059	25	9	0.553	0	1	+	GUUGCGUCUUCCAUGUAGUCU	2	0.778	20	N14	-1	0	0	1	2	3	2	1	EP_AGO2_1
NEMVEscaffold_229:45500-45560	Cluster_11076	61	12	0.737	12	0.917	+	UCUCUUGUAGCUAUUUUGUU	4	0.583	20	N14	-1	0	0	0	1	7	4	0	EP_AGO2_1
NEMVEscaffold_229:122426-122447	Cluster_11081	22	17	1.044	0	1	+	CGAAAUUAAAGUGACGCGAAU	13	0.118	21	N11	-1	0	0	0	0	0	13	4	EP_AGO2_1
NEMVEscaffold_229:130668-130753	Cluster_11082	86	9	0.553	7	0	-	UUGACGGCUGAUUGACUUA	4	0.667	19	N14	-1	0	0	2	5	1	0	1	EP_AGO2_1
NEMVEscaffold_229:199141-199220	Cluster_11085	80	21	1.289	1	0.048	-	AGAACGCGAAAGAACAGACUCG	9	0.333	22	N11	-1	0	2	0	1	4	0	14	EP_AGO2_1
NEMVEscaffold_226:216086-216283	Cluster_11141	198	17	1.044	4	0.059	-	UCAACGCCGUUCUUUAGCAA	4	0.529	20	N14	-1	0	0	0	2	9	5	1	EP_AGO2_1
NEMVEscaffold_226:233328-233445	Cluster_11142	118	14	0.86	9	0.5	.	UCACUGCCUGGGAACAAUGC	7	0.357	20	N6	-1	0	0	0	1	10	3	0	EP_AGO2_1
NEMVEscaffold_227:42876-43270	Cluster_11149	395	23	1.412	8	0.174	-	UGAGUCUCGACUUAAAACGG	3	0.739	20	N5	-1	0	4	6	1	7	4	1	EP_AGO2_1
NEMVEscaffold_227:227844-227863	Cluster_11209	20	11	0.675	0	1	+	ACGGGUAAUAGACUGUGCA	6	0.182	19	N11	-1	0	0	0	6	5	0	0	EP_AGO2_1
NEMVEscaffold_227:230697-230716	Cluster_11210	20	10	0.614	10	0	-	AGGAGCCUCGGAACUUCU	7	0.3	18	N15	-1	0	0	7	2	1	0	0	EP_AGO2_1
NEMVEscaffold_227:280902-280923	Cluster_11212	22	28	1.719	28	0	-	UUAGAGGAAAAUACCCCUGGGG	27	0.071	22	N13	-1	0	0	0	0	0	1	27	EP_AGO2_1
NEMVEscaffold_227:354864-354907	Cluster_11223	44	12	0.737	10	1	+	CGGGUAGCUGCGUUAGUACU	9	0.25	20	N12	-1	0	0	0	0	12	0	0	EP_AGO2_1
NEMVEscaffold_221:78849-79074	Cluster_11226	226	22	1.351	22	0.364	.	AGCCUAUUGACUCAGAGAAU	2	0.727	20	N6	-1	0	1	2	2	10	7	0	EP_AGO2_1
NEMVEscaffold_221:235717-235882	Cluster_11232	166	46	2.824	19	0.283	.	UUAGAAAACUGUAUAUUCCG	7	0.5	20	N6	-1	2	0	1	10	27	5	1	EP_AGO2_1
NEMVEscaffold_228:99602-99733	Cluster_11236	132	101	6.202	39	0.446	.	UUUGCCGAUGAAGUUUAACC	32	0.267	20	N6	-1	6	5	6	8	67	5	4	EP_AGO2_1
NEMVEscaffold_228:308968-309273	Cluster_11239	306	33	2.026	23	0.879	+	AAAAAAUCGAAUUCUGGGCGAU	3	0.727	20	N5	-1	2	0	3	5	14	6	3	EP_AGO2_1
NEMVEscaffold_228:320883-320906	Cluster_11240	24	14	0.86	14	1	+	UCUUUGUCUUGUAGUCAGCCG	7	0.429	21	N15	-1	0	0	1	1	0	8	4	EP_AGO2_1
NEMVEscaffold_225:176503-176613	Cluster_11285	111	9	0.553	4	0.444	.	UUCAUCGGCAAAAAAACUGG	2	0.889	20	N6	-1	0	0	0	1	5	3	0	EP_AGO2_1
NEMVEscaffold_225:301894-302014	Cluster_11304	121	15	0.921	1	0.467	.	AAACGAAACUCGAGACUCUG	5	0.533	20	N6	-1	0	0	0	3	9	1	2	EP_AGO2_1
NEMVEscaffold_222:355596-355731	Cluster_11324	136	13	0.798	13	0.692	.	UAAACAAGUGUGCCUCUGA	6	0.462	19	N6	-1	1	0	5	7	0	0	0	EP_AGO2_1
NEMVEscaffold_207:158734-159047	Cluster_11343	314	9	0.553	8	0.778	.	UUACGGCAAUAAAGAACA	3	0.778	18	N5	-1	0	0	6	2	1	0	0	EP_AGO2_1
NEMVEscaffold_207:159137-159436	Cluster_11344	300	10	0.614	6	0.8	+	UUUAUGACUGGUAGUAGUGAU	2	0.7	19	N11	-1	0	0	0	4	4	2	0	EP_AGO2_1
NEMVEscaffold_207:201865-202064	Cluster_11348	200	10	0.614	7	0.3	.	UUGACUACAUCGUGCUCGUG	2	0.8	20	N6	-1	0	2	2	1	4	1	0	EP_AGO2_1
NEMVEscaffold_207:326936-326958	Cluster_11367	23	12	0.737	0	1	+	UGGGCUAUCGCGCCACUCUCU	10	0.25	21	N15	-1	0	0	0	0	1	11	0	EP_AGO2_1
NEMVEscaffold_207:335615-335700	Cluster_11368	86	43	2.64	1	0.233	.	UAAGAUAAGGACGUGAAGG	12	0.326	19	N6	-1	6	0	9	16	6	6	0	EP_AGO2_1
NEMVEscaffold_207:362244-362418	Cluster_11370	175	24	1.474	5	0.542	.	AAGAGAGUGGCGCGAUAGCA	6	0.417	19	N6	-1	1	0	2	8	7	3	3	EP_AGO2_1
NEMVEscaffold_207:369200-369328	Cluster_11371	129	21	1.289	5	0.667	.	CGACUCACGGACCUCUUGUUU	3	0.667	19	N6	-1	2	0	0	8	5	5	1	EP_AGO2_1
NEMVEscaffold_207:372886-372972	Cluster_11372	87	65	3.991	2	0.185	-	UAAGAUAAGGACGUGAAGG	24	0.292	19	N11	-1	5	0	14	27	12	7	0	EP_AGO2_1
NEMVEscaffold_217:7861-8030	Cluster_11373	170	107	6.57	4	0.495	.	UUAGGCACCAGUCUCUGAAG	14	0.449	20	N6	-1	4	1	5	14	59	18	6	EP_AGO2_1
NEMVEscaffold_217:10871-10892	Cluster_11374	22	9	0.553	1	0	-	UUUCCACAGACUAGACUAAA	3	0.556	19	N11	-1	1	0	0	4	4	0	0	EP_AGO2_1
NEMVEscaffold_217:87800-88267	Cluster_11375	468	26	1.596	5	0.423	.	UGGUGGAUAAUAUGAAGGUU	2	0.923	19	N5	-1	1	0	3	11	8	3	0	EP_AGO2_1
NEMVEscaffold_217:107694-107923	Cluster_11376	230	59	3.623	12	0.712	.	UUACAGAGACUGGCAGAG	4	0.661	20	N6	-1	2	0	13	16	22	4	2	EP_AGO2_1
NEMVEscaffold_217:196225-196259	Cluster_11385	35	64	3.93	18	0.094	-	UUUCAUUGAGAACUUCGUG	8	0.406	20	N12	-1	1	0	7	18	19	13	6	EP_AGO2_1
NEMVEscaffold_214:96951-97164	Cluster_11394	214	16	0.982	4	0.688	.	UACUGACGUUGCUAAUAGC	3	0.75	19	N6	-1	0	0	0	6	4	6	0	EP_AGO2_1
NEMVEscaffold_214:98420-98539	Cluster_11395	120	9	0.553	3	0.111	-	UUAGCAUUGACAGUAUUGGU	2	0.778	21	N13	-1	0	0	1	1	2	4	1	EP_AGO2_1
NEMVEscaffold_214:99345-99509	Cluster_11396	165	15	0.921	1	1	+	UACUGUCGGUGCUAAUACC	3	0.733	19	N14	-1	1	0	4	5	2	3	0	EP_AGO2_1
NEMVEscaffold_214:103983-104368	Cluster_11397	386	11	0.675	4	0.727	.	UCGUGAUUGUCUAGAUG	1	1	20	N3	-1	1	0	2	2	5	0	1	EP_AGO2_1
NEMVEscaffold_214:105090-105317	Cluster_11399	228	32	1.965	12	0.469	.	UCUCGGAUUGUAAUAGAUUC	3	0.75	20	N6	-1	1	2	3	5	10	8	3	EP_AGO2_1
NEMVEscaffold_214:209213-209295	Cluster_11402	83	12	0.737	2	1	+	AGAGGAAAAUUUAGAAGACAA	4	0.5	21	N11	-1	0	2	0	3	2	4	1	EP_AGO2_1
NEMVEscaffold_219:202323-202722	Cluster_11456	400	26	1.596	2	0.308	.	UGAAAACGACUGUCAUGGA	3	0.731	20	N5	-1	0	0	0	10	13	3	0	EP_AGO2_1
NEMVEscaffold_219:202858-203053	Cluster_11457	196	22	1.351	22	0.227	.	AGGAUUUAUAAGGCUGUUGA	3	0.636	20	N6	-1	2	0	3	5	12	0	0	EP_AGO2_1
NEMVEscaffold_219:203129-203253	Cluster_11458	125	22	1.351	22	0.136	-	UAUGACAGAACUGCAGUGC	5	0.5	21	N13	-1	0	0	1	7	5	9	0	EP_AGO2_1
NEMVEscaffold_213:155440-155489	Cluster_11527	50	19	1.167	13	0.947	+	CCGACUGGUGCCAAUGUGC	11	0.421	19	N11	-1	0	3	1	13	1	0	1	EP_AGO2_1
NEMVEscaffold_213:165913-166215	Cluster_11529	303	107	6.57	7	0.336	.	UCCUGGAGAAUAAUAACUUA	6	0.636	20	N5	-1	3	2	11	32	42	16	1	EP_AGO2_1
NEMVEscaffold_213:317837-317913	Cluster_11534	77	11	0.675	6	0.727	.	UUUCAGAGCCUCGGACGU	2	0.636	20	N6	-1	0	0	2	0	7	2	0	EP_AGO2_1
NEMVEscaffold_215:33667-33781	Cluster_11536	115	27	1.658	1	1	+	AUCCCACUUCUGACACCAC	10	0.259	18	N11	-1	2	0	12	12	0	1	0	EP_AGO2_1
NEMVEscaffold_215:192410-192551	Cluster_11543	142	10	0.614	3	0.5	.	UACGACGUUUGAACUUAGCU	2	0.8	20	N6	-1	0	0	2	1	5	1	1	EP_AGO2_1
NEMVEscaffold_215:363851-363908	Cluster_11556	58	11	0.675	11	0	-	UUGGUCCUGCGGCUCGCUG	4	0.455	19	N11	-1	0	0	0	5	4	2	0	EP_AGO2_1
NEMVEscaffold_216:32104-32263	Cluster_11562	160	21	1.289	19	1	+	AGAGGGAGAUUUAGAAGACAAA	4	0.619	20	N12	-1	0	4	0	2	6	4	5	EP_AGO2_1
NEMVEscaffold_216:281996-282191	Cluster_11566	196	16	0.982	7	0	-	AAUUUCCCUGUAGCGAACAG	2	0.938	20	N11	-1	0	2	1	1	8	3	1	EP_AGO2_1
NEMVEscaffold_216:388629-388705	Cluster_11569	77	54	3.316	22	0.037	-	UCCAUGGUUGCCGAACUGA	12	0.352	19	N11	-1	3	0	15	21	6	7	2	EP_AGO2_1
NEMVEscaffold_210:71321-71437	Cluster_11577	117	11	0.675	1	0.091	-	UUGAAAAGUACUCUGGAUG	2	0.909	20	N11	-1	0	0	0	5	6	0	0	EP_AGO2_1
NEMVEscaffold_210:71774-72007	Cluster_11578	234	23	1.412	1	0.522	.	AGCGGCUGUUAUCUUAUCAA	3	0.783	20	N6	-1	0	0	0	5	13	4	1	EP_AGO2_1
NEMVEscaffold_210:86543-86564	Cluster_11582	22	13	0.798	13	1	+	ACAGGCUGAGGAUCAAGAUU	7	0.308	20	N11	-1	0	0	2	0	7	3	1	EP_AGO2_1
NEMVEscaffold_210:202598-202820	Cluster_11586	223	53	3.254	4	0.283	.	AAAACCUGGAAUGAUCUGCGCA	5	0.736	20	N6	-1	4	2	9	13	16	4	5	EP_AGO2_1
NEMVEscaffold_210:203039-203187	Cluster_11587	149	9	0.553	1	0.889	+	AAAACUGGAAUGAUCUGCGC	3	0.778	20	N11	-1	1	0	0	2	4	1	1	EP_AGO2_1
NEMVEscaffold_210:203314-203508	Cluster_11588	195	13	0.798	1	0	-	UGGUCUAUGUAGAAAAAACUCA	3	0.615	20	N11	-1	0	0	0	1	7	2	3	EP_AGO2_1
NEMVEscaffold_210:204027-204149	Cluster_11590	123	31	1.903	3	0.871	+	AAAACUGGAAUGAUCUGCGC	14	0.484	20	N11	-1	0	0	0	5	21	3	2	EP_AGO2_1
NEMVEscaffold_210:281987-282017	Cluster_11594	31	9	0.553	0	0	-	GACUGCACGGGUAAUAGACU	3	0.667	20	N11	-1	0	0	1	0	5	2	1	EP_AGO2_1
NEMVEscaffold_209:14318-14449	Cluster_11598	132	12	0.737	4	0.333	.	UAAUACGAUGUUUGAACUUAU	4	0.333	21	N6	0.1	0	0	0	2	2	8	0	EP_AGO2_1
NEMVEscaffold_209:16694-17032	Cluster_11599	339	15	0.921	15	0.733	.	CAGGACAUAUCAAUGAGGA	2	0.733	19	N5	-1	0	1	1	7	4	0	2	EP_AGO2_1
NEMVEscaffold_212:192475-192681	Cluster_11616	207	25	1.535	4	0.44	.	UCAUGGAUAGUACGACGUU	4	0.76	19	N6	-1	1	1	2	9	6	5	1	EP_AGO2_1
NEMVEscaffold_211:66311-66353	Cluster_11653	43	276	16.947	1	1	+	UGGAUAACGACGUUUGAAAU	172	0.058	20	N15	-1	5	0	4	44	205	17	1	EP_AGO2_1
NEMVEscaffold_211:204332-204503	Cluster_11656	172	20	1.228	13	0.5	.	UACAAGUUAUUGUGAGGACU	6	0.5	20	N6	-1	0	0	0	2	15	0	3	EP_AGO2_1
NEMVEscaffold_208:4414-4631	Cluster_11665	218	19	1.167	2	0.474	.	UUCCUAAGGAUCUGUAUCGC	5	0.684	20	N6	-1	2	1	1	1	12	2	0	EP_AGO2_1
NEMVEscaffold_208:6504-6706	Cluster_11667	203	56	3.438	1	0.304	.	UAGUUUAUGUGUGUUCCGAU	7	0.464	20	N6	-1	4	3	2	12	24	8	3	EP_AGO2_1
NEMVEscaffold_208:7743-7779	Cluster_11668	37	15	0.921	0	0.067	-	UUCAUCCUUGGAAGUUGCUGG	6	0.6	21	N11	-1	0	1	0	2	5	7	0	EP_AGO2_1
NEMVEscaffold_208:10079-10152	Cluster_11670	74	9	0.553	3	0.444	.	UGUCGACUUGAAUAAUAGCU	5	0.444	20	N6	-1	0	0	1	0	8	0	0	EP_AGO2_1
NEMVEscaffold_208:42407-42765	Cluster_11674	359	38	2.333	4	0.763	.	UUCCUGUAUUUCCCUGUAUU	5	0.789	20	N5	-1	0	2	2	5	20	5	4	EP_AGO2_1
NEMVEscaffold_208:44256-44557	Cluster_11675	302	67	4.114	5	0.119	-	UGGACUCAGGAGAGCGUGU	11	0.567	19	N5	-1	1	0	7	22	19	9	9	EP_AGO2_1
NEMVEscaffold_208:111682-111812	Cluster_11709	131	14	0.86	1	0.214	.	UCUGUAUCGGAAUCAUAGACA	4	0.571	21	N6	0.7	0	0	0	4	2	8	0	EP_AGO2_1
NEMVEscaffold_208:137431-137632	Cluster_11713	202	10	0.614	1	0.5	.	UACAGGAGGAUACAGGA	2	0.9	19	N4	-1	2	0	0	3	3	2	0	EP_AGO2_1
NEMVEscaffold_208:302072-302093	Cluster_11726	22	14	0.86	14	1	+	UCUUGGCUAGCUCGAUCU	7	0.357	18	N11	-1	0	0	7	0	3	2	2	EP_AGO2_1
NEMVEscaffold_208:358546-358724	Cluster_11731	179	12	0.737	5	0.667	.	AAGGAUCACGAGGGACGGAU	3	0.75	20	N6	-1	0	1	0	3	6	1	1	EP_AGO2_1
NEMVEscaffold_208:365379-365874	Cluster_11732	496	14	0.86	12	0.429	.	ACAUGUGCAGCUGUAAGACU	2	0.786	18	N5	-1	0	0	5	2	5	1	1	EP_AGO2_1
NEMVEscaffold_189:15407-15522	Cluster_11736	116	87	5.342	2	0.966	+	UGGGAUCCUGGUUAUUGUCU	78	0.046	20	N11	-1	0	0	0	2	78	7	0	EP_AGO2_1
NEMVEscaffold_189:372800-373041	Cluster_11758	242	30	1.842	2	0.133	-	AUUAUUCAGACUGGACUUCU	3	0.8	20	N11	-1	1	4	6	4	10	1	4	EP_AGO2_1
NEMVEscaffold_197:20132-20421	Cluster_11761	290	13	0.798	11	0.615	.	UGUGCUAAUUUGUCUUUGAA	2	0.769	20	N6	-1	2	0	1	2	4	2	2	EP_AGO2_1
NEMVEscaffold_197:21925-22092	Cluster_11762	168	20	1.228	20	0.9	+	UACUAUUGACUUCUGGCUAU	3	0.8	20	N11	-1	1	1	3	5	7	3	0	EP_AGO2_1
NEMVEscaffold_197:56338-56373	Cluster_11764	36	13	0.798	9	0.923	+	UCCCAGGACCCGAAGCGAUC	6	0.462	20	N11	-1	0	1	0	5	6	1	0	EP_AGO2_1
NEMVEscaffold_197:126806-126863	Cluster_11771	58	28	1.719	3	0.786	.	UUCGAUUCCAGCUGAUAGCCU	9	0.536	21	N6	-1	1	0	4	6	6	11	0	EP_AGO2_1
NEMVEscaffold_197:149479-149660	Cluster_11772	182	11	0.675	1	0.455	.	UAACUGCCGUAUAGCCUUG	2	0.636	20	N6	-1	0	0	0	4	6	1	0	EP_AGO2_1
NEMVEscaffold_197:169693-169838	Cluster_11774	146	12	0.737	2	0.833	+	UGCGACAUGUCUCUUAGUUUAG	6	0.417	22	N13	-1	1	0	0	3	0	0	8	EP_AGO2_1
NEMVEscaffold_197:265870-266073	Cluster_11783	204	15	0.921	15	0.4	.	ACUAGAGCAGACUGGCACUUC	2	0.867	20	N6	-1	1	0	3	2	5	4	0	EP_AGO2_1
NEMVEscaffold_197:348193-348276	Cluster_11787	84	89	5.465	7	0.056	-	UAGACUGUGCUAGCGUCU	18	0.303	21	N11	-1	0	10	21	16	18	22	2	EP_AGO2_1
NEMVEscaffold_203:155600-155806	Cluster_11921	207	41	2.517	19	0.268	.	AAAACUGGAAUGAUCUGCGU	18	0.415	20	N6	-1	0	1	1	6	24	8	1	EP_AGO2_1
NEMVEscaffold_203:169501-169521	Cluster_11923	21	55	3.377	0	1	+	GUUUCCCGUCUGAGCCCCCA	47	0.073	20	N11	-1	0	0	1	6	47	1	0	EP_AGO2_1
NEMVEscaffold_203:255885-255906	Cluster_11935	22	22	1.351	22	0	-	UUGUCCGUCACACUGUGUU	9	0.364	19	N11	-1	1	0	4	14	3	0	0	EP_AGO2_1
NEMVEscaffold_206:3990-4014	Cluster_11943	25	12	0.737	12	0	-	UGGGUGUGAUCGUAUGGUAU	5	0.5	20	N11	-1	1	0	0	4	6	1	0	EP_AGO2_1
NEMVEscaffold_206:333140-333161	Cluster_11960	22	16	0.982	6	1	+	UCUUUCUCGCGCGCUGCCUG	4	0.375	20	N11	-1	0	0	1	3	6	2	4	EP_AGO2_1
NEMVEscaffold_202:110610-110728	Cluster_11967	119	25	1.535	5	0.96	+	UUAAGUAGAUUCUAACGC	4	0.56	20	N11	-1	2	0	5	3	9	5	1	EP_AGO2_1
NEMVEscaffold_202:184969-185038	Cluster_11970	70	21	1.289	9	0.571	.	UUUUUGCGUGACUCCGACCUCG	4	0.619	22	N6	-1	2	0	0	3	5	4	7	EP_AGO2_1
NEMVEscaffold_202:186617-186710	Cluster_11971	94	39	2.395	2	0.103	-	UAGUCUGAAACUCCGUCGGA	9	0.462	20	N12	-1	0	1	4	5	23	5	1	EP_AGO2_1
NEMVEscaffold_202:295178-295416	Cluster_11975	239	27	1.658	3	0.556	.	UCGACAACCAUGGACAGCUG	3	0.667	20	N6	-1	2	2	3	6	11	3	0	EP_AGO2_1
NEMVEscaffold_202:324962-325041	Cluster_11978	80	20	1.228	10	0.8	+	UAGACUAGAAACGUAAUUGCG	4	0.6	21	N11	-1	3	0	1	3	3	10	0	EP_AGO2_1
NEMVEscaffold_202:325117-325506	Cluster_11979	390	17	1.044	6	0.294	.	UAGGCAACGACUCACAAU	3	0.824	20	N5	-1	0	1	3	2	8	3	0	EP_AGO2_1
NEMVEscaffold_199:225640-225804	Cluster_12001	165	38	2.333	38	0.526	.	UUUACUUUUGGGUCUGAAAA	5	0.632	20	N6	-1	0	1	1	8	15	10	3	EP_AGO2_1
NEMVEscaffold_190:20896-20979	Cluster_12007	84	20	1.228	3	1	+	UCUCUUAAACAUGACACUCCU	13	0.25	21	N11	-1	0	0	0	4	1	15	0	EP_AGO2_1
NEMVEscaffold_190:22149-22309	Cluster_12008	161	21	1.289	12	0.048	-	UUGUGCUGCCAUACCGAUUUU	9	0.381	21	N13	-1	2	0	2	0	6	11	0	EP_AGO2_1
NEMVEscaffold_190:61683-61811	Cluster_12010	129	38	2.333	4	0.263	.	UGGGAUCCUGGUUAUUGUU	22	0.421	19	N6	-1	1	1	2	24	5	4	1	EP_AGO2_1
NEMVEscaffold_190:90654-90764	Cluster_12012	111	12	0.737	1	0.417	.	UUAGAAUCUACUUAAUCAAU	4	0.75	20	N6	-1	1	0	3	0	7	1	0	EP_AGO2_1
NEMVEscaffold_193:107848-108099	Cluster_12032	252	40	2.456	0	0.825	+	ACAGGAUCUUGGAUGUGUUC	5	0.625	20	N14	-1	1	1	3	5	27	3	0	EP_AGO2_1
NEMVEscaffold_193:358847-358996	Cluster_12035	150	18	1.105	3	0.444	.	UGGAUGCAGACAAAUUUGG	2	0.722	20	N6	-1	0	2	4	3	7	0	2	EP_AGO2_1
NEMVEscaffold_193:363602-363656	Cluster_12036	55	11	0.675	0	0.091	-	UGCUGUACAACACUCUUGCC	9	0.273	20	N11	-1	0	0	0	0	10	1	0	EP_AGO2_1
NEMVEscaffold_195:362879-362900	Cluster_12056	22	10	0.614	10	0	-	CUAGAGGAAAAACAUGGAUGU	5	0.5	21	N15	-1	0	0	2	0	2	5	1	EP_AGO2_1
NEMVEscaffold_198:5470-5660	Cluster_12061	191	74	4.544	6	0.27	.	UCGGCAACCAUGGACAGCUA	33	0.243	20	N6	-1	3	5	0	5	43	18	0	EP_AGO2_1
NEMVEscaffold_196:219852-219877	Cluster_12156	26	14	0.86	0	0	-	UAAAGCACCUAGACUCAAAA	5	0.357	20	N11	-1	0	0	2	3	5	4	0	EP_AGO2_1
NEMVEscaffold_196:384332-384419	Cluster_12222	88	16	0.982	1	1	+	UCACCGUGUGCGCCGGGCUUA	5	0.5	21	N11	-1	0	0	0	4	2	7	3	EP_AGO2_1
NEMVEscaffold_194:91248-91520	Cluster_12229	273	24	1.474	11	0.208	.	AUUCUGUUAUACUGUAUGAGC	4	0.583	21	N6	0.3	0	2	1	2	7	10	2	EP_AGO2_1
NEMVEscaffold_192:84321-84343	Cluster_12244	23	37	2.272	1	0	-	UCGGCAACCAUGGACGGCUG	10	0.216	20	N11	-1	6	0	6	6	10	8	1	EP_AGO2_1
NEMVEscaffold_192:107091-107465	Cluster_12245	375	10	0.614	8	0.4	.	UCACGUGCGUCUUUUCUGU	2	0.8	18	N5	-1	0	2	2	2	2	2	0	EP_AGO2_1
NEMVEscaffold_192:107953-108293	Cluster_12246	341	33	2.026	32	0.818	+	UAAAGGAAGUGGCUAGUAGA	3	0.636	20	N5	-1	0	1	5	2	20	2	3	EP_AGO2_1
NEMVEscaffold_192:163902-164094	Cluster_12247	193	16	0.982	3	0.875	+	UGGUUGUGUGUUAGAAAUCU	4	0.562	20	N11	-1	1	0	1	5	8	1	0	EP_AGO2_1
NEMVEscaffold_191:5778-5926	Cluster_12259	149	11	0.675	2	0.818	+	UUGAUUGUGAUUCUAUGAGU	2	0.909	20	N12	-1	0	2	1	1	7	0	0	EP_AGO2_1
NEMVEscaffold_191:193108-193353	Cluster_12271	246	10	0.614	8	0.2	.	CUAAUAGACUGUUUUCAUUUU	3	0.7	21	N6	0.1	1	0	0	1	2	6	0	EP_AGO2_1
NEMVEscaffold_187:23397-23548	Cluster_12309	152	175	10.745	4	0.069	-	CAAACCGGUUUUUAGUCUUU	23	0.223	20	N11	-1	2	31	9	32	51	37	13	EP_AGO2_1
NEMVEscaffold_187:23735-23766	Cluster_12310	32	18	1.105	0	0	-	CUUGUAAAAAAAGUCGGAUU	4	0.5	20	N11	-1	0	0	1	6	7	4	0	EP_AGO2_1
NEMVEscaffold_187:24985-25016	Cluster_12311	32	18	1.105	0	0	-	UAUUUCGGCUUGUAAAAAAAG	7	0.444	20	N11	-1	0	0	1	3	7	7	0	EP_AGO2_1
NEMVEscaffold_187:28453-28482	Cluster_12315	30	9	0.553	0	0.889	+	UUUAUAUAAGCUGUAGUUGUU	3	0.556	21	N15	-1	0	0	0	3	1	4	1	EP_AGO2_1
NEMVEscaffold_187:223657-223718	Cluster_12338	62	73	4.482	62	0.014	-	CAACCGAAUCGACUCCUUGUA	19	0.192	21	N15	-1	4	5	5	5	21	22	11	EP_AGO2_1
NEMVEscaffold_187:393708-393831	Cluster_12349	124	9	0.553	8	0.333	.	UCUCGGAUAAGGACACUAAC	2	0.889	18	N6	-1	0	1	2	2	2	2	0	EP_AGO2_1
NEMVEscaffold_159:158013-158058	Cluster_12371	46	19	1.167	0	1	+	AAUUGAUUCGUUUAGCUUCG	5	0.632	20	N12	-1	0	2	2	4	10	0	1	EP_AGO2_1
NEMVEscaffold_159:171343-171378	Cluster_12375	36	17	1.044	0	1	+	AAUUGAUUCGUUUAGCUUCG	10	0.471	20	N12	-1	1	2	0	2	12	0	0	EP_AGO2_1
NEMVEscaffold_159:417071-417237	Cluster_12472	167	13	0.798	3	0.538	.	UUUCCGAUGUUCAAAAUUCU	5	0.615	20	N6	-1	0	1	0	3	9	0	0	EP_AGO2_1
NEMVEscaffold_184:73933-73984	Cluster_12485	52	12	0.737	1	0.083	-	UUUAUCGUAUCGACCUCAAA	3	0.667	20	N13	-1	0	1	1	3	4	3	0	EP_AGO2_1
NEMVEscaffold_184:308890-308911	Cluster_12555	22	27	1.658	27	0	-	UUGACCGGGUUAGACGUAUUCU	9	0.148	19	N11	-1	0	0	1	9	0	8	9	EP_AGO2_1
NEMVEscaffold_184:309011-309139	Cluster_12556	129	85	5.219	6	0.271	.	UUAAUAUCUACAGAUCUGU	50	0.271	19	N6	-1	1	5	0	55	11	10	3	EP_AGO2_1
NEMVEscaffold_184:309321-309535	Cluster_12557	215	98	6.017	3	0.224	.	UUGAAAAGGAAAUCAUAGACU	16	0.418	21	N6	1	2	3	13	19	26	28	7	EP_AGO2_1
NEMVEscaffold_200:111859-112042	Cluster_12572	184	20	1.228	1	0.3	.	UACUGAGGACCUUGUGGACC	4	0.65	20	N6	-1	0	0	6	4	9	1	0	EP_AGO2_1
NEMVEscaffold_200:130984-131102	Cluster_12574	119	13	0.798	1	1	+	UGCUGUCUUUUCUGAAACCU	3	0.385	20	N12	-1	0	1	0	0	9	3	0	EP_AGO2_1
NEMVEscaffold_200:351481-351521	Cluster_12578	41	26	1.596	12	0.923	+	UUCGGGUUCUUUACAGCUA	9	0.269	19	N11	-1	3	0	9	10	2	2	0	EP_AGO2_1
NEMVEscaffold_188:99200-99317	Cluster_12586	118	49	3.009	8	0.02	-	UAAACGAACGAAGCUCGAGACU	20	0.265	22	N14	-1	0	0	3	2	8	15	21	EP_AGO2_1
NEMVEscaffold_188:99913-99997	Cluster_12587	85	71	4.359	8	0	-	UCCCCCGCAUCUCCACUUU	38	0.099	19	N11	-1	0	2	5	42	19	1	2	EP_AGO2_1
NEMVEscaffold_188:308747-308769	Cluster_12593	23	35	2.149	3	1	+	UUUCGCGACUGACAAACG	23	0.171	18	N11	-1	3	0	23	4	5	0	0	EP_AGO2_1
NEMVEscaffold_188:309278-309322	Cluster_12594	45	13	0.798	13	0.077	-	UCUCUCUGGCUCUGGAACCAG	5	0.538	21	N11	-1	2	0	0	3	2	6	0	EP_AGO2_1
NEMVEscaffold_188:312036-312171	Cluster_12595	136	33	2.026	6	0.273	.	UCUAGAGCUGCGGCCGGGCU	6	0.576	20	N6	-1	0	2	2	10	12	6	1	EP_AGO2_1
NEMVEscaffold_188:312293-312318	Cluster_12596	26	12	0.737	0	0.917	+	GCUGUCCAUGGUUGCCGAAU	4	0.583	20	N11	-1	0	0	2	0	6	3	1	EP_AGO2_1
NEMVEscaffold_188:341089-341240	Cluster_12597	152	20	1.228	3	0.55	.	UCCCAGGACCCGAAACGAC	4	0.65	20	N6	-1	1	0	2	7	9	1	0	EP_AGO2_1
NEMVEscaffold_185:101463-101581	Cluster_12604	119	13	0.798	5	1	+	UCACCGUGUGCGCCGGGCAAU	3	0.769	20	N14	-1	0	0	1	2	5	5	0	EP_AGO2_1
NEMVEscaffold_185:102804-103037	Cluster_12605	234	88	5.403	53	0.648	.	UUUGUGACUAUUUCUGUAU	8	0.58	20	N6	-1	1	1	5	25	36	15	5	EP_AGO2_1
NEMVEscaffold_185:200430-200520	Cluster_12613	91	9	0.553	3	0.111	-	UGACAUGACUGUGUAACAUCC	4	0.444	21	N11	-1	0	0	1	1	3	4	0	EP_AGO2_1
NEMVEscaffold_185:236785-236905	Cluster_12617	121	20	1.228	1	0.3	.	UUUGUAGGACUUUAGUUCU	6	0.6	19	N6	-1	1	1	2	12	2	2	0	EP_AGO2_1
NEMVEscaffold_185:247977-248072	Cluster_12618	96	10	0.614	1	0.1	-	AACUGGAAAUCGACUCUGCCAU	8	0.3	22	N15	-1	0	1	0	0	0	1	8	EP_AGO2_1
NEMVEscaffold_183:34741-34838	Cluster_12631	98	13	0.798	9	1	+	UCGGAUUCUAGUAGAUUGUCU	4	0.692	21	N11	-1	2	0	0	0	3	5	3	EP_AGO2_1
NEMVEscaffold_183:90097-90210	Cluster_12632	114	379	23.271	354	1	+	UGCCCGAUCUUCGCGAAG	170	0.069	18	N15	-1	21	2	176	27	114	28	11	EP_AGO2_1
NEMVEscaffold_183:283400-283821	Cluster_12637	422	14	0.86	13	0.429	.	UCUCAUAGUCAAGACUGGUG	2	0.857	20	N5	-1	0	0	1	3	9	0	1	EP_AGO2_1
NEMVEscaffold_186:32383-32404	Cluster_12652	22	149	9.149	149	0	-	UCUUUCGGGAUUAUUCUGAG	51	0.034	20	N15	-1	0	0	15	45	51	33	5	EP_AGO2_1
NEMVEscaffold_186:34503-34661	Cluster_12653	159	11	0.675	1	0.364	.	UCUUGUCGUGGUCUCGCGU	2	0.909	19	N6	-1	0	0	1	5	1	4	0	EP_AGO2_1
NEMVEscaffold_186:385649-385702	Cluster_12661	54	10	0.614	1	0.8	+	AAAAACUGGAAUUCGACUCC	3	0.8	20	N11	-1	0	0	1	2	4	3	0	EP_AGO2_1
NEMVEscaffold_175:52154-52359	Cluster_12664	206	18	1.105	18	0.111	-	UUCUGGCUUCUAACUCUGA	5	0.611	19	N11	-1	2	0	1	6	5	3	1	EP_AGO2_1
NEMVEscaffold_175:167076-167098	Cluster_12672	23	11	0.675	4	0.091	-	UGGACCGCUAACCAAUGAGACA	3	0.545	20	N11	-1	2	0	1	0	4	1	3	EP_AGO2_1
NEMVEscaffold_175:295187-295454	Cluster_12682	268	14	0.86	10	0.357	.	UUUGCGUGCUAAGAAUACUU	3	0.786	20	N6	-1	0	0	0	1	7	5	1	EP_AGO2_1
NEMVEscaffold_175:305677-305826	Cluster_12683	150	18	1.105	11	0.444	.	UGUGUCUUGACUGUUUUCC	4	0.667	19	N6	-1	0	0	1	6	4	5	2	EP_AGO2_1
NEMVEscaffold_175:307450-307618	Cluster_12684	169	20	1.228	1	0.65	.	UAGAAAGCCCUGUGUCUCCC	2	0.9	20	N6	-1	1	0	1	5	9	4	0	EP_AGO2_1
NEMVEscaffold_175:397255-397306	Cluster_12691	52	10	0.614	10	0.8	+	UCCGUCCACAGAACCAGCU	4	0.5	19	N11	-1	2	0	0	6	1	1	0	EP_AGO2_1
NEMVEscaffold_180:30325-30591	Cluster_12692	267	28	1.719	9	0.143	-	UUGACAGAGCCUGGGCUAU	4	0.607	20	N14	-1	0	1	0	10	13	3	1	EP_AGO2_1
NEMVEscaffold_180:165799-165830	Cluster_12697	32	10	0.614	10	1	+	ACGUGGAGCAAAGCAACA	7	0.4	18	N11	-1	1	1	7	0	0	1	0	EP_AGO2_1
NEMVEscaffold_180:189807-189958	Cluster_12698	152	25	1.535	25	1	+	UGAACUUGAUCUUACAAAUAA	9	0.28	21	N15	-1	0	2	0	1	6	9	7	EP_AGO2_1
NEMVEscaffold_180:276838-277087	Cluster_12703	250	15	0.921	9	0.333	.	UAUAGAAUCUAGCUGUCCGU	3	0.533	19	N6	-1	0	3	0	4	4	4	0	EP_AGO2_1
NEMVEscaffold_180:410164-410321	Cluster_12710	158	78	4.789	1	0.974	+	UGGGAUCUAGAGCUGCGACU	53	0.128	20	N11	-1	0	1	1	2	64	1	9	EP_AGO2_1
NEMVEscaffold_180:423518-423675	Cluster_12713	158	12	0.737	2	0.667	.	ACAGCUUAGAUCCAUGUGA	3	0.75	19	N6	-1	0	2	2	3	3	2	0	EP_AGO2_1
NEMVEscaffold_174:197399-197609	Cluster_12750	211	316	19.403	9	0.5	.	UACGAUUGUGCUUGUGC	27	0.462	20	N4	-1	35	17	34	62	109	56	3	EP_AGO2_1
NEMVEscaffold_174:210421-210467	Cluster_12751	47	11	0.675	3	1	+	UGUUUUCUGACUGUAUGCCU	6	0.364	20	N11	-1	0	0	0	0	10	1	0	EP_AGO2_1
NEMVEscaffold_174:324700-324723	Cluster_12760	24	15	0.921	15	0	-	UAGCCGAUCUCUAAACCUGA	4	0.467	20	N15	-1	0	3	0	2	6	2	2	EP_AGO2_1
NEMVEscaffold_182:149471-150464	Cluster_12769	994	129	7.921	128	0.566	.	UUGUAAUUAUGGAUACAGACU	4	0.744	20	N5	-1	4	4	14	28	45	28	6	EP_AGO2_1
NEMVEscaffold_182:288597-288625	Cluster_12781	29	54	3.316	48	1	+	UGCACGGGUAAUAGACUGA	20	0.204	19	N11	-1	1	0	5	20	3	14	11	EP_AGO2_1
NEMVEscaffold_182:320189-320249	Cluster_12782	61	28	1.719	0	0.071	-	CACUGAAUAGAGAGACGCUCG	9	0.357	21	N14	-1	0	1	0	1	10	14	2	EP_AGO2_1
NEMVEscaffold_182:425175-425616	Cluster_12786	442	39	2.395	25	0.359	.	UUUGUCGAUGCACGACCUCU	4	0.718	19	N5	-1	0	1	3	15	15	4	1	EP_AGO2_1
NEMVEscaffold_181:273945-274089	Cluster_12800	145	20	1.228	3	0.6	.	UAACGAUCAUGAUAUACUA	2	0.85	19	N6	-1	2	0	2	9	3	4	0	EP_AGO2_1
NEMVEscaffold_181:299585-299700	Cluster_12802	116	9	0.553	6	0.778	.	UCAUUCUCUGCUGACGGACCA	2	0.778	21	N6	0	0	1	0	1	1	5	1	EP_AGO2_1
NEMVEscaffold_179:212803-212947	Cluster_12830	145	9	0.553	9	1	+	UUUUAUUUAAGCUUUGCUUA	3	0.556	20	N11	-1	0	0	0	0	4	3	2	EP_AGO2_1
NEMVEscaffold_179:216146-216226	Cluster_12831	81	14	0.86	0	0.286	.	UAGUGAAUCACCACAGCUCU	7	0.571	20	N6	-1	0	1	1	1	7	2	2	EP_AGO2_1
NEMVEscaffold_179:233844-234046	Cluster_12835	203	32	1.965	3	0.562	.	AACAGAUUUUUGAUUCGUCG	4	0.625	20	N6	-1	0	0	1	4	22	5	0	EP_AGO2_1
NEMVEscaffold_179:234130-234220	Cluster_12836	91	22	1.351	1	0.182	-	UGAUUCUGCACAAACUCGCG	4	0.545	20	N11	-1	0	0	1	5	15	1	0	EP_AGO2_1
NEMVEscaffold_178:373814-373879	Cluster_12980	66	27	1.658	27	1	+	UGGGCAGUGAUGAGAUUAUG	15	0.296	20	N11	-1	3	0	1	7	15	1	0	EP_AGO2_1
NEMVEscaffold_176:120476-120545	Cluster_12991	70	15	0.921	2	0.333	.	UGUAGACAAAGAUAGGGCACA	2	0.8	20	N6	-1	1	1	1	4	5	3	0	EP_AGO2_1
NEMVEscaffold_176:240249-240387	Cluster_12995	139	13	0.798	13	0.692	.	UGAUCUGUAAAUGUUACUA	2	0.769	20	N6	-1	0	0	1	4	7	1	0	EP_AGO2_1
NEMVEscaffold_176:240577-240693	Cluster_12996	117	28	1.719	28	0.036	-	UAAAAAUGACUGUUCUCUUA	4	0.536	20	N11	-1	0	0	2	9	16	0	1	EP_AGO2_1
NEMVEscaffold_176:397707-397781	Cluster_13006	75	9	0.553	1	0.111	-	UUGAGCCUCUGGUACCCAG	4	0.333	19	N15	-1	0	0	0	4	4	1	0	EP_AGO2_1
NEMVEscaffold_177:340669-340844	Cluster_13059	176	92	5.649	77	0.663	.	UUUGCUUGUGGUCUUUCUGU	6	0.62	20	N6	-1	1	1	11	26	35	14	4	EP_AGO2_1
NEMVEscaffold_173:47659-47844	Cluster_13063	186	54	3.316	8	0.778	.	UGCUCGGCAAAGUAUGAACG	8	0.407	20	N6	-1	2	7	7	9	19	7	3	EP_AGO2_1
NEMVEscaffold_173:89445-89466	Cluster_13064	22	23	1.412	23	0	-	ACCAUGGCACUGCCCCUUUU	19	0.13	20	N11	-1	0	0	0	0	19	3	1	EP_AGO2_1
NEMVEscaffold_173:182022-182140	Cluster_13071	119	11	0.675	7	0.182	-	UGUUUUGGACUGAUUUAUGA	3	0.818	20	N11	-1	0	1	0	0	8	2	0	EP_AGO2_1
NEMVEscaffold_173:198825-198897	Cluster_13072	73	9	0.553	9	0.778	.	AUAACAAGACAUGAUAGUUAG	2	0.778	20	N6	-1	0	0	0	1	4	3	1	EP_AGO2_1
NEMVEscaffold_171:136513-136543	Cluster_13080	31	93	5.71	0	0.226	.	UUAAUAUCUACAGAUCUGU	56	0.204	19	N6	-1	4	4	4	57	16	6	2	EP_AGO2_1
NEMVEscaffold_171:145918-145994	Cluster_13081	77	69	4.237	43	0.377	.	UGGGACUCUCUUUGCGCUCGAU	23	0.159	22	N6	-1	0	3	17	7	9	2	31	EP_AGO2_1
NEMVEscaffold_170:15373-15656	Cluster_13091	284	10	0.614	4	0.6	.	UCCUCGAUGGACUAAAUGCC	3	0.7	20	N6	-1	0	0	0	3	5	2	0	EP_AGO2_1
NEMVEscaffold_170:330633-330665	Cluster_13097	33	31	1.903	0	0.968	+	UAGACUGUGCUAGCGUCCCA	26	0.161	20	N12	-1	0	1	0	0	27	3	0	EP_AGO2_1
NEMVEscaffold_170:369945-369964	Cluster_13101	20	14	0.86	14	1	+	GAUACGGGCUUCGCUUCUCG	14	0.071	20	N11	-1	0	0	0	0	14	0	0	EP_AGO2_1
NEMVEscaffold_172:303485-303675	Cluster_13111	191	11	0.675	11	0.818	+	UAAAUGGAACGUGGAUUAU	2	0.727	19	N11	-1	0	0	1	6	2	2	0	EP_AGO2_1
NEMVEscaffold_169:179348-179397	Cluster_13123	50	27	1.658	27	1	+	UAACGAUAUGAAGCCUCAGUUC	11	0.259	22	N11	-1	3	2	1	3	2	5	11	EP_AGO2_1
NEMVEscaffold_169:195196-195501	Cluster_13124	306	161	9.886	160	0.547	.	UUUUGUUGUCGUGUCAUAAG	7	0.54	20	N5	-1	4	1	20	31	77	22	6	EP_AGO2_1
NEMVEscaffold_169:196841-197118	Cluster_13125	278	17	1.044	2	0.529	.	UAUGAGAAUCGGUCAAACGC	2	0.941	20	N6	-1	0	2	1	2	9	3	0	EP_AGO2_1
NEMVEscaffold_169:197750-197878	Cluster_13126	129	10	0.614	1	0.9	+	UGUUGUGUUUGACCGAUUCU	1	1	20	N3	-1	0	0	3	0	7	0	0	EP_AGO2_1
NEMVEscaffold_169:311170-311766	Cluster_13132	597	86	5.281	14	0.047	-	UGAGAGUGUAGGAAAGUGUG	6	0.616	20	N5	-1	5	0	23	25	26	5	2	EP_AGO2_1
NEMVEscaffold_169:315874-315969	Cluster_13134	96	33	2.026	7	0.697	.	UUUUUUGACACCUUUUGGACA	4	0.697	21	N6	0.1	1	0	2	8	9	11	2	EP_AGO2_1
NEMVEscaffold_168:216316-216338	Cluster_13145	23	10	0.614	10	0	-	UAGACUGUGUGUGACAUCUA	4	0.4	20	N15	-1	0	0	0	3	7	0	0	EP_AGO2_1
NEMVEscaffold_165:143143-143229	Cluster_13182	87	119	7.307	2	0.992	+	UGGGAUCUAGAGCUGCGACU	94	0.076	20	N11	-1	0	2	0	3	95	1	18	EP_AGO2_1
NEMVEscaffold_165:245926-245950	Cluster_13184	25	63	3.868	1	0.016	-	UACGUAGAGCAUCUCACAACU	59	0.079	21	N11	-1	1	1	0	0	2	59	0	EP_AGO2_1
NEMVEscaffold_165:258739-258880	Cluster_13185	142	9	0.553	3	0.667	.	UUGAUCUCUGUCACAUCU	3	0.778	18	N6	-1	0	0	5	0	2	0	2	EP_AGO2_1
NEMVEscaffold_165:398409-398508	Cluster_13189	100	12	0.737	1	0.833	+	UCCAUGUGGGAUCUAGAGCUU	7	0.5	21	N11	-1	0	1	1	1	0	8	1	EP_AGO2_1
NEMVEscaffold_155:484574-484826	Cluster_13312	253	36	2.21	8	0.5	.	GCAGAGUCGGAUUCCAGUUU	4	0.583	19	N6	-1	0	1	5	13	10	7	0	EP_AGO2_1
NEMVEscaffold_166:257417-257498	Cluster_13330	82	10	0.614	5	0.5	.	UGACAUUAGACUGAACGUC	3	0.6	19	N6	-1	0	0	0	3	2	3	2	EP_AGO2_1
NEMVEscaffold_166:317297-318425	Cluster_13338	1129	142	8.719	106	0.451	.	UGGUCUGAUAUCUAGUGUUU	5	0.746	20	N5	-1	6	2	10	34	50	31	9	EP_AGO2_1
NEMVEscaffold_166:425728-426217	Cluster_13341	490	103	6.324	92	0.408	.	UCUGAAAGAACUAUUGUAAU	8	0.631	20	N5	-1	4	3	14	23	37	14	8	EP_AGO2_1
NEMVEscaffold_167:396887-397079	Cluster_13371	193	9	0.553	2	0.778	.	UCGCUUCUAAACUGUAAUUU	2	0.556	20	N6	-1	0	0	2	0	6	0	1	EP_AGO2_1
NEMVEscaffold_164:52855-53171	Cluster_13385	317	12	0.737	5	0.417	.	UGAAUUCGAUAGUCGACGU	3	0.667	19	N5	-1	0	2	0	5	5	0	0	EP_AGO2_1
NEMVEscaffold_161:290958-290979	Cluster_13480	22	21	1.289	0	0	-	CCGCUGACUCGCGAAAUCCUCU	18	0.19	22	N11	-1	0	0	0	1	1	1	18	EP_AGO2_1
NEMVEscaffold_161:473305-473327	Cluster_13490	23	10	0.614	0	0.1	-	CGAGGUAACUGUUGCAGCAUCC	5	0.6	22	N11	-1	0	0	1	0	1	2	6	EP_AGO2_1
NEMVEscaffold_158:98783-99124	Cluster_13493	342	57	3.5	22	0.193	-	UAUUCUAUAGUCCCACUCU	5	0.614	20	N5	-1	1	0	8	15	23	10	0	EP_AGO2_1
NEMVEscaffold_158:101072-101410	Cluster_13494	339	172	10.561	64	0.599	.	UUCCGCUGUAACGUAAACUAU	13	0.384	20	N5	-1	2	0	10	50	75	30	5	EP_AGO2_1
NEMVEscaffold_158:122815-122930	Cluster_13495	116	9	0.553	9	0.556	.	UUAUUAGGACGGAAAGAACA	2	0.778	20	N6	-1	0	0	1	1	6	1	0	EP_AGO2_1
NEMVEscaffold_158:124097-124116	Cluster_13496	20	9	0.553	9	1	+	UCGACUCGAACGAAGUGCA	6	0.222	19	N12	-1	0	0	0	6	3	0	0	EP_AGO2_1
NEMVEscaffold_158:283993-284097	Cluster_13504	105	10	0.614	1	0.1	-	UCAUUUUCGGCUCGAUUUUCG	3	0.8	21	N11	-1	0	1	0	2	2	5	0	EP_AGO2_1
NEMVEscaffold_163:482796-482879	Cluster_13615	84	16	0.982	16	1	+	UCUAGGCCUGUGCAACAAAU	6	0.375	20	N11	-1	0	1	0	1	6	5	3	EP_AGO2_1
NEMVEscaffold_163:483602-483715	Cluster_13616	114	9	0.553	9	1	+	UUGUGGACUGUUGCUAUGG	3	0.556	19	N12	-1	1	0	2	3	2	1	0	EP_AGO2_1
NEMVEscaffold_146:178903-178922	Cluster_13638	20	9	0.553	8	0	-	UCGAGACUCUGGUACCCAUU	8	0.222	20	N11	-1	0	0	0	1	8	0	0	EP_AGO2_1
NEMVEscaffold_146:364501-364682	Cluster_13652	182	9	0.553	1	1	+	UAAGACUGCACUGUACCCCC	3	0.667	20	N11	-1	0	1	0	1	7	0	0	EP_AGO2_1
NEMVEscaffold_146:368823-368846	Cluster_13653	24	97	5.956	0	0	-	UAGACUAACGUGGCAUUGCUGA	52	0.062	22	N13	-1	0	11	0	5	14	15	52	EP_AGO2_1
NEMVEscaffold_146:369584-369695	Cluster_13654	112	38	2.333	24	0.316	.	UCCAAGGAAUCUAGUUAGCU	13	0.211	21	N6	0.7	0	0	0	0	14	17	7	EP_AGO2_1
NEMVEscaffold_162:4320-4385	Cluster_13661	66	35	2.149	35	0.857	+	AACUAUAGUACUCAAUCAUGU	9	0.486	21	N11	-1	0	2	4	4	8	15	2	EP_AGO2_1
NEMVEscaffold_162:4564-4681	Cluster_13662	118	9	0.553	7	0.667	.	UUCUGUCGGCAGUUGCAUGUAU	2	0.889	20	N6	-1	0	1	0	0	4	2	2	EP_AGO2_1
NEMVEscaffold_162:120848-120907	Cluster_13673	60	66	4.052	59	0.136	-	UUGUGUCGUCAAUUAAUUUUG	15	0.409	21	N11	-1	4	0	9	18	11	20	4	EP_AGO2_1
NEMVEscaffold_162:120982-121004	Cluster_13674	23	11	0.675	0	1	+	UGAGCUUGGGCUGCCUGUG	6	0.364	19	N15	-1	1	0	0	8	2	0	0	EP_AGO2_1
NEMVEscaffold_162:256217-256420	Cluster_13680	204	9	0.553	9	0.222	.	ACUAGGACUGACACAAGCUUU	2	0.778	20	N6	-1	0	1	0	2	4	2	0	EP_AGO2_1
NEMVEscaffold_142:10096-10134	Cluster_13692	39	9	0.553	0	0.444	.	UAUGCACACAGGAACUAACU	4	0.667	20	N6	-1	0	1	0	2	4	1	1	EP_AGO2_1
NEMVEscaffold_142:111289-111551	Cluster_13695	263	82	5.035	5	0.39	.	AAAAAAACUGCAGGGCGACC	37	0.268	20	N6	-1	2	14	1	7	51	4	3	EP_AGO2_1
NEMVEscaffold_142:111827-111922	Cluster_13696	96	339	20.815	26	0.994	+	UAAUGGACUGUGCUAGCGU	84	0.1	20	N11	-1	15	12	36	103	107	46	20	EP_AGO2_1
NEMVEscaffold_142:186176-186306	Cluster_13700	131	14	0.86	1	0.786	.	UUAAAGCCAACCCAGGGACGA	6	0.357	21	N6	1	0	1	0	0	3	7	3	EP_AGO2_1
NEMVEscaffold_160:11575-11599	Cluster_13750	25	73	4.482	0	1	+	UCUCUUAACCAUGACACUCA	59	0.068	20	N11	-1	0	1	0	0	60	6	6	EP_AGO2_1
NEMVEscaffold_160:19989-20055	Cluster_13751	67	10	0.614	1	0.7	.	UUCAACAACAACGGACUA	3	0.7	18	N6	-1	0	2	3	0	3	2	0	EP_AGO2_1
NEMVEscaffold_160:82597-82703	Cluster_13756	107	18	1.105	6	0	-	UAACAAGACUCGCUCUAAU	4	0.611	19	N14	-1	0	0	1	7	6	3	1	EP_AGO2_1
NEMVEscaffold_160:135285-135562	Cluster_13758	278	30	1.842	30	0.767	.	UAAAGAUCAUGUACCUCCA	5	0.633	21	N6	0.3	0	0	3	8	6	13	0	EP_AGO2_1
NEMVEscaffold_154:231523-231662	Cluster_13777	140	41	2.517	1	0.317	.	UCCAUGGUUGCCGGACUGCA	7	0.463	20	N6	-1	0	4	3	8	18	5	3	EP_AGO2_1
NEMVEscaffold_154:248600-248989	Cluster_13778	390	39	2.395	39	0.205	.	UGUAAAAUUCGUGCUUGACU	3	0.821	20	N5	-1	4	3	2	5	13	11	1	EP_AGO2_1
NEMVEscaffold_154:326853-326929	Cluster_13783	77	12	0.737	5	0.417	.	UGAAACGGUAGUUCGCUUG	3	0.667	19	N6	-1	0	2	3	4	2	1	0	EP_AGO2_1
NEMVEscaffold_154:488092-488439	Cluster_13827	348	20	1.228	3	0.9	+	UGUGUUCUCCUGUAUUUUCU	2	0.95	20	N5	-1	1	0	2	3	8	4	2	EP_AGO2_1
NEMVEscaffold_154:490750-490968	Cluster_13828	219	13	0.798	1	1	+	UCCCUGUAUUCUCCUGUGUU	2	0.846	20	N11	-1	0	2	0	0	10	1	0	EP_AGO2_1
NEMVEscaffold_156:250895-251056	Cluster_13834	162	50	3.07	35	0.56	.	AGAUUGACUAGAGACUGACU	6	0.52	20	N6	-1	0	3	3	11	26	7	0	EP_AGO2_1
NEMVEscaffold_156:450482-450651	Cluster_13843	170	12	0.737	12	0.083	-	UAAUAUGCUCUCUGUUAU	3	0.667	18	N14	-1	0	0	5	2	5	0	0	EP_AGO2_1
NEMVEscaffold_156:544530-544616	Cluster_13850	87	18	1.105	1	0.944	+	AACGAGAGUGUCAACCUGCU	10	0.389	20	N11	-1	0	3	0	0	11	1	3	EP_AGO2_1
NEMVEscaffold_152:9689-10121	Cluster_13851	433	28	1.719	6	0.393	.	UUAACAUUGACUAUAAG	3	0.786	20	N4	-1	4	0	2	7	9	5	1	EP_AGO2_1
NEMVEscaffold_152:57924-57946	Cluster_13852	23	61	3.745	61	1	+	UCGACUGAUAAACGCGGA	23	0.131	18	N15	-1	8	3	23	8	6	7	6	EP_AGO2_1
NEMVEscaffold_152:144706-144728	Cluster_13853	23	17	1.044	1	0	-	AGCUAUCGCGCCACUCUCUUU	11	0.294	21	N11	-1	0	0	0	3	3	11	0	EP_AGO2_1
NEMVEscaffold_152:154117-154452	Cluster_13854	336	43	2.64	5	0.256	.	UUACACGGAUAGACAU	2	0.86	20	N4	-1	5	0	6	13	14	5	0	EP_AGO2_1
NEMVEscaffold_152:210052-210294	Cluster_13856	243	53	3.254	3	0.057	-	CCGCUGACUCGCGAAAUCCUCU	24	0.302	22	N13	-1	0	10	0	3	9	6	25	EP_AGO2_1
NEMVEscaffold_157:146650-147030	Cluster_13950	381	67	4.114	40	0.403	.	AAGACGCCGUGCUACUUUGA	6	0.612	20	N5	-1	6	1	4	15	28	12	1	EP_AGO2_1
NEMVEscaffold_157:264803-265001	Cluster_13960	199	14	0.86	14	0.5	.	UCUAUACUCUGAAGUCUGG	2	0.786	19	N6	-1	0	0	1	9	3	1	0	EP_AGO2_1
NEMVEscaffold_157:324413-324562	Cluster_13964	150	153	9.394	145	0	-	UGAACGGCGGGCCUGCCACC	96	0.124	20	N11	-1	3	3	4	21	100	19	3	EP_AGO2_1
NEMVEscaffold_157:324783-324915	Cluster_13965	133	26	1.596	24	0	-	UUAAACAGCGGGCCUGCCAACG	8	0.346	22	N11	-1	0	3	1	2	5	7	8	EP_AGO2_1
NEMVEscaffold_157:325304-325377	Cluster_13966	74	64	3.93	57	0	-	UAAACAGCGGGCCUGCCACC	28	0.188	20	N11	-1	1	0	2	19	36	5	1	EP_AGO2_1
NEMVEscaffold_157:385047-385197	Cluster_13968	151	13	0.798	13	0.308	.	UAUUAGACGGAGCUAGGAAA	3	0.769	20	N6	-1	1	1	0	0	9	2	0	EP_AGO2_1
NEMVEscaffold_157:444375-444669	Cluster_13973	295	47	2.886	47	0.255	.	UCUGACUUUUUACACACGUG	11	0.553	20	N6	-1	2	0	10	3	24	7	1	EP_AGO2_1
NEMVEscaffold_157:475864-475909	Cluster_13979	46	9	0.553	6	0.556	.	AUCGAUUGUGCCGUUUACU	5	0.556	19	N6	-1	0	0	0	6	2	1	0	EP_AGO2_1
NEMVEscaffold_157:492712-492752	Cluster_13980	41	110	6.754	0	0.073	-	AUCUCUGUUCCUACCGCCCUU	21	0.218	20	N11	-1	14	2	11	12	34	34	3	EP_AGO2_1
NEMVEscaffold_157:492881-492975	Cluster_13981	95	15	0.921	0	0.933	+	ACAAACUCUGUCCCUACCGC	5	0.667	20	N11	-1	0	0	4	0	7	2	2	EP_AGO2_1
NEMVEscaffold_157:495271-495359	Cluster_13983	89	9	0.553	1	0.333	.	CCAAGAAGUAGAGCGACUA	1	1	19	N3	-1	0	0	0	4	2	1	2	EP_AGO2_1
NEMVEscaffold_153:19467-19531	Cluster_13984	65	10	0.614	9	0.6	.	AACAGACUUGCGACACGGUAG	3	0.5	21	N6	1.6	0	1	0	0	0	5	4	EP_AGO2_1
NEMVEscaffold_149:106182-106640	Cluster_14015	459	55	3.377	21	0.436	.	AAGGGCACAAAGCUAGACU	6	0.636	20	N5	-1	0	0	14	17	20	3	1	EP_AGO2_1
NEMVEscaffold_149:437755-437902	Cluster_14023	148	10	0.614	4	0.6	.	UUGACUCGAUCUCUAUCA	2	0.9	20	N6	-1	0	0	2	2	3	1	2	EP_AGO2_1
NEMVEscaffold_151:117059-117244	Cluster_14029	186	11	0.675	6	0.273	.	UCUAUAAGUGGUCUGUUGCUUC	2	0.818	20	N6	-1	0	2	0	1	5	1	2	EP_AGO2_1
NEMVEscaffold_151:420452-420580	Cluster_14036	129	17	1.044	1	0.353	.	UUGACAUCAAAGACAACUUU	5	0.647	20	N6	-1	0	0	0	0	9	7	1	EP_AGO2_1
NEMVEscaffold_151:482300-482387	Cluster_14039	88	9	0.553	3	0.222	.	UCUCGGAUUCCAAUAGAUUC	3	0.667	20	N6	-1	0	0	1	1	5	2	0	EP_AGO2_1
NEMVEscaffold_151:509434-509615	Cluster_14041	182	11	0.675	8	0.818	+	ACAGCGGACCGCGGAUCAGU	3	0.545	20	N11	-1	0	0	0	4	6	1	0	EP_AGO2_1
NEMVEscaffold_148:2878-3027	Cluster_14045	150	13	0.798	0	0.923	+	UACAGUAGAACUCGUGUCAACG	5	0.692	22	N12	-1	0	1	0	1	3	2	6	EP_AGO2_1
NEMVEscaffold_148:447862-447985	Cluster_14062	124	66	4.052	57	0.924	+	UAGUCGAACUCAUCUCUCUU	16	0.318	20	N11	-1	4	5	0	7	23	18	9	EP_AGO2_1
NEMVEscaffold_148:548644-548683	Cluster_14064	40	34	2.088	0	1	+	UUCAUCGGCAAAGAAACUGC	13	0.294	20	N11	-1	2	1	0	6	22	3	0	EP_AGO2_1
NEMVEscaffold_147:25463-25639	Cluster_14066	177	79	4.851	35	0.139	-	UUCCCGGUCGAGACAUGGA	7	0.532	20	N11	-1	4	0	8	18	30	12	7	EP_AGO2_1
NEMVEscaffold_147:132448-132586	Cluster_14068	139	13	0.798	3	0	-	UUUGUCUUUUUCUAAAUCUCC	4	0.692	21	N12	-1	0	2	0	2	4	5	0	EP_AGO2_1
NEMVEscaffold_147:243285-243417	Cluster_14080	133	42	2.579	3	0.952	+	UUUGACCUUUUGUAGCAUA	21	0.381	19	N11	-1	0	5	3	26	4	1	3	EP_AGO2_1
NEMVEscaffold_147:319758-319781	Cluster_14083	24	40	2.456	40	1	+	UUAUUCUAGGAUAUAAGACAU	32	0.1	21	N11	-1	0	1	0	0	0	32	7	EP_AGO2_1
NEMVEscaffold_147:340769-341053	Cluster_14084	285	81	4.973	79	0.704	.	UUAACUUUAGUUUGGACAUG	9	0.506	20	N6	-1	2	0	4	22	33	16	4	EP_AGO2_1
NEMVEscaffold_147:451439-451461	Cluster_14088	23	48	2.947	1	1	+	UCCGGCUCGAAGGACCAUU	36	0.146	19	N12	-1	1	0	7	38	2	0	0	EP_AGO2_1
NEMVEscaffold_147:459110-459166	Cluster_14089	57	12	0.737	9	0.583	.	CCUAAUUGUCGAACGGCG	3	0.583	20	N6	-1	0	1	3	0	4	3	1	EP_AGO2_1
NEMVEscaffold_147:459530-459594	Cluster_14090	65	71	4.359	67	0.944	+	UUCGAACCGCUGCUUACUCGU	26	0.169	21	N11	-1	0	4	3	15	20	27	2	EP_AGO2_1
NEMVEscaffold_145:273693-274218	Cluster_14230	526	25	1.535	25	0.56	.	UAGAUUUCUCGGAUUUUUUCG	3	0.76	21	N5	0.2	0	2	1	6	5	7	4	EP_AGO2_1
NEMVEscaffold_145:282909-283018	Cluster_14232	110	15	0.921	13	0.133	-	UCUUCGAGAUCACGUUCGCU	6	0.467	20	N11	-1	0	1	1	1	8	4	0	EP_AGO2_1
NEMVEscaffold_145:391891-392183	Cluster_14238	293	15	0.921	15	0.6	.	UAAAUCUUGCAAGCAACUGA	4	0.8	20	N6	-1	0	0	4	2	9	0	0	EP_AGO2_1
NEMVEscaffold_145:497663-497705	Cluster_14245	43	14	0.86	1	0.214	.	UACCUACCUACCUACCUACU	11	0.214	20	N6	-1	0	0	0	2	11	1	0	EP_AGO2_1
NEMVEscaffold_144:42965-43016	Cluster_14247	52	27	1.658	0	0.519	.	UUCUUUGUGGACACAGGCAACU	5	0.481	22	N6	-1	0	3	0	3	7	1	13	EP_AGO2_1
NEMVEscaffold_144:309209-309470	Cluster_14256	262	97	5.956	10	0.814	+	UGAACGUAACGCUUUAACAC	7	0.567	20	N11	-1	0	13	0	14	42	24	4	EP_AGO2_1
NEMVEscaffold_144:492125-492228	Cluster_14264	104	12	0.737	7	0.167	-	UUGGCACGCCGCGAUAGAUCA	2	0.75	21	N14	-1	0	0	0	2	4	6	0	EP_AGO2_1
NEMVEscaffold_140:15620-15804	Cluster_14265	185	10	0.614	5	0.9	+	UCCCACAUGGAUCUGAGCC	3	0.8	19	N11	-1	0	2	0	3	3	0	2	EP_AGO2_1
NEMVEscaffold_140:123882-124680	Cluster_14277	799	67	4.114	64	0.672	.	UACUUGCAGUAAAACGAUG	3	0.716	20	N5	-1	1	0	11	18	27	7	3	EP_AGO2_1
NEMVEscaffold_140:124779-125375	Cluster_14278	597	30	1.842	30	0.567	.	AGGUCGACAUGUAUUAUUGG	3	0.767	20	N5	-1	1	0	6	3	16	4	0	EP_AGO2_1
NEMVEscaffold_140:132896-132980	Cluster_14279	85	12	0.737	3	0.25	.	ACCCAUUUGUAUUGUUCUCAU	3	0.833	21	N6	0	0	0	0	1	4	5	2	EP_AGO2_1
NEMVEscaffold_140:135527-135611	Cluster_14280	85	80	4.912	5	0.013	-	UAAUAGACUGUGCUAGCGC	60	0.175	19	N11	-1	3	6	2	60	7	1	1	EP_AGO2_1
NEMVEscaffold_140:285938-286112	Cluster_14289	175	45	2.763	4	0.222	.	AGGACAAUAACCAGGAUA	26	0.267	18	N6	-1	0	1	31	9	4	0	0	EP_AGO2_1
NEMVEscaffold_140:397043-397162	Cluster_14297	120	42	2.579	6	0.286	.	ACGGGUAAUAGACUGUGCUAC	18	0.214	21	N6	2.4	0	5	1	0	6	26	4	EP_AGO2_1
NEMVEscaffold_140:533217-533244	Cluster_14318	28	37	2.272	37	0	-	GAUGAUGAUGUUACUGAGGA	24	0.162	20	N15	-1	0	1	0	7	26	3	0	EP_AGO2_1
NEMVEscaffold_140:561269-561292	Cluster_14321	24	34	2.088	1	0	-	AUCCCACUUCUGACACCAUA	11	0.235	20	N11	-1	3	0	10	7	14	0	0	EP_AGO2_1
NEMVEscaffold_139:48721-48963	Cluster_14322	243	37	2.272	5	0.135	-	UUCGCACUAUCUGAUUGACU	2	0.865	20	N11	-1	0	1	3	10	14	4	5	EP_AGO2_1
NEMVEscaffold_139:49966-50613	Cluster_14323	648	58	3.561	13	0.086	-	UACUAUCUGAUUGACUCUACC	3	0.759	20	N5	-1	0	1	1	16	19	16	5	EP_AGO2_1
NEMVEscaffold_139:133280-133336	Cluster_14330	57	9	0.553	9	0.667	.	UACAUUGGCGUGAGGACCCAAA	4	0.444	22	N6	-1	0	1	2	0	0	0	6	EP_AGO2_1
NEMVEscaffold_139:175220-175322	Cluster_14333	103	17	1.044	17	0.941	+	UGAAAAUUUAACCUGACAUU	4	0.529	20	N14	-1	1	0	0	3	9	4	0	EP_AGO2_1
NEMVEscaffold_139:296949-297030	Cluster_14338	82	15	0.921	7	0.2	.	GACCGGGCUAGCGUGAUGU	4	0.6	18	N6	-1	3	0	6	4	2	0	0	EP_AGO2_1
NEMVEscaffold_139:309185-309387	Cluster_14339	203	111	6.816	33	0.369	.	AGGACAAUAACCAGGAUU	41	0.351	18	N6	-1	4	1	44	25	32	4	1	EP_AGO2_1
NEMVEscaffold_139:363233-363254	Cluster_14340	22	33	2.026	33	0.97	+	UACAGGUCUGUUUCGUGGA	17	0.152	19	N11	-1	0	0	1	17	14	1	0	EP_AGO2_1
NEMVEscaffold_139:454712-454782	Cluster_14342	71	31	1.903	1	0	-	UAAAUGCUGUCUUUUCUGAU	22	0.161	20	N11	-1	0	6	0	0	22	3	0	EP_AGO2_1
NEMVEscaffold_139:527675-528195	Cluster_14347	521	65	3.991	11	0.708	.	UACUUCCGGUCGAAUACGUUACAAUAUC	7	0.615	20	N4	-1	1	11	2	13	25	11	2	EP_AGO2_1
NEMVEscaffold_139:553056-553624	Cluster_14348	569	100	6.14	100	0.77	.	UGGCCUUCUGUUCUAUUUGA	10	0.56	20	N5	-1	3	0	9	15	44	23	6	EP_AGO2_1
NEMVEscaffold_143:63092-63301	Cluster_14360	210	13	0.798	13	0.385	.	AUUGUUCAUGACAUGCUGUAA	2	0.923	20	N6	-1	0	2	0	0	5	5	1	EP_AGO2_1
NEMVEscaffold_143:65159-65372	Cluster_14363	214	23	1.412	2	0.087	-	UUGUCCGGCACUCUUCUUUU	5	0.739	20	N11	-1	0	3	4	2	10	4	0	EP_AGO2_1
NEMVEscaffold_143:430509-430690	Cluster_14512	182	20	1.228	3	0.05	-	CAUUCAAUGAUGGACUCUUG	10	0.45	20	N11	-1	0	0	2	1	17	0	0	EP_AGO2_1
NEMVEscaffold_141:234563-234638	Cluster_14536	76	10	0.614	1	0.1	-	UGACAAUGUGGCUUUAAUU	9	0.2	19	N11	-1	1	0	0	9	0	0	0	EP_AGO2_1
NEMVEscaffold_141:457605-457721	Cluster_14543	117	15	0.921	1	0.867	+	UCCGACGGAAACCUCAACCU	11	0.333	20	N11	-1	0	0	0	1	14	0	0	EP_AGO2_1
NEMVEscaffold_137:30676-30749	Cluster_14550	74	9	0.553	2	1	+	UUCCCGCUGAUAGCCUAUUUUA	3	0.667	22	N11	-1	0	1	2	0	0	1	5	EP_AGO2_1
NEMVEscaffold_137:47943-47997	Cluster_14557	55	13	0.798	0	0.462	.	UGGCAGAUAUGGUGGAAAUGG	4	0.538	21	N6	-1	0	0	0	0	0	11	2	EP_AGO2_1
NEMVEscaffold_137:53964-54082	Cluster_14558	119	9	0.553	6	0.111	-	AACUCCGGGACUGUAUAUAU	4	0.556	20	N14	-1	1	0	0	0	6	2	0	EP_AGO2_1
NEMVEscaffold_137:97069-97166	Cluster_14561	98	15	0.921	10	0.6	.	UUGCAGUGUUCUGAUUAUUA	2	0.867	20	N6	-1	0	1	0	3	7	4	0	EP_AGO2_1
NEMVEscaffold_137:115123-115151	Cluster_14562	29	9	0.553	2	0.222	.	AUAAGUGUAACUCUGAGGCC	4	0.444	19	N6	-1	0	0	1	4	4	0	0	EP_AGO2_1
NEMVEscaffold_137:259221-259431	Cluster_14573	211	11	0.675	6	0.182	-	GGUAGAGGUAUGCAACUGUG	2	0.818	20	N12	-1	1	1	0	2	7	0	0	EP_AGO2_1
NEMVEscaffold_137:410898-410996	Cluster_14580	99	36	2.21	29	0.972	+	AAAUCGAUCCUGGACACUCG	8	0.5	20	N11	-1	0	1	2	8	18	6	1	EP_AGO2_1
NEMVEscaffold_137:446984-447122	Cluster_14581	139	10	0.614	8	0.1	-	UGGUCUAAAAGUAGCUGUUUUU	3	0.6	21	N11	-1	0	0	1	1	2	3	3	EP_AGO2_1
NEMVEscaffold_137:535447-535607	Cluster_14585	161	22	1.351	0	0.864	+	UUGGGUAUUUAGAAUGUUG	3	0.636	19	N11	-1	1	0	0	12	9	0	0	EP_AGO2_1
NEMVEscaffold_138:116511-116599	Cluster_14594	89	122	7.491	2	0.041	-	UAGACUAACGUGGCAUUA	101	0.098	18	N11	-1	5	1	101	1	11	3	0	EP_AGO2_1
NEMVEscaffold_138:465572-465720	Cluster_14606	149	21	1.289	3	0.476	.	UCGGCAACUAUGGACAGCUGU	3	0.619	21	N6	0.2	1	0	0	4	5	10	1	EP_AGO2_1
NEMVEscaffold_135:34861-34983	Cluster_14609	123	13	0.798	3	0.385	.	UUGAUAUCGACUCCGACAGU	3	0.615	20	N6	-1	0	0	0	3	8	2	0	EP_AGO2_1
NEMVEscaffold_135:174064-174087	Cluster_14612	24	14	0.86	1	0.929	+	AUUUUGGCUGAGCGUCACUGU	6	0.357	21	N13	-1	0	0	0	1	4	8	1	EP_AGO2_1
NEMVEscaffold_135:301091-301176	Cluster_14615	86	49	3.009	0	0.02	-	UGAGUAACUUUCGUCUGUAA	30	0.204	20	N11	-1	0	4	0	1	32	7	5	EP_AGO2_1
NEMVEscaffold_135:523130-523168	Cluster_14621	39	44	2.702	1	0.977	+	CCGACUGGUGCCAAUGUGUA	24	0.182	20	N11	-1	0	1	0	2	26	14	1	EP_AGO2_1
NEMVEscaffold_136:138660-138697	Cluster_14624	38	9	0.553	1	1	+	CAUUUUCGGCUCGAUUUUCG	2	0.889	20	N12	-1	1	0	2	0	5	1	0	EP_AGO2_1
NEMVEscaffold_136:308733-308850	Cluster_14632	118	58	3.561	3	0.828	+	UGAGGGCCUAGACAAAUUGA	9	0.362	20	N11	-1	0	3	0	7	29	18	1	EP_AGO2_1
NEMVEscaffold_136:322421-322562	Cluster_14634	142	13	0.798	5	0.615	.	AACCUCCGGUCUCUGAUGU	4	0.462	21	N6	0.1	0	1	0	4	3	5	0	EP_AGO2_1
NEMVEscaffold_136:334359-334537	Cluster_14639	179	21	1.289	1	0.095	-	UGAACGUAACGCUUUAACAC	4	0.714	20	N11	-1	0	0	0	7	11	3	0	EP_AGO2_1
NEMVEscaffold_130:253903-253969	Cluster_14673	67	132	8.105	61	0.902	+	ACUAACGUGGCAUUGCUGAAU	34	0.144	21	N11	-1	0	6	3	20	30	65	8	EP_AGO2_1
NEMVEscaffold_130:288141-288200	Cluster_14674	60	991	60.849	985	1	+	UCCAAGCGUGACUAGUCCAGAA	365	0.029	22	N15	-1	19	107	43	119	128	186	389	EP_AGO2_1
NEMVEscaffold_130:449448-449663	Cluster_14677	216	9	0.553	9	0.556	.	UCCACUUUUCUUCUGUAAAU	4	0.556	20	N6	-1	0	0	0	0	7	2	0	EP_AGO2_1
NEMVEscaffold_130:502605-502734	Cluster_14678	130	21	1.289	7	0.19	-	AUGACGAGUACAGCUCACAC	4	0.571	20	N13	-1	0	0	1	2	12	3	3	EP_AGO2_1
NEMVEscaffold_131:245193-245436	Cluster_14787	244	10	0.614	0	0.4	.	UAGACUUGUAGCUUUUUGUGA	2	0.9	20	N6	-1	1	0	1	2	4	2	0	EP_AGO2_1
NEMVEscaffold_131:375045-375296	Cluster_14793	252	15	0.921	10	0.4	.	AACGCCAAGGAGAACGCUCUU	4	0.733	21	N6	0.1	1	2	3	2	1	4	2	EP_AGO2_1
NEMVEscaffold_131:408913-409004	Cluster_14794	92	53	3.254	53	0.151	-	GCGGAAACAUCUCUCUCUUU	13	0.453	20	N11	-1	2	4	2	3	24	12	6	EP_AGO2_1
NEMVEscaffold_131:431713-431959	Cluster_14795	247	13	0.798	11	0.692	.	AGGGAAUUGAAGAAAGGG	2	0.923	19	N6	-1	1	0	2	5	4	1	0	EP_AGO2_1
NEMVEscaffold_129:35335-35358	Cluster_14801	24	13	0.798	0	1	+	UACGCUUGGCUGAACACGGA	4	0.462	20	N11	-1	0	0	1	2	8	2	0	EP_AGO2_1
NEMVEscaffold_129:156060-156162	Cluster_14807	103	11	0.675	6	0.455	.	UGAUGUCUGUCCUGUGAAC	3	0.727	19	N6	-1	0	1	1	4	4	0	1	EP_AGO2_1
NEMVEscaffold_129:196501-196661	Cluster_14809	161	19	1.167	3	0.895	+	UUACACUGCUAUUCUGGU	4	0.474	20	N11	-1	1	2	4	2	8	2	0	EP_AGO2_1
NEMVEscaffold_129:208133-208157	Cluster_14810	25	10	0.614	10	0	-	UACUUCUCUUUUACGGACGU	4	0.5	20	N11	-1	1	0	3	0	5	1	0	EP_AGO2_1
NEMVEscaffold_129:208241-208491	Cluster_14811	251	21	1.289	9	0.619	.	UCGCGAGGCAGUGAGCAAAU	1	1	19	N3	-1	3	0	1	10	6	1	0	EP_AGO2_1
NEMVEscaffold_129:272339-272431	Cluster_14813	93	29	1.781	3	0.759	.	UGUGGGAAAGAUGUACUUUU	10	0.448	20	N6	-1	0	0	1	4	16	7	1	EP_AGO2_1
NEMVEscaffold_129:273511-273738	Cluster_14814	228	51	3.131	15	0.451	.	UUGGGCAAAAUAGAUCUUAA	7	0.549	20	N6	-1	1	1	1	6	33	8	1	EP_AGO2_1
NEMVEscaffold_129:274567-274613	Cluster_14815	47	16	0.982	2	0.875	+	UGGGCAAAAUAGAUCUUCAC	8	0.375	20	N15	-1	0	0	0	0	8	3	5	EP_AGO2_1
NEMVEscaffold_129:288857-289038	Cluster_14816	182	25	1.535	2	0.8	+	UGUUGGAAAGAUGUAUUUUU	7	0.56	20	N11	-1	0	0	1	7	15	1	1	EP_AGO2_1
NEMVEscaffold_129:310558-310757	Cluster_14817	200	156	9.579	31	0.705	.	UGGAUUUUCAACUACAUGA	30	0.263	20	N6	-1	2	1	9	62	68	14	0	EP_AGO2_1
NEMVEscaffold_129:321308-321379	Cluster_14818	72	14	0.86	5	0.429	.	UGGGAAAUUCAUGUAGUUGA	3	0.786	20	N6	-1	1	0	1	5	6	1	0	EP_AGO2_1
NEMVEscaffold_129:325308-325539	Cluster_14819	232	20	1.228	2	0.65	.	UGGGAACUUCAUGUAGUUGA	3	0.8	20	N6	-1	0	3	1	3	8	4	1	EP_AGO2_1
NEMVEscaffold_129:330999-331089	Cluster_14820	91	215	13.201	31	0.851	+	UGUGGGAAAUUUGUAUUUUU	57	0.098	20	N11	-1	15	0	22	32	74	38	34	EP_AGO2_1
NEMVEscaffold_129:333964-334058	Cluster_14821	95	19	1.167	11	0.158	-	CCAAAUUUAUCUCUGCGUUA	6	0.526	20	N11	-1	0	2	1	5	7	3	1	EP_AGO2_1
NEMVEscaffold_129:334916-335070	Cluster_14822	155	63	3.868	57	0.968	+	UGUGGGAAAGUUGUAUUUCU	28	0.27	20	N11	-1	1	1	0	23	33	4	1	EP_AGO2_1
NEMVEscaffold_129:349907-349943	Cluster_14823	37	11	0.675	0	0.455	.	CCACAUUUAUCUCUGCGUUG	4	0.636	20	N6	-1	1	0	0	1	6	2	1	EP_AGO2_1
NEMVEscaffold_132:88772-88800	Cluster_14843	29	31	1.903	0	0.065	-	UAUAGAAGGAUUGAUGUACG	7	0.452	19	N11	-1	1	0	3	11	11	5	0	EP_AGO2_1
NEMVEscaffold_132:92491-92525	Cluster_14844	35	75	4.605	3	0.973	+	UCCGGCUCGAAGACUUUUUU	17	0.28	20	N13	-1	3	2	2	11	33	19	5	EP_AGO2_1
NEMVEscaffold_132:93305-93404	Cluster_14845	100	20	1.228	2	1	+	UCCGGCUCGAAGGAUUUAUUUU	5	0.5	20	N11	-1	1	3	0	1	6	3	6	EP_AGO2_1
NEMVEscaffold_132:103579-103636	Cluster_14848	58	10	0.614	4	0.7	.	CGUGAUCUCGGAGAGCAG	3	0.6	20	N6	-1	0	1	4	0	5	0	0	EP_AGO2_1
NEMVEscaffold_132:490329-490351	Cluster_14868	23	34	2.088	4	0.029	-	AGAACGCGAAAGAACAGACU	30	0.088	20	N11	-1	0	0	0	0	30	3	1	EP_AGO2_1
NEMVEscaffold_132:595056-595414	Cluster_14873	359	57	3.5	2	0.351	.	UUGCCGUGAGAACAUUAACU	6	0.667	20	N5	-1	5	6	6	8	25	7	0	EP_AGO2_1
NEMVEscaffold_133:441298-441385	Cluster_14888	88	12	0.737	8	0.5	.	AGGGAUCACGAGGGACUGAUU	3	0.667	21	N6	0.3	0	0	0	2	3	6	1	EP_AGO2_1
NEMVEscaffold_134:589745-589779	Cluster_15030	35	12	0.737	0	1	+	AUUCCCGCUGAUAGACUAUU	2	0.75	19	N11	-1	0	1	0	3	3	2	3	EP_AGO2_1
NEMVEscaffold_126:59985-60131	Cluster_15032	147	11	0.675	11	0.636	.	CUAAAAAUUGCACCUGUUUC	2	0.727	20	N6	-1	0	0	2	3	5	1	0	EP_AGO2_1
NEMVEscaffold_126:84313-84389	Cluster_15036	77	18	1.105	1	0.722	.	AUUCUGACUCACGUGUGC	2	0.778	19	N6	-1	1	0	3	7	3	2	2	EP_AGO2_1
NEMVEscaffold_126:181009-181034	Cluster_15040	26	370	22.718	370	0.984	+	UCGAAACUCAUGUACACAGAUU	95	0.049	22	N13	-1	2	7	1	37	80	81	162	EP_AGO2_1
NEMVEscaffold_126:241247-241286	Cluster_15043	40	36	2.21	17	1	+	UAUUCUGGGUCUGUAUGGCU	12	0.444	20	N13	-1	0	7	1	4	19	3	2	EP_AGO2_1
NEMVEscaffold_126:277849-277973	Cluster_15045	125	129	7.921	0	0.047	-	UUCGAAUCCCCCAAACUGAAA	23	0.318	21	N12	-1	0	25	4	9	23	43	25	EP_AGO2_1
NEMVEscaffold_126:316204-316499	Cluster_15050	296	45	2.763	33	0.533	.	AACUCUGUUAUGAAACUACAC	6	0.578	20	N6	-1	1	3	0	3	19	18	1	EP_AGO2_1
NEMVEscaffold_125:122694-122794	Cluster_15059	101	13	0.798	4	0.154	-	UACUUGUGACGUCUAUUUU	2	0.846	19	N11	-1	0	1	3	4	2	3	0	EP_AGO2_1
NEMVEscaffold_125:238046-238072	Cluster_15090	27	267	16.394	0	0	-	UUUUUGCGACUGAAUCUUAUCG	28	0.112	20	N12	-1	43	7	27	35	59	44	52	EP_AGO2_1
NEMVEscaffold_125:262609-262669	Cluster_15095	61	197	12.096	5	0.975	+	AUUGCGACUGAAUCUCAUCGG	59	0.137	21	N15	-1	16	4	18	25	39	70	25	EP_AGO2_1
NEMVEscaffold_125:315128-315158	Cluster_15113	31	275	16.885	0	1	+	UUUUUGCGACUGAAUCUUAUCG	33	0.109	20	N12	-1	32	11	31	46	59	43	53	EP_AGO2_1
NEMVEscaffold_125:375860-376245	Cluster_15124	386	45	2.763	15	0.844	+	UGGGUAUGUGGGGAAUGGCUA	3	0.822	20	N5	-1	6	0	6	9	11	10	3	EP_AGO2_1
NEMVEscaffold_125:601307-601458	Cluster_15143	152	11	0.675	1	0.909	+	AUGGUAAGAAGUGAAGCG	2	0.727	19	N13	-1	0	1	3	6	1	0	0	EP_AGO2_1
NEMVEscaffold_125:602172-602275	Cluster_15144	104	9	0.553	7	0.111	-	UGUACCACCAACUCUUCACU	3	0.667	20	N11	-1	0	0	0	1	5	1	2	EP_AGO2_1
NEMVEscaffold_125:621896-621937	Cluster_15148	42	16	0.982	0	0.438	.	CUUCUUACUAUACUCUUGCAU	2	0.812	21	N6	-1	0	2	0	2	5	6	1	EP_AGO2_1
NEMVEscaffold_125:622276-622376	Cluster_15149	101	28	1.719	1	0.5	.	UAUGGUAAGAAAUGAAGCGU	3	0.679	20	N6	-1	3	2	3	4	10	2	4	EP_AGO2_1
NEMVEscaffold_128:3117-3356	Cluster_15150	240	13	0.798	1	0.692	.	UUAUCGACAUCAAGCUUCU	2	0.846	20	N6	-1	0	1	3	3	5	1	0	EP_AGO2_1
NEMVEscaffold_128:15417-15770	Cluster_15157	354	20	1.228	8	0.7	.	CAUUUUGUGACUGUUUUUUUU	4	0.75	20	N5	-1	0	0	0	2	10	7	1	EP_AGO2_1
NEMVEscaffold_128:179462-179662	Cluster_15271	201	46	2.824	6	0.087	-	UUUUUUAUGGACAUGUUUAGA	8	0.413	19	N11	-1	0	2	6	13	13	12	0	EP_AGO2_1
NEMVEscaffold_128:423600-423654	Cluster_15278	55	49	3.009	2	0.041	-	UUUCGCGACUGACAAACUCGGA	19	0.245	22	N15	-1	0	1	2	1	3	6	36	EP_AGO2_1
NEMVEscaffold_128:485805-485858	Cluster_15280	54	24	1.474	17	0.25	.	ACUCUGAUUGGUCUCAUUAUAA	12	0.333	22	N6	-1	0	1	0	0	1	9	13	EP_AGO2_1
NEMVEscaffold_128:489430-489461	Cluster_15281	32	9	0.553	1	0.111	-	AAAGAUUAACGUGGCAUU	3	0.556	18	N11	-1	0	0	4	1	2	0	2	EP_AGO2_1
NEMVEscaffold_127:28141-28244	Cluster_15289	104	10	0.614	4	1	+	UAUGUGGUUGUUACUUUAUG	3	0.7	20	N11	-1	0	0	2	1	6	1	0	EP_AGO2_1
NEMVEscaffold_127:135387-135478	Cluster_15294	92	13	0.798	11	0.154	-	AACUAUUUCCGGCUGCACGU	5	0.538	20	N12	-1	0	0	1	3	7	1	1	EP_AGO2_1
NEMVEscaffold_127:200293-200499	Cluster_15296	207	14	0.86	12	0.357	.	AAGCAAUUCUCUGCCACGUUCA	2	0.857	20	N6	-1	0	1	0	1	5	4	3	EP_AGO2_1
NEMVEscaffold_127:209534-209557	Cluster_15297	24	99	6.079	61	0.99	+	AGCUAUCGCGCCACUCUCUCU	43	0.101	21	N12	-1	3	0	19	9	24	44	0	EP_AGO2_1
NEMVEscaffold_127:283017-283060	Cluster_15303	44	19	1.167	19	0.053	-	CCAAACUGACGUAACUCC	2	0.737	19	N11	-1	2	0	4	7	4	1	1	EP_AGO2_1
NEMVEscaffold_127:301517-301746	Cluster_15304	230	16	0.982	16	0.188	-	UCCGAACUGUAGUAGAAGUU	3	0.812	20	N14	-1	0	0	2	2	7	4	1	EP_AGO2_1
NEMVEscaffold_127:531388-531542	Cluster_15308	155	22	1.351	4	0.091	-	GCUCAUGGAUAGUACGACGUU	5	0.545	21	N14	-1	0	1	1	5	4	10	1	EP_AGO2_1
NEMVEscaffold_127:532615-532754	Cluster_15309	140	19	1.167	8	0.158	-	UAUCUAAGACUCCACUGUGC	5	0.579	19	N15	-1	0	0	3	7	6	3	0	EP_AGO2_1
NEMVEscaffold_113:145791-145859	Cluster_15328	69	28	1.719	3	0.036	-	CGACGUUUGAACUUAGCCUUU	17	0.214	21	N15	-1	0	1	0	1	4	17	5	EP_AGO2_1
NEMVEscaffold_113:179116-179167	Cluster_15329	52	17	1.044	15	0.118	-	UAAAGGAAGUAAGGCUCUGCG	7	0.471	21	N15	-1	2	0	3	1	3	8	0	EP_AGO2_1
NEMVEscaffold_113:338482-338721	Cluster_15396	240	15	0.921	3	0.533	.	CAGGAGACAUCAGAGUGG	2	0.933	20	N6	-1	1	2	4	2	6	0	0	EP_AGO2_1
NEMVEscaffold_113:431588-431762	Cluster_15402	175	17	1.044	6	0.235	.	UGGCCUGUUUAAUAUCUUU	2	0.765	19	N6	-1	0	0	3	7	3	4	0	EP_AGO2_1
NEMVEscaffold_113:432293-432450	Cluster_15403	158	9	0.553	3	0.333	.	UGCUGGCAAUAUGGAACAAGAC	2	0.778	20	N6	-1	0	0	0	0	3	3	3	EP_AGO2_1
NEMVEscaffold_113:538202-538221	Cluster_15407	20	11	0.675	0	1	+	AACUGUACUGCGAAACUCCU	11	0.091	20	N11	-1	0	0	0	0	11	0	0	EP_AGO2_1
NEMVEscaffold_113:538445-538476	Cluster_15408	32	9	0.553	6	0	-	UAAAGGUAAGAAUGACCGUG	3	0.667	20	N11	-1	0	0	0	0	9	0	0	EP_AGO2_1
NEMVEscaffold_113:538949-539108	Cluster_15409	160	11	0.675	1	0.636	.	UAUAGCCGUACCUAAUACCU	2	0.909	20	N6	-1	0	2	1	1	7	0	0	EP_AGO2_1
NEMVEscaffold_124:48982-49085	Cluster_15418	104	11	0.675	2	0	-	UUUUGCCGUGUCGCGUUACU	2	0.818	20	N11	-1	0	0	1	3	4	3	0	EP_AGO2_1
NEMVEscaffold_124:55938-56070	Cluster_15419	133	14	0.86	1	0.714	.	AUAGCCGGCUUGAUCAUACUA	2	0.857	21	N6	0.1	0	0	0	4	3	6	1	EP_AGO2_1
NEMVEscaffold_124:436628-436650	Cluster_15432	23	9	0.553	0	0.444	.	UAAGACUCCGUCGGAUAGCC	5	0.222	20	N6	-1	0	0	0	0	9	0	0	EP_AGO2_1
[truncated: 91,790 more rows]

[truncated: 1 more sheets: endo-siRNA__existing_data_quant]
