# Supplementary material for: Unravelling the developmental and functional significance of an ancient Argonaute duplication
Source: Nat Commun. 2020 Dec 3;11:6187. doi: 10.1038/s41467-020-20003-8 (PMC7713132; doi:10.1038/s41467-020-20003-8)
Supplement: Supplementary file 11 — Supplementary Data 7 [file 41467_2020_20003_MOESM11_ESM.xlsx]

## Sheet: PL
A1 Enrich	PL+	PL-
nve-miR-100-5p	6949.9	6444.85		The value of t is 0.004772. The value of p is .99625. The result is not significant at p < .05.
nve-miR-2022-3p	9558.8	9685.58
nve-miR-2023-3p	6630.92	6582.1
nve-miR-2024g-5p	8266.22	11212.9
nve-miR-2025-3p	8647.18	8828.5
nve-miR-2026-5p	8318.07	8430.83
nve-miR-2030-5p	10326.5	10317.6
nve-miR-2037-3p	4109.04	3774.41
nve-miR-2040a-3p	3643.48	3344.79
nve-miR-2040b-3p	5497.81	5391.23
nve-miR-9413	244.821	1
nve-miR-9422	734.462	1
nve-miR-9424a	244.821	1
nve-miR-9425	3769.63	3599.22
nve-miR-9435	388.032	1
nve-miR-9446	271.665	1
nve-miR-9455	1	1
A2 Enrich
nve-miR-2024a-3p	7816.62	11795.8		The value of t is 4.985142. The value of p is .00004. The result is significant at p < .05.
nve-miR-2024e-3p	9228.23	10295.7
nve-miR-2024f-3p	8619.24	10404.7
nve-miR-2027-5p	7282.58	9370.33
nve-miR-2028-5p	4237.17	7882.58
nve-miR-2029-3p	9487.89	9547.25
nve-miR-2031-5p	687.299	1759.32
nve-miR-2032a-3p	1063.43	899.182
nve-miR-2032b-3p	3224.04	4612.22
nve-miR-2035-5p	2191.75	5186.52
nve-miR-2036-3p	6443.47	6560.96
nve-miR-2039-3p	388.032	1
nve-miR-2040a-3p	3643.48	3344.79
nve-miR-2041b-3p	5514.33	6957
nve-miR-2042-3p	1431.28	1974.3
nve-miR-2045-5p	3014.27	3131.17
nve-miR-2046-5p	1536.73	2299.96
nve-miR-2047-3p	3750.52	4725.07
nve-miR-9414-5p	6868.03	8342.02
nve-miR-9428	2421.22	3651.07
nve-miR-9431	1	1559.12
nve-miR-9433	489.642	1758.73
nve-miR-9445	1	1
nve-miR-9446	271.665	1
nve-miR-9448	1280.25	2330.75
nve-miR-9456	1	2828.52

## Sheet: PP
A1 Enrich	PP+	PP-
nve-miR-100-5p	7643.11	7592.98		The value of t is 0.51185. The value of p is .61534. The result is not significant at p < .05.
nve-miR-2022-3p	9079.59	9125.05
nve-miR-2023-3p	11757.5	11967.3
nve-miR-2024g-5p	9113.84	11547.8
nve-miR-2025-3p	10359.7	10588.3
nve-miR-2026-5p	9854.5	9932.21
nve-miR-2030-5p	10602.6	10653.4
nve-miR-2037-3p	4662.44	4199.42
nve-miR-2040a-3p	4444.21	4258.18
nve-miR-2040b-3p	5858.25	5526.91
nve-miR-9413	1	1
nve-miR-9422	412.872	460.953
nve-miR-9424a	1	1
nve-miR-9425	5741.75	5348.88
nve-miR-9435	1	1
nve-miR-9446	1	292.719
nve-miR-9455	1	1
A2 Enrich
nve-miR-2024a-3p	9194.32	12648
nve-miR-2024e-3p	10427.9	11690.7
nve-miR-2024f-3p	9941.3	11497.2		The value of t is 4.463454. The value of p is .00015. The result is significant at p < .05.
nve-miR-2027-5p	7554.29	9226.67
nve-miR-2028-5p	5319.7	9045.23
nve-miR-2029-3p	10096.6	10247.5
nve-miR-2031-5p	685.953	2165.43
nve-miR-2032a-3p	2606.6	2745.7
nve-miR-2032b-3p	4094.57	4755.93
nve-miR-2035-5p	2003.97	4618.36
nve-miR-2036-3p	6416.62	6224.03
nve-miR-2039-3p	1484.84	1554.05
nve-miR-2040a-3p	4444.21	4258.18
nve-miR-2041b-3p	5451.98	6330.43
nve-miR-2042-3p	4498.86	4011.84
nve-miR-2045-5p	3993.78	3654.97
nve-miR-2046-5p	1761.06	3071.32
nve-miR-2047-3p	4119.72	4890.89
nve-miR-9414-5p	6902.34	8186.77
nve-miR-9428	3356.45	3501.65
nve-miR-9431	412.872	2419.17
nve-miR-9433	946.845	2598.72
nve-miR-9445	1	1
nve-miR-9446	1	292.719
nve-miR-9448	1963.81	2061.78
nve-miR-9456	1	3108.09

## Sheet: AM
A1 Enrich	AM+	AM-
nve-miR-100-5p	12500.1	12867.1		The value of t is 3.774836. The value of p is .00166. The result is significant at p < .05.
nve-miR-2022-3p	7354.47	7129.76
nve-miR-2023-3p	11537.3	12062.2
nve-miR-2024g-5p	7820.23	11047.3
nve-miR-2025-3p	8866.69	9023.33
nve-miR-2026-5p	10418.8	10858.8
nve-miR-2030-5p	9357.25	9331.63
nve-miR-2037-3p	6802.73	6691.62
nve-miR-2040a-3p	4263.93	4964.27
nve-miR-2040b-3p	6456.38	6865.02
nve-miR-9413	5369.8	7102.59
nve-miR-9422	5416.54	7216.99
nve-miR-9424a	4669.72	6476.2
nve-miR-9425	7493.29	7610.25
nve-miR-9435	3572.47	4991.28
nve-miR-9446	2608.94	3688.77
nve-miR-9455	2712.92	3442.67
A2 Enrich
nve-miR-2024a-3p	7918.14	12355.4
nve-miR-2024e-3p	8808.94	11049.7		The value of t is 9.439108. The value of p is < .00001. The result is significant at p < .05.
nve-miR-2024f-3p	8490.94	11435.4
nve-miR-2027-5p	7635.35	10435.3
nve-miR-2028-5p	3964.3	9055.39
nve-miR-2029-3p	9869.79	10119.6
nve-miR-2031-5p	819.348	2933.15
nve-miR-2032a-3p	5944.42	7932.69
nve-miR-2032b-3p	6249.01	9117.55
nve-miR-2035-5p	1443.93	5730.73
nve-miR-2036-3p	8017.57	8011.2
nve-miR-2039-3p	601.192	2819.22
nve-miR-2040a-3p	4263.93	4964.27
nve-miR-2041b-3p	3951.9	5668.75
nve-miR-2042-3p	6293.68	7107.75
nve-miR-2045-5p	1444.22	3302.42
nve-miR-2046-5p	927.329	2425.6
nve-miR-2047-3p	3340.91	5992.52
nve-miR-9414-5p	2482.61	4896.83
nve-miR-9428	2337.1	5523.95
nve-miR-9431	258.032	5220.23
nve-miR-9433	1034.08	4273.61
nve-miR-9445	1	2842.13
nve-miR-9446	2608.94	3688.77
nve-miR-9448	258.211	2896.99
nve-miR-9456	258.919	2729.87
