# Supplementary material for: Unravelling the developmental and functional significance of an ancient Argonaute duplication
Source: Nat Commun. 2020 Dec 3;11:6187. doi: 10.1038/s41467-020-20003-8 (PMC7713132; doi:10.1038/s41467-020-20003-8)
Supplement: Supplementary file 12 — Supplementary Data 8 [file 41467_2020_20003_MOESM12_ESM.xlsx]

## Sheet: target_Prediction_genes
miRNA_Acc.	Target_Acc.	Expectation	UPE$	miRNA_start	miRNA_end	Target_start	Target_end	miRNA_aligned_fragment	alignment	Target_aligned_fragment	Inhibition	Target_Desc.	Multiplicity
miR-2022	NVE16498	0	-1	1	23	4067	4089	UUUGCUAGUUGCUUUUGUCCCGC	:::::::::::::::::::	CACCGACAAAAGCAACUAGCAAA	Cleavage	CDS=490-7795	2
miR-9425	NVE9231	0	-1	1	21	3936	3956	AAGAACACCCAAAAUAGCUGA	:::::::::::::::::::::	UCAGCUAUUUUGGGUGUUCUU	Cleavage	CDS=373-2665	1
miR-9445	NVE19200	0	-1	1	20	2511	2530	UCUGUGUCGCUCGUUUACUU	::::::::::::::::::::	AAGUAAACGAGCGACACAGA	Cleavage	CDS=194-1667	1
miR-9445	NVE21281	0	-1	1	20	442	461	UCUGUGUCGCUCGUUUACUU	::::::::::::::::::::	AAGUAAACGAGCGACACAGA	Cleavage	CDS=117-1614	34
miR-9445	NVE21281	0	-1	1	20	623	642	UCUGUGUCGCUCGUUUACUU	::::::::::::::::::::	AAGUAAACGAGCGACACAGA	Cleavage	CDS=117-1614	34
miR-9445	NVE21281	0	-1	1	20	758	777	UCUGUGUCGCUCGUUUACUU	::::::::::::::::::::	AAGUAAACGAGCGACACAGA	Cleavage	CDS=117-1614	34
miR-9445	NVE21281	0	-1	1	20	848	867	UCUGUGUCGCUCGUUUACUU	::::::::::::::::::::	AAGUAAACGAGCGACACAGA	Cleavage	CDS=117-1614	34
miR-9445	NVE21281	0	-1	1	20	1298	1317	UCUGUGUCGCUCGUUUACUU	::::::::::::::::::::	AAGUAAACGAGCGACACAGA	Cleavage	CDS=117-1614	34
miR-9445	NVE21281	0	-1	1	20	893	912	UCUGUGUCGCUCGUUUACUU	.:::::::::::::::::::	GAGUAAACGAGCGACACAGA	Cleavage	CDS=117-1614	34
miR-9445	NVE21281	0	-1	1	20	937	956	UCUGUGUCGCUCGUUUACUU	.:::::::::::::::::::	GAGUAAACGAGCGACACAGA	Cleavage	CDS=117-1614	34
miR-9445	NVE21281	0	-1	1	20	982	1001	UCUGUGUCGCUCGUUUACUU	.:::::::::::::::::::	GAGUAAACGAGCGACACAGA	Cleavage	CDS=117-1614	34
miR-9445	NVE21281	0	-1	1	20	1028	1047	UCUGUGUCGCUCGUUUACUU	.:::::::::::::::::::	GAGUAAACGAGCGACACAGA	Cleavage	CDS=117-1614	34
miR-9445	NVE21281	0	-1	1	20	1073	1092	UCUGUGUCGCUCGUUUACUU	.:::::::::::::::::::	GAGUAAACGAGCGACACAGA	Cleavage	CDS=117-1614	34
miR-9445	NVE21281	0	-1	1	20	1118	1137	UCUGUGUCGCUCGUUUACUU	.:::::::::::::::::::	GAGUAAACGAGCGACACAGA	Cleavage	CDS=117-1614	34
miR-9445	NVE21281	0	-1	1	20	1163	1182	UCUGUGUCGCUCGUUUACUU	.:::::::::::::::::::	GAGUAAACGAGCGACACAGA	Cleavage	CDS=117-1614	34
miR-9445	NVE21281	0	-1	1	20	1208	1227	UCUGUGUCGCUCGUUUACUU	.:::::::::::::::::::	GAGUAAACGAGCGACACAGA	Cleavage	CDS=117-1614	34
miR-9445	NVE21281	0	-1	1	20	1253	1272	UCUGUGUCGCUCGUUUACUU	.:::::::::::::::::::	GAGUAAACGAGCGACACAGA	Cleavage	CDS=117-1614	34
miR-9445	NVE21281	0	-1	1	20	1343	1362	UCUGUGUCGCUCGUUUACUU	.:::::::::::::::::::	GAGUAAACGAGCGACACAGA	Cleavage	CDS=117-1614	34
miR-9445	NVE21281	0	-1	1	20	1388	1407	UCUGUGUCGCUCGUUUACUU	.:::::::::::::::::::	GAGUAAACGAGCGACACAGA	Cleavage	CDS=117-1614	34
miR-9445	NVE21281	0	-1	1	20	1433	1452	UCUGUGUCGCUCGUUUACUU	.:::::::::::::::::::	GAGUAAACGAGCGACACAGA	Cleavage	CDS=117-1614	34
miR-9445	NVE21281	0	-1	1	20	1478	1497	UCUGUGUCGCUCGUUUACUU	.:::::::::::::::::::	GAGUAAACGAGCGACACAGA	Cleavage	CDS=117-1614	34
miR-9445	NVE21281	0	-1	1	20	1523	1542	UCUGUGUCGCUCGUUUACUU	.:::::::::::::::::::	GAGUAAACGAGCGACACAGA	Cleavage	CDS=117-1614	34
miR-9445	NVE21281	0	-1	1	20	1568	1587	UCUGUGUCGCUCGUUUACUU	.:::::::::::::::::::	GAGUAAACGAGCGACACAGA	Cleavage	CDS=117-1614	34
miR-9445	NVE21281	0	-1	1	20	803	822	UCUGUGUCGCUCGUUUACUU	.:::::::::::::::::::	GAGUAAACGAGCGACACAGA	Cleavage	CDS=117-1614	34
miR-9445	NVE21281	0	-1	1	20	668	687	UCUGUGUCGCUCGUUUACUU	.:::::::::::::::::::	GAGUAAACGAGCGACACAGA	Cleavage	CDS=117-1614	34
miR-9445	NVE21281	0	-1	1	20	713	732	UCUGUGUCGCUCGUUUACUU	.:::::::::::::::::::	GAGUAAACGAGCGACACAGA	Cleavage	CDS=117-1614	34
miR-9445	NVE21281	0	-1	1	20	487	506	UCUGUGUCGCUCGUUUACUU	.:::::::::::::::::::	GAGUAAACGAGCGACACAGA	Cleavage	CDS=117-1614	34
miR-9445	NVE21281	0	-1	1	20	532	551	UCUGUGUCGCUCGUUUACUU	.:::::::::::::::::::	GAGUAAACGAGCGACACAGA	Cleavage	CDS=117-1614	34
miR-9445	NVE21281	0	-1	1	20	172	191	UCUGUGUCGCUCGUUUACUU	.:::::::::::::::::::	GAGUAAACGAGCGACACAGA	Cleavage	CDS=117-1614	34
miR-9445	NVE21281	0	-1	1	20	218	237	UCUGUGUCGCUCGUUUACUU	.:::::::::::::::::::	GAGUAAACGAGCGACACAGA	Cleavage	CDS=117-1614	34
miR-9445	NVE21281	0	-1	1	20	263	282	UCUGUGUCGCUCGUUUACUU	.:::::::::::::::::::	GAGUAAACGAGCGACACAGA	Cleavage	CDS=117-1614	34
miR-9445	NVE21281	0	-1	1	20	308	327	UCUGUGUCGCUCGUUUACUU	.:::::::::::::::::::	GAGUAAACGAGCGACACAGA	Cleavage	CDS=117-1614	34
miR-9445	NVE21281	0	-1	1	20	353	372	UCUGUGUCGCUCGUUUACUU	.:::::::::::::::::::	GAGUAAACGAGCGACACAGA	Cleavage	CDS=117-1614	34
miR-9445	NVE21281	0	-1	1	20	397	416	UCUGUGUCGCUCGUUUACUU	.:::::::::::::::::::	GAGUAAACGAGCGACACAGA	Cleavage	CDS=117-1614	34
miR-9456	NVE15515	0	-1	1	20	3	22	CCGCUGACUCGCGAAAUCCU	::::::::::::::::::::	AGGAUUUCGCGAGUCAGCGG	Cleavage	CDS=350-464	1
novel-nve-miR-19	NVE12356	0	-1	1	22	8800	8821	UCCGACGAAGGGCUAACGCUCG	::::::::::::::::::::::	CGAGCGUUAGCCCUUCGUCGGA	Cleavage	CDS=164-7589	1
novel-nve-miR-29	NVE17767	0	-1	1	21	118	138	ACAAGGAUCCGUUGGCUCAGG	:::::::::::::::::::::	CCUGAGCCAACGGAUCCUUGU	Cleavage	CDS=25-525	1
novel-nve-miR-33	NVE16395	0	-1	1	20	1724	1743	AAAUCGCUGUUGGAAACUGG	::::::::::::::::::::	CCAGUUUCCAACAGCGAUUU	Cleavage	CDS=241-936	1
novel-nve-miR-46	NVE14516	0	-1	1	21	134	154	UGCGUGCAGCCGGAAAUAGUU	:::::::::::::::::::::	AACUAUUUCCGGCUGCACGCA	Cleavage	CDS=198-383	1
novel-nve-miR-46	NVE22368	0	-1	1	21	125	145	UGCGUGCAGCCGGAAAUAGUU	:::::::::::::::::::::	AACUAUUUCCGGCUGCACGCA	Cleavage	CDS=374-959	1
novel-nve-miR-46	NVE20003	0	-1	1	21	48	68	UGCGUGCAGCCGGAAAUAGUU	:::::::::::::::::::::	AACUAUUUCCGGCUGCACGCA	Cleavage	CDS=368-1855	1
novel-nve-miR-73	NVE23031	0	-1	1	23	2050	2072	AGAGGUUCGACUGUAUAUCCUUU	:::::::::::::::::::	UAUAGAUAUACAGUCGAACCUCU	Cleavage	CDS=1102-1815	1
novel-nve-miR-75	NVE7563	0	-1	1	21	1630	1650	UGUAGAUUCUCUGAAAUAUUU	:::::::::::::::::::::	AAAUAUUUCAGAGAAUCUACA	Cleavage	CDS=37-1617	1
novel-nve-miR-85	NVE13163	0	-1	1	20	117	136	AACAGACUCGCGACACGGAU	::::::::::::::::::::	AUCCGUGUCGCGAGUCUGUU	Cleavage	CDS=420-2291	1
miR-9445	NVE21281	0.5	-1	1	20	127	146	UCUGUGUCGCUCGUUUACUU	.:::.:::::::::::::::	GAGUGAACGAGCGACACAGA	Cleavage	CDS=117-1614	34
miR-9453	NVE11939	0.5	-1	1	19	1521	1539	GCGCUAUUCCCAAACGGGA	::.::::::::::::::::	UCUCGUUUGGGAAUAGCGC	Cleavage	CDS=880-1302	1
novel-nve-miR-47-1	NVE20003	0.5	-1	1	22	1	22	AUUAUUUCCGGCUGCACACAGG	::::::::::::::::::::.:	CCUGUGUGCAGCCGGAAAUAGU	Cleavage	CDS=368-1855	1
novel-nve-miR-47-1	NVE14508	0.5	-1	1	22	615	636	AUUAUUUCCGGCUGCACACAGG	::::::::::::::::::::.:	CCUGUGUGCAGCCGGAAAUAGU	Cleavage	CDS=110-352	1
miR-2022	NVE15697	1	-1	1	23	87	109	UUUGCUAGUUGCUUUUGUCCCGC	::::: ::::::::::::::::	ACGGGAGAAAAGCAACUAGCAAA	Cleavage	CDS=110-439	1
miR-2024g	NVE4923	1	-1	1	22	260	281	UAACACAGUACCGAUAUUGUGA	: :::::::::::.:::::::.	UAACAAUAUCGGUGCUGUGUUG	Cleavage	CDS=57-2303	1
miR-2024g	NVE580	1	-1	1	22	1431	1452	UAACACAGUACCGAUAUUGUGA	: :::::::::::.:::::::.	UAACAAUAUCGGUGCUGUGUUG	Cleavage	CDS=259-1506	1
miR-2026	NVE21279	1	-1	1	21	1224	1244	UUUCAAAUGUCUACUGAUGGA	::.::::::.:::::::::::	UCUAUCAGUGGACAUUUGAAA	Cleavage	CDS=689-1021	1
miR-2026	NVE21156	1	-1	1	21	1018	1038	UUUCAAAUGUCUACUGAUGGA	:::::::::.::.::::::::	UCCAUCAGUGGAUAUUUGAAA	Cleavage	CDS=33-659	1
miR-9424a	NVE3874	1	-1	1	23	731	753	UAUAGUUGGCUCAUCGAGGCAGU	::::::::::::::.::.:::::	ACUGCCUCGAUGAGUCAGCUAUA	Cleavage	CDS=37-2160	1
miR-9453	NVE24124	1	-1	1	19	1964	1982	GCGCUAUUCCCAAACGGGA	::.:::::::::.::::::	UCUCGUUUGGGAGUAGCGC	Cleavage	CDS=130-1839	1
miR-9453	NVE3241	1	-1	1	19	2032	2050	GCGCUAUUCCCAAACGGGA	::..:::::::::::::::	UCUUGUUUGGGAAUAGCGC	Cleavage	CDS=34-649	1
miR-9456	NVE5186	1	-1	1	20	1466	1485	CCGCUGACUCGCGAAAUCCU	::::: ::::::::::::::	AGGAUCUCGCGAGUCAGCGG	Cleavage	CDS=85-1411	1
novel-nve-miR-35	NVE10979	1	-1	1	21	60	80	CACAAAGAACGGCUGCGCGGG	::::: :::::::::::::::	CCCGCACAGCCGUUCUUUGUG	Cleavage	CDS=313-1153	1
novel-nve-miR-44-1	NVE10979	1	-1	1	20	62	81	ACACAAAGAACGGCUGCGCG	::: ::::::::::::::::	CGCACAGCCGUUCUUUGUGU	Cleavage	CDS=313-1153	1
novel-nve-miR-44-2	NVE10979	1	-1	1	22	60	81	ACACAAAGAACGGCUGCGCGGG	::::: ::::::::::::::::	CCCGCACAGCCGUUCUUUGUGU	Cleavage	CDS=313-1153	1
novel-nve-miR-94	NVE5206	1	-1	1	21	856	876	UUGUAUUCUUCUCUCUUUUGU	.: ::::::::::::::::::	GCCAAAGAGAGAAGAAUACAA	Cleavage	CDS=167-1946	1
novel-nve-miR-98	NVE1786	1	-1	1	22	883	904	UUUUCGCGAGUCAGCAGCUACA	:::::: :::::::::::::::	UGUAGCCGCUGACUCGCGAAAA	Cleavage	CDS=37-711	1
novel-nve-miR-98	NVE8806	1	-1	1	22	449	470	UUUUCGCGAGUCAGCAGCUACA	:::::: :::::::::::::::	UGUAGCCGCUGACUCGCGAAAA	Cleavage	CDS=818-1552	1
novel-nve-miR-98	NVE9679	1	-1	1	22	1845	1866	UUUUCGCGAGUCAGCAGCUACA	:::::: :::::::::::::::	UGUAGCCGCUGACUCGCGAAAA	Cleavage	CDS=73-1758	1
novel-nve-miR-98	NVE11482	1	-1	1	22	18	39	UUUUCGCGAGUCAGCAGCUACA	:::::: :::::::::::::::	UGUAGCCGCUGACUCGCGAAAA	Cleavage	CDS=387-2048	1
miR-2022	NVE18870	1.5	-1	1	23	1782	1804	UUUGCUAGUUGCUUUUGUCCCGC	.:::::::::::::: ::::::	CUGGGACAAAAGCAACAAGCAAA	Cleavage	CDS=301-1896	1
miR-2022	NVE26059	1.5	-1	1	23	259	281	UUUGCUAGUUGCUUUUGUCCCGC	::::: ::.:::::::::::::	ACGGGAGAAGAGCAACUAGCAAA	Cleavage	CDS=402-14325	1
miR-2024g	NVE5581	1.5	-1	1	22	1027	1048	UAACACAGUACCGAUAUUGUGA	: :::::::::::.:::::::	UAACAAUAUCGGUGCUGUGUUC	Cleavage	CDS=332-4265	4
miR-2024g	NVE5581	1.5	-1	1	22	1267	1288	UAACACAGUACCGAUAUUGUGA	: :::::::::::.:::::::	UAACAAUAUCGGUGCUGUGUUC	Cleavage	CDS=332-4265	4
miR-2024g	NVE1960	1.5	-1	1	22	973	994	UAACACAGUACCGAUAUUGUGA	: :::::::::::.:::::::	UAACAAUAUCGGUGCUGUGUUC	Cleavage	CDS=38-3275	8
miR-2024g	NVE1960	1.5	-1	1	22	1546	1567	UAACACAGUACCGAUAUUGUGA	:. ::::::::::.:::::::	UUUCAAUAUCGGUGCUGUGUUC	Cleavage	CDS=38-3275	8
miR-2024g	NVE14675	1.5	-1	1	22	451	472	UAACACAGUACCGAUAUUGUGA	: :::::::::::.:::::::	UAACAAUAUCGGUGCUGUGUUC	Cleavage	CDS=35-2410	2
miR-2024g	NVE662	1.5	-1	1	22	129	150	UAACACAGUACCGAUAUUGUGA	:. ::::::::::.:::::::	UUCCAAUAUCGGUGCUGUGUUC	Cleavage	CDS=59-2714	7
miR-2024g	NVE11139	1.5	-1	1	22	1477	1498	UAACACAGUACCGAUAUUGUGA	:. ::::::::::.:::::::	UUCCAAUAUCGGUGCUGUGUUC	Cleavage	CDS=620-1526	3
miR-2030	NVE19315	1.5	-1	1	21	24074	24094	UAGCAUAACAUUGUAAGAGAU	:::::::::::::::: ::::	AUCUCUUACAAUGUUACGCUA	Cleavage	CDS=29-33931	2
miR-2030	NVE19315	1.5	-1	1	21	1214	1234	UAGCAUAACAUUGUAAGAGAU	.::::::::::::::: ::::	GUCUCUUACAAUGUUACGCUA	Cleavage	CDS=29-33931	2
miR-2036	NVE9693	1.5	-1	1	23	455	477	UAUAUUGUACGACUCUCAUCGUA	:.:::::. ::::::::::::::	UGCGAUGGAAGUCGUACAAUAUA	Cleavage	CDS=314-4862	1
miR-2046	NVE5282	1.5	-1	1	24	329	352	CAUCACUUCAUAGCUAUUUACUCU	::::.:.::::.:::::::	GCACAAAAUGGUUAUGGAGUGAUG	Cleavage	CDS=34-1632	1
miR-2047	NVE23664	1.5	-1	1	19	6110	6128	UUCGCCGAGCAGAUGUCGG	:::::.:::::::::::..	CCGACGUCUGCUCGGCGGG	Cleavage	CDS=451-25930	1
miR-9413	NVE19457	1.5	-1	1	22	652	673	UAAAAGUGAUCAGUGGUAAGGU	:::::: :::::.:::::::::	ACCUUAGCACUGGUCACUUUUA	Cleavage	CDS=1-759	3
miR-9414	NVE17823	1.5	-1	1	20	285	304	AACUUGAUCUUCAAUGAACU	:::::::::::::::::: :	AGUUCAUUGAAGAUCAAGCU	Cleavage	CDS=176-981	2
miR-9414	NVE17823	1.5	-1	1	20	715	734	AACUUGAUCUUCAAUGAACU	:::::::::::::::::: :	AGUUCAUUGAAGAUCAAGCU	Cleavage	CDS=176-981	2
miR-9422	NVE7449	1.5	-1	1	22	867	888	UGACAGAAGAUAGAAGCGCUGA	::::::::::::::::: ::::	UCAGCGCUUCUAUCUUCCGUCA	Cleavage	CDS=63-1824	1
miR-9422	NVE7450	1.5	-1	1	22	531	552	UGACAGAAGAUAGAAGCGCUGA	::::::::::::::::: ::::	UCAGCGCUUCUAUCUUCCGUCA	Cleavage	CDS=36-1488	1
miR-9433	NVE16411	1.5	-1	1	21	690	710	UUCGGUGAAAUUUAGAACCAC	:::.::::::::::::::	AAAGUUUUAAAUUUCACCGAA	Cleavage	CDS=29-584	1
miR-9445	NVE21281	1.5	-1	1	20	577	596	UCUGUGUCGCUCGUUUACUU	.::::::::::::::::: :	GAGUAAACGAGCGACACAAA	Cleavage	CDS=117-1614	34
miR-9453	NVE505	1.5	-1	1	19	1496	1514	GCGCUAUUCCCAAACGGGA	:.::::::::::::::::	ACUCGUUUGGGAAUAGCGC	Cleavage	CDS=35-1264	1
miR-9453	NVE4810	1.5	-1	1	19	746	764	GCGCUAUUCCCAAACGGGA	::..::::::::::::.::	UCUUGUUUGGGAAUAGUGC	Cleavage	CDS=1-119	1
novel-nve-miR-103-1	NVE42	1.5	-1	1	23	701	723	UUCUCCUUUGACCUCUCCAGACU	.::::::::::::.:::::	ACAUUGGAGAGGUCAAGGGAGAU	Cleavage	CDS=202-8227	1
novel-nve-miR-103-1	NVE18890	1.5	-1	1	23	2472	2494	UUCUCCUUUGACCUCUCCAGACU	::: ::::::::.::::::	ACGGUGGCGAGGUCAAGGGAGAA	Cleavage	CDS=62-3331	1
novel-nve-miR-14	NVE4557	1.5	-1	1	22	118	139	CGGGUUUCUUUGGUAGCACGGU	.:::::::..:::::::.::	GAUGUGCUACUGAAGAAACUCG	Cleavage	CDS=40-330	1
novel-nve-miR-14	NVE16202	1.5	-1	1	22	6064	6085	CGGGUUUCUUUGGUAGCACGGU	.:::::::..:::::::.::	GAUGUGCUACUGAAGAAACUCG	Cleavage	CDS=73-6223	1
novel-nve-miR-26	NVE16989	1.5	-1	1	21	131	151	UUUUGGUUUUACUAGUAGAGU	:.::.::::::::::::.:	GAUUUAUUAGUAAAACCAAGA	Cleavage	CDS=212-1637	1
novel-nve-miR-26	NVE18413	1.5	-1	1	21	276	296	UUUUGGUUUUACUAGUAGAGU	:.::.::::::::::::.:	GAUUUAUUAGUAAAACCAAGA	Cleavage	CDS=357-2172	1
novel-nve-miR-26	NVE18412	1.5	-1	1	21	135	155	UUUUGGUUUUACUAGUAGAGU	:.::.::::::::::::.:	GAUUUAUUAGUAAAACCAAGA	Cleavage	CDS=216-3900	1
novel-nve-miR-28	NVE7914	1.5	-1	1	22	2385	2406	UUGGACAUAACGACAUAAGAGU	:::::::::::::::::.::	UCUCUUAUGUCGUUAUGUUCAU	Cleavage	CDS=38-1661	1
novel-nve-miR-32	NVE14614	1.5	-1	1	22	895	916	UUCAUUAUCUCUAUCAUCGCUU	:::::::::::::::::.	UAUAGAUGAUAGAGAUAAUGAG	Cleavage	CDS=29-1510	1
novel-nve-miR-38	NVE13245	1.5	-1	1	20	3420	3439	UACCCGGAUUCUCCACCAGU	:::::::::::: :::::::	ACUGGUGGAGAACCCGGGUA	Cleavage	CDS=122-3922	1
novel-nve-miR-42-b	NVE10310	1.5	-1	1	22	300	321	UCUGUUUUUCACGCUAGCGUCA	.::::.:::::::::::.:.	AAGCGCUGGCGUGAAAAACGGG	Cleavage	CDS=184-804	1
novel-nve-miR-44-1	NVE12597	1.5	-1	1	20	2346	2365	ACACAAAGAACGGCUGCGCG	.:::::::::::::::::	GAUGCAGCCGUUCUUUGUGU	Cleavage	CDS=835-4441	1
novel-nve-miR-44-2	NVE12597	1.5	-1	1	22	2344	2365	ACACAAAGAACGGCUGCGCGGG	.:::::::::::::::::	GUGAUGCAGCCGUUCUUUGUGU	Cleavage	CDS=835-4441	1
novel-nve-miR-47-1	NVE4615	1.5	-1	1	22	1051	1072	AUUAUUUCCGGCUGCACACAGG	:::: :::::::::::::::.:	CCUGCGUGCAGCCGGAAAUAGU	Cleavage	CDS=199-618	1
novel-nve-miR-47-1	NVE1575	1.5	-1	1	22	1318	1339	AUUAUUUCCGGCUGCACACAGG	:::: :::::::::::::::.:	CCUGCGUGCAGCCGGAAAUAGU	Cleavage	CDS=30-788	1
novel-nve-miR-5	NVE22917	1.5	-1	1	21	107	127	UCGAGCGAGUGGCUUGCCUCG	:::::::::: :::::::::	GGAGGCAAGCCCCUCGCUCGA	Translation	CDS=68-706	1
novel-nve-miR-5	NVE10521	1.5	-1	1	21	171	191	UCGAGCGAGUGGCUUGCCUCG	:::::::::: :::::::::	GGAGGCAAGCCCCUCGCUCGA	Translation	CDS=26-871	2
novel-nve-miR-5	NVE10521	1.5	-1	1	21	375	395	UCGAGCGAGUGGCUUGCCUCG	:::::::::: :::::::::	GGAGGCAAGCCCCUCGCUCGA	Translation	CDS=26-871	2
novel-nve-miR-5	NVE15238	1.5	-1	1	21	352	372	UCGAGCGAGUGGCUUGCCUCG	:::::::::: :::::::::	GGAGGCAAGCCCCUCGCUCGA	Translation	CDS=313-4600	1
novel-nve-miR-55	NVE12804	1.5	-1	1	23	1866	1888	UCCAAGCGUGACUAGUCCAGAAC	:::.::::::::::::::	GCAAAGGAUUAGUCACGCUUGGA	Cleavage	CDS=239-2495	1
novel-nve-miR-67	NVE6069	1.5	-1	1	21	576	596	AAAAGGAAAUGGGGAUUUGCC	:::::::::::::::: ::::	GGCAAAUCCCCAUUUCAUUUU	Cleavage	CDS=114-800	1
novel-nve-miR-67	NVE7330	1.5	-1	1	21	359	379	AAAAGGAAAUGGGGAUUUGCC	:::::::::: ::::::::::	GGCAAAUCCCGAUUUCCUUUU	Translation	CDS=461-1027	1
novel-nve-miR-68	NVE6069	1.5	-1	1	21	542	562	CAAAUCCCCAUUUCCUUUUGC	:::::::::::: ::::::::	GCAAAAGGAAAUCGGGAUUUG	Cleavage	CDS=114-800	1
novel-nve-miR-89	NVE13769	1.5	-1	1	21	1226	1246	UCUCUGUUAUUUCUCAUUCUU	:::::::::::: ::::::::	AAGAAUGAGAAAAAACAGAGA	Cleavage	CDS=260-1483	1
miR-2022	NVE16448	2	-1	1	23	2919	2941	UUUGCUAGUUGCUUUUGUCCCGC	::: ::: :::::::::::::	AGGGGCCAACAGCAACUAGCAAA	Cleavage	CDS=536-3602	1
miR-2022	NVE23580	2	-1	1	23	1783	1805	UUUGCUAGUUGCUUUUGUCCCGC	:.:.::.::::::.:::::	GUUUGGCGAAGGCAACUGGCAAA	Cleavage	CDS=1100-5512	1
miR-2024a	NVE5581	2	-1	1	22	1147	1168	UUACACAGUACCGAUAUUGUGA	: :::: ::::::::::::::	UAACAAAAUCGGUACUGUGUAC	Cleavage	CDS=332-4265	1
miR-2024e	NVE12252	2	-1	1	22	1107	1128	UUGCACAUUACCAAUAUUCUGA	:::::::: ::::::::::::	UCAGAAUACUGGUAAUGUGCAU	Cleavage	CDS=1158-1373	3
miR-2024e	NVE12252	2	-1	1	22	1404	1425	UUGCACAUUACCAAUAUUCUGA	:::::::: ::::::::::::	UCAGAAUACUGGUAAUGUGCAU	Cleavage	CDS=1158-1373	3
miR-2024e	NVE12252	2	-1	1	22	963	984	UUGCACAUUACCAAUAUUCUGA	:.:::::::::::. :::::::	UUAGAAUAUUGGUGUUGUGCAA	Cleavage	CDS=1158-1373	3
miR-2024f	NVE12252	2	-1	1	20	965	984	UUGCACAUCACCAAUGUUCU	::::.::::::: :::::::	AGAAUAUUGGUGUUGUGCAA	Cleavage	CDS=1158-1373	1
miR-2024g	NVE1960	2	-1	1	22	733	754	UAACACAGUACCGAUAUUGUGA	: :::::::::::..::::::	UAACAAUAUCGGUGUUGUGUUC	Cleavage	CDS=38-3275	8
miR-2024g	NVE11135	2	-1	1	22	1001	1022	UAACACAGUACCGAUAUUGUGA	: :::::::::::..::::::	UAACAAUAUCGGUGUUGUGUUC	Cleavage	CDS=69-3282	1
miR-2024g	NVE5582	2	-1	1	22	618	639	UAACACAGUACCGAUAUUGUGA	: :::::::::::..::::::	UAACAAUAUCGGUGUUGUGUUC	Cleavage	CDS=46-1141	1
miR-2024g	NVE11132	2	-1	1	22	17	38	UAACACAGUACCGAUAUUGUGA	: :::::::::::..::::::	UAACAAUAUCGGUGUUGUGUUC	Cleavage	CDS=66-906	1
miR-2024g	NVE4924	2	-1	1	22	897	918	UAACACAGUACCGAUAUUGUGA	: ::::::::::::. ::::::	UAACAAUAUCGGUAUAGUGUUA	Cleavage	CDS=86-910	1
miR-2027	NVE5067	2	-1	1	20	685	704	UGCUUGUUGGUAAUUUUGCA	:: : ::::::::::::::	AGCCAUAUUACCAACAAGCA	Cleavage	CDS=55-1414	1
miR-2029	NVE21148	2	-1	1	21	273	293	UACGCAAUCCCUAGGUUACCA	::::::.::::::::: ::::	UGGUAAUCUAGGGAUUACGUA	Cleavage	CDS=170-281	1
miR-2041b	NVE13566	2	-1	1	20	404	423	UUAGAGGAAAAUACCCCUGG	::.: ::::::::::::::.	CCGGUGGUAUUUUCCUCUAG	Cleavage	CDS=45-444	1
miR-2045	NVE2011	2	-1	1	19	622	640	UCCCAGAGUGUUGAGUUCA	: :::::::::.:.:::::	UAAACUCAACAUUUUGGGA	Cleavage	CDS=270-2175	1
miR-9413	NVE19457	2	-1	1	22	490	511	UAAAAGUGAUCAGUGGUAAGGU	:::::. :::::.:::::::::	ACCUUGGCACUGGUCACUUUUA	Cleavage	CDS=1-759	3
miR-9422	NVE295	2	-1	1	22	2252	2273	UGACAGAAGAUAGAAGCGCUGA	::.:.::::.:.::::::::	AAAGUGUUUCUGUUUUCUGUCA	Cleavage	CDS=272-1777	1
miR-9424b	NVE3877	2	-1	1	21	874	894	UAAAGCUGGUUUAUCGAGGCA	::.::::::.:..::::::::	UGUCUCGAUGAGUCAGCUUUA	Cleavage	CDS=31-2292	1
miR-9445	NVE21281	2	-1	1	20	82	101	UCUGUGUCGCUCGUUUACUU	.::::::::.:::::: :::	GAGUAAACGGGCGACAAAGA	Cleavage	CDS=117-1614	34
miR-9446	NVE9565	2	-1	1	21	1072	1092	UUUUUUCUUAUGUCGUCAUGU	:::: :::::::::::.::.:	ACAUAACGACAUAAGAGAAGA	Cleavage	CDS=1270-1578	1
miR-9446	NVE8167	2	-1	1	21	1338	1358	UUUUUUCUUAUGUCGUCAUGU	:::: :: :::::::::::::	ACAUAACAACAUAAGAAAAAA	Cleavage	CDS=3148-3600	1
miR-9446	NVE8731	2	-1	1	21	1690	1710	UUUUUUCUUAUGUCGUCAUGU	: :::..::::::::.::.::	AAAUGGUGACAUAAGGAAGAA	Cleavage	CDS=322-1696	1
miR-9446	NVE24903	2	-1	1	21	227	247	UUUUUUCUUAUGUCGUCAUGU	: :::.::::: :::::::::	AGAUGGCGACAGAAGAAAAAA	Translation	CDS=34-265	1
miR-9453	NVE8997	2	-1	1	19	40	58	GCGCUAUUCCCAAACGGGA	..::::::::::::::::	CUUCGUUUGGGAAUAGCGC	Cleavage	CDS=249-719	1
miR-9456	NVE11929	2	-1	1	20	667	686	CCGCUGACUCGCGAAAUCCU	:::::::::::::::::	GAUAUUUCGCGAGUCAGCGG	Cleavage	CDS=157-655	1
miR-9456	NVE19077	2	-1	1	20	59	78	CCGCUGACUCGCGAAAUCCU	:::::::::::::::::	AUUAUUUCGCGAGUCAGCGG	Cleavage	CDS=160-394	1
miR-9457	NVE144	2	-1	1	22	579	600	UACACAUUCUAAGAAAAGUGCU	::::::.: ::::::::::	UAAACUUUUUUAAGAAUGUGUA	Translation	CDS=50-719	1
novel-nve-miR-10	NVE25284	2	-1	1	23	3898	3920	UUUUGUACAUUUAGAUUAUCUCU	:::.:.::::::::.:::.	AUCUAUAGUUUAAAUGUAUAAAG	Cleavage	CDS=258-3800	1
novel-nve-miR-101-1	NVE14698	2	-1	1	22	2114	2135	UGAGUCUUGGGUUGUCACUAGG	:: :: :::::::::::::::	CCAAGCGACAACCCAAGACUCC	Cleavage	CDS=163-2514	1
novel-nve-miR-102-1	NVE19222	2	-1	1	22	618	639	UGUGUUCGGCGUAUAUUCUCCU	:::::::::::.::: ::::::	AGGAGAAUAUAUGCCAAACACA	Cleavage	CDS=72-419	1
novel-nve-miR-103-1	NVE25771	2	-1	1	23	1032	1054	UUCUCCUUUGACCUCUCCAGACU	.:::::::::.:::: ::::	AUCUUGGAGAGGUUAAAGCAGAA	Cleavage	CDS=812-1586	1
novel-nve-miR-11	NVE11253	2	-1	1	21	180	200	CCAGAGAUUCGGGAUUCCUGU	:.::::::::::::::: ::	CCGGGAAUCCCGAAUCUCCGG	Cleavage	CDS=259-1527	1
novel-nve-miR-12	NVE3636	2	-1	1	23	2527	2549	UUGGGAGCUCCCACAACGUACGC	: ::::::::.:::.::::	CUCCAAGUUGUGGGGGCUUCCAA	Cleavage	CDS=286-3073	1
novel-nve-miR-13	NVE645	2	-1	1	21	11	31	UAUGUGACAAGUUUAUCAAUG	:::::::::.:::::::: :	AAUUGAUAAAUUUGUCACACA	Cleavage	CDS=58-2239	1
novel-nve-miR-13	NVE3142	2	-1	1	21	1507	1527	UAUGUGACAAGUUUAUCAAUG	..:::::.::::::::: :::	UGUUGAUGAACUUGUCAGAUA	Cleavage	CDS=224-5440	1
novel-nve-miR-19	NVE16422	2	-1	1	22	2324	2345	UCCGACGAAGGGCUAACGCUCG	:::: ::::::::::::::::	CGAGGGUUAGCCCUUCGUCGGU	Cleavage	CDS=46-2133	1
novel-nve-miR-19	NVE18498	2	-1	1	22	85	106	UCCGACGAAGGGCUAACGCUCG	:. :: :::::::::::::::	AGGUCGGUAGCCCUUCGUCGGA	Cleavage	CDS=213-351	1
novel-nve-miR-20	NVE2777	2	-1	1	22	1041	1062	UGACAUAAUGACAUGAGAGCGU	::::.:::::.::::::..	UUUCUCUUAUGUCGUUAUGUUG	Cleavage	CDS=48-884	2
novel-nve-miR-23	NVE21519	2	-1	1	21	475	495	UCUUCGGUCUUCCUCUGCUGA	:::::::.:::::::.::	CGCGCAGAGGGAGACCGAGGA	Cleavage	CDS=252-3318	1
novel-nve-miR-26	NVE7145	2	-1	1	21	293	313	UUUUGGUUUUACUAGUAGAGU	::::::::::::::. ::::	CCUCUACUAGUAAAAUGAAAA	Cleavage	CDS=286-1537	1
novel-nve-miR-32	NVE9023	2	-1	1	22	1343	1364	UUCAUUAUCUCUAUCAUCGCUU	:::: ::.::::::::::.	UGCCGAUUAUGGAGAUAAUGAG	Cleavage	CDS=701-1357	1
novel-nve-miR-33	NVE1027	2	-1	1	20	887	906	AAAUCGCUGUUGGAAACUGG	:::::::::::::.: :::	ACAGUUUCCAACAGUGUUUU	Cleavage	CDS=38-836	1
novel-nve-miR-42-a	NVE14096	2	-1	1	22	168	189	UCUGUUCUCGUGGGUGAAUGAU	:::::::::.::::.:..::	UACAUUCACCCGCGAGGAUGGA	Cleavage	CDS=31-460	1
novel-nve-miR-42-a	NVE21885	2	-1	1	22	175	196	UCUGUUCUCGUGGGUGAAUGAU	:::::::::.::::.:..::	UACAUUCACCCGCGAGGAUGGA	Cleavage	CDS=38-467	1
novel-nve-miR-42-a	NVE21884	2	-1	1	22	1889	1910	UCUGUUCUCGUGGGUGAAUGAU	:::::::::.::::.:..::	UACAUUCACCCGCGAGGAUGGA	Cleavage	CDS=1047-2181	1
novel-nve-miR-46	NVE24026	2	-1	1	21	122	142	UGCGUGCAGCCGGAAAUAGUU	::.:::::: :::::::::::	AAUUAUUUCAGGCUGCACGCA	Cleavage	CDS=377-1523	1
novel-nve-miR-46	NVE4615	2	-1	1	21	1076	1096	UGCGUGCAGCCGGAAAUAGUU	::::::::.::::::::: ::	AACUAUUUUCGGCUGCACACA	Cleavage	CDS=199-618	1
novel-nve-miR-48-1	NVE19957	2	-1	1	22	1270	1291	UAAUGUGGAAGGAAAAAACGUG	:: ::: :::.::::::::::.	CAGGUUGUUUUCUUCCACAUUG	Cleavage	CDS=1512-1799	1
novel-nve-miR-48-2	NVE19957	2	-1	1	21	1271	1291	UAAUGUGGAAGGAAAAAACGU	: ::: :::.::::::::::.	AGGUUGUUUUCUUCCACAUUG	Cleavage	CDS=1512-1799	1
novel-nve-miR-55	NVE12959	2	-1	1	23	3088	3110	UCCAAGCGUGACUAGUCCAGAAC	.:::: :::::::::::::	CGGUUGGAACAGUCACGCUUGGA	Cleavage	CDS=52-3309	1
novel-nve-miR-58	NVE20313	2	-1	1	22	364	385	UGGCAGAUAUGGUGGAAAUGGU	.::::.::::::::.::::	UGUAUUUUCACCAUAUUUGCCU	Cleavage	CDS=163-1830	1
novel-nve-miR-67	NVE5306	2	-1	1	21	372	392	AAAAGGAAAUGGGGAUUUGCC	:::::::::: ::::.:::::	GGCAAAUCCCGAUUUUCUUUU	Translation	CDS=474-1040	1
novel-nve-miR-73	NVE13821	2	-1	1	23	366	388	AGAGGUUCGACUGUAUAUCCUUU	:::::::::::::::::	UUUAUUUAUACAGUCGAACCUCU	Cleavage	CDS=26-338	1
novel-nve-miR-73	NVE3330	2	-1	1	23	814	836	AGAGGUUCGACUGUAUAUCCUUU	:::::::::::::::::	UUUAUUUAUACAGUCGAACCUCU	Cleavage	CDS=70-790	1
novel-nve-miR-73	NVE16483	2	-1	1	23	881	903	AGAGGUUCGACUGUAUAUCCUUU	: : : ::::::::::::::::	UACGAAGAUACAGUCGAACCUCU	Cleavage	CDS=382-1002	1
novel-nve-miR-78	NVE2981	2	-1	1	23	1681	1703	AUGAGCAUGUGAUCAAAGGCUGG	.::::::::..:::::.::	UCUCUCUUUGAUCGUAUGCUUAU	Cleavage	CDS=189-1688	1
novel-nve-miR-79	NVE17255	2	-1	1	22	38	59	AUGAGGGAACAAUGAGCAGUGU	:.:.::::.::::::..:::::	AUAUUGCUUAUUGUUUUCUCAU	Cleavage	CDS=71-919	1
novel-nve-miR-79	NVE10617	2	-1	1	22	2368	2389	AUGAGGGAACAAUGAGCAGUGU	::::: :::::::.:::.::	UGACUGCACAUUGUUUCCUUAU	Cleavage	CDS=47-2432	1
novel-nve-miR-79	NVE23424	2	-1	1	22	1818	1839	AUGAGGGAACAAUGAGCAGUGU	::: :.:::::::::::.:	CAUCUGAUUAUUGUUCCCUCGU	Cleavage	CDS=828-3273	1
novel-nve-miR-84	NVE14028	2	-1	1	21	1490	1510	UAAGUGAUAAAUAGUCUGAUA	:::::.:.:::::.:.:::	ACUCAGAUUGUUUAUUAUUUA	Cleavage	CDS=681-2069	1
novel-nve-miR-88	NVE2638	2	-1	1	25	1350	1374	UCUCCAAGUAGUCGCCGCUGUGUCG	.::::::::.:: :::::::	UUUAUUAGCGGCGAUUAAUUGGAGA	Cleavage	CDS=248-1156	1
novel-nve-miR-89	NVE8318	2	-1	1	21	476	496	UCUCUGUUAUUUCUCAUUCUU	::::: ::::.:::.::::::	AAGAAAGAGAGAUAGCAGAGA	Cleavage	CDS=87-800	1
novel-nve-miR-89	NVE7277	2	-1	1	21	447	467	UCUCUGUUAUUUCUCAUUCUU	..::.: ::::::.:::::::	GGGAGUCAGAAAUGACAGAGA	Cleavage	CDS=86-2074	1
novel-nve-miR-89	NVE11031	2	-1	1	21	52	72	UCUCUGUUAUUUCUCAUUCUU	..::.: ::::::.:::::::	GGGAGUCAGAAAUGACAGAGA	Cleavage	CDS=36-747	1
novel-nve-miR-9	NVE10760	2	-1	1	23	1518	1540	CUCCUGUGCAGUGCUCUCUGUGU	::::::::::::::::.:: :::	ACACAGAGAGCACUGCGCAUGAG	Cleavage	CDS=645-978	1
novel-nve-miR-93	NVE7053	2	-1	1	21	10375	10395	UUGAGUGUUGUUGACUGGUAA	.::: :::::::::::::.	CAGCCAAUCAACAACACUCAG	Cleavage	CDS=70-11874	1
novel-nve-miR-94	NVE1228	2	-1	1	21	291	311	UUGUAUUCUUCUCUCUUUUGU	.:.::.:::::::::.:.:::	GCGAAGGAGAGAAGAGUGCAA	Cleavage	CDS=75-812	1
novel-nve-miR-94	NVE8026	2	-1	1	21	1011	1031	UUGUAUUCUUCUCUCUUUUGU	..:::::::.:::::::.:	GAGGAAGAGAGGAGAAUACGA	Cleavage	CDS=636-3197	1
novel-nve-miR-94	NVE19082	2	-1	1	21	1059	1079	UUGUAUUCUUCUCUCUUUUGU	:::::.:::.::.::.:::	UGAAAAGGGAGGAGGAUGCAA	Cleavage	CDS=284-2585	1
novel-nve-miR-94	NVE18890	2	-1	1	21	3300	3320	UUGUAUUCUUCUCUCUUUUGU	: ::.: ::::::::::.:::	AGAAGAAAGAGAAGAAUGCAA	Cleavage	CDS=62-3331	1
novel-nve-miR-98	NVE5186	2	-1	1	22	1430	1451	UUUUCGCGAGUCAGCAGCUACA	:::::: ::::::::::::::	UGUAGCCGCUGACUCGCGAAAU	Cleavage	CDS=85-1411	1
novel-nve-miR-98	NVE3560	2	-1	1	22	98	119	UUUUCGCGAGUCAGCAGCUACA	:::::: ::::::::::::::	UGUAGCCGCUGACUCGCGAAAU	Cleavage	CDS=478-2749	1
novel-nve-miR-99-1	NVE4943	2	-1	1	22	779	800	UAUUCCCUUCUUGGUCUGUUAA	::.:.: ::::::::::::::	AUAGCGGCCCAAGAAGGGAAUA	Cleavage	CDS=107-1792	1
novel-nve-miR-99-1	NVE12962	2	-1	1	22	563	584	UAUUCCCUUCUUGGUCUGUUAA	: :::: ::::::::::..::	AUCACAGCCCAAGAAGGGGGUA	Cleavage	CDS=29-4321	1
miR-100	NVE10018	2.5	-1	1	21	1175	1195	ACCCGUAGAUCCGAACUUGUG	.:::: ::::.:::..::::	AGCAAGGUCGGGUCUGUGGGU	Cleavage	CDS=83-3058	1
miR-2022	NVE16498	2.5	-1	1	23	1160	1182	UUUGCUAGUUGCUUUUGUCCCGC	.:::: :::::::::::::: :	AUGGGAGAAAAGCAACUAGCACA	Cleavage	CDS=490-7795	2
miR-2022	NVE10311	2.5	-1	1	23	614	636	UUUGCUAGUUGCUUUUGUCCCGC	: : ::.:::::::::::::	AGAGUAGAAGAGCAACUAGCAAA	Cleavage	CDS=221-1022	1
miR-2022	NVE7280	2.5	-1	1	23	294	316	UUUGCUAGUUGCUUUUGUCCCGC	: : ::.:::::::::::::	AGAGUAGAAGAGCAACUAGCAAA	Cleavage	CDS=201-498	1
miR-2022	NVE2813	2.5	-1	1	23	621	643	UUUGCUAGUUGCUUUUGUCCCGC	::::: :::.:::.::::.	GUUUGACAACAGCGACUGGCAAG	Cleavage	CDS=23-992	1
miR-2023	NVE19889	2.5	-1	1	21	1193	1213	AAAGAAGUACAAGUGGUAGGG	:::::: :::::::::::	AACUACCAAUUGUACUUCUUG	Cleavage	CDS=84-1236	1
miR-2024a	NVE19596	2.5	-1	1	22	1162	1183	UUACACAGUACCGAUAUUGUGA	:.:.:::::: ::.:::::::	GCGCGAUAUCGAUAUUGUGUAA	Translation	CDS=254-1157	1
miR-2024a	NVE662	2.5	-1	1	22	490	511	UUACACAGUACCGAUAUUGUGA	:. ::: ::::::.:::::::	UUCCAACAUCGGUGCUGUGUAC	Cleavage	CDS=59-2714	1
miR-2024e	NVE1106	2.5	-1	1	22	1022	1043	UUGCACAUUACCAAUAUUCUGA	::::::::::.:::: ::.	AUUGAAUAUUGGUGAUGUCCAG	Cleavage	CDS=174-1647	1
miR-2024f	NVE21566	2.5	-1	1	20	512	531	UUGCACAUCACCAAUGUUCU	::::::::::::. :::::.	AGAACAUUGGUGGGGUGCAG	Cleavage	CDS=346-4930	4
miR-2024f	NVE21566	2.5	-1	1	20	632	651	UUGCACAUCACCAAUGUUCU	::::::::::::. :::::.	AGAACAUUGGUGGGGUGCAG	Cleavage	CDS=346-4930	4
miR-2024f	NVE21566	2.5	-1	1	20	1832	1851	UUGCACAUCACCAAUGUUCU	:::::::::: :.::::::.	AGAACAUUGGAGGUGUGCAG	Translation	CDS=346-4930	4
miR-2024f	NVE21566	2.5	-1	1	20	1232	1251	UUGCACAUCACCAAUGUUCU	::::::::: :.::::::.	UGAACAUUGGAGGUGUGCAG	Translation	CDS=346-4930	4
miR-2024f	NVE1106	2.5	-1	1	20	1024	1043	UUGCACAUCACCAAUGUUCU	:::.::::::::::: ::.	UGAAUAUUGGUGAUGUCCAG	Cleavage	CDS=174-1647	1
miR-2024f	NVE7149	2.5	-1	1	20	1114	1133	UUGCACAUCACCAAUGUUCU	:::::::::::. :::::.	UGAACAUUGGUGGGGUGCAG	Cleavage	CDS=348-4371	2
miR-2024f	NVE7149	2.5	-1	1	20	1834	1853	UUGCACAUCACCAAUGUUCU	:::::::::::. :::::.	UGAACAUUGGUGGGGUGCAG	Cleavage	CDS=348-4371	2
miR-2024g	NVE5581	2.5	-1	1	22	1981	2002	UAACACAGUACCGAUAUUGUGA	: :::: ::::::.:::::::	UAACAACAUCGGUGCUGUGUUC	Cleavage	CDS=332-4265	4
miR-2024g	NVE5581	2.5	-1	1	22	2221	2242	UAACACAGUACCGAUAUUGUGA	::: :::::::.::::::	UAUCAACAUCGGUAUUGUGUUC	Cleavage	CDS=332-4265	4
miR-2024g	NVE1960	2.5	-1	1	22	1213	1234	UAACACAGUACCGAUAUUGUGA	: :::: ::::::.:::::::	UAACAACAUCGGUGCUGUGUUC	Cleavage	CDS=38-3275	8
miR-2024g	NVE1960	2.5	-1	1	22	1906	1927	UAACACAGUACCGAUAUUGUGA	: :::: ::::::.:::::::	UAACAACAUCGGUGCUGUGUUC	Cleavage	CDS=38-3275	8
miR-2024g	NVE1960	2.5	-1	1	22	1666	1687	UAACACAGUACCGAUAUUGUGA	:. ::: ::::::.:::::::	UUCCAACAUCGGUGCUGUGUUC	Cleavage	CDS=38-3275	8
miR-2024g	NVE1960	2.5	-1	1	22	1786	1807	UAACACAGUACCGAUAUUGUGA	:. ::: ::::::.:::::::	UUUCAAAAUCGGUGCUGUGUUC	Cleavage	CDS=38-3275	8
miR-2024g	NVE1960	2.5	-1	1	22	1093	1114	UAACACAGUACCGAUAUUGUGA	:. ::: ::::::.:::::::	UUUCAAAAUCGGUGCUGUGUUC	Cleavage	CDS=38-3275	8
miR-2024g	NVE14675	2.5	-1	1	22	811	832	UAACACAGUACCGAUAUUGUGA	::: :::::::.::::::	UAUCAACAUCGGUAUUGUGUUC	Cleavage	CDS=35-2410	2
miR-2024g	NVE662	2.5	-1	1	22	1729	1750	UAACACAGUACCGAUAUUGUGA	:. ::: :::::::.::::::	UUCCAACAUCGGUAUUGUGUUC	Cleavage	CDS=59-2714	7
miR-2024g	NVE662	2.5	-1	1	22	730	751	UAACACAGUACCGAUAUUGUGA	:. ::: ::::::.:::::::	UUCCAACAUCGGUGCUGUGUUC	Cleavage	CDS=59-2714	7
miR-2024g	NVE662	2.5	-1	1	22	850	871	UAACACAGUACCGAUAUUGUGA	:. ::: ::::::.:::::::	UUCCAACAUCGGUGCUGUGUUC	Cleavage	CDS=59-2714	7
miR-2024g	NVE662	2.5	-1	1	22	970	991	UAACACAGUACCGAUAUUGUGA	:. ::: ::::::.:::::::	UUCCAACAUCGGUGCUGUGUUC	Cleavage	CDS=59-2714	7
miR-2024g	NVE662	2.5	-1	1	22	1249	1270	UAACACAGUACCGAUAUUGUGA	:. ::: ::::::.:::::::	UUCCAACAUCGGUGCUGUGUUC	Cleavage	CDS=59-2714	7
miR-2024g	NVE662	2.5	-1	1	22	1369	1390	UAACACAGUACCGAUAUUGUGA	:. ::: ::::::.:::::::	UUCCAACAUCGGUGCUGUGUUC	Cleavage	CDS=59-2714	7
miR-2024g	NVE11139	2.5	-1	1	22	1237	1258	UAACACAGUACCGAUAUUGUGA	:. ::: ::::::.:::::::	UUCCAACAUCGGUGCUGUGUUC	Cleavage	CDS=620-1526	3
miR-2024g	NVE11139	2.5	-1	1	22	1357	1378	UAACACAGUACCGAUAUUGUGA	:. ::: ::::::.:::::::	UUCCAACAUCGGUGCUGUGUUC	Cleavage	CDS=620-1526	3
miR-2024g	NVE22807	2.5	-1	1	22	308	329	UAACACAGUACCGAUAUUGUGA	: ::::::: :::::::::::	UAACAAUAUAGGUACUGUGUUC	Cleavage	CDS=30-1228	3
miR-2024g	NVE22807	2.5	-1	1	22	788	809	UAACACAGUACCGAUAUUGUGA	: :::: ::::::.:::::::	UAACAACAUCGGUGCUGUGUUC	Cleavage	CDS=30-1228	3
miR-2024g	NVE22807	2.5	-1	1	22	668	689	UAACACAGUACCGAUAUUGUGA	:. ::: ::::::.:::::::	UUCCAAGAUCGGUGCUGUGUUC	Cleavage	CDS=30-1228	3
miR-2024g	NVE16270	2.5	-1	1	22	1345	1366	UAACACAGUACCGAUAUUGUGA	: :::: ::::::.:::::::	UAACAACAUCGGUGCUGUGUUC	Cleavage	CDS=116-4663	3
miR-2024g	NVE16270	2.5	-1	1	22	3043	3064	UAACACAGUACCGAUAUUGUGA	: :::: ::::::.:::::::	UAACAACAUCGGUGCUGUGUUC	Cleavage	CDS=116-4663	3
miR-2024g	NVE16270	2.5	-1	1	22	2803	2824	UAACACAGUACCGAUAUUGUGA	:. ::: ::::::.:::::::	UUCCAACAUCGGUGCUGUGUUC	Cleavage	CDS=116-4663	3
miR-2024g	NVE16268	2.5	-1	1	22	737	758	UAACACAGUACCGAUAUUGUGA	: :::: ::::::.:::::::	UAACAACAUCGGUGCUGUGUUC	Cleavage	CDS=42-2900	3
miR-2024g	NVE16268	2.5	-1	1	22	617	638	UAACACAGUACCGAUAUUGUGA	:. ::: ::::::.:::::::	UUCCAACAUCGGUGCUGUGUUC	Cleavage	CDS=42-2900	3
miR-2024g	NVE16268	2.5	-1	1	22	857	878	UAACACAGUACCGAUAUUGUGA	: .::: ::::::.:::::::	UAGCAACAUCGGUGCUGUGUUC	Cleavage	CDS=42-2900	3
miR-2024g	NVE26231	2.5	-1	1	22	255	276	UAACACAGUACCGAUAUUGUGA	: :::: :::::::.::::::	UAACAACAUCGGUAUUGUGUUC	Cleavage	CDS=64-1129	3
miR-2024g	NVE26231	2.5	-1	1	22	495	516	UAACACAGUACCGAUAUUGUGA	: :::: :::::::.::::::	UAACAACAUCGGUAUUGUGUUC	Cleavage	CDS=64-1129	3
miR-2024g	NVE26231	2.5	-1	1	22	1095	1116	UAACACAGUACCGAUAUUGUGA	: :::: :::::: ::::::::	UAACAACAUCGGUUCUGUGUUA	Cleavage	CDS=64-1129	3
miR-2024g	NVE11134	2.5	-1	1	22	595	616	UAACACAGUACCGAUAUUGUGA	: :::: ::::::.:::::::	UAACAACAUCGGUGCUGUGUUC	Cleavage	CDS=44-1046	1
miR-2024g	NVE14676	2.5	-1	1	22	83	104	UAACACAGUACCGAUAUUGUGA	: :::: :::::::.::::::	UAACAACAUCGGUAUUGUGUUC	Cleavage	CDS=1-1001	2
miR-2024g	NVE14676	2.5	-1	1	22	563	584	UAACACAGUACCGAUAUUGUGA	: :::: ::::::.:::::::	UAACAACAUCGGUGCUGUGUUC	Cleavage	CDS=1-1001	2
miR-2024g	NVE15629	2.5	-1	1	22	258	279	UAACACAGUACCGAUAUUGUGA	: :::: ::::::.:::::::	UAACAACAUCGGUGCUGUGUUC	Cleavage	CDS=67-559	2
miR-2024g	NVE15629	2.5	-1	1	22	498	519	UAACACAGUACCGAUAUUGUGA	:. ::: :::::::.::::::	UUCCAACAUCGGUAUUGUGUUU	Cleavage	CDS=67-559	2
miR-2024g	NVE15628	2.5	-1	1	22	249	270	UAACACAGUACCGAUAUUGUGA	: :::: ::::::.:::::::	UAACAACAUCGGUGCUGUGUUC	Cleavage	CDS=82-547	1
miR-2024g	NVE11129	2.5	-1	1	22	591	612	UAACACAGUACCGAUAUUGUGA	: .::: ::::::.:::::::	UAGCAACAUCGGUGCUGUGUUC	Cleavage	CDS=76-2647	1
miR-2024g	NVE1961	2.5	-1	1	22	1136	1157	UAACACAGUACCGAUAUUGUGA	:. ::: ::::::.:::::::	UUCCAACAUCGGUGCUGUGUUC	Cleavage	CDS=201-2390	2
miR-2024g	NVE1961	2.5	-1	1	22	1256	1277	UAACACAGUACCGAUAUUGUGA	::: ::::::.:::::::	UAUCAACAUCGGUGCUGUGUUC	Cleavage	CDS=201-2390	2
miR-2025	NVE12346	2.5	-1	1	22	818	839	UUUUUUAGCCCGCGGAAGUUGU	.:.:: :::::: :::::::::	GCGACCUCCGCGAGCUAAAAAA	Translation	CDS=160-889	1
miR-2025	NVE7317	2.5	-1	1	22	26	47	UUUUUUAGCCCGCGGAAGUUGU	..:::: :::: :::::::::	UUGACUUGCGCGAGCUAAAAAA	Translation	CDS=194-662	1
miR-2025	NVE19606	2.5	-1	1	22	2673	2694	UUUUUUAGCCCGCGGAAGUUGU	::::::.:::::..::::	GAGCCUUCCGUGGGCUGGAAAA	Cleavage	CDS=282-3272	1
miR-2026	NVE6392	2.5	-1	1	21	900	920	UUUCAAAUGUCUACUGAUGGA	::..:::::.:.::::::::.	UCUGUCAGUGGGCAUUUGAAG	Cleavage	CDS=293-1520	1
miR-2026	NVE14844	2.5	-1	1	21	2124	2144	UUUCAAAUGUCUACUGAUGGA	: : ::::::::.:::::::	UACCUCAGUAGAUAUUUGAAU	Cleavage	CDS=55-2037	1
miR-2026	NVE13485	2.5	-1	1	21	79	99	UUUCAAAUGUCUACUGAUGGA	..::: ::::::::::::.	AAUGUCAUUAGACAUUUGAAG	Cleavage	CDS=227-502	1
miR-2027	NVE15311	2.5	-1	1	20	476	495	UGCUUGUUGGUAAUUUUGCA	:.:::::::::::::::	UUGAGAAUUACCAACAAGCA	Cleavage	CDS=94-2217	1
miR-2027	NVE18792	2.5	-1	1	20	563	582	UGCUUGUUGGUAAUUUUGCA	:.:::::::::::::::	UUAAGAAUUACCAACAAGCA	Cleavage	CDS=181-4218	1
miR-2027	NVE11779	2.5	-1	1	20	36	55	UGCUUGUUGGUAAUUUUGCA	::..:.:::::::.::::.	AGCGGAGUUACCAAUAAGCG	Cleavage	CDS=60-1485	1
miR-2027	NVE1197	2.5	-1	1	20	497	516	UGCUUGUUGGUAAUUUUGCA	:::: ::.::::::::::	AUCAAAUUUGCCAACAAGCA	Cleavage	CDS=251-1313	1
miR-2028	NVE5222	2.5	-1	1	20	214	233	UAAUGUUCCUGCUUGUUCCU	::. ::::::::::.:::.	UGGGCCAAGCAGGAAUAUUG	Cleavage	CDS=480-1136	1
miR-2030	NVE4792	2.5	-1	1	21	3849	3869	UAGCAUAACAUUGUAAGAGAU	:::.:::: .::::::::::	UUCUUUUACCGUGUUAUGCUA	Cleavage	CDS=1604-1883	1
miR-2030	NVE3835	2.5	-1	1	21	1089	1109	UAGCAUAACAUUGUAAGAGAU	:: :::: ::.::::::::::	AUGUCUUUCAGUGUUAUGCUA	Cleavage	CDS=132-1238	1
miR-2030	NVE13654	2.5	-1	1	21	566	586	UAGCAUAACAUUGUAAGAGAU	.:::::::. :::::::::	CAUUCUUACAGGGUUAUGCUA	Translation	CDS=435-653	1
miR-2030	NVE7994	2.5	-1	1	21	2175	2195	UAGCAUAACAUUGUAAGAGAU	:::: .::.:::::::::.	CACUCUGGCAGUGUUAUGCUG	Cleavage	CDS=52-1410	1
miR-2035	NVE22858	2.5	-1	1	19	1259	1277	ACAUGGUCUGUUACAAGGG	.::::: .:::::::::::	UCCUUGCGACAGACCAUGU	Cleavage	CDS=64-1738	1
miR-2035	NVE13698	2.5	-1	1	19	584	602	ACAUGGUCUGUUACAAGGG	:::: :::::::.:::::	ACCUUAUAACAGAUCAUGU	Cleavage	CDS=599-2072	1
miR-2036	NVE1719	2.5	-1	1	23	3274	3296	UAUAUUGUACGACUCUCAUCGUA	:::::::::::..:::.:	AAGUAUGAGAGUCGUGUAAUGUU	Cleavage	CDS=513-3197	1
miR-2037	NVE20824	2.5	-1	1	22	571	592	UGUGAUUGGAGACUUUUACCGU	::.::::::::::.::: :	UUCGUGAAAGUCUCCAGUCAGA	Cleavage	CDS=60-4343	1
miR-2037	NVE14649	2.5	-1	1	22	1415	1436	UGUGAUUGGAGACUUUUACCGU	: ::::: :::::::::::	CUUGAAAAAGCCUCCAAUCACA	Cleavage	CDS=44-2396	1
miR-2038	NVE23812	2.5	-1	1	21	2299	2319	ACCUUAAUGUCACCAUGAUGA	.::..::::::::::: :::	CUAUUGUGGUGACAUUAUGGU	Cleavage	CDS=45-2922	1
miR-2040a	NVE26007	2.5	-1	1	23	11969	11991	UUUGUCUCGUAACUGCCCUGAAG	: ::::::::::::::.:	CGUGCGAGCAGUUACGAGACAGA	Cleavage	CDS=331-13470	1
miR-2040b	NVE21786	2.5	-1	1	23	2568	2590	UUCGUCUCGUAACUGCCCUGAAG	:: ::: ::::::::::::	AACGAGCGCAUUUACGAGACGAA	Cleavage	CDS=57-2787	1
miR-2041b	NVE1344	2.5	-1	1	20	1925	1944	UUAGAGGAAAAUACCCCUGG	:::: ::::::: :::::::	CCAGUGGUAUUUCCCUCUAA	Cleavage	CDS=769-1546	1
miR-2043	NVE14770	2.5	-1	1	20	612	631	UAUAUCGCCUUUUGAGGUUA	: :.: ::::::::::::::	UUAUCACAAAAGGCGAUAUA	Cleavage	CDS=188-1766	1
miR-2043	NVE23343	2.5	-1	1	20	2011	2030	UAUAUCGCCUUUUGAGGUUA	:.:: :::::::::::::	AAGCCACAAAAGGCGAUAUC	Cleavage	CDS=277-2481	1
miR-2045	NVE10012	2.5	-1	1	19	741	759	UCCCAGAGUGUUGAGUUCA	:::::::::::.:.::: :	UGAACUCAACAUUUUGGAA	Cleavage	CDS=290-1009	1
miR-2047	NVE2621	2.5	-1	1	19	322	340	UUCGCCGAGCAGAUGUCGG	: ::: :::::::::::.:	CAGACCUCUGCUCGGCGGA	Cleavage	CDS=45-1259	1
miR-2050	NVE25912	2.5	-1	1	22	1772	1793	AUUUGAUUGCUGUGAUCUGGUU	.: .:::::::::.::::::.	GAGUAGAUCACAGUAAUCAAGC	Cleavage	CDS=323-1775	1
miR-2050	NVE13245	2.5	-1	1	22	3961	3982	AUUUGAUUGCUGUGAUCUGGUU	..::: ::::.::::::::::	GGCCAUCUCACGGCAAUCAAAU	Cleavage	CDS=122-3922	1
miR-2050	NVE19497	2.5	-1	1	22	1550	1571	AUUUGAUUGCUGUGAUCUGGUU	.:::::::::.::::::.	GGGUAGAUCACAGUAAUCAAGC	Cleavage	CDS=101-1553	1
miR-9413	NVE19457	2.5	-1	1	22	275	296	UAAAAGUGAUCAGUGGUAAGGU	::: .:.::::.:::::::::	UCCUCGCUACUGGUCACUUUUA	Cleavage	CDS=1-759	3
miR-9413	NVE6705	2.5	-1	1	22	979	1000	UAAAAGUGAUCAGUGGUAAGGU	.:::::::::::.:.::: :	UGUUUACCACUGAUUAUUUUAA	Cleavage	CDS=90-1854	1
miR-9413	NVE20785	2.5	-1	1	22	1285	1306	UAAAAGUGAUCAGUGGUAAGGU	.:: :::.::.:.:::::::	UAUUUUCCAUUGGUUACUUUUA	Cleavage	CDS=808-1254	1
miR-9414	NVE13632	2.5	-1	1	20	12026	12045	AACUUGAUCUUCAAUGAACU	::: :.::::.::::.::::	AGUGCGUUGAGGAUCGAGUU	Cleavage	CDS=3133-3442	1
miR-9414	NVE17825	2.5	-1	1	20	577	596	AACUUGAUCUUCAAUGAACU	:::: ::::::::::::: :	AGUUAAUUGAAGAUCAAGCU	Cleavage	CDS=468-845	1
miR-9422	NVE649	2.5	-1	1	22	1010	1031	UGACAGAAGAUAGAAGCGCUGA	:: :::: .::::::::::::	UCUACGCUCUUAUCUUCUGUCA	Cleavage	CDS=92-4313	1
miR-9422	NVE10396	2.5	-1	1	22	953	974	UGACAGAAGAUAGAAGCGCUGA	:: :::: .::::::::::::	UCUACGCUCUUAUCUUCUGUCA	Cleavage	CDS=32-4250	1
miR-9422	NVE2458	2.5	-1	1	22	641	662	UGACAGAAGAUAGAAGCGCUGA	:: :::: .::::::::::::	UCUACGCUCUUAUCUUCUGUCA	Cleavage	CDS=122-997	1
miR-9424a	NVE20747	2.5	-1	1	23	805	827	UAUAGUUGGCUCAUCGAGGCAGU	: :::: : :::.::::::::::	AGUGCCACCAUGGGCCAACUAUA	Cleavage	CDS=544-901	1
miR-9424a	NVE63	2.5	-1	1	23	215	237	UAUAGUUGGCUCAUCGAGGCAGU	:: :::::::::::..:::.	AAGGCGUCGAUGAGCCAGUUAUG	Cleavage	CDS=193-1180	1
miR-9424a	NVE7232	2.5	-1	1	23	361	383	UAUAGUUGGCUCAUCGAGGCAGU	::: : ::::::::.:::::	CAAGCCACAAUGAGCCAGCUAUA	Cleavage	CDS=33-2588	1
miR-9424a	NVE14715	2.5	-1	1	23	1824	1846	UAUAGUUGGCUCAUCGAGGCAGU	:: ::::::.::::::::	AGUUGCUAGAUGAGUCAACUAUA	Cleavage	CDS=32-4265	1
miR-9424a	NVE14158	2.5	-1	1	23	265	287	UAUAGUUGGCUCAUCGAGGCAGU	:: ::::::::::.::.:.	CAGACCCCGAUGAGCCAGCUGUG	Cleavage	CDS=48-306	1
miR-9428	NVE8895	2.5	-1	1	19	1096	1114	CGAACAUAGGGACACUGUU	.::: :::::::::::::	GACAUUGUCCCUAUGUUCA	Cleavage	CDS=43-6067	1
miR-9428	NVE8896	2.5	-1	1	19	8297	8315	CGAACAUAGGGACACUGUU	.::: :::::::::::::	GACAUUGUCCCUAUGUUCA	Cleavage	CDS=47-9604	1
miR-9429	NVE4259	2.5	-1	1	20	422	441	UUCGUCUAUAUGGAGAAAGG	:: : .::::::::::::::	CCAUAUUCCAUAUAGACGAA	Cleavage	CDS=193-1483	1
miR-9431	NVE3952	2.5	-1	1	20	778	797	UAAGCUGUGGUUUAAAGCAC	:::: :::::::.:::::	CAGCUUCAAACCACGGCUUA	Cleavage	CDS=65-1285	1
miR-9431	NVE9319	2.5	-1	1	20	317	336	UAAGCUGUGGUUUAAAGCAC	::: :::::::::::::.	UCGCUCUAAACCACAGCUUG	Cleavage	CDS=183-965	1
miR-9433	NVE6495	2.5	-1	1	21	203	223	UUCGGUGAAAUUUAGAACCAC	: ::::.:: ::::::.::::	GAGGUUUUAUAUUUCAUCGAA	Cleavage	CDS=56-2113	1
miR-9433	NVE24126	2.5	-1	1	21	1721	1741	UUCGGUGAAAUUUAGAACCAC	:::::::..: ::::::::	CAGGUUCUAGGUCUCACCGAA	Cleavage	CDS=218-2684	1
miR-9435	NVE16634	2.5	-1	1	23	2346	2368	UCUUGUCAAGUGUAUCUAGUGUG	:: .::.:: .:::::::.::::	CAAGCUGGAAGCACUUGAUAAGA	Cleavage	CDS=640-8851	1
miR-9435	NVE17771	2.5	-1	1	23	376	398	UCUUGUCAAGUGUAUCUAGUGUG	: .:::::: ::.::::::::.	AAAGCUAGAUCCAUUUGACAAGG	Cleavage	CDS=38-1058	1
miR-9435	NVE13085	2.5	-1	1	23	521	543	UCUUGUCAAGUGUAUCUAGUGUG	.::::::.:::::: ::::	CUUCUUAGAUAUACUUGAAAAGA	Cleavage	CDS=195-1116	1
miR-9445	NVE20925	2.5	-1	1	20	289	308	UCUGUGUCGCUCGUUUACUU	:::: ::: :::::::::::	AAGUCAACCAGCGACACAGA	Cleavage	CDS=67-972	1
miR-9445	NVE5166	2.5	-1	1	20	254	273	UCUGUGUCGCUCGUUUACUU	:::: ::: :::::::::::	AAGUCAACCAGCGACACAGA	Cleavage	CDS=32-758	1
miR-9446	NVE17352	2.5	-1	1	21	1493	1513	UUUUUUCUUAUGUCGUCAUGU	::::::::::::::: .::.:	ACAUGACGACAUAAGUGAAGA	Cleavage	CDS=220-979	1
miR-9446	NVE17124	2.5	-1	1	21	617	637	UUUUUUCUUAUGUCGUCAUGU	:::::.:::: :::::.:::	CCAUGAUGACAAAAGAAGAAA	Translation	CDS=109-1026	1
miR-9446	NVE444	2.5	-1	1	21	2680	2700	UUUUUUCUUAUGUCGUCAUGU	..:::.::.:.:::::::..:	GUAUGGCGGCGUAAGAAAGGA	Cleavage	CDS=182-2962	1
miR-9446	NVE3176	2.5	-1	1	21	3	23	UUUUUUCUUAUGUCGUCAUGU	: :::::::::.:::.:.::	UCUUGACGACAUGAGAGAGAA	Cleavage	CDS=1450-1656	1
miR-9446	NVE8947	2.5	-1	1	21	783	803	UUUUUUCUUAUGUCGUCAUGU	.::::.:::: :::::::.:	CUAUGAUGACAAAAGAAAAGA	Translation	CDS=40-870	1
miR-9446	NVE20266	2.5	-1	1	21	40	60	UUUUUUCUUAUGUCGUCAUGU	::.::::::::::.:.::	CACUGGCGACAUAAGAGAGAA	Cleavage	CDS=134-1091	1
miR-9446	NVE22986	2.5	-1	1	21	3654	3674	UUUUUUCUUAUGUCGUCAUGU	: :::::::::::::.::	CGAAGACGACAUAAGAAGAAC	Cleavage	CDS=90-3810	1
miR-9446	NVE163	2.5	-1	1	21	1556	1576	UUUUUUCUUAUGUCGUCAUGU	: :: :::::: :::::::::	AGAUUACGACAAAAGAAAAAA	Translation	CDS=527-1607	1
miR-9446	NVE24292	2.5	-1	1	21	894	914	UUUUUUCUUAUGUCGUCAUGU	:: :: :::::::::::.:	UAAUAACAACAUAAGAAAAGA	Cleavage	CDS=382-1848	1
miR-9453	NVE4015	2.5	-1	1	19	869	887	GCGCUAUUCCCAAACGGGA	::..::::::::::::: :	UCUUGUUUGGGAAUAGCAC	Cleavage	CDS=456-770	1
miR-9455	NVE21826	2.5	-1	1	22	2344	2365	GUCCAGACCUGUGUGAAUAGGG	..:: :::::::: :::::::	GUUUAGUCACACAGAUCUGGAC	Cleavage	CDS=74-2488	1
miR-9456	NVE19966	2.5	-1	1	20	46	65	CCGCUGACUCGCGAAAUCCU	::::: :::: :::::::::	AGGAUCUCGCCAGUCAGCGG	Translation	CDS=238-885	1
novel-nve-miR-10	NVE19926	2.5	-1	1	23	578	600	UUUUGUACAUUUAGAUUAUCUCU	: : : :.:::::::::..::::	AAAUAAAGUCUAAAUGUGUAAAA	Cleavage	CDS=60-531	1
novel-nve-miR-10	NVE23968	2.5	-1	1	23	4694	4716	UUUUGUACAUUUAGAUUAUCUCU	.:.: .:::::::::::::	UCGAGUGAAUUAAAUGUACAAAA	Cleavage	CDS=62-5791	1
novel-nve-miR-101-1	NVE15387	2.5	-1	1	22	1712	1733	UGAGUCUUGGGUUGUCACUAGG	:::::::: ::::::::..	GUAAGUGACAAACCAAGACUUG	Translation	CDS=32-3995	1
novel-nve-miR-101-1	NVE18267	2.5	-1	1	22	431	452	UGAGUCUUGGGUUGUCACUAGG	: : ::::::::::.:.::.:	ACAAAUGACAACCCAGGGCUUA	Cleavage	CDS=113-4132	1
novel-nve-miR-101-1	NVE19920	2.5	-1	1	22	2057	2078	UGAGUCUUGGGUUGUCACUAGG	.: ::.::::::::::::.	UGAGGGGAUAACCCAAGACUCG	Cleavage	CDS=336-3030	1
novel-nve-miR-102-1	NVE18145	2.5	-1	1	22	367	388	UGUGUUCGGCGUAUAUUCUCCU	:::::: .::::::::::.	CAAAGAAUAAGCGCCGAACACG	Cleavage	CDS=82-847	1
novel-nve-miR-102-1	NVE2436	2.5	-1	1	22	8465	8486	UGUGUUCGGCGUAUAUUCUCCU	.: .::: .:::::::.:::::	GGUGGAAGGUACGCCGGACACA	Cleavage	CDS=308-9331	1
novel-nve-miR-102-1	NVE13823	2.5	-1	1	22	10978	10999	UGUGUUCGGCGUAUAUUCUCCU	:::::: .::::::::::.	CAAAGAAUAAGCGCCGAACACG	Cleavage	CDS=226-16548	1
novel-nve-miR-103-1	NVE23324	2.5	-1	1	23	1325	1347	UUCUCCUUUGACCUCUCCAGACU	:: :::::::..::::::.:	GAGCUCGAGAGGUUGAAGGAGGA	Cleavage	CDS=32-2275	1
novel-nve-miR-103-1	NVE18232	2.5	-1	1	23	1088	1110	UUCUCCUUUGACCUCUCCAGACU	: :::::.: :::.:::::::	GUUGUGGAGGGUUCAGAGGAGAA	Cleavage	CDS=112-2625	1
novel-nve-miR-103-1	NVE5844	2.5	-1	1	23	1134	1156	UUCUCCUUUGACCUCUCCAGACU	: :::::::::.::: :::.:	GAUAUGGAGAGGUUAAAAGAGGA	Cleavage	CDS=45-1244	1
novel-nve-miR-103-1	NVE13515	2.5	-1	1	23	694	716	UUCUCCUUUGACCUCUCCAGACU	::::::: :..::::::::	UACAUGGAGAGAUUGAAGGAGAA	Cleavage	CDS=34-1750	1
novel-nve-miR-103-1	NVE2294	2.5	-1	1	23	583	605	UUCUCCUUUGACCUCUCCAGACU	: : :::.:::..::::::::	CUUAUUGAGGGGUUGAAGGAGAA	Cleavage	CDS=241-1986	1
novel-nve-miR-12	NVE8513	2.5	-1	1	23	791	813	UUGGGAGCUCCCACAACGUACGC	:::::: ::::::: ::::::::	GCGUACUUUGUGGGCGCUCCCAA	Cleavage	CDS=264-509	1
novel-nve-miR-13	NVE20907	2.5	-1	1	21	584	604	UAUGUGACAAGUUUAUCAAUG	:.:::.::::::::::.:: :	CGUUGGUAAACUUGUCGCAAA	Cleavage	CDS=1098-1503	1
novel-nve-miR-14	NVE21710	2.5	-1	1	22	384	405	CGGGUUUCUUUGGUAGCACGGU	.::::::.:::.:::.:::	CAUGUGCUAUCAAGGAAGCCCA	Cleavage	CDS=113-634	1
novel-nve-miR-14	NVE6065	2.5	-1	1	22	841	862	CGGGUUUCUUUGGUAGCACGGU	:::::: ::::::::..::	AAGGUGCUAGCAAAGAAAUUCG	Cleavage	CDS=73-1155	1
novel-nve-miR-15	NVE12967	2.5	-1	1	23	459	481	UCACGAUCUAUUGUUCUGUUAGU	.: ::::::: :::::::::	AAAGAAAGAACAAAAGAUCGUGA	Translation	CDS=177-3242	1
novel-nve-miR-16	NVE13166	2.5	-1	1	21	2281	2301	UGGCGGCCACGAACUACGAAC	: :: ::::::::::.::::	CUACGGAGUUCGUGGCUGCCA	Cleavage	CDS=227-3991	1
novel-nve-miR-18	NVE22988	2.5	-1	1	23	368	390	AAGAGGACGUCCCUCGCGUGUGG	: .::::: ::::::: ::::::	CGGCACGCAAGGGACGCCCUCUU	Cleavage	CDS=124-538	1
novel-nve-miR-20	NVE2777	2.5	-1	1	22	1118	1139	UGACAUAAUGACAUGAGAGCGU	:::: ::.::::::::::::..	ACGCGCUUAUGUCAUUAUGUUG	Cleavage	CDS=48-884	2
novel-nve-miR-20	NVE9565	2.5	-1	1	22	1152	1173	UGACAUAAUGACAUGAGAGCGU	:.:.: :.:::::.::::::::	AUGUUGUUAUGUCGUUAUGUCA	Cleavage	CDS=1270-1578	1
novel-nve-miR-20	NVE7914	2.5	-1	1	22	2383	2404	UGACAUAAUGACAUGAGAGCGU	::::.:::::.::::::.	CUUCUCUUAUGUCGUUAUGUUC	Cleavage	CDS=38-1661	1
novel-nve-miR-20	NVE16103	2.5	-1	1	22	845	866	UGACAUAAUGACAUGAGAGCGU	:: ::.::::::::::.:: ::	ACUCUUUCAUGUCAUUGUGGCA	Cleavage	CDS=448-1530	1
novel-nve-miR-23	NVE4643	2.5	-1	1	21	1579	1599	UCUUCGGUCUUCCUCUGCUGA	::: ::::::::...:::::	GCAGAAGAGGAAGGUUGAAGA	Cleavage	CDS=32-3275	1
novel-nve-miR-23	NVE19315	2.5	-1	1	21	26512	26532	UCUUCGGUCUUCCUCUGCUGA	:::::::::::::: :.:.	GAAGCAGAGGAAGACCAAGGG	Cleavage	CDS=29-33931	1
novel-nve-miR-23	NVE22526	2.5	-1	1	21	1111	1131	UCUUCGGUCUUCCUCUGCUGA	::.::.:::::..::.:::	AGAGUAGGGGAAGGUCGGAGA	Cleavage	CDS=69-4487	1
novel-nve-miR-23	NVE11113	2.5	-1	1	21	1821	1841	UCUUCGGUCUUCCUCUGCUGA	.:::::::::: ::::.::	CAGGCAGAGGAAGCCCGAGGA	Cleavage	CDS=376-1903	1
novel-nve-miR-23	NVE15004	2.5	-1	1	21	1224	1244	UCUUCGGUCUUCCUCUGCUGA	::..::::::::..::.::	CAAGUGGAGGAAGAUUGAGGA	Cleavage	CDS=31-2097	1
novel-nve-miR-23	NVE6073	2.5	-1	1	21	652	672	UCUUCGGUCUUCCUCUGCUGA	:::::: ::::::.::::.	GAAGCAGACGAAGACUGAAGG	Cleavage	CDS=158-791	1
novel-nve-miR-23	NVE14772	2.5	-1	1	21	153	173	UCUUCGGUCUUCCUCUGCUGA	::.::.:::::..::.:::	AGAGUAGGGGAAGGUCGGAGA	Cleavage	CDS=32-382	1
novel-nve-miR-23	NVE10097	2.5	-1	1	21	2484	2504	UCUUCGGUCUUCCUCUGCUGA	: ::::: :::::.::::::	UGAGCAGUGGAAGGCCGAAGC	Cleavage	CDS=37-5389	1
novel-nve-miR-23	NVE15475	2.5	-1	1	21	443	463	UCUUCGGUCUUCCUCUGCUGA	::: :::::.::::::::	GGAGCCGAGGAGGACCGAAGU	Cleavage	CDS=66-1614	1
novel-nve-miR-25	NVE4954	2.5	-1	1	25	867	891	UUCUCCUCAUUGUCAGUAUGCUACU	:: :: :.:::.::::::::::.	UCUAACACAUUGAUAAUGAGGAGAG	Cleavage	CDS=69-3653	1
novel-nve-miR-25	NVE2815	2.5	-1	1	25	2036	2060	UUCUCCUCAUUGUCAGUAUGCUACU	: .:::.:::::::::::. ::	AUGAUUAUAUUGACAAUGAGGGAAA	Cleavage	CDS=49-2205	1
novel-nve-miR-25	NVE4484	2.5	-1	1	25	768	792	UUCUCCUCAUUGUCAGUAUGCUACU	::::::.::::::::: .:	AUGAUGAUACUGGCAAUGAGGAAGA	Cleavage	CDS=62-758	1
novel-nve-miR-25	NVE12675	2.5	-1	1	25	1611	1635	UUCUCCUCAUUGUCAGUAUGCUACU	:::::::..:::: :::::	UUUCCGAUACUGAUGAUGAAGAGAA	Cleavage	CDS=461-1661	1
novel-nve-miR-25	NVE210	2.5	-1	1	25	2349	2373	UUCUCCUCAUUGUCAGUAUGCUACU	:::.::::.:: :::::::	ACGCUGAUAUUGACGAUCAGGAGAA	Cleavage	CDS=599-2411	1
novel-nve-miR-25	NVE2193	2.5	-1	1	25	2792	2816	UUCUCCUCAUUGUCAGUAUGCUACU	::::::.::::::::: .:	ACGAUGAUACUGGCAAUGAGGAAGA	Cleavage	CDS=121-2781	1
novel-nve-miR-25	NVE481	2.5	-1	1	25	196	220	UUCUCCUCAUUGUCAGUAUGCUACU	::. :::::.:::::::.:	AUGAUGAUGAUGACAGUGAGGAGGA	Cleavage	CDS=276-1349	1
novel-nve-miR-25	NVE23812	2.5	-1	1	25	565	589	UUCUCCUCAUUGUCAGUAUGCUACU	::. ::::.::::::::.:	AUCAUGAUGAUGACGAUGAGGAGGA	Cleavage	CDS=45-2922	1
novel-nve-miR-25	NVE13168	2.5	-1	1	25	2044	2068	UUCUCCUCAUUGUCAGUAUGCUACU	::. :::::.:::::::.:	AAGACGAUGAUGACAGUGAGGAGGA	Cleavage	CDS=1686-5762	1
novel-nve-miR-26	NVE19930	2.5	-1	1	21	72	92	UUUUGGUUUUACUAGUAGAGU	::::::.:::::: .::::	UAUCUACUGGUAAAAAUAAAA	Cleavage	CDS=53-245	1
novel-nve-miR-26	NVE20135	2.5	-1	1	21	1471	1491	UUUUGGUUUUACUAGUAGAGU	::: :: :::::::::::.:	CCUCAACAAGUAAAACCAAGA	Cleavage	CDS=327-2378	1
novel-nve-miR-28	NVE2777	2.5	-1	1	22	1043	1064	UUGGACAUAACGACAUAAGAGU	:::::::::::::::::. :.	UCUCUUAUGUCGUUAUGUUGAG	Cleavage	CDS=48-884	1
novel-nve-miR-28	NVE15422	2.5	-1	1	22	3238	3259	UUGGACAUAACGACAUAAGAGU	:: ::::::::::::::.::	UCUGUUAUGUCGUUAUGUUCAU	Cleavage	CDS=394-3093	1
novel-nve-miR-30	NVE16901	2.5	-1	1	22	1559	1580	UAGAUUAAAAGGCGUGCCAGGG	::: ::::: :::::::::	GGAUGGAACGCCGUUUAAUCUA	Translation	CDS=54-293	1
novel-nve-miR-32	NVE3883	2.5	-1	1	22	5284	5305	UUCAUUAUCUCUAUCAUCGCUU	.: ::::::::::::.::::	CGGGGAUGAUAGAGAUGAUGAU	Cleavage	CDS=341-8090	1
novel-nve-miR-32	NVE9979	2.5	-1	1	22	1116	1137	UUCAUUAUCUCUAUCAUCGCUU	.:: .::::::::::.::::.	CGGCAGUGAUAGAGAUGAUGAG	Cleavage	CDS=206-1747	1
novel-nve-miR-32	NVE11734	2.5	-1	1	22	1307	1328	UUCAUUAUCUCUAUCAUCGCUU	:. ::::::::: :::.:::.:	AGACGAUGAUAGCGAUGAUGGA	Translation	CDS=219-6051	1
novel-nve-miR-32	NVE9322	2.5	-1	1	22	1641	1662	UUCAUUAUCUCUAUCAUCGCUU	::::: :::::::::::: :	GCGCGAUAAUAGAGAUAAUGUA	Cleavage	CDS=226-1695	1
novel-nve-miR-32	NVE121	2.5	-1	1	22	1310	1331	UUCAUUAUCUCUAUCAUCGCUU	:::::::.:::::..:::	UGUCGAUGAUGGAGAUGGUGAC	Cleavage	CDS=33-3891	1
novel-nve-miR-32	NVE22749	2.5	-1	1	22	1168	1189	UUCAUUAUCUCUAUCAUCGCUU	: :::::::.::::::: ::.	UAUCGAUGAUGGAGAUAAAGAG	Cleavage	CDS=80-3532	1
novel-nve-miR-32	NVE3360	2.5	-1	1	22	1326	1347	UUCAUUAUCUCUAUCAUCGCUU	:::::::.:::::..:::	UGACGAUGAUGGAGAUGGUGAC	Cleavage	CDS=421-2014	1
novel-nve-miR-32	NVE19479	2.5	-1	1	22	555	576	UUCAUUAUCUCUAUCAUCGCUU	.:.::::.::::::::::	CGCUGGUGAUGGAGAUAAUGAC	Cleavage	CDS=28-1659	1
novel-nve-miR-32	NVE24849	2.5	-1	1	22	269	290	UUCAUUAUCUCUAUCAUCGCUU	.:.::::.::::::::::	CGCUGGUGAUGGAGAUAAUGAC	Cleavage	CDS=42-865	1
novel-nve-miR-32	NVE7104	2.5	-1	1	22	531	552	UUCAUUAUCUCUAUCAUCGCUU	.:.::::.:::::.::::.	UGAUGGUGAUGGAGAUGAUGAG	Cleavage	CDS=28-2598	1
novel-nve-miR-32	NVE12140	2.5	-1	1	22	1945	1966	UUCAUUAUCUCUAUCAUCGCUU	:::::::.: :::.:::::	GGACGAUGAUGGCGAUGAUGAA	Translation	CDS=143-2258	1
novel-nve-miR-32	NVE25135	2.5	-1	1	22	823	844	UUCAUUAUCUCUAUCAUCGCUU	.::::::. ::::::::::	UGAUGAUGAUGAAGAUAAUGAA	Translation	CDS=29-1351	1
novel-nve-miR-33	NVE10175	2.5	-1	1	20	1202	1221	AAAUCGCUGUUGGAAACUGG	::::::::::::::: :::	CCAGUUUCCAACAGCAAUUC	Cleavage	CDS=196-423	1
novel-nve-miR-33	NVE7391	2.5	-1	1	20	907	926	AAAUCGCUGUUGGAAACUGG	::::::.::::::.: :::	ACAGUUUUCAACAGUGUUUU	Cleavage	CDS=1-1385	1
novel-nve-miR-33	NVE1522	2.5	-1	1	20	1947	1966	AAAUCGCUGUUGGAAACUGG	.:.::: ::::..:::::::	UCGGUUACCAAUGGCGAUUU	Cleavage	CDS=665-4270	1
novel-nve-miR-34	NVE3544	2.5	-1	1	24	3478	3501	UUUCGAGAGUGGCUAGAGGCGUCU	::: :::::: :::::::::::	CGACAGCUCUAGACACUCUCGAAA	Cleavage	CDS=66-5541	1
novel-nve-miR-34	NVE16009	2.5	-1	1	24	85	108	UUUCGAGAGUGGCUAGAGGCGUCU	: :.:::.::::::.:.:::.	ACCCUCUUCUGGCCACUUUUGAAG	Cleavage	CDS=1-1650	1
novel-nve-miR-34	NVE4247	2.5	-1	1	24	1849	1872	UUUCGAGAGUGGCUAGAGGCGUCU	: :.:::.::::::.:.:::.	ACCCUCUUCUGGCCACUUUUGAAG	Cleavage	CDS=238-1461	1
novel-nve-miR-34	NVE13606	2.5	-1	1	24	1761	1784	UUUCGAGAGUGGCUAGAGGCGUCU	:::::::::::::.::..	ACGAAACUCUAGCCACUCUUGAGG	Cleavage	CDS=251-1946	1
novel-nve-miR-35	NVE12597	2.5	-1	1	21	2344	2364	CACAAAGAACGGCUGCGCGGG	.::::::::::::::::	GUGAUGCAGCCGUUCUUUGUG	Cleavage	CDS=835-4441	1
novel-nve-miR-35	NVE3473	2.5	-1	1	21	925	945	CACAAAGAACGGCUGCGCGGG	.:::: ::.::::::::::	AUCGCGAUGCUGUUCUUUGUG	Cleavage	CDS=118-1048	1
novel-nve-miR-38	NVE4666	2.5	-1	1	20	577	596	UACCCGGAUUCUCCACCAGU	::::::::::::::::.	AAAGGUGGAGAAUCCGGGUG	Cleavage	CDS=114-1452	1
novel-nve-miR-39-1	NVE6254	2.5	-1	1	23	803	825	UUGGCUGCCGUGAACGCGUGGGU	..::.::::..:::::.:::	CAGUGCGUGUUCGUGGCAGUCAA	Cleavage	CDS=62-3550	1
novel-nve-miR-39-1	NVE17602	2.5	-1	1	23	174	196	UUGGCUGCCGUGAACGCGUGGGU	::: ::: ::::::::::::	GUGCACACGUACACGGCAGCCAA	Cleavage	CDS=54-2721	1
novel-nve-miR-39-1	NVE21287	2.5	-1	1	23	673	695	UUGGCUGCCGUGAACGCGUGGGU	.:::: :::.::.::::::	CAAGGCGCGGUCAUGGUAGCCAA	Cleavage	CDS=67-1099	1
novel-nve-miR-42-a	NVE18971	2.5	-1	1	22	1042	1063	UCUGUUCUCGUGGGUGAAUGAU	:::..::::::::.::.:.	UCAAUUUGCCCACGAGGACGGG	Cleavage	CDS=1180-1618	1
novel-nve-miR-42-a	NVE12903	2.5	-1	1	22	3500	3521	UCUGUUCUCGUGGGUGAAUGAU	::::.::..:::::.:.::	CGAAUUCGCCUGCGAGAGCGGA	Cleavage	CDS=99-8984	1
novel-nve-miR-42-b	NVE4687	2.5	-1	1	22	783	804	UCUGUUUUUCACGCUAGCGUCA	: :::::.:.::::.:::.::.	UUACGCUGGUGUGAGAAAUAGG	Cleavage	CDS=322-891	1
novel-nve-miR-42-b	NVE21577	2.5	-1	1	22	736	757	UCUGUUUUUCACGCUAGCGUCA	..:.:::.::::::::..::	CCGUGUUAGUGUGAAAAAUGGA	Cleavage	CDS=326-1139	1
novel-nve-miR-42-b	NVE3081	2.5	-1	1	22	695	716	UCUGUUUUUCACGCUAGCGUCA	: ::. ::::::.:.::::::	AGCCGUGAGCGUGGAGAACAGA	Cleavage	CDS=299-899	1
novel-nve-miR-42-b	NVE9546	2.5	-1	1	22	244	265	UCUGUUUUUCACGCUAGCGUCA	.:: ::.:::::::.::::	UCUUGCAAGUGUGAAAAGCAGA	Cleavage	CDS=306-5939	1
novel-nve-miR-43	NVE2955	2.5	-1	1	21	2912	2932	UGUUCUUCCAUGGUAACCUGA	.:::::.::.::::: ::::	AUAGGUUGCCGUGGAAAAACA	Cleavage	CDS=259-4287	1
novel-nve-miR-44-1	NVE3473	2.5	-1	1	20	927	946	ACACAAAGAACGGCUGCGCG	:::: ::.:::::::::::	CGCGAUGCUGUUCUUUGUGU	Cleavage	CDS=118-1048	1
novel-nve-miR-44-1	NVE14340	2.5	-1	1	20	617	636	ACACAAAGAACGGCUGCGCG	.: : :::.:::::::::::	UGGGAAGCUGUUCUUUGUGU	Cleavage	CDS=93-1079	1
novel-nve-miR-44-2	NVE3473	2.5	-1	1	22	925	946	ACACAAAGAACGGCUGCGCGGG	.:::: ::.:::::::::::	AUCGCGAUGCUGUUCUUUGUGU	Cleavage	CDS=118-1048	1
novel-nve-miR-44-2	NVE14340	2.5	-1	1	22	615	636	ACACAAAGAACGGCUGCGCGGG	.: : :::.:::::::::::	UGUGGGAAGCUGUUCUUUGUGU	Cleavage	CDS=93-1079	1
novel-nve-miR-47-1	NVE20883	2.5	-1	1	22	2997	3018	AUUAUUUCCGGCUGCACACAGG	:::: ::::::::::::::.:	CCUGCAUGCAGCCGGAAAUAGU	Cleavage	CDS=44-2758	1
novel-nve-miR-47-1	NVE1882	2.5	-1	1	22	621	642	AUUAUUUCCGGCUGCACACAGG	:: ::::::::.::::::	GGCAUGGGCAGCCGGGAAUAAU	Cleavage	CDS=202-961	1
novel-nve-miR-47-1	NVE12992	2.5	-1	1	22	45061	45082	AUUAUUUCCGGCUGCACACAGG	::::: :::::::::: ::	GAAGUGUGAAGCCGGAAAUUAU	Cleavage	CDS=201-62201	1
novel-nve-miR-48-1	NVE12125	2.5	-1	1	22	972	993	UAAUGUGGAAGGAAAAAACGUG	:.::::::::..::..:::::.	CGCGUUUUUUUUUUUUACAUUG	Cleavage	CDS=63-686	1
novel-nve-miR-48-1	NVE18803	2.5	-1	1	22	941	962	UAAUGUGGAAGGAAAAAACGUG	::::::..:::::.::::	GGAUUUUUUUUUUUCCAUAUUA	Cleavage	CDS=1-692	1
novel-nve-miR-48-1	NVE23555	2.5	-1	1	22	3270	3291	UAAUGUGGAAGGAAAAAACGUG	: :::::..:::::.::::	AUGGAUUUUUUUUUCCAUAUUA	Cleavage	CDS=249-3024	1
novel-nve-miR-48-2	NVE12125	2.5	-1	1	21	973	993	UAAUGUGGAAGGAAAAAACGU	.::::::::..::..:::::.	GCGUUUUUUUUUUUUACAUUG	Cleavage	CDS=63-686	1
novel-nve-miR-48-2	NVE18803	2.5	-1	1	21	942	962	UAAUGUGGAAGGAAAAAACGU	::::::..:::::.::::	GAUUUUUUUUUUUCCAUAUUA	Cleavage	CDS=1-692	1
novel-nve-miR-48-2	NVE23555	2.5	-1	1	21	3271	3291	UAAUGUGGAAGGAAAAAACGU	: :::::..:::::.::::	UGGAUUUUUUUUUCCAUAUUA	Cleavage	CDS=249-3024	1
novel-nve-miR-49	NVE1575	2.5	-1	1	22	1321	1342	GAAACUAUUUCCGGCUGGACGC	:::: ::::::::::::::: :	GCGUGCAGCCGGAAAUAGUUCC	Cleavage	CDS=30-788	1
novel-nve-miR-49	NVE4615	2.5	-1	1	22	1054	1075	GAAACUAUUUCCGGCUGGACGC	:::: ::::::::::::::: :	GCGUGCAGCCGGAAAUAGUUCC	Cleavage	CDS=199-618	1
novel-nve-miR-49	NVE14508	2.5	-1	1	22	618	639	GAAACUAUUUCCGGCUGGACGC	:.:: ::::::::::::::: :	GUGUGCAGCCGGAAAUAGUUCC	Cleavage	CDS=110-352	1
novel-nve-miR-49	NVE20003	2.5	-1	1	22	4	25	GAAACUAUUUCCGGCUGGACGC	:.:: ::::::::::::::: :	GUGUGCAGCCGGAAAUAGUUCC	Cleavage	CDS=368-1855	1
novel-nve-miR-49	NVE20883	2.5	-1	1	22	3000	3021	GAAACUAUUUCCGGCUGGACGC	:: : ::::::::::::::: :	GCAUGCAGCCGGAAAUAGUUCC	Cleavage	CDS=44-2758	1
novel-nve-miR-49	NVE21500	2.5	-1	1	22	326	347	GAAACUAUUUCCGGCUGGACGC	::: ::.:::.:::.:::::	UGGUCGAGUCGGGAAUGGUUUC	Cleavage	CDS=340-1294	1
novel-nve-miR-5	NVE18546	2.5	-1	1	21	6585	6605	UCGAGCGAGUGGCUUGCCUCG	::::::::.:::: ::.::	UCAGGCAAGCUACUCUCUUGA	Cleavage	CDS=116-9091	1
novel-nve-miR-50	NVE10664	2.5	-1	1	22	5	26	UAAAUUAGGAAGAAGGAGCUGG	.:::.:..::.::::::::::.	UCAGUUUUUUUUUCCUAAUUUG	Cleavage	CDS=164-938	1
novel-nve-miR-50	NVE24214	2.5	-1	1	22	2442	2463	UAAAUUAGGAAGAAGGAGCUGG	:::: ::::::::: ::::::	GCAGCACCUUCUUCCCAAUUUA	Cleavage	CDS=287-7601	3
novel-nve-miR-50	NVE24214	2.5	-1	1	22	3933	3954	UAAAUUAGGAAGAAGGAGCUGG	:::: ::::::::: ::::::	GCAGCACCUUCUUCCCAAUUUA	Cleavage	CDS=287-7601	3
novel-nve-miR-50	NVE24214	2.5	-1	1	22	4722	4743	UAAAUUAGGAAGAAGGAGCUGG	:::: ::::::::: ::::::	GCAGCACCUUCUUCCCAAUUUA	Cleavage	CDS=287-7601	3
novel-nve-miR-53	NVE15591	2.5	-1	1	22	803	824	ACAAGGGUCUCCUUUCUGGACU	.: ::::::: :::::..::::	GGCCCAGAAAUGAGACUUUUGU	Cleavage	CDS=112-831	1
novel-nve-miR-53	NVE7512	2.5	-1	1	22	2117	2138	ACAAGGGUCUCCUUUCUGGACU	::: .::::::..::::::	CCCCCAAGAAGGAGGUCCUUGU	Cleavage	CDS=223-3232	1
novel-nve-miR-54	NVE11613	2.5	-1	1	22	1141	1162	ACAGACUUCGCUCAAAAUCUAA	::.:::::.:::::: ::::	CGAGGUUUUGGGCGAAGACUGU	Cleavage	CDS=42-1487	1
novel-nve-miR-57	NVE11244	2.5	-1	1	22	1703	1724	AGAGGGAAUUUAGAAGACAAAA	: :::::::::::::.:.: :	AUGUGUCUUCUAAAUUUCUUGU	Cleavage	CDS=94-4969	1
novel-nve-miR-57	NVE4792	2.5	-1	1	22	4873	4894	AGAGGGAAUUUAGAAGACAAAA	:::::::::::::..: ::	AAGUGUCUUCUAAAUUUUCCCU	Cleavage	CDS=1604-1883	1
novel-nve-miR-57	NVE26001	2.5	-1	1	22	1181	1202	AGAGGGAAUUUAGAAGACAAAA	:::.:::::.:::..::.:	AGAUGUUUUCUAGAUUUUCUUU	Cleavage	CDS=190-780	1
novel-nve-miR-57	NVE22114	2.5	-1	1	22	1784	1805	AGAGGGAAUUUAGAAGACAAAA	:::.: :::::::::.:.:	UCAUGUUUCCUAAAUUCCUUUU	Cleavage	CDS=1786-1999	1
novel-nve-miR-58	NVE7968	2.5	-1	1	22	1054	1075	UGGCAGAUAUGGUGGAAAUGGU	:...:::.::.:::::::::..	AUUGUUUUCAUCAUAUCUGCUG	Cleavage	CDS=541-1701	1
novel-nve-miR-58	NVE12318	2.5	-1	1	22	297	318	UGGCAGAUAUGGUGGAAAUGGU	:...:::.::.:::::::::..	AUUGUUUUCAUCAUAUCUGCUG	Cleavage	CDS=414-660	1
novel-nve-miR-59	NVE2455	2.5	-1	1	19	1993	2011	UGUCAAAAAAUCUGUAGGG	:.. ::::.::::::::::	CUUGACAGGUUUUUUGACA	Cleavage	CDS=1760-2206	1
novel-nve-miR-6	NVE15285	2.5	-1	1	23	198	220	AUUCUGUACAGUCUCCUGUUGUC	: :::::: ::::::::::.::	GCCAACAGAUGACUGUACAGGAU	Cleavage	CDS=32-391	1
novel-nve-miR-6	NVE5067	2.5	-1	1	23	1220	1242	AUUCUGUACAGUCUCCUGUUGUC	: :::::: ::::::::::.::	GCCAACAGAUGACUGUACAGGAU	Cleavage	CDS=55-1414	1
novel-nve-miR-6	NVE20634	2.5	-1	1	23	1609	1631	AUUCUGUACAGUCUCCUGUUGUC	:. :::: : ::::::::::.::	GGGAACAUGUGACUGUACAGGAU	Cleavage	CDS=36-2799	1
novel-nve-miR-6	NVE21984	2.5	-1	1	23	876	898	AUUCUGUACAGUCUCCUGUUGUC	::::.:::::::.:::.:	CGUUCCAGGGGACUGUAUAGAGU	Cleavage	CDS=88-1164	1
novel-nve-miR-6	NVE13757	2.5	-1	1	23	459	481	AUUCUGUACAGUCUCCUGUUGUC	:::::: :::::::::::	UUUUACAGGAAACUGUACAGAAG	Cleavage	CDS=39-1914	1
novel-nve-miR-6	NVE516	2.5	-1	1	23	811	833	AUUCUGUACAGUCUCCUGUUGUC	: .:::: ::::: ::::::::	AAGGACAGAAGACUUUACAGAAU	Cleavage	CDS=946-1515	1
novel-nve-miR-62	NVE15636	2.5	-1	1	21	1394	1414	CUCUUUCGGGAUUAUUCUGAG	:::::. ::::::::::::	AUCAGAGGAAUCCCGAAAGAU	Cleavage	CDS=675-1326	1
novel-nve-miR-63	NVE23322	2.5	-1	1	23	164	186	UUGCCACUAAAUAGAGAGAACGU	:. ::::::.:::::: ::::.:	AUUUUCUCUUUAUUUAUUGGCGA	Cleavage	CDS=680-2186	1
novel-nve-miR-63	NVE14398	2.5	-1	1	23	559	581	UUGCCACUAAAUAGAGAGAACGU	:::: :::::::::::: :	AAUGUCUCCCUAUUUAGUGGCCA	Cleavage	CDS=29-373	1
novel-nve-miR-66	NVE25856	2.5	-1	1	22	292	313	AAAAACAAAGAGUUGAGGAAGU	::.::...::.:::::::::	UGUUUCUUGGCUUUUUGUUUUU	Cleavage	CDS=291-4265	1
novel-nve-miR-66	NVE14045	2.5	-1	1	22	871	892	AAAAACAAAGAGUUGAGGAAGU	:.:.::::.:::::::::	CAAACUUUAACUUUUUGUUUUU	Cleavage	CDS=1705-2376	1
novel-nve-miR-66	NVE15226	2.5	-1	1	22	4726	4747	AAAAACAAAGAGUUGAGGAAGU	::.::::.::: :::::::	CUGUCUUCAAUUCUGUGUUUUU	Cleavage	CDS=1770-2432	1
novel-nve-miR-66	NVE15227	2.5	-1	1	22	1780	1801	AAAAACAAAGAGUUGAGGAAGU	::.::::.::: :::::::	CUGUCUUCAAUUCUGUGUUUUU	Cleavage	CDS=1604-1966	1
novel-nve-miR-66	NVE749	2.5	-1	1	22	52	73	AAAAACAAAGAGUUGAGGAAGU	::::: ..:.:::::::::	AACUCCUCUGUUUUUUGUUUUU	Cleavage	CDS=187-330	1
novel-nve-miR-68	NVE9518	2.5	-1	1	21	213	233	CAAAUCCCCAUUUCCUUUUGC	:..:::::: :::::::::	AGAGGAGGAAACGGGGAUUUG	Translation	CDS=137-1997	1
novel-nve-miR-71	NVE12137	2.5	-1	1	22	33	54	ACACCGAUUUGAGCGAAGCGAC	::::::.::::.::::: :::	UUCGCUUUGCUCGAAUCGUUGU	Cleavage	CDS=199-1440	1
novel-nve-miR-74	NVE9373	2.5	-1	1	23	501	523	AGAUGGGACUCAGUGUAAAGAGU	.:: ::::::.::.::::::: :	GCUGUUUACAUUGGGUCCCAUAU	Cleavage	CDS=63-1149	1
novel-nve-miR-75	NVE17129	2.5	-1	1	21	71	91	UGUAGAUUCUCUGAAAUAUUU	::::::: ::::::.:.:.::	AAAUAUUGCAGAGAGUUUGCA	Cleavage	CDS=227-13567	1
novel-nve-miR-75	NVE1497	2.5	-1	1	21	531	551	UGUAGAUUCUCUGAAAUAUUU	...:::::.:::::.:.::.:	GGGUAUUUUAGAGAGUUUAUA	Cleavage	CDS=178-1497	1
novel-nve-miR-75	NVE19890	2.5	-1	1	21	222	242	UGUAGAUUCUCUGAAAUAUUU	.::.::::.:::..:::.::	UGAUGUUUCGGAGGGUCUGCA	Cleavage	CDS=752-1072	1
novel-nve-miR-76	NVE1198	2.5	-1	1	22	818	839	AGUGUGCGUCCAGAAAGUUUGU	::::::::::::::.::	UGACUCUUUCUGGACGCACGCU	Cleavage	CDS=261-1074	1
novel-nve-miR-76	NVE7391	2.5	-1	1	22	1249	1270	AGUGUGCGUCCAGAAAGUUUGU	::::::::::::::.::	UGACUCUUUCUGGACGCACGCU	Cleavage	CDS=1-1385	1
novel-nve-miR-78	NVE12750	2.5	-1	1	23	1003	1025	AUGAGCAUGUGAUCAAAGGCUGG	:::::::::::::..::: :::	GCAGCCUUUGAUCAUGUGCGCAU	Cleavage	CDS=319-2307	1
novel-nve-miR-78	NVE23622	2.5	-1	1	23	50	72	AUGAGCAUGUGAUCAAAGGCUGG	::::::. .::::::::::	UUUACCUUUGGCUACAUGCUCAU	Cleavage	CDS=260-1478	1
novel-nve-miR-78	NVE13131	2.5	-1	1	23	114	136	AUGAGCAUGUGAUCAAAGGCUGG	:: : ::::::.::::::::	AGUGCAUAUGAUCAUAUGCUCAU	Cleavage	CDS=394-1144	1
novel-nve-miR-79	NVE19070	2.5	-1	1	22	238	259	AUGAGGGAACAAUGAGCAGUGU	:::::.:::::: ::::.:	UGUCUGCUUAUUGUUGCCUCGU	Cleavage	CDS=136-981	1
novel-nve-miR-81	NVE20258	2.5	-1	1	23	78	100	UUGGCAUAAUAUGGAUGUGGAUG	:::. :.::::::::::.::	UUACCAUCUUCAUAUUAUGCUAA	Cleavage	CDS=30-435	2
novel-nve-miR-81	NVE20258	2.5	-1	1	23	146	168	UUGGCAUAAUAUGGAUGUGGAUG	:::. :.::::::::::.::	UUACCAUCUUCAUAUUAUGCUAA	Cleavage	CDS=30-435	2
novel-nve-miR-81	NVE11798	2.5	-1	1	23	103	125	UUGGCAUAAUAUGGAUGUGGAUG	::::::::::::.:: :.:	UGAGCACAUCCAUAUUGUGACGA	Cleavage	CDS=29-659	1
novel-nve-miR-83	NVE1474	2.5	-1	1	22	481	502	UAAGGCGACUUACUGUAGUAAG	::.::::::::: .::::::	GAUAUUACAGUAAGAUGCCUUA	Cleavage	CDS=36-1059	1
novel-nve-miR-84	NVE7685	2.5	-1	1	21	956	976	UAAGUGAUAAAUAGUCUGAUA	.::.::::::::.:::::	CUAUAGGCUAUUUAUUACUUA	Cleavage	CDS=388-979	1
novel-nve-miR-84	NVE7686	2.5	-1	1	21	631	651	UAAGUGAUAAAUAGUCUGAUA	.::.::::::::.:::::	CUAUAGGCUAUUUAUUACUUA	Cleavage	CDS=60-654	1
novel-nve-miR-84	NVE15671	2.5	-1	1	21	781	801	UAAGUGAUAAAUAGUCUGAUA	::.:: :.:::::.:::::	ACUCGGAAUGUUUAUUACUUA	Cleavage	CDS=56-1591	1
novel-nve-miR-87	NVE14685	2.5	-1	1	19	168	186	UCCGACUCUCUGCUUAAUU	::::..:::::::::: ::	AAUUGGGCAGAGAGUCAGA	Cleavage	CDS=235-525	1
novel-nve-miR-87	NVE3730	2.5	-1	1	19	3094	3112	UCCGACUCUCUGCUUAAUU	:: :::::::::::.:::	CAUGAAGCAGAGAGUUGGA	Cleavage	CDS=128-6010	1
novel-nve-miR-87	NVE294	2.5	-1	1	19	899	917	UCCGACUCUCUGCUUAAUU	:: :.:::::::::::::	AAGGAGGCAGAGAGUCGGA	Cleavage	CDS=32-712	1
novel-nve-miR-87	NVE296	2.5	-1	1	19	3408	3426	UCCGACUCUCUGCUUAAUU	:: :.:::::::::::::	AAGGAGGCAGAGAGUCGGA	Cleavage	CDS=125-3088	1
novel-nve-miR-88	NVE20004	2.5	-1	1	25	1644	1668	UCUCCAAGUAGUCGCCGCUGUGUCG	: :: ::.:::::::::::	AGAGCGAACGUCGGCUACUUGGAGA	Cleavage	CDS=206-1742	1
novel-nve-miR-89	NVE15018	2.5	-1	1	21	487	507	UCUCUGUUAUUUCUCAUUCUU	::::: ::::::::::: :::	AAGAAAGAGAAAUAACAAAGA	Cleavage	CDS=132-3018	1
novel-nve-miR-89	NVE4301	2.5	-1	1	21	343	363	UCUCUGUUAUUUCUCAUUCUU	::::: :::::::..:.::::	AAGAAGGAGAAAUGGCGGAGA	Cleavage	CDS=75-759	1
novel-nve-miR-89	NVE11324	2.5	-1	1	21	3210	3230	UCUCUGUUAUUUCUCAUUCUU	.:.::::::.: ::::::::	CGGGAUGAGAGAAAACAGAGA	Cleavage	CDS=39-4376	1
novel-nve-miR-89	NVE22345	2.5	-1	1	21	541	561	UCUCUGUUAUUUCUCAUUCUU	::.:::::: :::.:::::	CUGAGUGAGAAUUAAUAGAGA	Translation	CDS=205-553	1
novel-nve-miR-89	NVE4824	2.5	-1	1	21	378	398	UCUCUGUUAUUUCUCAUUCUU	: :: ::::::::::::.::	UACAAAGAGAAAUAACAGGGA	Cleavage	CDS=34-2676	1
novel-nve-miR-89	NVE20604	2.5	-1	1	21	3	23	UCUCUGUUAUUUCUCAUUCUU	::: :::::: ::::::::	UUGAAGGAGAAACAACAGAGA	Cleavage	CDS=39-6534	1
novel-nve-miR-89	NVE22532	2.5	-1	1	21	487	507	UCUCUGUUAUUUCUCAUUCUU	::.: ::.:::::.:::::	UCGAGUCAGGAAUAAUAGAGA	Cleavage	CDS=670-1426	1
novel-nve-miR-89	NVE3243	2.5	-1	1	21	698	718	UCUCUGUUAUUUCUCAUUCUU	::.: ::.:::::.:::::	UCGAGUCAGGAAUAAUAGAGA	Cleavage	CDS=203-518	1
novel-nve-miR-89	NVE21271	2.5	-1	1	21	374	394	UCUCUGUUAUUUCUCAUUCUU	::: :::.:::::..::::	CCGAAAGAGGAAUAAUGGAGA	Cleavage	CDS=211-783	1
novel-nve-miR-89	NVE2456	2.5	-1	1	21	13905	13925	UCUCUGUUAUUUCUCAUUCUU	:::: :::.:::::::::	GUGAAUAUGAAGUAACAGAGA	Cleavage	CDS=107-13937	1
novel-nve-miR-9	NVE10799	2.5	-1	1	23	1448	1470	CUCCUGUGCAGUGCUCUCUGUGU	::::::: ::: :::::::::::	ACACAGAAAGCUCUGCACAGGAG	Cleavage	CDS=37-1108	1
novel-nve-miR-9	NVE19200	2.5	-1	1	23	2524	2546	CUCCUGUGCAGUGCUCUCUGUGU	::::::: ::: :::::::::::	ACACAGAAAGCUCUGCACAGGAG	Cleavage	CDS=194-1667	1
novel-nve-miR-9	NVE5080	2.5	-1	1	23	240	262	CUCCUGUGCAGUGCUCUCUGUGU	:. .::::: ::::::: :::::	AUUUAGAGAUCACUGCAAAGGAG	Cleavage	CDS=296-3056	1
novel-nve-miR-91	NVE2869	2.5	-1	1	22	700	721	UGGACCAACUCCGAUAUUCACC	: ::::::.: :::::::.::	AGGGAAUAUUGAAGUUGGUUCA	Translation	CDS=233-1702	1
novel-nve-miR-92	NVE382	2.5	-1	1	21	2699	2719	UUCGUAUCUACCAUUUAUGGU	:::::::::.:::.::.:	AGAAUAAAUGGUGGAUGCGGA	Cleavage	CDS=275-3241	1
novel-nve-miR-93	NVE18301	2.5	-1	1	21	733	753	UUGAGUGUUGUUGACUGGUAA	:::::::::::.::: .::	AAACCAGUCAACAGCACAUAA	Cleavage	CDS=249-599	1
novel-nve-miR-93	NVE9560	2.5	-1	1	21	697	717	UUGAGUGUUGUUGACUGGUAA	: ::: ::::::::.::::	AAAACAGGCAACAACAUUCAA	Cleavage	CDS=379-742	1
novel-nve-miR-93	NVE1342	2.5	-1	1	21	2382	2402	UUGAGUGUUGUUGACUGGUAA	: ::: ::::::::.::::	AAAACAGGCAACAACAUUCAA	Cleavage	CDS=30-2517	1
novel-nve-miR-94	NVE16092	2.5	-1	1	21	350	370	UUGUAUUCUUCUCUCUUUUGU	.:::..:.:::.::::::.::	GCAAGGGGGAGGAGAAUAUAA	Cleavage	CDS=379-603	1
novel-nve-miR-94	NVE17314	2.5	-1	1	21	863	883	UUGUAUUCUUCUCUCUUUUGU	:: :::::::::::: ::::	CCAUAAGAGAGAAGAAAACAA	Cleavage	CDS=253-1512	1
novel-nve-miR-94	NVE9881	2.5	-1	1	21	1207	1227	UUGUAUUCUUCUCUCUUUUGU	::: :::: :::::::::::	CCAAUAGAGUGAAGAAUACAA	Cleavage	CDS=337-1135	1
novel-nve-miR-94	NVE24683	2.5	-1	1	21	366	386	UUGUAUUCUUCUCUCUUUUGU	..:.::::::.::.::.:::	UUGAGAGAGAGGAGGAUGCAA	Cleavage	CDS=1-634	1
novel-nve-miR-94	NVE2567	2.5	-1	1	21	1399	1419	UUGUAUUCUUCUCUCUUUUGU	: :::::::::::::::. .:	AGAAAAGAGAGAAGAAUGGGA	Cleavage	CDS=52-1326	1
novel-nve-miR-94	NVE2600	2.5	-1	1	21	3604	3624	UUGUAUUCUUCUCUCUUUUGU	:::::::::::::: :..:	GAAAAAGAGAGAAGAACAUGA	Cleavage	CDS=203-3704	1
novel-nve-miR-94	NVE9423	2.5	-1	1	21	1331	1351	UUGUAUUCUUCUCUCUUUUGU	:::::.::::.:::: :::	CAAAAAGGGAGAGGAAUCCAA	Cleavage	CDS=132-3207	1
novel-nve-miR-94	NVE3135	2.5	-1	1	21	1321	1341	UUGUAUUCUUCUCUCUUUUGU	:::.::::::::.:::: :	UGAAAGGAGAGAAGGAUACUA	Cleavage	CDS=255-1247	1
novel-nve-miR-94	NVE6439	2.5	-1	1	21	56	76	UUGUAUUCUUCUCUCUUUUGU	::.::.:::..::::.:::	GAAAGAGGGAGGGGAAUGCAA	Cleavage	CDS=171-486	1
novel-nve-miR-94	NVE18908	2.5	-1	1	21	3644	3664	UUGUAUUCUUCUCUCUUUUGU	.:: ::::::.::::::.:	GGGAAUGAGAGAGGAAUACGA	Cleavage	CDS=27-7820	1
novel-nve-miR-94	NVE4124	2.5	-1	1	21	2769	2789	UUGUAUUCUUCUCUCUUUUGU	::: ::: :::::::::::	UGAAACGAGCGAAGAAUACAA	Cleavage	CDS=347-2539	1
novel-nve-miR-96	NVE23030	2.5	-1	1	21	818	838	UUUGUGUAUGUUUAUGUUUAG	::::.:::.:.:::.:::.:	AUAAAUAUAGAUAUAUACAGA	Cleavage	CDS=1527-1763	1
novel-nve-miR-96	NVE19638	2.5	-1	1	21	390	410	UUUGUGUAUGUUUAUGUUUAG	::::.:::.:.:::.:::.:	AUAAAUAUAGAUAUAUACAGA	Cleavage	CDS=1-309	1
novel-nve-miR-96	NVE16361	2.5	-1	1	21	159	179	UUUGUGUAUGUUUAUGUUUAG	:::::::: .::.::::::	GCAAACAUAAUUAUGCACAAA	Translation	CDS=647-4552	1
novel-nve-miR-96	NVE5337	2.5	-1	1	21	2720	2740	UUUGUGUAUGUUUAUGUUUAG	: :.:::::::::::.::.	ACACAUAUAAACAUACAUAAG	Cleavage	CDS=1665-2727	1
novel-nve-miR-96	NVE5273	2.5	-1	1	21	3169	3189	UUUGUGUAUGUUUAUGUUUAG	:: :::.::::::.:.:::	GCAACCAUGAACAUAUAUAAA	Cleavage	CDS=371-2246	1
novel-nve-miR-96	NVE3398	2.5	-1	1	21	1078	1098	UUUGUGUAUGUUUAUGUUUAG	: ::::: :::::::::::	AAACACAUACACAUACACAAA	Cleavage	CDS=583-1407	1
novel-nve-miR-97	NVE2085	2.5	-1	1	21	1235	1255	UUUUCAUACAUGUAUCUGUUG	.::::::::.:::: ::::.:	UAACAGAUAUAUGUCUGAAGA	Cleavage	CDS=108-851	1
novel-nve-miR-97	NVE24128	2.5	-1	1	21	1354	1374	UUUUCAUACAUGUAUCUGUUG	::::::::::: ::::..:	ACACAGAUACAUGGAUGAGGA	Cleavage	CDS=98-1541	1
novel-nve-miR-98	NVE24650	2.5	-1	1	22	585	606	UUUUCGCGAGUCAGCAGCUACA	:::::: :::::::::: ::::	UGUAGCCGCUGACUCGCAAAAA	Cleavage	CDS=620-914	1
novel-nve-miR-98	NVE26211	2.5	-1	1	22	7	28	UUUUCGCGAGUCAGCAGCUACA	:::::: :::::::: ::::::	UGUAGCCGCUGACUCACGAAAA	Cleavage	CDS=410-1085	1
novel-nve-miR-98	NVE6954	2.5	-1	1	22	1751	1772	UUUUCGCGAGUCAGCAGCUACA	:::::: :::::: ::::::::	UGUAGCCGCUGACCCGCGAAAA	Cleavage	CDS=93-918	1

## Sheet: Guide_with_Flanks
novel-nve-miR-33_	atcatgcAAATCGCTGTTGGAAACTGGtaaatt
novel-nve-miR-38_	cctttatTACCCGGATTCTCCACCAGTgttagg
novel-nve-miR-87_	tgaaacaTCCGACTCTCTGCTTAATTactagc
novel-nve-miR-36-1_	cattactTATTGCAGATCCATGAGCTAGTttgtat
novel-nve-miR-37_	gattattTCAGACTGCCGGACCGTTAGtgggtt
nve-mir-2045_	atagtttTCCCAGAGTGTTGAGTTCAtacaag
novel-nve-miR-25_	tcattttTTCTCCTCATTGTCAGTATGCTACTagctgt
nve-mir-2035_	gcgtattACATGGTCTGTTACAAGGGatgaag
novel-nve-miR-10_	gatttgcTTTTGTACATTTAGATTATCTCTtgctct
novel-nve-miR-101-1_	tcttatgTGAGTCTTGGGTTGTCACTAGGctaaag
nve-mir-2027_	taaggctTGCTTGTTGGTAATTTTGCAtctgtt
nve-mir-9445_	agagcttTCTGTGTCGCTCGTTTACTTtacttg
novel-nve-miR-13_	tgtcaatTATGTGACAAGTTTATCAATGaaagta
novel-nve-miR-20_	acactagTGACATAATGACATGAGAGCGTgcgcgc
novel-nve-miR-46_	cctagccTGCGTGCAGCCGGAAATAGTTatagta
novel-nve-miR-67_	tcctcgcAAAAGGAAATGGGGATTTGCCcgcgac
nve-mir-2029_	taggtgaTACGCAATCCCTAGGTTACCAtgtcag
nve-mir-9456_	cgtgaagCCGCTGACTCGCGAAATCCTctcgta
novel-nve-miR-59_	gtttttcTGTCAAAAAATCTGTAGGGccagtc
novel-nve-miR-88_	agcctagTCTCCAAGTAGTCGCCGCTGTGTCGctcatt
nve-mir-9433_	agcgatgTTCGGTGAAATTTAGAACCACtaagtg
novel-nve-miR-28_	taactacTTGGACATAACGACATAAGAGTaaagac
novel-nve-miR-29_	gggtaacACAAGGATCCGTTGGCTCAGGacacgt
novel-nve-miR-70_	tgcgaaaACAAAATTGCGGGCGGGACTTGctcgcg
nve-mir-9448_	tgtctccTCCGCAGCCGTCCCTAGTgtcagt
novel-nve-miR-43_	ggctccaTGTTCTTCCATGGTAACCTGAcgctcg
novel-nve-miR-71_	cgcggcgACACCGATTTGAGCGAAGCGACtgaagc
novel-nve-miR-73_	gcttaatAGAGGTTCGACTGTATATCCTTTcgattc
novel-nve-miR-74_	tcttatcAGATGGGACTCAGTGTAAAGAGTttaact
novel-nve-miR-8_	agatcccAAGGTGACCTCGATCTTCATGATcatgat
novel-nve-miR-89_	tgttgcgTCTCTGTTATTTCTCATTCTTgaacaa
novel-nve-miR-95_	tcaaaatATTGTGGAAATACTGATACTGatctac
nve-mir-100_	agtatcgACCCGTAGATCCGAACTTGTGgagttt
nve-mir-2028_	ggagtctTAATGTTCCTGCTTGTTCCTatatat
nve-mir-9428_	ccgctcaCGAACATAGGGACACTGTTcgcgaa
novel-nve-miR-100-1_	ttttcccTCCCTCATGTCGGCTGACCTCCTctccag
novel-nve-miR-18_	gacgatgAAGAGGACGTCCCTCGCGTGTGGcgcgcg
novel-nve-miR-26_	ttttctgTTTTGGTTTTACTAGTAGAGTttttaa
novel-nve-miR-53_	tatcgcgACAAGGGTCTCCTTTCTGGACTtttaaa
novel-nve-miR-54_	tgagttaACAGACTTCGCTCAAAATCTAAgtttgt
novel-nve-miR-6_	cctcggaATTCTGTACAGTCTCCTGTTGTCttttaa
nve-mir-2031_	cctaaaaTACGGCACTCTATTTATGGTActttta
novel-nve-miR-11_	cggctctCCAGAGATTCGGGATTCCTGTcctctc
novel-nve-miR-72_	ggattctACCGTTTCTACATTCCTTTGAGTtgaaaa
novel-nve-miR-9_	gtgtaccCTCCTGTGCAGTGCTCTCTGTGTtcgtta
nve-mir-2043a_	aatctctTATATCGCCTTTTGAGGTTAttttct
nve-mir-9425_	catggagAAGAACACCCAAAATAGCTGAacatcg
novel-nve-miR-103-1_	gaacttcTTCTCCTTTGACCTCTCCAGACTcttcgc
novel-nve-miR-15_	ttcccggTCACGATCTATTGTTCTGTTAGTttaaaa
novel-nve-miR-58_	tggcaaaTGGCAGATATGGTGGAAATGGTggatac
novel-nve-miR-66_	nacaacaAAAAACAAAGAGTTGAGGAAGTtaaaac
novel-nve-miR-69_	tgcagagTAAGGAAACTAGCGGTCGTTGGCgttcgc
novel-nve-miR-91_	acatccaTGGACCAACTCCGATATTCACCtttttg
nve-mir-9449_	agcgttcTATCTCCTTAAACATTCATCGTcttgta
nve-mir-2047_	tgctcaaTTCGCCGAGCAGATGTCGGagagtt
nve-mir-2026_	ccccccgTTTCAAATGTCTACTGATGGAagttgg
nve-mir-2030_	ggccgtaTAGCATAACATTGTAAGAGATtgtaag
nve-mir-9414_	aatttccAACTTGATCTTCAATGAACTctgcta
nve-mir-9457_	ctggaacTACACATTCTAAGAAAAGTGCTcttaaa
nve-mir-2046_	ggcattaCATCACTTCATAGCTATTTACTCTtaagag
nve-mir-9435_	gctgagcTCTTGTCAAGTGTATCTAGTGTGagtcac
nve-mir-9442_	gccccggAATATCAGGAGGACGCATTCGttttac
nve-mir-2042_	cacacccTTATAAATCATCCTTGCACTACttatgt
nve-mir-2032b_	gttgctgTCGCTGCAACAGTTAGCTAGcattta
nve-mir-2024f_	cacgttTTGCACATCACCAATGTTCTgaggcac
novel-nve-miR-84_	aagttaTAAGTGATAAATAGTCTGATAagttatt
novel-nve-miR-83_	tgtacgTAAGGCGACTTACTGTAGTAAGtcgcctt
nve-mir-9429_	acttatTTCGTCTATATGGAGAAAGGcgctttt
novel-nve-miR-49_	aatcatGAAACTATTTCCGGCTGGACGCaggctag
novel-nve-miR-5_	gggataTCGAGCGAGTGGCTTGCCTCGgggtcgg
novel-nve-miR-50_	ttataaTAAATTAGGAAGAAGGAGCTGGtttagtg
novel-nve-miR-75_	ttgtaaTGTAGATTCTCTGAAATATTTcatggta
novel-nve-miR-81_	tttgggTTGGCATAATATGGATGTGGATGatttatc
nve-mir-2025_	tagtgaTTTTTTAGCCCGCGGAAGTTGTgttgcct
nve-mir-2032a_	ttattgCGAGGTAACTGTTGCAGCATccatgac
nve-mir-9453_	tgatacGCGCTATTCCCAAACGGGAcaaggat
novel-nve-miR-12_	ttacctTTGGGAGCTCCCACAACGTACGCtggatcc
novel-nve-miR-56_	agagtcTCCTTTGAAAGTAGCTCGTAgaaaatt
novel-nve-miR-63_	ggttgcTTGCCACTAAATAGAGAGAACGTaggaggc
novel-nve-miR-97_	gttataTTTTCATACATGTATCTGTTGtgtatgt
nve-mir-2038_	ctgatgACCTTAATGTCACCATGATGAccttagt
novel-nve-miR-102-1_	ttcctaTGTGTTCGGCGTATATTCTCCTcgacttc
novel-nve-miR-30_	aaggccTAGATTAAAAGGCGTGCCAGGGtcgcatt
novel-nve-miR-51_	tacagaCACACATTATACTAAGACTCAaaatggc
novel-nve-miR-57_	cgatgtAGAGGGAATTTAGAAGACAAAAgattctt
novel-nve-miR-99-1_	aggttaTATTCCCTTCTTGGTCTGTTAAaagaaag
nve-mir-9424b_	tatctgTAAAGCTGGTTTATCGAGGCAgtcttta
novel-nve-miR-48-1_	aattaaTAATGTGGAAGGAAAAAACGTGctgctgg
novel-nve-miR-48-2_	aattaaTAATGTGGAAGGAAAAAACGTgctgctg
novel-nve-miR-55_	ttgagcTCCAAGCGTGACTAGTCCAGAACggatgcg
novel-nve-miR-62_	tagcagCTCTTTCGGGATTATTCTGAGaattcct
novel-nve-miR-79_	agaattATGAGGGAACAATGAGCAGTGTgcgtaga
novel-nve-miR-80_	taaagaATGCCGATCCACCACTCCTTTGTtattgtt
novel-nve-miR-96_	tagtagTTTGTGTATGTTTATGTTTAGaaaattt
nve-mir-2023_	cagatgAAAGAAGTACAAGTGGTAGGGaagggtg
nve-mir-2024e_	cacattTTGCACATTACCAATATTCTGAggcactt
nve-mir-2037_	tggcagTGTGATTGGAGACTTTTACCGTggtctga
nve-mir-2039_	atgtaaATAAAATAAAGGTAGGCTctctaac
nve-mir-2050_	ttgcacATTTGATTGCTGTGATCTGGTTttccgtg
nve-mir-9422_	catggcTGACAGAAGATAGAAGCGCTGAcatgtgg
nve-mir-9455_	atattcGTCCAGACCTGTGTGAATAGGGtcttaag
novel-nve-miR-23_	ttcggaTCTTCGGTCTTCCTCTGCTGAaactcta
novel-nve-miR-32_	agtttgTTCATTATCTCTATCATCGCTTcgtaatg
novel-nve-miR-76_	tttacgAGTGTGCGTCCAGAAAGTTTGTtgtagta
nve-mir-2040a_	tcctcgTTTGTCTCGTAACTGCCCTGAAGgtagtcc
nve-mir-2040b_	tcctcgTTCGTCTCGTAACTGCCCTGAAGgtggtcc
novel-nve-miR-24_	aagggcTAACAAAGAACTAACGCTCGAAacgtcag
novel-nve-miR-34_	tcgttaTTTCGAGAGTGGCTAGAGGCGTCTgctttcg
novel-nve-miR-39-1_	acgaatTTGGCTGCCGTGAACGCGTGGGTgcacaag
novel-nve-miR-68_	cgcgggCAAATCCCCATTTCCTTTTGCaggaaga
novel-nve-miR-78_	ctcgccATGAGCATGTGATCAAAGGCTGGcgtgtgt
novel-nve-miR-92_	acgaatTTCGTATCTACCATTTATGGTaaccaat
nve-mir-2034_	tgaaggGCTAATGCAAAAAATGTCAGtgcaaat
nve-mir-9413_	ttatccTAAAAGTGATCAGTGGTAAGGTttcagta
nve-mir-9417_	tgagagTGAGAACGTATCGGCAGGGTCTcgcttgg
nve-mir-9431_	catggaTAAGCTGTGGTTTAAAGCACtttgtcc
novel-nve-miR-14_	agtcctCGGGTTTCTTTGGTAGCACGGTtggcatg
novel-nve-miR-19_	ttctgcTCCGACGAAGGGCTAACGCTCGattgatt
nve-mir-2024a_	cacattTTACACAGTACCGATATTGTGAagcacgt
nve-mir-2036_	acgatgTATATTGTACGACTCTCATCGTAtcctgca
nve-mir-9424a_	tatctgTATAGTTGGCTCATCGAGGCAGTcttaaat
nve-mir-9446_	ggttttTTTTTTCTTATGTCGTCATGTcaatgtt
novel-nve-miR-42-a_	cctcacTCTGTTCTCGTGGGTGAATGATttttttt
novel-nve-miR-98_	aggataTTTTCGCGAGTCAGCAGCTACAcgtaggc
novel-nve-miR-47-1_	aatggaATTATTTCCGGCTGCACACAGGcttcatt
novel-nve-miR-82_	ctaaaaCAAAATCGCTCGGGGTAGACCATgatgcac
nve-mir-2022_	ttgtcaTTTGCTAGTTGCTTTTGTCCCGCcttttct
novel-nve-miR-93_	ttttgcTTGAGTGTTGTTGACTGGTAAcaacttt
nve-mir-2024g_	acctttTAACACAGTACCGATATTGTGAagcacgt
novel-nve-miR-16_	caaagaTGGCGGCCACGAACTACGAACtacacgg
novel-nve-miR-44-1_	agaacgACACAAAGAACGGCTGCGCGgaaaact
novel-nve-miR-94_	gtttatTTGTATTCTTCTCTCTTTTGTagatttg
nve-mir-2041b_	aacacgTTAGAGGAAAATACCCCTGGgtttccg
novel-nve-miR-86_	aaaaaaACAAGCGAAGATAGAGACTCAgatggtg
novel-nve-miR-85_	ccaaagAACAGACTCGCGACACGGATaagtgaa
novel-nve-miR-44-2_	tgaccgACACAAAGAACGGCTGCGCGGGatactac
novel-nve-miR-35_	gactggCACAAAGAACGGCTGCGCGGGagactac

## Sheet: Shuffled_Flanks_50Lists
mir (_[list#]_miR-name)	sequence		Shuffled with origin signature		list numbe	genes originated
_1_n-nve-miR-33_	ctctgaaAAATCGCTGTTGGAAACTGGattaat		_1_mir-9455_		1	5
_1_n-nve-miR-38_	catttctTACCCGGATTCTCCACCAGTatgggt		_1_n-miR-14_		2	4
_1_n-nve-miR-87_	actagaaTCCGACTCTCTGCTTAATTagccat		_1_n-miR-23_		3	4
_1_n-nve-miR-36-1_	ttaactcTATTGCAGATCCATGAGCTAGTtgattt		_1_n-miR-43_		4	5
_1_n-nve-miR-37_	tttgataTCAGACTGCCGGACCGTTAGttggtg		_1_n-miR-94_		5	4
_1_nve-mir-2045_	attgttaTCCCAGAGTGTTGAGTTCAatgaac		_10_mir-100_		6	3
_1_n-nve-miR-25_	ttcttatTTCTCCTCATTGTCAGTATGCTACTtgctga		_10_n-miR-84_		7	0
_1_nve-mir-2035_	gtcgattACATGGTCTGTTACAAGGGtgagaa		_11_n-miR-14_		8	1
_1_n-nve-miR-10_	tgattgcTTTTGTACATTTAGATTATCTCTtgcttc		_11_n-miR-57_		9	1
_1_n-nve-miR-101-1_	tgtttacTGAGTCTTGGGTTGTCACTAGGaactga		_11_n-miR-68_		10	2
_1_nve-mir-2027_	tcaaggtTGCTTGTTGGTAATTTTGCAttctgt		_12_mir-2025_		11	3
_1_nve-mir-9445_	attagcgTCTGTGTCGCTCGTTTACTTtttgca		_12_mir-9446_		12	5
_1_n-nve-miR-13_	ctttagaTATGTGACAAGTTTATCAATGaagaat		_12_n-miR-25_		13	1
_1_n-nve-miR-20_	caagatcTGACATAATGACATGAGAGCGTgccggc		_12_n-miR-46_		14	4
_1_n-nve-miR-46_	cgctcacTGCGTGCAGCCGGAAATAGTTtaatga		_12_n-miR-84_		15	1
_1_n-nve-miR-67_	cctcgctAAAAGGAAATGGGGATTTGCCccgacg		_13_mir-9456_		16	4
_1_nve-mir-2029_	atgatggTACGCAATCCCTAGGTTACCAcggtta		_14_mir-2022_		17	2
_1_nve-mir-9456_	taagcggCCGCTGACTCGCGAAATCCTacctgt		_14_mir-9431_		18	2
_1_n-nve-miR-59_	tcgttttTGTCAAAAAATCTGTAGGGcctgca		_14_n-miR-87_		19	3
_1_n-nve-miR-88_	aatccggTCTCCAAGTAGTCGCCGCTGTGTCGtattcc		_14_n-miR-94_		20	4
_1_nve-mir-9433_	gtagcgaTTCGGTGAAATTTAGAACCACtaggat		_15_n-miR-96_		21	5
_1_n-nve-miR-28_	aatacctTTGGACATAACGACATAAGAGTaaaagc		_16_mir-2022_		22	1
_1_n-nve-miR-29_	gatgcagACAAGGATCCGTTGGCTCAGGcatagc		_16_n-miR-25_		23	0
_1_n-nve-miR-70_	tggaacaACAAAATTGCGGGCGGGACTTGtccggc		_16_n-miR-44-		24	3
_1_nve-mir-9448_	ctcgtctTCCGCAGCCGTCCCTAGTcattgg		_16_n-miR-84_		25	4
_1_n-nve-miR-43_	ctgcacgTGTTCTTCCATGGTAACCTGAccgctg		_17_mir-2024a		26	3
_1_n-nve-miR-71_	gggccgcACACCGATTTGAGCGAAGCGACgctaag		_17_n-miR-46_		27	3
_1_n-nve-miR-73_	gactattAGAGGTTCGACTGTATATCCTTTgattcc		_18_mir-2022_		28	1
_1_n-nve-miR-74_	cttctatAGATGGGACTCAGTGTAAAGAGTattact		_18_mir-9445_		29	1
_1_n-nve-miR-8_	acctgacAAGGTGACCTCGATCTTCATGATgttcaa		_19_mir-9446_		30	2
_1_n-nve-miR-89_	gttgtcgTCTCTGTTATTTCTCATTCTTacagaa		_19_n-miR-23_		31	2
_1_n-nve-miR-95_	taaaactATTGTGGAAATACTGATACTGccatat		_19_n-miR-57_		32	4
_1_nve-mir-100_	ttggaacACCCGTAGATCCGAACTTGTGttgatg		_2_mir-2022_		33	4
_1_nve-mir-2028_	tcggagtTAATGTTCCTGCTTGTTCCTataatt		_2_n-miR-46_		34	2
_1_nve-mir-9428_	acgccctCGAACATAGGGACACTGTTacagcg		_2_n-miR-57_		35	1
_1_n-nve-miR-100-1_	ttcttccTCCCTCATGTCGGCTGACCTCCTcacctg		_2_n-miR-96_		36	1
_1_n-nve-miR-18_	ggcgaatAAGAGGACGTCCCTCGCGTGTGGcgccgg		_20_mir-2022_		37	1
_1_n-nve-miR-26_	ctttgttTTTTGGTTTTACTAGTAGAGTttaatt		_20_mir-2025_		38	4
_1_n-nve-miR-53_	cttgcgaACAAGGGTCTCCTTTCTGGACTataatt		_20_mir-9446_		39	3
_1_n-nve-miR-54_	ataggttACAGACTTCGCTCAAAATCTAAtgtttg		_20_n-miR-44-		40	4
_1_n-nve-miR-6_	tcagcgcATTCTGTACAGTCTCCTGTTGTCatttat		_21_mir-2026_		41	1
_1_nve-mir-2031_	aaatcacTACGGCACTCTATTTATGGTAtcattt		_21_mir-2037_		42	6
_1_n-nve-miR-11_	cctcgtgCCAGAGATTCGGGATTCCTGTctctcc		_21_n-miR-44-		43	2
_1_n-nve-miR-72_	gtttacgACCGTTTCTACATTCCTTTGAGTaaagta		_21_n-miR-75_		44	3
_1_n-nve-miR-9_	tgccgtaCTCCTGTGCAGTGCTCTCTGTGTgatttc		_21_n-miR-84_		45	1
_1_nve-mir-2043a_	ctatctaTATATCGCCTTTTGAGGTTAttttct		_22_n-miR-68_		46	2
_1_nve-mir-9425_	tggaagcAAGAACACCCAAAATAGCTGAccagta		_24_mir-2026_		47	1
_1_n-nve-miR-103-1_	tctagacTTCTCCTTTGACCTCTCCAGACTcctgct		_24_n-miR-33_		48	2
_1_n-nve-miR-15_	tctggccTCACGATCTATTGTTCTGTTAGTaaaatt		_24_n-miR-46_		49	7
_1_n-nve-miR-58_	caaggatTGGCAGATATGGTGGAAATGGTacgtga		_25_mir-2022_		50	1
_1_n-nve-miR-66_	aaanccaAAAAACAAAGAGTTGAGGAAGTtaaaac		_25_mir-9446_		avg	2.66	11	<<original sequences
_1_n-nve-miR-69_	cgggtaaTAAGGAAACTAGCGGTCGTTGGCgcgttc		_25_n-miR-75_		stderr	0.229658
_1_n-nve-miR-91_	acacactTGGACCAACTCCGATATTCACCtttgtt		_25_n-miR-84_
_1_nve-mir-9449_	cgatgtcTATCTCCTTAAACATTCATCGTcgattt		_26_mir-2024g
_1_nve-mir-2047_	gaacttcTTCGCCGAGCAGATGTCGGtaggat		_26_mir-9446_
_1_nve-mir-2026_	ccccccgTTTCAAATGTCTACTGATGGAtggtga		_26_n-miR-32_
_1_nve-mir-2030_	gagtcgcTAGCATAACATTGTAAGAGATatgtag		_27_mir-2024g
_1_nve-mir-9414_	tttaaccAACTTGATCTTCAATGAACTaccgtt		_27_n-miR-75_
_1_nve-mir-9457_	gacctagTACACATTCTAAGAAAAGTGCTtaaatc		_27_n-miR-94_
_1_nve-mir-2046_	aagcttgCATCACTTCATAGCTATTTACTCTaggaat		_28_n-miR-59_
_1_nve-mir-9435_	ggcatgcTCTTGTCAAGTGTATCTAGTGTGcaagct		_29_mir-2022_
_1_nve-mir-9442_	gcgcgccAATATCAGGAGGACGCATTCGatcttt		_3_mir-2022_
_1_nve-mir-2042_	ccaacccTTATAAATCATCCTTGCACTACttgatt		_3_n-miR-10_
_1_nve-mir-2032b_	tgggttcTCGCTGCAACAGTTAGCTAGtatcat		_3_n-miR-68_
_1_nve-mir-2024f_	acgcttTTGCACATCACCAATGTTCTgggacca		_3_n-miR-84_
_1_n-nve-miR-84_	gaatatTAAGTGATAAATAGTCTGATAtattatg		_30_mir-2022_
_1_n-nve-miR-83_	attggcTAAGGCGACTTACTGTAGTAAGtctgctc		_30_n-miR-68_
_1_nve-mir-9429_	atcattTTCGTCTATATGGAGAAAGGgttcctt		_31_mir-9446_
_1_n-nve-miR-49_	ttaaacGAAACTATTTCCGGCTGGACGCgatgcga		_31_n-miR-98_
_1_n-nve-miR-5_	tggaagTCGAGCGAGTGGCTTGCCTCGgtcgggg		_32_mir-2022_
_1_n-nve-miR-50_	aatttaTAAATTAGGAAGAAGGAGCTGGtggttta		_32_n-miR-25_
_1_n-nve-miR-75_	gatttaTGTAGATTCTCTGAAATATTTgtcgata		_32_n-miR-84_
_1_n-nve-miR-81_	tgggttTTGGCATAATATGGATGTGGATGtctatat		_32_n-miR-94_
_1_nve-mir-2025_	atagtgTTTTTTAGCCCGCGGAAGTTGTtgtgcct		_33_mir-2022_
_1_nve-mir-2032a_	tgttatCGAGGTAACTGTTGCAGCATcacgatc		_33_mir-9446_
_1_nve-mir-9453_	gctataGCGCTATTCCCAAACGGGAcagaatg		_33_n-miR-10_
_1_n-nve-miR-12_	ttctcaTTGGGAGCTCCCACAACGTACGCttgagcc		_33_n-miR-44-
_1_n-nve-miR-56_	gtaagcTCCTTTGAAAGTAGCTCGTAaatagta		_34_n-miR-101
_1_n-nve-miR-63_	tgggtcTTGCCACTAAATAGAGAGAACGTagcaggg		_34_n-miR-35_
_1_n-nve-miR-97_	tatagtTTTTCATACATGTATCTGTTGtggattt		_35_n-miR-44-
_1_nve-mir-2038_	gacttgACCTTAATGTCACCATGATGAtctgcat		_36_n-miR-46_
_1_n-nve-miR-102-1_	ttctcaTGTGTTCGGCGTATATTCTCCTgaccctt		_37_n-miR-98_
_1_n-nve-miR-30_	cggcaaTAGATTAAAAGGCGTGCCAGGGtcgtatc		_38_mir-9446_
_1_n-nve-miR-51_	cagataCACACATTATACTAAGACTCAgaatgca		_38_n-miR-44-
_1_n-nve-miR-57_	gattgcAGAGGGAATTTAGAAGACAAAAgtttact		_38_n-miR-68_
_1_n-nve-miR-99-1_	ttaaggTATTCCCTTCTTGGTCTGTTAAgaaagaa		_38_n-miR-94_
_1_nve-mir-9424b_	gtctatTAAAGCTGGTTTATCGAGGCAcgtattt		_39_n-miR-32_
_1_n-nve-miR-48-1_	taataaTAATGTGGAAGGAAAAAACGTGgctcgtg		_39_n-miR-67_
_1_n-nve-miR-48-2_	taataaTAATGTGGAAGGAAAAAACGTttcgggc		_39_n-miR-84_
_1_n-nve-miR-55_	tctgagTCCAAGCGTGACTAGTCCAGAACtggcgga		_4_mir-2050a_
_1_n-nve-miR-62_	gacgtaCTCTTTCGGGATTATTCTGAGtatatcc		_4_n-miR-32_
_1_n-nve-miR-79_	atgataATGAGGGAACAATGAGCAGTGTggaagtc		_4_n-miR-34_
_1_n-nve-miR-80_	taaagaATGCCGATCCACCACTCCTTTGTgttttta		_4_n-miR-46_
_1_n-nve-miR-96_	gtaagtTTTGTGTATGTTTATGTTTAGaataatt		_4_n-miR-67_
_1_nve-mir-2023_	caggatAAAGAAGTACAAGTGGTAGGGtggagag		_40_mir-100_
_1_nve-mir-2024e_	ttcacaTTGCACATTACCAATATTCTGAaccgttg		_40_n-miR-43_
_1_nve-mir-2037_	tgaggcTGTGATTGGAGACTTTTACCGTggtactg		_40_n-miR-68_
_1_nve-mir-2039_	taatagATAAAATAAAGGTAGGCTcccatat		_40_n-miR-79_
_1_nve-mir-2050_	tctagcATTTGATTGCTGTGATCTGGTTtgccgtt		_41_n-miR-23_
_1_nve-mir-9422_	tcgacgTGACAGAAGATAGAAGCGCTGAtcggtga		_42_mir-2022_
_1_nve-mir-9455_	atctatGTCCAGACCTGTGTGAATAGGGagcttat		_42_mir-2024a
_1_n-nve-miR-23_	actgtgTCTTCGGTCTTCCTCTGCTGAcctataa		_42_n-miR-43_
_1_n-nve-miR-32_	tgtgatTTCATTATCTCTATCATCGCTTtaagtcg		_42_n-miR-57_
_1_n-nve-miR-76_	gtcattAGTGTGCGTCCAGAAAGTTTGTtttgaga		_42_n-miR-89_
_1_nve-mir-2050a_	gcttccTTTGTCTCGTAACTGCCCTGAAGcttcgag		_42_n-miR-94_
_1_nve-mir-2050b_	cccgttTTCGTCTCGTAACTGCCCTGAAGgctgcgt		_43_mir-9425_
_1_n-nve-miR-24_	gaagcgTAACAAAGAACTAACGCTCGAAagcatcg		_43_n-miR-67_
_1_n-nve-miR-34_	gcatttTTTCGAGAGTGGCTAGAGGCGTCTtgtcctg		_43_n-miR-94_
_1_n-nve-miR-39-1_	gaaatcTTGGCTGCCGTGAACGCGTGGGTgaacgac		_44_n-miR-102
_1_n-nve-miR-68_	ggcggcCAAATCCCCATTTCCTTTTGCgagagaa		_44_n-miR-25_
_1_n-nve-miR-78_	ccgtccATGAGCATGTGATCAAAGGCTGGttgcggt		_44_n-miR-94_
_1_n-nve-miR-92_	actaagTTCGTATCTACCATTTATGGTcacaata		_45_n-miR-59_
_1_nve-mir-2034_	gggataGCTAATGCAAAAAATGTCAGcgattaa		_46_mir-9431_
_1_nve-mir-9413_	cactttTAAAAGTGATCAGTGGTAAGGTgattatc		_46_n-miR-35_
_1_nve-mir-9417_	gaaggtTGAGAACGTATCGGCAGGGTCTcgtgctg		_47_mir-2022_
_1_nve-mir-9431_	cagtagTAAGCTGTGGTTTAAAGCACtttctcg		_48_n-miR-23_
_1_n-nve-miR-14_	tgacctCGGGTTTCTTTGGTAGCACGGTggcagtt		_48_n-miR-94_
_1_n-nve-miR-19_	tctctgTCCGACGAAGGGCTAACGCTCGtaatgtt		_49_mir-100_
_1_nve-mir-2024a_	ccaattTTACACAGTACCGATATTGTGAagctacg		_49_n-miR-25_
_1_nve-mir-2036_	ggctaaTATATTGTACGACTCTCATCGTAcctatgc		_49_n-miR-29_
_1_nve-mir-9424a_	gtttcaTATAGTTGGCTCATCGAGGCAGTactatat		_49_n-miR-32_
_1_nve-mir-9446_	gtgtttTTTTTTCTTATGTCGTCATGTgactatt		_49_n-miR-46_
_1_n-nve-miR-42-a_	cctcacTCTGTTCTCGTGGGTGAATGATttttttt		_49_n-miR-48-
_1_n-nve-miR-98_	aggtaaTTTTCGCGAGTCAGCAGCTACAccgggat		_49_n-miR-78_
_1_n-nve-miR-47-1_	aaaggtATTATTTCCGGCTGCACACAGGactcttt		_5_mir-2022_
_1_n-nve-miR-82_	aataacCAAAATCGCTCGGGGTAGACCATgcaatgc		_5_mir-9422_
_1_nve-mir-2022_	tttacgTTTGCTAGTTGCTTTTGTCCCGCctttttc		_5_n-miR-33_
_1_n-nve-miR-93_	gtttctTTGAGTGTTGTTGACTGGTAAcctatta		_5_n-miR-79_
_1_nve-mir-2024g_	tttaccTAACACAGTACCGATATTGTGAacaggtc		_50_n-miR-94_
_1_n-nve-miR-16_	gacaaaTGGCGGCCACGAACTACGAACaacggct		_6_mir-2022_
_1_n-nve-miR-44-1_	aaagcgACACAAAGAACGGCTGCGCGagatcaa		_6_n-miR-35_
_1_n-nve-miR-94_	ttgttaTTGTATTCTTCTCTCTTTTGTagttgat		_6_n-miR-39-1
_1_nve-mir-2041b_	aagcacTTAGAGGAAAATACCCCTGGgctcttg		_8_n-miR-68_
_1_n-nve-miR-86_	aaaaaaACAAGCGAAGATAGAGACTCAgaggttg		_9_mir-9445_
_1_n-nve-miR-85_	agcaacAACAGACTCGCGACACGGATaatggaa
_1_n-nve-miR-44-2_	ctacggACACAAAGAACGGCTGCGCGGGctaatca
_1_n-nve-miR-35_	tggacgCACAAAGAACGGCTGCGCGGGatcaagc
_2_n-nve-miR-33_	tcaagtcAAATCGCTGTTGGAAACTGGaatatt
_2_n-nve-miR-38_	attttccTACCCGGATTCTCCACCAGTgggtta
_2_n-nve-miR-87_	gacaaatTCCGACTCTCTGCTTAATTcgaatc
_2_n-nve-miR-36-1_	tatcactTATTGCAGATCCATGAGCTAGTgtattt
_2_n-nve-miR-37_	tttatagTCAGACTGCCGGACCGTTAGggtttg
_2_nve-mir-2045_	tgattatTCCCAGAGTGTTGAGTTCAatagac
_2_n-nve-miR-25_	tctatttTTCTCCTCATTGTCAGTATGCTACTtatcgg
_2_nve-mir-2035_	tcaggttACATGGTCTGTTACAAGGGgtgaaa
_2_n-nve-miR-10_	tctatggTTTTGTACATTTAGATTATCTCTttctgc
_2_n-nve-miR-101-1_	tctttgaTGAGTCTTGGGTTGTCACTAGGgctaaa
_2_nve-mir-2027_	tgtacgaTGCTTGTTGGTAATTTTGCAtctgtt
_2_nve-mir-9445_	ttgcagaTCTGTGTCGCTCGTTTACTTcgttta
_2_n-nve-miR-13_	actattgTATGTGACAAGTTTATCAATGaaagat
_2_n-nve-miR-20_	caaagctTGACATAATGACATGAGAGCGTggccgc
_2_n-nve-miR-46_	tcacgccTGCGTGCAGCCGGAAATAGTTatgata
_2_n-nve-miR-67_	gcctcctAAAAGGAAATGGGGATTTGCCcggcac
_2_nve-mir-2029_	gagttgaTACGCAATCCCTAGGTTACCActgatg
_2_nve-mir-9456_	ggtcagaCCGCTGACTCGCGAAATCCTgcatct
_2_n-nve-miR-59_	cttttgtTGTCAAAAAATCTGTAGGGgcccta
_2_n-nve-miR-88_	acatggcTCTCCAAGTAGTCGCCGCTGTGTCGctactt
_2_nve-mir-9433_	gaggtacTTCGGTGAAATTTAGAACCACgaatgt
_2_n-nve-miR-28_	atcaatcTTGGACATAACGACATAAGAGTagcaaa
_2_n-nve-miR-29_	taggcgaACAAGGATCCGTTGGCTCAGGacctag
_2_n-nve-miR-70_	cagtaagACAAAATTGCGGGCGGGACTTGcgtcgc
_2_nve-mir-9448_	ctcttcgTCCGCAGCCGTCCCTAGTtaggct
_2_n-nve-miR-43_	ccctgagTGTTCTTCCATGGTAACCTGAtgcgcc
_2_n-nve-miR-71_	ccgcgggACACCGATTTGAGCGAAGCGACgtcgaa
_2_n-nve-miR-73_	tctgtaaAGAGGTTCGACTGTATATCCTTTtctgca
_2_n-nve-miR-74_	tttccatAGATGGGACTCAGTGTAAAGAGTttacta
_2_n-nve-miR-8_	acctcgaAAGGTGACCTCGATCTTCATGATtaagtc
_2_n-nve-miR-89_	tggctgtTCTCTGTTATTTCTCATTCTTaagcaa
_2_n-nve-miR-95_	taactaaATTGTGGAAATACTGATACTGcaatct
_2_nve-mir-100_	gtaatgcACCCGTAGATCCGAACTTGTGgtgtta
_2_nve-mir-2028_	tagtcggTAATGTTCCTGCTTGTTCCTatttaa
_2_nve-mir-9428_	cgtacccCGAACATAGGGACACTGTTgccaga
_2_n-nve-miR-100-1_	cttcttcTCCCTCATGTCGGCTGACCTCCTccacgt
_2_n-nve-miR-18_	aggtgacAAGAGGACGTCCCTCGCGTGTGGgcccgg
_2_n-nve-miR-26_	ttgtttcTTTTGGTTTTACTAGTAGAGTttatta
_2_n-nve-miR-53_	ctcggtaACAAGGGTCTCCTTTCTGGACTttataa
_2_n-nve-miR-54_	gaattgtACAGACTTCGCTCAAAATCTAAgtgttt
_2_n-nve-miR-6_	taggcccATTCTGTACAGTCTCCTGTTGTCtatatt
_2_nve-mir-2031_	taccaaaTACGGCACTCTATTTATGGTAttcatt
_2_n-nve-miR-11_	gcttcgcCCAGAGATTCGGGATTCCTGTccttcc
_2_n-nve-miR-72_	tctggtaACCGTTTCTACATTCCTTTGAGTaaaagt
_2_n-nve-miR-9_	cgtagtcCTCCTGTGCAGTGCTCTCTGTGTcgttta
_2_nve-mir-2043a_	tatctcaTATATCGCCTTTTGAGGTTActtttt
_2_nve-mir-9425_	taggcgaAAGAACACCCAAAATAGCTGAaacctg
_2_n-nve-miR-103-1_	tatgccaTTCTCCTTTGACCTCTCCAGACTcgcttc
_2_n-nve-miR-15_	ctctggcTCACGATCTATTGTTCTGTTAGTaataat
_2_n-nve-miR-58_	gtacaagTGGCAGATATGGTGGAAATGGTgacgta
_2_n-nve-miR-66_	acnaacaAAAAACAAAGAGTTGAGGAAGTcaaaat
_2_n-nve-miR-69_	gggaatcTAAGGAAACTAGCGGTCGTTGGCgctctg
_2_n-nve-miR-91_	acccaatTGGACCAACTCCGATATTCACCtttttg
_2_nve-mir-9449_	tcaggctTATCTCCTTAAACATTCATCGTtgtcat
_2_nve-mir-2047_	gactactTTCGCCGAGCAGATGTCGGgtatag
_2_nve-mir-2026_	cccccgcTTTCAAATGTCTACTGATGGAgttagg
_2_nve-mir-2030_	ggtagccTAGCATAACATTGTAAGAGATggatat
_2_nve-mir-9414_	ttccaatAACTTGATCTTCAATGAACTcgttca
_2_nve-mir-9457_	cgactgaTACACATTCTAAGAAAAGTGCTtactaa
_2_nve-mir-2046_	aagttgcCATCACTTCATAGCTATTTACTCTgagtaa
_2_nve-mir-9435_	gtgaccgTCTTGTCAAGTGTATCTAGTGTGcgaact
_2_nve-mir-9442_	cggccgcAATATCAGGAGGACGCATTCGtcttat
_2_nve-mir-2042_	caaccccTTATAAATCATCCTTGCACTACgtttat
_2_nve-mir-2032b_	gttggtcTCGCTGCAACAGTTAGCTAGtttcaa
_2_nve-mir-2024f_	cattgcTTGCACATCACCAATGTTCTgggacac
_2_n-nve-miR-84_	tgaataTAAGTGATAAATAGTCTGATAagtttat
_2_n-nve-miR-83_	tggcatTAAGGCGACTTACTGTAGTAAGcgttcct
_2_nve-mir-9429_	tatactTTCGTCTATATGGAGAAAGGtgttcct
_2_n-nve-miR-49_	cataatGAAACTATTTCCGGCTGGACGCgaggtac
_2_n-nve-miR-5_	ggagatTCGAGCGAGTGGCTTGCCTCGgtggggc
_2_n-nve-miR-50_	aaatttTAAATTAGGAAGAAGGAGCTGGtggttat
_2_n-nve-miR-75_	ttagtaTGTAGATTCTCTGAAATATTTtgatcga
_2_n-nve-miR-81_	tgtggtTTGGCATAATATGGATGTGGATGtttcaat
_2_nve-mir-2025_	gtaagtTTTTTTAGCCCGCGGAAGTTGTttcgctg
_2_nve-mir-2032a_	tttgtaCGAGGTAACTGTTGCAGCATgaatccc
_2_nve-mir-9453_	ttacagGCGCTATTCCCAAACGGGAaagtgac
_2_n-nve-miR-12_	tctctaTTGGGAGCTCCCACAACGTACGCgaccgtt
_2_n-nve-miR-56_	gacgatTCCTTTGAAAGTAGCTCGTAtgaaaat
_2_n-nve-miR-63_	cgtgtgTTGCCACTAAATAGAGAGAACGTagcggga
_2_n-nve-miR-97_	tatagtTTTTCATACATGTATCTGTTGttagtgt
_2_nve-mir-2038_	tgtacgACCTTAATGTCACCATGATGAgcacttt
_2_n-nve-miR-102-1_	ctacttTGTGTTCGGCGTATATTCTCCTatccctg
_2_n-nve-miR-30_	acggacTAGATTAAAAGGCGTGCCAGGGtcttcga
_2_n-nve-miR-51_	aatcgaCACACATTATACTAAGACTCAcgagaat
_2_n-nve-miR-57_	gttagcAGAGGGAATTTAGAAGACAAAAgtcattt
_2_n-nve-miR-99-1_	ttgagaTATTCCCTTCTTGGTCTGTTAAagaaaga
_2_nve-mir-9424b_	tgtactTAAAGCTGGTTTATCGAGGCAtacttgt
_2_n-nve-miR-48-1_	ttaaaaTAATGTGGAAGGAAAAAACGTGctggcgt
_2_n-nve-miR-48-2_	aaatatTAATGTGGAAGGAAAAAACGTtgtcggc
_2_n-nve-miR-55_	ttgagcTCCAAGCGTGACTAGTCCAGAACggaggct
_2_n-nve-miR-62_	aaggtcCTCTTTCGGGATTATTCTGAGcatactt
_2_n-nve-miR-79_	aagttaATGAGGGAACAATGAGCAGTGTagggtca
_2_n-nve-miR-80_	taaaagATGCCGATCCACCACTCCTTTGTattgttt
_2_n-nve-miR-96_	ttgaagTTTGTGTATGTTTATGTTTAGaaattat
_2_nve-mir-2023_	ggtcaaAAAGAAGTACAAGTGGTAGGGggggtaa
_2_nve-mir-2024e_	aactctTTGCACATTACCAATATTCTGAgttccga
_2_nve-mir-2037_	agcggtTGTGATTGGAGACTTTTACCGTgtgtacg
_2_nve-mir-2039_	gtaaatATAAAATAAAGGTAGGCTactccat
_2_nve-mir-2050_	ttgcacATTTGATTGCTGTGATCTGGTTtcgtgct
_2_nve-mir-9422_	gatccgTGACAGAAGATAGAAGCGCTGAtactggg
_2_nve-mir-9455_	tttcaaGTCCAGACCTGTGTGAATAGGGttactga
_2_n-nve-miR-23_	acgttgTCTTCGGTCTTCCTCTGCTGActacata
_2_n-nve-miR-32_	tttggaTTCATTATCTCTATCATCGCTTtcgaagt
_2_n-nve-miR-76_	atgcttAGTGTGCGTCCAGAAAGTTTGTgtgtata
_2_nve-mir-2050a_	gcctctTTTGTCTCGTAACTGCCCTGAAGagtgtcc
_2_nve-mir-2050b_	cctcgtTTCGTCTCGTAACTGCCCTGAAGtgtgcgc
_2_n-nve-miR-24_	aacgggTAACAAAGAACTAACGCTCGAAacctgag
_2_n-nve-miR-34_	tgctatTTTCGAGAGTGGCTAGAGGCGTCTgttcgct
_2_n-nve-miR-39-1_	agactaTTGGCTGCCGTGAACGCGTGGGTaccagag
_2_n-nve-miR-68_	ggcggcCAAATCCCCATTTCCTTTTGCaagggaa
_2_n-nve-miR-78_	ccgcctATGAGCATGTGATCAAAGGCTGGtcgtggt
_2_n-nve-miR-92_	tgaaacTTCGTATCTACCATTTATGGTaaacatc
_2_nve-mir-2034_	gaggtaGCTAATGCAAAAAATGTCAGataactg
_2_nve-mir-9413_	tccttaTAAAAGTGATCAGTGGTAAGGTtaagctt
_2_nve-mir-9417_	gataggTGAGAACGTATCGGCAGGGTCTgggtcct
_2_nve-mir-9431_	gtacagTAAGCTGTGGTTTAAAGCACcttctgt
_2_n-nve-miR-14_	cttagcCGGGTTTCTTTGGTAGCACGGTtaggcgt
_2_n-nve-miR-19_	cttctgTCCGACGAAGGGCTAACGCTCGtttgtaa
_2_nve-mir-2024a_	actctaTTACACAGTACCGATATTGTGAgcgtaca
_2_nve-mir-2036_	gtaagcTATATTGTACGACTCTCATCGTAccattgc
_2_nve-mir-9424a_	tgttacTATAGTTGGCTCATCGAGGCAGTtcattaa
_2_nve-mir-9446_	tgtttgTTTTTTCTTATGTCGTCATGTcagattt
_2_n-nve-miR-42-a_	ctcaccTCTGTTCTCGTGGGTGAATGATttttttt
_2_n-nve-miR-98_	aaaggtTTTTCGCGAGTCAGCAGCTACAtccaggg
_2_n-nve-miR-47-1_	taaggaATTATTTCCGGCTGCACACAGGtttctca
_2_n-nve-miR-82_	tcaaaaCAAAATCGCTCGGGGTAGACCATacggtca
_2_nve-mir-2022_	tgcttaTTTGCTAGTTGCTTTTGTCCCGCcttcttt
_2_n-nve-miR-93_	ttctgtTTGAGTGTTGTTGACTGGTAActtaact
_2_nve-mir-2024g_	taccttTAACACAGTACCGATATTGTGAtacagcg
_2_n-nve-miR-16_	agcaaaTGGCGGCCACGAACTACGAACcgagtca
_2_n-nve-miR-44-1_	cgaaagACACAAAGAACGGCTGCGCGtagcaaa
_2_n-nve-miR-94_	agttttTTGTATTCTTCTCTCTTTTGTtttgaga
_2_nve-mir-2041b_	acacgaTTAGAGGAAAATACCCCTGGttgcgtc
_2_n-nve-miR-86_	aaaaaaACAAGCGAAGATAGAGACTCAggtggta
_2_n-nve-miR-85_	acgaacAACAGACTCGCGACACGGATatggaaa
_2_n-nve-miR-44-2_	cgagtcACACAAAGAACGGCTGCGCGGGaatccta
_2_n-nve-miR-35_	gaggctCACAAAGAACGGCTGCGCGGGccatgaa
_3_n-nve-miR-33_	gactactAAATCGCTGTTGGAAACTGGaattat
_3_n-nve-miR-38_	tcttatcTACCCGGATTCTCCACCAGTggattg
_3_n-nve-miR-87_	tacaaagTCCGACTCTCTGCTTAATTtagcca
_3_n-nve-miR-36-1_	ttctaacTATTGCAGATCCATGAGCTAGTtgattt
_3_n-nve-miR-37_	agttttaTCAGACTGCCGGACCGTTAGgtgttg
_3_nve-mir-2045_	ttatgtaTCCCAGAGTGTTGAGTTCAaaagtc
_3_n-nve-miR-25_	ctattttTTCTCCTCATTGTCAGTATGCTACTcgtagt
_3_nve-mir-2035_	tttgcgaACATGGTCTGTTACAAGGGtgaaga
_3_n-nve-miR-10_	tggtctaTTTTGTACATTTAGATTATCTCTcttgtc
_3_n-nve-miR-101-1_	tgttcatTGAGTCTTGGGTTGTCACTAGGaagcta
_3_nve-mir-2027_	atgcgatTGCTTGTTGGTAATTTTGCActgttt
_3_nve-mir-9445_	taatcggTCTGTGTCGCTCGTTTACTTtcttga
_3_n-nve-miR-13_	tgttaacTATGTGACAAGTTTATCAATGtaaaga
_3_n-nve-miR-20_	gatcacaTGACATAATGACATGAGAGCGTgcccgg
_3_n-nve-miR-46_	acctccgTGCGTGCAGCCGGAAATAGTTaattag
_3_n-nve-miR-67_	tcgccctAAAAGGAAATGGGGATTTGCCacgccg
_3_nve-mir-2029_	aggtgatTACGCAATCCCTAGGTTACCAtactgg
_3_nve-mir-9456_	ggacatgCCGCTGACTCGCGAAATCCTtcgcta
_3_n-nve-miR-59_	tcttgttTGTCAAAAAATCTGTAGGGcacctg
_3_n-nve-miR-88_	caggtacTCTCCAAGTAGTCGCCGCTGTGTCGtcctat
_3_nve-mir-9433_	gtaagcgTTCGGTGAAATTTAGAACCACgaattg
_3_n-nve-miR-28_	acaacttTTGGACATAACGACATAAGAGTcgaaaa
_3_n-nve-miR-29_	atgcgagACAAGGATCCGTTGGCTCAGGtagcca
_3_n-nve-miR-70_	atgacagACAAAATTGCGGGCGGGACTTGcgtgcc
_3_nve-mir-9448_	ccttctgTCCGCAGCCGTCCCTAGTagtgtc
_3_n-nve-miR-43_	cggcactTGTTCTTCCATGGTAACCTGAcgcgct
_3_n-nve-miR-71_	gcccgggACACCGATTTGAGCGAAGCGACtagagc
_3_n-nve-miR-73_	tagttacAGAGGTTCGACTGTATATCCTTTtactcg
_3_n-nve-miR-74_	tctacttAGATGGGACTCAGTGTAAAGAGTcttata
_3_n-nve-miR-8_	atcacgcAAGGTGACCTCGATCTTCATGATgattca
_3_n-nve-miR-89_	gttggctTCTCTGTTATTTCTCATTCTTacaaag
_3_n-nve-miR-95_	aaaatctATTGTGGAAATACTGATACTGattcac
_3_nve-mir-100_	tgcatgaACCCGTAGATCCGAACTTGTGgtattg
_3_nve-mir-2028_	gttcaggTAATGTTCCTGCTTGTTCCTattaat
_3_nve-mir-9428_	gtccccaCGAACATAGGGACACTGTTcgagca
_3_n-nve-miR-100-1_	tcctcttTCCCTCATGTCGGCTGACCTCCTcccgat
_3_n-nve-miR-18_	taggacgAAGAGGACGTCCCTCGCGTGTGGggcccg
_3_n-nve-miR-26_	cttttgtTTTTGGTTTTACTAGTAGAGTtattat
_3_n-nve-miR-53_	gtctcagACAAGGGTCTCCTTTCTGGACTtaaatt
_3_n-nve-miR-54_	tttaggaACAGACTTCGCTCAAAATCTAAtgtgtt
_3_n-nve-miR-6_	tcaggccATTCTGTACAGTCTCCTGTTGTCtatatt
_3_nve-mir-2031_	ctaaacaTACGGCACTCTATTTATGGTAtacttt
_3_n-nve-miR-11_	tccggtcCCAGAGATTCGGGATTCCTGTtcctcc
_3_n-nve-miR-72_	tacgtgtACCGTTTCTACATTCCTTTGAGTgaataa
_3_n-nve-miR-9_	ggtctacCTCCTGTGCAGTGCTCTCTGTGTtacttg
_3_nve-mir-2043a_	aattcctTATATCGCCTTTTGAGGTTAtttttc
_3_nve-mir-9425_	tgcaggaAAGAACACCCAAAATAGCTGAatcagc
_3_n-nve-miR-103-1_	taagtccTTCTCCTTTGACCTCTCCAGACTccgctt
_3_n-nve-miR-15_	gtgtcccTCACGATCTATTGTTCTGTTAGTattaaa
_3_n-nve-miR-58_	gtaaagcTGGCAGATATGGTGGAAATGGTgtagca
_3_n-nve-miR-66_	naaaaccAAAAACAAAGAGTTGAGGAAGTataaca
_3_n-nve-miR-69_	ggtgcaaTAAGGAAACTAGCGGTCGTTGGCggttcc
_3_n-nve-miR-91_	aatacccTGGACCAACTCCGATATTCACCttttgt
_3_nve-mir-9449_	gcttagcTATCTCCTTAAACATTCATCGTtcgatt
_3_nve-mir-2047_	atcatcgTTCGCCGAGCAGATGTCGGgtatag
_3_nve-mir-2026_	ccgccccTTTCAAATGTCTACTGATGGAggtatg
_3_nve-mir-2030_	agcgcgtTAGCATAACATTGTAAGAGATtagtga
_3_nve-mir-9414_	tctactaAACTTGATCTTCAATGAACTtagcct
_3_nve-mir-9457_	cgacatgTACACATTCTAAGAAAAGTGCTtaaact
_3_nve-mir-2046_	aggtatcCATCACTTCATAGCTATTTACTCTaggata
_3_nve-mir-9435_	tgggccaTCTTGTCAAGTGTATCTAGTGTGacgtac
_3_nve-mir-9442_	cgcgccgAATATCAGGAGGACGCATTCGcatttt
_3_nve-mir-2042_	caccaccTTATAAATCATCCTTGCACTACttttag
_3_nve-mir-2032b_	ttgggctTCGCTGCAACAGTTAGCTAGcttaat
_3_nve-mir-2024f_	gtcatcTTGCACATCACCAATGTTCTagcacgg
_3_n-nve-miR-84_	aatgatTAAGTGATAAATAGTCTGATAtaatttg
_3_n-nve-miR-83_	aggcttTAAGGCGACTTACTGTAGTAAGttgcctc
_3_nve-mir-9429_	aactttTTCGTCTATATGGAGAAAGGtgtttcc
_3_n-nve-miR-49_	cataatGAAACTATTTCCGGCTGGACGCgagcgat
_3_n-nve-miR-5_	agagtgTCGAGCGAGTGGCTTGCCTCGggtgcgg
_3_n-nve-miR-50_	atttaaTAAATTAGGAAGAAGGAGCTGGttagttg
_3_n-nve-miR-75_	aatttgTGTAGATTCTCTGAAATATTTcgtaatg
_3_n-nve-miR-81_	tgttggTTGGCATAATATGGATGTGGATGattttac
_3_nve-mir-2025_	agtatgTTTTTTAGCCCGCGGAAGTTGTcgtttcg
_3_nve-mir-2032a_	attgttCGAGGTAACTGTTGCAGCATacctgca
_3_nve-mir-9453_	ctagtaGCGCTATTCCCAAACGGGAgcaaagt
_3_n-nve-miR-12_	cattctTTGGGAGCTCCCACAACGTACGCctgagct
_3_n-nve-miR-56_	agcagtTCCTTTGAAAGTAGCTCGTAgaaaatt
_3_n-nve-miR-63_	tgtcggTTGCCACTAAATAGAGAGAACGTcgaaggg
_3_n-nve-miR-97_	agtttaTTTTCATACATGTATCTGTTGtgatttg
_3_nve-mir-2038_	tcagtgACCTTAATGTCACCATGATGAtgtctca
_3_n-nve-miR-102-1_	ttcactTGTGTTCGGCGTATATTCTCCTacgtctc
_3_n-nve-miR-30_	cggaacTAGATTAAAAGGCGTGCCAGGGtctgact
_3_n-nve-miR-51_	tcaagaCACACATTATACTAAGACTCAgacagat
_3_n-nve-miR-57_	catggtAGAGGGAATTTAGAAGACAAAAagtcttt
_3_n-nve-miR-99-1_	atgtagTATTCCCTTCTTGGTCTGTTAAaaaagga
_3_nve-mir-9424b_	tgtactTAAAGCTGGTTTATCGAGGCAtctttag
_3_n-nve-miR-48-1_	taaaatTAATGTGGAAGGAAAAAACGTGcttggcg
_3_n-nve-miR-48-2_	ttaaaaTAATGTGGAAGGAAAAAACGTgccgtgt
_3_n-nve-miR-55_	ctgtgaTCCAAGCGTGACTAGTCCAGAACggcaggt
_3_n-nve-miR-62_	gagctaCTCTTTCGGGATTATTCTGAGactactt
_3_n-nve-miR-79_	taaagtATGAGGGAACAATGAGCAGTGTagcatgg
_3_n-nve-miR-80_	aaatagATGCCGATCCACCACTCCTTTGTgttttat
_3_n-nve-miR-96_	atatggTTTGTGTATGTTTATGTTTAGattaata
_3_nve-mir-2023_	taagcgAAAGAAGTACAAGTGGTAGGGtggagag
_3_nve-mir-2024e_	catactTTGCACATTACCAATATTCTGAgttcgac
_3_nve-mir-2037_	gggcatTGTGATTGGAGACTTTTACCGTtgggact
_3_nve-mir-2039_	aagattATAAAATAAAGGTAGGCTattccca
_3_nve-mir-2050_	gtcactATTTGATTGCTGTGATCTGGTTtctggct
_3_nve-mir-9422_	cgacgtTGACAGAAGATAGAAGCGCTGAagcgtgt
_3_nve-mir-9455_	atttcaGTCCAGACCTGTGTGAATAGGGtctgaat
_3_n-nve-miR-23_	cgatgtTCTTCGGTCTTCCTCTGCTGAatccata
_3_n-nve-miR-32_	tgagttTTCATTATCTCTATCATCGCTTctgagta
_3_n-nve-miR-76_	ttacgtAGTGTGCGTCCAGAAAGTTTGTtagattg
_3_nve-mir-2050a_	ctgctcTTTGTCTCGTAACTGCCCTGAAGatggcct
_3_nve-mir-2050b_	cgcttcTTCGTCTCGTAACTGCCCTGAAGccgttgg
_3_n-nve-miR-24_	gcaaggTAACAAAGAACTAACGCTCGAAgacgtca
_3_n-nve-miR-34_	tgatctTTTCGAGAGTGGCTAGAGGCGTCTgtcgtct
_3_n-nve-miR-39-1_	ataagcTTGGCTGCCGTGAACGCGTGGGTccagaga
_3_n-nve-miR-68_	gcgcggCAAATCCCCATTTCCTTTTGCggaagaa
_3_n-nve-miR-78_	cccgtcATGAGCATGTGATCAAAGGCTGGtctgtgg
_3_n-nve-miR-92_	tcaaagTTCGTATCTACCATTTATGGTaatacca
_3_nve-mir-2034_	ggatgaGCTAATGCAAAAAATGTCAGgtataac
_3_nve-mir-9413_	atccttTAAAAGTGATCAGTGGTAAGGTcgtttaa
_3_nve-mir-9417_	gtaaggTGAGAACGTATCGGCAGGGTCTgcgcttg
_3_nve-mir-9431_	aacgtgTAAGCTGTGGTTTAAAGCACtcctttg
_3_n-nve-miR-14_	ctgactCGGGTTTCTTTGGTAGCACGGTgattggc
_3_n-nve-miR-19_	cttcgtTCCGACGAAGGGCTAACGCTCGttagtta
_3_nve-mir-2024a_	ttaccaTTACACAGTACCGATATTGTGAgtgacac
_3_nve-mir-2036_	aaggctTATATTGTACGACTCTCATCGTAcctatgc
_3_nve-mir-9424a_	cttagtTATAGTTGGCTCATCGAGGCAGTtttaaca
_3_nve-mir-9446_	tgtgttTTTTTTCTTATGTCGTCATGTtgattca
_3_n-nve-miR-42-a_	accctcTCTGTTCTCGTGGGTGAATGATttttttt
_3_n-nve-miR-98_	atgaagTTTTCGCGAGTCAGCAGCTACAtcgggca
_3_n-nve-miR-47-1_	atgaagATTATTTCCGGCTGCACACAGGtctctta
_3_n-nve-miR-82_	aatcaaCAAAATCGCTCGGGGTAGACCATacagcgt
_3_nve-mir-2022_	tttgcaTTTGCTAGTTGCTTTTGTCCCGCccttttt
_3_n-nve-miR-93_	tcgtttTTGAGTGTTGTTGACTGGTAAatacttc
_3_nve-mir-2024g_	ttcctaTAACACAGTACCGATATTGTGAtcacgag
_3_n-nve-miR-16_	caaagaTGGCGGCCACGAACTACGAACgagctca
_3_n-nve-miR-44-1_	agcgaaACACAAAGAACGGCTGCGCGatgcaaa
_3_n-nve-miR-94_	ttagttTTGTATTCTTCTCTCTTTTGTtagatgt
_3_nve-mir-2041b_	agaaccTTAGAGGAAAATACCCCTGGgcctttg
_3_n-nve-miR-86_	aaaaaaACAAGCGAAGATAGAGACTCAagtggtg
_3_n-nve-miR-85_	aaagccAACAGACTCGCGACACGGATgaaatga
_3_n-nve-miR-44-2_	cgctgaACACAAAGAACGGCTGCGCGGGacatcat
_3_n-nve-miR-35_	gagcgtCACAAAGAACGGCTGCGCGGGgcataca
_4_n-nve-miR-33_	tcaagctAAATCGCTGTTGGAAACTGGtaaatt
_4_n-nve-miR-38_	ttactctTACCCGGATTCTCCACCAGTgtggta
_4_n-nve-miR-87_	aaatcgaTCCGACTCTCTGCTTAATTtaccga
_4_n-nve-miR-36-1_	actattcTATTGCAGATCCATGAGCTAGTtagttt
_4_n-nve-miR-37_	aatttgtTCAGACTGCCGGACCGTTAGtgggtt
_4_nve-mir-2045_	aatttgtTCCCAGAGTGTTGAGTTCAtagaac
_4_n-nve-miR-25_	ttctttaTTCTCCTCATTGTCAGTATGCTACTggctat
_4_nve-mir-2035_	gtgtctaACATGGTCTGTTACAAGGGggtaaa
_4_n-nve-miR-10_	gtgttcaTTTTGTACATTTAGATTATCTCTctgttc
_4_n-nve-miR-101-1_	ttatgtcTGAGTCTTGGGTTGTCACTAGGaactag
_4_nve-mir-2027_	agcgtatTGCTTGTTGGTAATTTTGCAtgtttc
_4_nve-mir-9445_	cgattgaTCTGTGTCGCTCGTTTACTTgtatct
_4_n-nve-miR-13_	taatgtcTATGTGACAAGTTTATCAATGaataga
_4_n-nve-miR-20_	acaacgtTGACATAATGACATGAGAGCGTcgggcc
_4_n-nve-miR-46_	cgctaccTGCGTGCAGCCGGAAATAGTTaatatg
_4_n-nve-miR-67_	tgcccctAAAAGGAAATGGGGATTTGCCgcgacc
_4_nve-mir-2029_	agtgtagTACGCAATCCCTAGGTTACCAagtctg
_4_nve-mir-9456_	cgggaatCCGCTGACTCGCGAAATCCTagctct
_4_n-nve-miR-59_	ctttgttTGTCAAAAAATCTGTAGGGtcccag
_4_n-nve-miR-88_	gcagctaTCTCCAAGTAGTCGCCGCTGTGTCGtttacc
_4_nve-mir-9433_	ggatgacTTCGGTGAAATTTAGAACCACgaagtt
_4_n-nve-miR-28_	cacaattTTGGACATAACGACATAAGAGTagaaca
_4_n-nve-miR-29_	gacgtgaACAAGGATCCGTTGGCTCAGGtcagca
_4_n-nve-miR-70_	aggtcaaACAAAATTGCGGGCGGGACTTGgtcgcc
_4_nve-mir-9448_	ctccgttTCCGCAGCCGTCCCTAGTatgcgt
_4_n-nve-miR-43_	cgctcgaTGTTCTTCCATGGTAACCTGAcgtcgc
_4_n-nve-miR-71_	cgccgggACACCGATTTGAGCGAAGCGACatgcag
_4_n-nve-miR-73_	ttcaatgAGAGGTTCGACTGTATATCCTTTgcactt
_4_n-nve-miR-74_	ctttatcAGATGGGACTCAGTGTAAAGAGTatttca
_4_n-nve-miR-8_	acactgcAAGGTGACCTCGATCTTCATGATttacag
_4_n-nve-miR-89_	ttggtgcTCTCTGTTATTTCTCATTCTTaacaag
_4_n-nve-miR-95_	caattaaATTGTGGAAATACTGATACTGcatatc
_4_nve-mir-100_	gagttcaACCCGTAGATCCGAACTTGTGgtgtat
_4_nve-mir-2028_	atggtcgTAATGTTCCTGCTTGTTCCTatttaa
_4_nve-mir-9428_	gccctacCGAACATAGGGACACTGTTaggacc
_4_n-nve-miR-100-1_	cttctctTCCCTCATGTCGGCTGACCTCCTcatccg
_4_n-nve-miR-18_	gacggatAAGAGGACGTCCCTCGCGTGTGGgcccgg
_4_n-nve-miR-26_	gttctttTTTTGGTTTTACTAGTAGAGTtaattt
_4_n-nve-miR-53_	cagtctgACAAGGGTCTCCTTTCTGGACTtaatat
_4_n-nve-miR-54_	taaggttACAGACTTCGCTCAAAATCTAAtgtttg
_4_n-nve-miR-6_	gtcgcacATTCTGTACAGTCTCCTGTTGTCatttat
_4_nve-mir-2031_	aataccaTACGGCACTCTATTTATGGTAtctatt
_4_n-nve-miR-11_	tctggccCCAGAGATTCGGGATTCCTGTcccttc
_4_n-nve-miR-72_	gtatgctACCGTTTCTACATTCCTTTGAGTaatgaa
_4_n-nve-miR-9_	gccttgaCTCCTGTGCAGTGCTCTCTGTGTgcattt
_4_nve-mir-2043a_	attactcTATATCGCCTTTTGAGGTTAtttctt
_4_nve-mir-9425_	gatcggaAAGAACACCCAAAATAGCTGAcgaact
_4_n-nve-miR-103-1_	atgctcaTTCTCCTTTGACCTCTCCAGACTcctgct
_4_n-nve-miR-15_	cgtcgtcTCACGATCTATTGTTCTGTTAGTataata
_4_n-nve-miR-58_	actggaaTGGCAGATATGGTGGAAATGGTcaagtg
_4_n-nve-miR-66_	acanaacAAAAACAAAGAGTTGAGGAAGTaataca
_4_n-nve-miR-69_	aaggcgtTAAGGAAACTAGCGGTCGTTGGCtcgtgc
_4_n-nve-miR-91_	aactcacTGGACCAACTCCGATATTCACCtgtttt
_4_nve-mir-9449_	gttaccgTATCTCCTTAAACATTCATCGTattctg
_4_nve-mir-2047_	tctgacaTTCGCCGAGCAGATGTCGGtagtga
_4_nve-mir-2026_	ccccccgTTTCAAATGTCTACTGATGGAgaggtt
_4_nve-mir-2030_	tcgaggcTAGCATAACATTGTAAGAGATatggat
_4_nve-mir-9414_	tctatcaAACTTGATCTTCAATGAACTtcgtca
_4_nve-mir-9457_	ccaatggTACACATTCTAAGAAAAGTGCTacatta
_4_nve-mir-2046_	agcagttCATCACTTCATAGCTATTTACTCTaaatgg
_4_nve-mir-9435_	tgcgagcTCTTGTCAAGTGTATCTAGTGTGagccat
_4_nve-mir-9442_	cgccggcAATATCAGGAGGACGCATTCGctattt
_4_nve-mir-2042_	cccccaaTTATAAATCATCCTTGCACTACttttga
_4_nve-mir-2032b_	tcttgggTCGCTGCAACAGTTAGCTAGtctata
_4_nve-mir-2024f_	ttaccgTTGCACATCACCAATGTTCTacaggcg
_4_n-nve-miR-84_	gaaattTAAGTGATAAATAGTCTGATAgttaatt
_4_n-nve-miR-83_	ggtatcTAAGGCGACTTACTGTAGTAAGtctcctg
_4_nve-mir-9429_	cattatTTCGTCTATATGGAGAAAGGtgttcct
_4_n-nve-miR-49_	ctataaGAAACTATTTCCGGCTGGACGCgagctag
_4_n-nve-miR-5_	atagggTCGAGCGAGTGGCTTGCCTCGggggcgt
_4_n-nve-miR-50_	attataTAAATTAGGAAGAAGGAGCTGGattttgg
_4_n-nve-miR-75_	aatttgTGTAGATTCTCTGAAATATTTgatagtc
_4_n-nve-miR-81_	ggtttgTTGGCATAATATGGATGTGGATGtcatatt
_4_nve-mir-2025_	gatagtTTTTTTAGCCCGCGGAAGTTGTtttggcc
_4_nve-mir-2032a_	ttgttaCGAGGTAACTGTTGCAGCATaagccct
_4_nve-mir-9453_	attcagGCGCTATTCCCAAACGGGAtacggaa
_4_n-nve-miR-12_	ttccatTTGGGAGCTCCCACAACGTACGCcacttgg
_4_n-nve-miR-56_	cagtgaTCCTTTGAAAGTAGCTCGTAtataaga
_4_n-nve-miR-63_	gtgctgTTGCCACTAAATAGAGAGAACGTacgaggg
_4_n-nve-miR-97_	taagttTTTTCATACATGTATCTGTTGttgagtt
_4_nve-mir-2038_	acggttACCTTAATGTCACCATGATGAtctctag
_4_n-nve-miR-102-1_	catcttTGTGTTCGGCGTATATTCTCCTtccagct
_4_n-nve-miR-30_	ggacacTAGATTAAAAGGCGTGCCAGGGtccttag
_4_n-nve-miR-51_	gacataCACACATTATACTAAGACTCAgacaatg
_4_n-nve-miR-57_	aggcttAGAGGGAATTTAGAAGACAAAAtcattgt
_4_n-nve-miR-99-1_	atgtagTATTCCCTTCTTGGTCTGTTAAgaaaaag
_4_nve-mir-9424b_	tctgatTAAAGCTGGTTTATCGAGGCAtgcttat
_4_n-nve-miR-48-1_	aattaaTAATGTGGAAGGAAAAAACGTGgtcctgg
_4_n-nve-miR-48-2_	taataaTAATGTGGAAGGAAAAAACGTtgggctc
_4_n-nve-miR-55_	cgagttTCCAAGCGTGACTAGTCCAGAACggtgacg
_4_n-nve-miR-62_	acagtgCTCTTTCGGGATTATTCTGAGtacatct
_4_n-nve-miR-79_	aatgtaATGAGGGAACAATGAGCAGTGTatgggac
_4_n-nve-miR-80_	gaaataATGCCGATCCACCACTCCTTTGTttatttg
_4_n-nve-miR-96_	ttagagTTTGTGTATGTTTATGTTTAGaattata
_4_nve-mir-2023_	gactagAAAGAAGTACAAGTGGTAGGGgaggtga
_4_nve-mir-2024e_	accttaTTGCACATTACCAATATTCTGAaccggtt
_4_nve-mir-2037_	gagtgcTGTGATTGGAGACTTTTACCGTgaggctt
_4_nve-mir-2039_	atgataATAAAATAAAGGTAGGCTcccatta
_4_nve-mir-2050_	ttcgacATTTGATTGCTGTGATCTGGTTcttgcgt
_4_nve-mir-9422_	ctagcgTGACAGAAGATAGAAGCGCTGAtgatgcg
_4_nve-mir-9455_	tcaattGTCCAGACCTGTGTGAATAGGGctagtta
_4_n-nve-miR-23_	gttagcTCTTCGGTCTTCCTCTGCTGAcactaat
_4_n-nve-miR-32_	ttgtgaTTCATTATCTCTATCATCGCTTgttgaac
_4_n-nve-miR-76_	tagcttAGTGTGCGTCCAGAAAGTTTGTattgtag
_4_nve-mir-2050a_	cgttccTTTGTCTCGTAACTGCCCTGAAGtctacgg
_4_nve-mir-2050b_	gccttcTTCGTCTCGTAACTGCCCTGAAGtgcggtc
_4_n-nve-miR-24_	agaggcTAACAAAGAACTAACGCTCGAAacggact
_4_n-nve-miR-34_	tagcttTTTCGAGAGTGGCTAGAGGCGTCTgtcgttc
_4_n-nve-miR-39-1_	atcgaaTTGGCTGCCGTGAACGCGTGGGTccaggaa
_4_n-nve-miR-68_	ccggggCAAATCCCCATTTCCTTTTGCaagggaa
_4_n-nve-miR-78_	gccctcATGAGCATGTGATCAAAGGCTGGgtcgttg
_4_n-nve-miR-92_	gcaataTTCGTATCTACCATTTATGGTaaaactc
_4_nve-mir-2034_	ggagtaGCTAATGCAAAAAATGTCAGttaacga
_4_nve-mir-9413_	atttccTAAAAGTGATCAGTGGTAAGGTctatgat
_4_nve-mir-9417_	ggtaagTGAGAACGTATCGGCAGGGTCTctgtgcg
_4_nve-mir-9431_	gatcagTAAGCTGTGGTTTAAAGCACtttcgtc
_4_n-nve-miR-14_	tctacgCGGGTTTCTTTGGTAGCACGGTgtctagg
_4_n-nve-miR-19_	tcgttcTCCGACGAAGGGCTAACGCTCGagtttat
_4_nve-mir-2024a_	tcatacTTACACAGTACCGATATTGTGAagtccga
_4_nve-mir-2036_	taggacTATATTGTACGACTCTCATCGTActtaccg
_4_nve-mir-9424a_	ttgctaTATAGTTGGCTCATCGAGGCAGTacttata
_4_nve-mir-9446_	tgtgttTTTTTTCTTATGTCGTCATGTgaattct
_4_n-nve-miR-42-a_	ctacccTCTGTTCTCGTGGGTGAATGATttttttt
_4_n-nve-miR-98_	gaagatTTTTCGCGAGTCAGCAGCTACActagggc
_4_n-nve-miR-47-1_	ataggaATTATTTCCGGCTGCACACAGGcttctat
_4_n-nve-miR-82_	acaaatCAAAATCGCTCGGGGTAGACCATgctcaga
_4_nve-mir-2022_	gttcatTTTGCTAGTTGCTTTTGTCCCGCtcttttc
_4_n-nve-miR-93_	tctgttTTGAGTGTTGTTGACTGGTAAttaccta
_4_nve-mir-2024g_	tcttcaTAACACAGTACCGATATTGTGAcatgacg
_4_n-nve-miR-16_	acaagaTGGCGGCCACGAACTACGAACaaggctc
_4_n-nve-miR-44-1_	gagcaaACACAAAGAACGGCTGCGCGgaacata
_4_n-nve-miR-94_	gttttaTTGTATTCTTCTCTCTTTTGTaattggt
_4_nve-mir-2041b_	acaacgTTAGAGGAAAATACCCCTGGtccgtgt
_4_n-nve-miR-86_	aaaaaaACAAGCGAAGATAGAGACTCAggtgtag
_4_n-nve-miR-85_	agaccaAACAGACTCGCGACACGGATataaagg
_4_n-nve-miR-44-2_	catggcACACAAAGAACGGCTGCGCGGGtcaatac
_4_n-nve-miR-35_	gcgatgCACAAAGAACGGCTGCGCGGGtcgacaa
_5_n-nve-miR-33_	ccatatgAAATCGCTGTTGGAAACTGGattata
_5_n-nve-miR-38_	cttatctTACCCGGATTCTCCACCAGTggtgta
_5_n-nve-miR-87_	agtcaaaTCCGACTCTCTGCTTAATTcgcaat
_5_n-nve-miR-36-1_	ctattacTATTGCAGATCCATGAGCTAGTtatgtt
_5_n-nve-miR-37_	tagttatTCAGACTGCCGGACCGTTAGgtgtgt
_5_nve-mir-2045_	tgaatttTCCCAGAGTGTTGAGTTCAactgaa
_5_n-nve-miR-25_	ttattctTTCTCCTCATTGTCAGTATGCTACTtcggat
_5_nve-mir-2035_	aggctttACATGGTCTGTTACAAGGGgagtaa
_5_n-nve-miR-10_	tattcggTTTTGTACATTTAGATTATCTCTgccttt
_5_n-nve-miR-101-1_	tttagctTGAGTCTTGGGTTGTCACTAGGtacgaa
_5_nve-mir-2027_	taacggtTGCTTGTTGGTAATTTTGCAttgctt
_5_nve-mir-9445_	agatctgTCTGTGTCGCTCGTTTACTTcgttta
_5_n-nve-miR-13_	gatattcTATGTGACAAGTTTATCAATGagataa
_5_n-nve-miR-20_	taacagcTGACATAATGACATGAGAGCGTgccgcg
_5_n-nve-miR-46_	gtccccaTGCGTGCAGCCGGAAATAGTTtaaatg
_5_n-nve-miR-67_	tccgtccAAAAGGAAATGGGGATTTGCCaccgcg
_5_nve-mir-2029_	ggtagtaTACGCAATCCCTAGGTTACCAttgagc
_5_nve-mir-9456_	ctagaggCCGCTGACTCGCGAAATCCTattcgc
_5_n-nve-miR-59_	gtttttcTGTCAAAAAATCTGTAGGGtgcacc
_5_n-nve-miR-88_	aggacctTCTCCAAGTAGTCGCCGCTGTGTCGctattc
_5_nve-mir-9433_	agggtcaTTCGGTGAAATTTAGAACCACaggtta
_5_n-nve-miR-28_	tacactaTTGGACATAACGACATAAGAGTacaaag
_5_n-nve-miR-29_	gatcaggACAAGGATCCGTTGGCTCAGGaccgat
_5_n-nve-miR-70_	agtaacgACAAAATTGCGGGCGGGACTTGtcggcc
_5_nve-mir-9448_	tctcgtcTCCGCAGCCGTCCCTAGTcgtgat
_5_n-nve-miR-43_	actgcgcTGTTCTTCCATGGTAACCTGAggcctc
_5_n-nve-miR-71_	gcgccggACACCGATTTGAGCGAAGCGACggaact
_5_n-nve-miR-73_	catgattAGAGGTTCGACTGTATATCCTTTctgcat
_5_n-nve-miR-74_	tatccttAGATGGGACTCAGTGTAAAGAGTtattca
_5_n-nve-miR-8_	gcaatccAAGGTGACCTCGATCTTCATGATacagtt
_5_n-nve-miR-89_	ggctgttTCTCTGTTATTTCTCATTCTTagacaa
_5_n-nve-miR-95_	aataatcATTGTGGAAATACTGATACTGttaacc
_5_nve-mir-100_	gctgaatACCCGTAGATCCGAACTTGTGgtattg
_5_nve-mir-2028_	agttcggTAATGTTCCTGCTTGTTCCTttaaat
_5_nve-mir-9428_	ccgcctaCGAACATAGGGACACTGTTagccga
_5_n-nve-miR-100-1_	tttccctTCCCTCATGTCGGCTGACCTCCTtgccca
_5_n-nve-miR-18_	gatgagcAAGAGGACGTCCCTCGCGTGTGGggcccg
_5_n-nve-miR-26_	tttgttcTTTTGGTTTTACTAGTAGAGTattatt
_5_n-nve-miR-53_	gagccttACAAGGGTCTCCTTTCTGGACTattata
_5_n-nve-miR-54_	gtagtatACAGACTTCGCTCAAAATCTAAgttttg
_5_n-nve-miR-6_	agctccgATTCTGTACAGTCTCCTGTTGTCatattt
_5_nve-mir-2031_	acatcaaTACGGCACTCTATTTATGGTAcatttt
_5_n-nve-miR-11_	gtccgctCCAGAGATTCGGGATTCCTGTcctctc
_5_n-nve-miR-72_	tgtgatcACCGTTTCTACATTCCTTTGAGTtagaaa
_5_n-nve-miR-9_	cattgcgCTCCTGTGCAGTGCTCTCTGTGTatgtct
_5_nve-mir-2043a_	ctttcaaTATATCGCCTTTTGAGGTTAtctttt
_5_nve-mir-9425_	ctgagagAAGAACACCCAAAATAGCTGAacgact
_5_n-nve-miR-103-1_	acatcgtTTCTCCTTTGACCTCTCCAGACTcttccg
_5_n-nve-miR-15_	tgctcgcTCACGATCTATTGTTCTGTTAGTattaaa
_5_n-nve-miR-58_	gtacaagTGGCAGATATGGTGGAAATGGTgaatcg
_5_n-nve-miR-66_	naaacacAAAAACAAAGAGTTGAGGAAGTataaca
_5_n-nve-miR-69_	ggatcagTAAGGAAACTAGCGGTCGTTGGCgtgtcc
_5_n-nve-miR-91_	tccaaacTGGACCAACTCCGATATTCACCtttttg
_5_nve-mir-9449_	ttggaccTATCTCCTTAAACATTCATCGTtctagt
_5_nve-mir-2047_	gccaattTTCGCCGAGCAGATGTCGGtgaatg
_5_nve-mir-2026_	cccccgcTTTCAAATGTCTACTGATGGAtggatg
_5_nve-mir-2030_	tcgcaggTAGCATAACATTGTAAGAGATagtagt
_5_nve-mir-9414_	aactttcAACTTGATCTTCAATGAACTgctatc
_5_nve-mir-9457_	agcgctaTACACATTCTAAGAAAAGTGCTtacaat
_5_nve-mir-2046_	atgcatgCATCACTTCATAGCTATTTACTCTaatagg
_5_nve-mir-9435_	tcgggacTCTTGTCAAGTGTATCTAGTGTGacgtac
_5_nve-mir-9442_	cgcccggAATATCAGGAGGACGCATTCGttctat
_5_nve-mir-2042_	accccacTTATAAATCATCCTTGCACTACtgttta
_5_nve-mir-2032b_	tcgtggtTCGCTGCAACAGTTAGCTAGtttcaa
_5_nve-mir-2024f_	gccattTTGCACATCACCAATGTTCTagcacgg
_5_n-nve-miR-84_	tatgaaTAAGTGATAAATAGTCTGATAgtttaat
_5_n-nve-miR-83_	attgcgTAAGGCGACTTACTGTAGTAAGtgtccct
_5_nve-mir-9429_	ctttaaTTCGTCTATATGGAGAAAGGtctcttg
_5_n-nve-miR-49_	tactaaGAAACTATTTCCGGCTGGACGCggatcag
_5_n-nve-miR-5_	atagggTCGAGCGAGTGGCTTGCCTCGgggtggc
_5_n-nve-miR-50_	tattaaTAAATTAGGAAGAAGGAGCTGGttattgg
_5_n-nve-miR-75_	agatttTGTAGATTCTCTGAAATATTTgcttaga
_5_n-nve-miR-81_	tgggttTTGGCATAATATGGATGTGGATGcaatttt
_5_nve-mir-2025_	gattagTTTTTTAGCCCGCGGAAGTTGTtttgccg
_5_nve-mir-2032a_	atgtttCGAGGTAACTGTTGCAGCATtgccaac
_5_nve-mir-9453_	aacgttGCGCTATTCCCAAACGGGAtacagga
_5_n-nve-miR-12_	ctatctTTGGGAGCTCCCACAACGTACGCtgctacg
_5_n-nve-miR-56_	gatcagTCCTTTGAAAGTAGCTCGTAaagatta
_5_n-nve-miR-63_	ggcgttTTGCCACTAAATAGAGAGAACGTgggaacg
_5_n-nve-miR-97_	ttaagtTTTTCATACATGTATCTGTTGtgtatgt
_5_nve-mir-2038_	gcttgaACCTTAATGTCACCATGATGActtagct
_5_n-nve-miR-102-1_	ctacttTGTGTTCGGCGTATATTCTCCTcgtatcc
_5_n-nve-miR-30_	aacggcTAGATTAAAAGGCGTGCCAGGGattctgc
_5_n-nve-miR-51_	aagtacCACACATTATACTAAGACTCAtagcaga
_5_n-nve-miR-57_	tgcgatAGAGGGAATTTAGAAGACAAAAttttcag
_5_n-nve-miR-99-1_	gaatgtTATTCCCTTCTTGGTCTGTTAAaaggaaa
_5_nve-mir-9424b_	gtattcTAAAGCTGGTTTATCGAGGCAttatgct
_5_n-nve-miR-48-1_	tataaaTAATGTGGAAGGAAAAAACGTGgtggtcc
_5_n-nve-miR-48-2_	aaatatTAATGTGGAAGGAAAAAACGTtctggcg
_5_n-nve-miR-55_	tagctgTCCAAGCGTGACTAGTCCAGAACaggcggt
_5_n-nve-miR-62_	gtcgaaCTCTTTCGGGATTATTCTGAGtcatatc
_5_n-nve-miR-79_	aagttaATGAGGGAACAATGAGCAGTGTcgatgag
_5_n-nve-miR-80_	aagtaaATGCCGATCCACCACTCCTTTGTtgtattt
_5_n-nve-miR-96_	atgtgaTTTGTGTATGTTTATGTTTAGtaaaatt
_5_nve-mir-2023_	gcgtaaAAAGAAGTACAAGTGGTAGGGgtgggaa
_5_nve-mir-2024e_	catctaTTGCACATTACCAATATTCTGActgtcag
_5_nve-mir-2037_	gctggaTGTGATTGGAGACTTTTACCGTtggagct
_5_nve-mir-2039_	taatagATAAAATAAAGGTAGGCTcactcat
_5_nve-mir-2050_	tgctcaATTTGATTGCTGTGATCTGGTTtgctcgt
_5_nve-mir-9422_	cgcatgTGACAGAAGATAGAAGCGCTGAgcatgtg
_5_nve-mir-9455_	tttaacGTCCAGACCTGTGTGAATAGGGgtcaatt
_5_n-nve-miR-23_	tgtcagTCTTCGGTCTTCCTCTGCTGAcaatcat
_5_n-nve-miR-32_	atggttTTCATTATCTCTATCATCGCTTttagagc
_5_n-nve-miR-76_	atgcttAGTGTGCGTCCAGAAAGTTTGTagtagtt
_5_nve-mir-2050a_	gctcctTTTGTCTCGTAACTGCCCTGAAGgtccagt
_5_nve-mir-2050b_	ccgtctTTCGTCTCGTAACTGCCCTGAAGtgcgcgt
_5_n-nve-miR-24_	aagcggTAACAAAGAACTAACGCTCGAAacggtca
_5_n-nve-miR-34_	gtatctTTTCGAGAGTGGCTAGAGGCGTCTgttgctc
_5_n-nve-miR-39-1_	aaacgtTTGGCTGCCGTGAACGCGTGGGTagacagc
_5_n-nve-miR-68_	gcgggcCAAATCCCCATTTCCTTTTGCaaggaga
_5_n-nve-miR-78_	tcgcccATGAGCATGTGATCAAAGGCTGGggtctgt
_5_n-nve-miR-92_	agaactTTCGTATCTACCATTTATGGTaactaca
_5_nve-mir-2034_	gtagagGCTAATGCAAAAAATGTCAGatgacat
_5_nve-mir-9413_	ctcattTAAAAGTGATCAGTGGTAAGGTtttaacg
_5_nve-mir-9417_	gaggatTGAGAACGTATCGGCAGGGTCTgtcggtc
_5_nve-mir-9431_	taaggcTAAGCTGTGGTTTAAAGCACttccttg
_5_n-nve-miR-14_	cgtctaCGGGTTTCTTTGGTAGCACGGTctgaggt
_5_n-nve-miR-19_	ctgttcTCCGACGAAGGGCTAACGCTCGtatttga
_5_nve-mir-2024a_	tataccTTACACAGTACCGATATTGTGAgtccaag
_5_nve-mir-2036_	atgagcTATATTGTACGACTCTCATCGTAgtcatcc
_5_nve-mir-9424a_	gtattcTATAGTTGGCTCATCGAGGCAGTtatctaa
_5_nve-mir-9446_	tttgtgTTTTTTCTTATGTCGTCATGTtgacatt
_5_n-nve-miR-42-a_	tcacccTCTGTTCTCGTGGGTGAATGATttttttt
_5_n-nve-miR-98_	tggaaaTTTTCGCGAGTCAGCAGCTACAccgaggt
_5_n-nve-miR-47-1_	agaatgATTATTTCCGGCTGCACACAGGttcttca
_5_n-nve-miR-82_	aactaaCAAAATCGCTCGGGGTAGACCATaccggta
_5_nve-mir-2022_	attgctTTTGCTAGTTGCTTTTGTCCCGCtcttctt
_5_n-nve-miR-93_	tcgtttTTGAGTGTTGTTGACTGGTAAttaccta
_5_nve-mir-2024g_	tcttacTAACACAGTACCGATATTGTGAcaacgtg
_5_n-nve-miR-16_	agacaaTGGCGGCCACGAACTACGAACagcgtac
_5_n-nve-miR-44-1_	gaacagACACAAAGAACGGCTGCGCGcagaata
_5_n-nve-miR-94_	ttgattTTGTATTCTTCTCTCTTTTGTttaggat
_5_nve-mir-2041b_	acacgaTTAGAGGAAAATACCCCTGGgtcgctt
_5_n-nve-miR-86_	aaaaaaACAAGCGAAGATAGAGACTCAggttgga
_5_n-nve-miR-85_	gcaacaAACAGACTCGCGACACGGATgaagaat
_5_n-nve-miR-44-2_	ctggacACACAAAGAACGGCTGCGCGGGctatcaa
_5_n-nve-miR-35_	gaggtcCACAAAGAACGGCTGCGCGGGccgaata
_6_n-nve-miR-33_	gtccaatAAATCGCTGTTGGAAACTGGtaatta
_6_n-nve-miR-38_	tcatttcTACCCGGATTCTCCACCAGTggagtt
_6_n-nve-miR-87_	acgataaTCCGACTCTCTGCTTAATTcgatac
_6_n-nve-miR-36-1_	catattcTATTGCAGATCCATGAGCTAGTgtattt
_6_n-nve-miR-37_	atgtttaTCAGACTGCCGGACCGTTAGtgggtt
_6_nve-mir-2045_	ttgaattTCCCAGAGTGTTGAGTTCAataacg
_6_n-nve-miR-25_	attttctTTCTCCTCATTGTCAGTATGCTACTttgacg
_6_nve-mir-2035_	ctagtgtACATGGTCTGTTACAAGGGgataag
_6_n-nve-miR-10_	tcgattgTTTTGTACATTTAGATTATCTCTtgcctt
_6_n-nve-miR-101-1_	tttagctTGAGTCTTGGGTTGTCACTAGGaaagct
_6_nve-mir-2027_	ggtaactTGCTTGTTGGTAATTTTGCAtctgtt
_6_nve-mir-9445_	gttcgaaTCTGTGTCGCTCGTTTACTTgatttc
_6_n-nve-miR-13_	cgatttaTATGTGACAAGTTTATCAATGataaag
_6_n-nve-miR-20_	gaaccatTGACATAATGACATGAGAGCGTgccggc
_6_n-nve-miR-46_	actcccgTGCGTGCAGCCGGAAATAGTTgattaa
_6_n-nve-miR-67_	cccttcgAAAAGGAAATGGGGATTTGCCcggcac
_6_nve-mir-2029_	tggtaagTACGCAATCCCTAGGTTACCAgtatcg
_6_nve-mir-9456_	atgggcaCCGCTGACTCGCGAAATCCTactgtc
_6_n-nve-miR-59_	ttttcgtTGTCAAAAAATCTGTAGGGctgacc
_6_n-nve-miR-88_	tccagagTCTCCAAGTAGTCGCCGCTGTGTCGttcact
_6_nve-mir-9433_	tacagggTTCGGTGAAATTTAGAACCACgatgat
_6_n-nve-miR-28_	aaatctcTTGGACATAACGACATAAGAGTcagaaa
_6_n-nve-miR-29_	gcggtaaACAAGGATCCGTTGGCTCAGGagtcac
_6_n-nve-miR-70_	taagagcACAAAATTGCGGGCGGGACTTGccgcgt
_6_nve-mir-9448_	tgtcctcTCCGCAGCCGTCCCTAGTggtcta
_6_n-nve-miR-43_	gtccacgTGTTCTTCCATGGTAACCTGAcgcgtc
_6_n-nve-miR-71_	gggccgcACACCGATTTGAGCGAAGCGACgtgaac
_6_n-nve-miR-73_	tatgtcaAGAGGTTCGACTGTATATCCTTTttccag
_6_n-nve-miR-74_	tttcctaAGATGGGACTCAGTGTAAAGAGTatctta
_6_n-nve-miR-8_	ctacacgAAGGTGACCTCGATCTTCATGATtatcag
_6_n-nve-miR-89_	tcggtgtTCTCTGTTATTTCTCATTCTTagcaaa
_6_n-nve-miR-95_	attacaaATTGTGGAAATACTGATACTGatctca
_6_nve-mir-100_	ctaagtgACCCGTAGATCCGAACTTGTGaggttt
_6_nve-mir-2028_	gttgcagTAATGTTCCTGCTTGTTCCTtaatat
_6_nve-mir-9428_	actcgccCGAACATAGGGACACTGTTggcaac
_6_n-nve-miR-100-1_	ccttttcTCCCTCATGTCGGCTGACCTCCTcacctg
_6_n-nve-miR-18_	gagatgcAAGAGGACGTCCCTCGCGTGTGGgggccc
_6_n-nve-miR-26_	ttctgttTTTTGGTTTTACTAGTAGAGTtttata
_6_n-nve-miR-53_	gtgctcaACAAGGGTCTCCTTTCTGGACTatatat
_6_n-nve-miR-54_	gttagatACAGACTTCGCTCAAAATCTAAgtttgt
_6_n-nve-miR-6_	accggctATTCTGTACAGTCTCCTGTTGTCtaattt
_6_nve-mir-2031_	atacacaTACGGCACTCTATTTATGGTAatcttt
_6_n-nve-miR-11_	ctgtccgCCAGAGATTCGGGATTCCTGTcctcct
_6_n-nve-miR-72_	cgttatgACCGTTTCTACATTCCTTTGAGTaaatag
_6_n-nve-miR-9_	gccgattCTCCTGTGCAGTGCTCTCTGTGTtttgca
_6_nve-mir-2043a_	tacctatTATATCGCCTTTTGAGGTTAtttctt
_6_nve-mir-9425_	gtagcgaAAGAACACCCAAAATAGCTGAactagc
_6_n-nve-miR-103-1_	tcgtcaaTTCTCCTTTGACCTCTCCAGACTtgtccc
_6_n-nve-miR-15_	ctcgcgtTCACGATCTATTGTTCTGTTAGTaaatta
_6_n-nve-miR-58_	atagcgaTGGCAGATATGGTGGAAATGGTaactgg
_6_n-nve-miR-66_	acanacaAAAAACAAAGAGTTGAGGAAGTaaacta
_6_n-nve-miR-69_	gatgagcTAAGGAAACTAGCGGTCGTTGGCcttggc
_6_n-nve-miR-91_	ccacataTGGACCAACTCCGATATTCACCttgttt
_6_nve-mir-9449_	tgctgcaTATCTCCTTAAACATTCATCGTttgcta
_6_nve-mir-2047_	ttccaagTTCGCCGAGCAGATGTCGGtaaggt
_6_nve-mir-2026_	cccccgcTTTCAAATGTCTACTGATGGAgtatgg
_6_nve-mir-2030_	agggctcTAGCATAACATTGTAAGAGATaagtgt
_6_nve-mir-9414_	cttaatcAACTTGATCTTCAATGAACTcgtact
_6_nve-mir-9457_	aatgccgTACACATTCTAAGAAAAGTGCTctataa
_6_nve-mir-2046_	atcggtaCATCACTTCATAGCTATTTACTCTaggata
_6_nve-mir-9435_	gcgatcgTCTTGTCAAGTGTATCTAGTGTGatcacg
_6_nve-mir-9442_	gccccggAATATCAGGAGGACGCATTCGatcttt
_6_nve-mir-2042_	ccaacccTTATAAATCATCCTTGCACTACtattgt
_6_nve-mir-2032b_	gtgcgttTCGCTGCAACAGTTAGCTAGttatac
_6_nve-mir-2024f_	tgtaccTTGCACATCACCAATGTTCTggccaga
_6_n-nve-miR-84_	attaagTAAGTGATAAATAGTCTGATAgttatat
_6_n-nve-miR-83_	gttagcTAAGGCGACTTACTGTAGTAAGgtctcct
_6_nve-mir-9429_	acatttTTCGTCTATATGGAGAAAGGtctgctt
_6_n-nve-miR-49_	tatacaGAAACTATTTCCGGCTGGACGCgatcgag
_6_n-nve-miR-5_	gtaggaTCGAGCGAGTGGCTTGCCTCGgggcggt
_6_n-nve-miR-50_	aatattTAAATTAGGAAGAAGGAGCTGGgtttatg
_6_n-nve-miR-75_	agtattTGTAGATTCTCTGAAATATTTcagttga
_6_n-nve-miR-81_	tgtggtTTGGCATAATATGGATGTGGATGtttacta
_6_nve-mir-2025_	tgatgaTTTTTTAGCCCGCGGAAGTTGTttctgcg
_6_nve-mir-2032a_	ttattgCGAGGTAACTGTTGCAGCATacactgc
_6_nve-mir-9453_	atacgtGCGCTATTCCCAAACGGGAggtacaa
_6_n-nve-miR-12_	atcttcTTGGGAGCTCCCACAACGTACGCcgcatgt
_6_n-nve-miR-56_	gagatcTCCTTTGAAAGTAGCTCGTAaagtata
_6_n-nve-miR-63_	gggtctTTGCCACTAAATAGAGAGAACGTagaggcg
_6_n-nve-miR-97_	aagtttTTTTCATACATGTATCTGTTGattgttg
_6_nve-mir-2038_	tggtacACCTTAATGTCACCATGATGAtgatctc
_6_n-nve-miR-102-1_	acctttTGTGTTCGGCGTATATTCTCCTgttccac
_6_n-nve-miR-30_	acgcgaTAGATTAAAAGGCGTGCCAGGGccatgtt
_6_n-nve-miR-51_	aagactCACACATTATACTAAGACTCAtaggaca
_6_n-nve-miR-57_	gcagttAGAGGGAATTTAGAAGACAAAAtcgttta
_6_n-nve-miR-99-1_	gtgataTATTCCCTTCTTGGTCTGTTAAaggaaaa
_6_nve-mir-9424b_	cgtattTAAAGCTGGTTTATCGAGGCAtctgtat
_6_n-nve-miR-48-1_	aaattaTAATGTGGAAGGAAAAAACGTGcgttcgg
_6_n-nve-miR-48-2_	attaaaTAATGTGGAAGGAAAAAACGTttgcggc
_6_n-nve-miR-55_	gtcatgTCCAAGCGTGACTAGTCCAGAACgggtagc
_6_n-nve-miR-62_	tcggaaCTCTTTCGGGATTATTCTGAGtctacat
_6_n-nve-miR-79_	aaattgATGAGGGAACAATGAGCAGTGTtgggaca
_6_n-nve-miR-80_	aagaatATGCCGATCCACCACTCCTTTGTtttattg
_6_n-nve-miR-96_	gtagatTTTGTGTATGTTTATGTTTAGtaataat
_6_nve-mir-2023_	taagcgAAAGAAGTACAAGTGGTAGGGgggtaag
_6_nve-mir-2024e_	atctacTTGCACATTACCAATATTCTGAatgtgcc
_6_nve-mir-2037_	gatgcgTGTGATTGGAGACTTTTACCGTtgaggct
_6_nve-mir-2039_	aaagttATAAAATAAAGGTAGGCTttaccca
_6_nve-mir-2050_	gacttcATTTGATTGCTGTGATCTGGTTcgtcttg
_6_nve-mir-9422_	cctggaTGACAGAAGATAGAAGCGCTGAggatcgt
_6_nve-mir-9455_	tctataGTCCAGACCTGTGTGAATAGGGcaatgtt
_6_n-nve-miR-23_	aggttcTCTTCGGTCTTCCTCTGCTGActaaact
_6_n-nve-miR-32_	gttatgTTCATTATCTCTATCATCGCTTttagcga
_6_n-nve-miR-76_	tttgcaAGTGTGCGTCCAGAAAGTTTGTtgagtat
_6_nve-mir-2050a_	cctctgTTTGTCTCGTAACTGCCCTGAAGcctaggt
_6_nve-mir-2050b_	cttcgcTTCGTCTCGTAACTGCCCTGAAGtggtgcc
_6_n-nve-miR-24_	cagaggTAACAAAGAACTAACGCTCGAAatgccag
_6_n-nve-miR-34_	tctgtaTTTCGAGAGTGGCTAGAGGCGTCTtcggctt
_6_n-nve-miR-39-1_	gctaaaTTGGCTGCCGTGAACGCGTGGGTacgacag
_6_n-nve-miR-68_	ggcgcgCAAATCCCCATTTCCTTTTGCgaaagga
_6_n-nve-miR-78_	cccgctATGAGCATGTGATCAAAGGCTGGtttgggc
_6_n-nve-miR-92_	catagaTTCGTATCTACCATTTATGGTaaaccat
_6_nve-mir-2034_	gtagagGCTAATGCAAAAAATGTCAGctagata
_6_nve-mir-9413_	ctcttaTAAAAGTGATCAGTGGTAAGGTatgctta
_6_nve-mir-9417_	gtgaagTGAGAACGTATCGGCAGGGTCTgttccgg
_6_nve-mir-9431_	gacgatTAAGCTGTGGTTTAAAGCACtttgctc
_6_n-nve-miR-14_	cacttgCGGGTTTCTTTGGTAGCACGGTctaggtg
_6_n-nve-miR-19_	tcttcgTCCGACGAAGGGCTAACGCTCGatatgtt
_6_nve-mir-2024a_	actctaTTACACAGTACCGATATTGTGAgtaccga
_6_nve-mir-2036_	aatgcgTATATTGTACGACTCTCATCGTAcatctcg
_6_nve-mir-9424a_	attctgTATAGTTGGCTCATCGAGGCAGTcattata
_6_nve-mir-9446_	gtttgtTTTTTTCTTATGTCGTCATGTagatttc
_6_n-nve-miR-42-a_	ccactcTCTGTTCTCGTGGGTGAATGATttttttt
_6_n-nve-miR-98_	gaagatTTTTCGCGAGTCAGCAGCTACAgcgactg
_6_n-nve-miR-47-1_	tggaaaATTATTTCCGGCTGCACACAGGcttctat
_6_n-nve-miR-82_	cataaaCAAAATCGCTCGGGGTAGACCATactcgag
_6_nve-mir-2022_	ttctagTTTGCTAGTTGCTTTTGTCCCGCtttctct
_6_n-nve-miR-93_	tctttgTTGAGTGTTGTTGACTGGTAActctaat
_6_nve-mir-2024g_	tttcacTAACACAGTACCGATATTGTGAgacgact
_6_n-nve-miR-16_	agacaaTGGCGGCCACGAACTACGAACagctacg
_6_n-nve-miR-44-1_	ggaaacACACAAAGAACGGCTGCGCGgtaacaa
_6_n-nve-miR-94_	tgatttTTGTATTCTTCTCTCTTTTGTttgagta
_6_nve-mir-2041b_	agacacTTAGAGGAAAATACCCCTGGgtgcctt
_6_n-nve-miR-86_	aaaaaaACAAGCGAAGATAGAGACTCAgtgggta
_6_n-nve-miR-85_	cgaaacAACAGACTCGCGACACGGATtagagaa
_6_n-nve-miR-44-2_	cgtcagACACAAAGAACGGCTGCGCGGGcttaaac
_6_n-nve-miR-35_	taggcgCACAAAGAACGGCTGCGCGGGcagacta
_7_n-nve-miR-33_	tctagcaAAATCGCTGTTGGAAACTGGaaattt
_7_n-nve-miR-38_	tttatccTACCCGGATTCTCCACCAGTtgtgga
_7_n-nve-miR-87_	aataacgTCCGACTCTCTGCTTAATTcgacta
_7_n-nve-miR-36-1_	ctcaattTATTGCAGATCCATGAGCTAGTttgtta
_7_n-nve-miR-37_	tgattatTCAGACTGCCGGACCGTTAGgtttgg
_7_nve-mir-2045_	agtatttTCCCAGAGTGTTGAGTTCAaactag
_7_n-nve-miR-25_	cttatttTTCTCCTCATTGTCAGTATGCTACTcatggt
_7_nve-mir-2035_	cgtttgaACATGGTCTGTTACAAGGGaaaggt
_7_n-nve-miR-10_	atggcttTTTTGTACATTTAGATTATCTCTtgtcct
_7_n-nve-miR-101-1_	cttgtatTGAGTCTTGGGTTGTCACTAGGagtcaa
_7_nve-mir-2027_	ctggtaaTGCTTGTTGGTAATTTTGCAgttctt
_7_nve-mir-9445_	catgatgTCTGTGTCGCTCGTTTACTTtagctt
_7_n-nve-miR-13_	gattcatTATGTGACAAGTTTATCAATGaaaatg
_7_n-nve-miR-20_	ctagcaaTGACATAATGACATGAGAGCGTgcgcgc
_7_n-nve-miR-46_	cccatgcTGCGTGCAGCCGGAAATAGTTgtaaat
_7_n-nve-miR-67_	ctccctgAAAAGGAAATGGGGATTTGCCccggca
_7_nve-mir-2029_	ggtaagtTACGCAATCCCTAGGTTACCAtggact
_7_nve-mir-9456_	tagcaggCCGCTGACTCGCGAAATCCTacttgc
_7_n-nve-miR-59_	gtttcttTGTCAAAAAATCTGTAGGGtgaccc
_7_n-nve-miR-88_	gcacgatTCTCCAAGTAGTCGCCGCTGTGTCGatcttc
_7_nve-mir-9433_	ggcatgaTTCGGTGAAATTTAGAACCACtgagta
_7_n-nve-miR-28_	acatatcTTGGACATAACGACATAAGAGTacgaaa
_7_n-nve-miR-29_	gatgacgACAAGGATCCGTTGGCTCAGGcaactg
_7_n-nve-miR-70_	aaagcgtACAAAATTGCGGGCGGGACTTGccggct
_7_nve-mir-9448_	cctcttgTCCGCAGCCGTCCCTAGTgctgat
_7_n-nve-miR-43_	cgtacgcTGTTCTTCCATGGTAACCTGAgtcgcc
_7_n-nve-miR-71_	cgcggcgACACCGATTTGAGCGAAGCGACggaatc
_7_n-nve-miR-73_	atttcgaAGAGGTTCGACTGTATATCCTTTtactcg
_7_n-nve-miR-74_	acttttcAGATGGGACTCAGTGTAAAGAGTctatta
_7_n-nve-miR-8_	gacccatAAGGTGACCTCGATCTTCATGATgactta
_7_n-nve-miR-89_	gggtcttTCTCTGTTATTTCTCATTCTTagaaca
_7_n-nve-miR-95_	aaatcatATTGTGGAAATACTGATACTGtcatac
_7_nve-mir-100_	gaagttcACCCGTAGATCCGAACTTGTGtgtgta
_7_nve-mir-2028_	gtggatcTAATGTTCCTGCTTGTTCCTttataa
_7_nve-mir-9428_	gacctccCGAACATAGGGACACTGTTagcacg
_7_n-nve-miR-100-1_	ctttctcTCCCTCATGTCGGCTGACCTCCTgactcc
_7_n-nve-miR-18_	gatcgagAAGAGGACGTCCCTCGCGTGTGGgccggc
_7_n-nve-miR-26_	tcttttgTTTTGGTTTTACTAGTAGAGTtattat
_7_n-nve-miR-53_	gtcctgaACAAGGGTCTCCTTTCTGGACTtaatta
_7_n-nve-miR-54_	tttgagaACAGACTTCGCTCAAAATCTAAgttttg
_7_n-nve-miR-6_	tgcgccaATTCTGTACAGTCTCCTGTTGTCattatt
_7_nve-mir-2031_	acctaaaTACGGCACTCTATTTATGGTAttattc
_7_n-nve-miR-11_	cctgctgCCAGAGATTCGGGATTCCTGTcctctc
_7_n-nve-miR-72_	ctattggACCGTTTCTACATTCCTTTGAGTagtaaa
_7_n-nve-miR-9_	acgttcgCTCCTGTGCAGTGCTCTCTGTGTtgttca
_7_nve-mir-2043a_	attctcaTATATCGCCTTTTGAGGTTAtttttc
_7_nve-mir-9425_	gatgacgAAGAACACCCAAAATAGCTGAcatcga
_7_n-nve-miR-103-1_	tgcaactTTCTCCTTTGACCTCTCCAGACTgctctc
_7_n-nve-miR-15_	gcctcgtTCACGATCTATTGTTCTGTTAGTtaaata
_7_n-nve-miR-58_	agatacgTGGCAGATATGGTGGAAATGGTagatgc
_7_n-nve-miR-66_	caaacanAAAAACAAAGAGTTGAGGAAGTataaca
_7_n-nve-miR-69_	ctgggaaTAAGGAAACTAGCGGTCGTTGGCgcttgc
_7_n-nve-miR-91_	aactccaTGGACCAACTCCGATATTCACCtttgtt
_7_nve-mir-9449_	gtgtaccTATCTCCTTAAACATTCATCGTtcagtt
_7_nve-mir-2047_	tagcatcTTCGCCGAGCAGATGTCGGagagtt
_7_nve-mir-2026_	cccgcccTTTCAAATGTCTACTGATGGAatggtg
_7_nve-mir-2030_	gctcaggTAGCATAACATTGTAAGAGATgtgata
_7_nve-mir-9414_	ccttataAACTTGATCTTCAATGAACTatgtcc
_7_nve-mir-9457_	gcatgcaTACACATTCTAAGAAAAGTGCTactata
_7_nve-mir-2046_	ctataggCATCACTTCATAGCTATTTACTCTataagg
_7_nve-mir-9435_	gccggatTCTTGTCAAGTGTATCTAGTGTGcgtaac
_7_nve-mir-9442_	cccggcgAATATCAGGAGGACGCATTCGatttct
_7_nve-mir-2042_	ccacccaTTATAAATCATCCTTGCACTACttgtta
_7_nve-mir-2032b_	tttggcgTCGCTGCAACAGTTAGCTAGctttaa
_7_nve-mir-2024f_	tgcactTTGCACATCACCAATGTTCTgaacggc
_7_n-nve-miR-84_	attaagTAAGTGATAAATAGTCTGATAatgtatt
_7_n-nve-miR-83_	attcggTAAGGCGACTTACTGTAGTAAGctccgtt
_7_nve-mir-9429_	tttacaTTCGTCTATATGGAGAAAGGttttccg
_7_n-nve-miR-49_	ataactGAAACTATTTCCGGCTGGACGCggactga
_7_n-nve-miR-5_	gaagtgTCGAGCGAGTGGCTTGCCTCGggctggg
_7_n-nve-miR-50_	atttaaTAAATTAGGAAGAAGGAGCTGGttattgg
_7_n-nve-miR-75_	aatttgTGTAGATTCTCTGAAATATTTtggacta
_7_n-nve-miR-81_	tgttggTTGGCATAATATGGATGTGGATGcttatta
_7_nve-mir-2025_	ggaattTTTTTTAGCCCGCGGAAGTTGTtcttcgg
_7_nve-mir-2032a_	tttgatCGAGGTAACTGTTGCAGCATcaacgtc
_7_nve-mir-9453_	tactagGCGCTATTCCCAAACGGGAagagatc
_7_n-nve-miR-12_	tctactTTGGGAGCTCCCACAACGTACGCgttcacg
_7_n-nve-miR-56_	gagactTCCTTTGAAAGTAGCTCGTAtaatgaa
_7_n-nve-miR-63_	cgttggTTGCCACTAAATAGAGAGAACGTcggggaa
_7_n-nve-miR-97_	ttatgaTTTTCATACATGTATCTGTTGattgttg
_7_nve-mir-2038_	tggtacACCTTAATGTCACCATGATGAgtcattc
_7_n-nve-miR-102-1_	atccttTGTGTTCGGCGTATATTCTCCTgccctta
_7_n-nve-miR-30_	agcacgTAGATTAAAAGGCGTGCCAGGGgttccat
_7_n-nve-miR-51_	gacataCACACATTATACTAAGACTCAactagga
_7_n-nve-miR-57_	atggctAGAGGGAATTTAGAAGACAAAAatctgtt
_7_n-nve-miR-99-1_	taggtaTATTCCCTTCTTGGTCTGTTAAaaaaagg
_7_nve-mir-9424b_	ttgtacTAAAGCTGGTTTATCGAGGCAgtcattt
_7_n-nve-miR-48-1_	aaattaTAATGTGGAAGGAAAAAACGTGctggtcg
_7_n-nve-miR-48-2_	ataataTAATGTGGAAGGAAAAAACGTgctgtgc
_7_n-nve-miR-55_	gttcgaTCCAAGCGTGACTAGTCCAGAACcggggta
_7_n-nve-miR-62_	acaggtCTCTTTCGGGATTATTCTGAGttcctaa
_7_n-nve-miR-79_	tatgaaATGAGGGAACAATGAGCAGTGTtaggcag
_7_n-nve-miR-80_	aaatagATGCCGATCCACCACTCCTTTGTttgttat
_7_n-nve-miR-96_	gtaatgTTTGTGTATGTTTATGTTTAGaatatta
_7_nve-mir-2023_	gctgaaAAAGAAGTACAAGTGGTAGGGgagtgag
_7_nve-mir-2024e_	caacttTTGCACATTACCAATATTCTGAttcgcag
_7_nve-mir-2037_	aggctgTGTGATTGGAGACTTTTACCGTatgggct
_7_nve-mir-2039_	tagaatATAAAATAAAGGTAGGCTccatatc
_7_nve-mir-2050_	tatcgcATTTGATTGCTGTGATCTGGTTggtcctt
_7_nve-mir-9422_	gcctgaTGACAGAAGATAGAAGCGCTGAtatggcg
_7_nve-mir-9455_	attcatGTCCAGACCTGTGTGAATAGGGaatgttc
_7_n-nve-miR-23_	gacttgTCTTCGGTCTTCCTCTGCTGAatctaac
_7_n-nve-miR-32_	ttgtagTTCATTATCTCTATCATCGCTTcaattgg
_7_n-nve-miR-76_	ctattgAGTGTGCGTCCAGAAAGTTTGTgagttat
_7_nve-mir-2050a_	cctctgTTTGTCTCGTAACTGCCCTGAAGcggctta
_7_nve-mir-2050b_	cttgccTTCGTCTCGTAACTGCCCTGAAGggcctgt
_7_n-nve-miR-24_	agggcaTAACAAAGAACTAACGCTCGAActcggaa
_7_n-nve-miR-34_	gactttTTTCGAGAGTGGCTAGAGGCGTCTctctggt
_7_n-nve-miR-39-1_	tcagaaTTGGCTGCCGTGAACGCGTGGGTcggaaac
_7_n-nve-miR-68_	cggggcCAAATCCCCATTTCCTTTTGCgggaaaa
_7_n-nve-miR-78_	tcccgcATGAGCATGTGATCAAAGGCTGGgtttgcg
_7_n-nve-miR-92_	agatacTTCGTATCTACCATTTATGGTctacaaa
_7_nve-mir-2034_	gagatgGCTAATGCAAAAAATGTCAGtcaaagt
_7_nve-mir-9413_	acttctTAAAAGTGATCAGTGGTAAGGTaatgttc
_7_nve-mir-9417_	aaggtgTGAGAACGTATCGGCAGGGTCTggttccg
_7_nve-mir-9431_	gcaatgTAAGCTGTGGTTTAAAGCACcgttctt
_7_n-nve-miR-14_	acgttcCGGGTTTCTTTGGTAGCACGGTgtgcatg
_7_n-nve-miR-19_	ttcgctTCCGACGAAGGGCTAACGCTCGtagattt
_7_nve-mir-2024a_	attaccTTACACAGTACCGATATTGTGAggaacct
_7_nve-mir-2036_	ctgaagTATATTGTACGACTCTCATCGTActtacgc
_7_nve-mir-9424a_	catttgTATAGTTGGCTCATCGAGGCAGTtaattca
_7_nve-mir-9446_	tggtttTTTTTTCTTATGTCGTCATGTgaatctt
_7_n-nve-miR-42-a_	tccaccTCTGTTCTCGTGGGTGAATGATttttttt
_7_n-nve-miR-98_	ggtaaaTTTTCGCGAGTCAGCAGCTACAgaccggt
_7_n-nve-miR-47-1_	taggaaATTATTTCCGGCTGCACACAGGctcttta
_7_n-nve-miR-82_	aatacaCAAAATCGCTCGGGGTAGACCATtggacca
_7_nve-mir-2022_	gctttaTTTGCTAGTTGCTTTTGTCCCGCttcttct
_7_n-nve-miR-93_	ttctgtTTGAGTGTTGTTGACTGGTAAtcaattc
_7_nve-mir-2024g_	tttccaTAACACAGTACCGATATTGTGAgtacgca
_7_n-nve-miR-16_	cagaaaTGGCGGCCACGAACTACGAACcggtaca
_7_n-nve-miR-44-1_	aggaacACACAAAGAACGGCTGCGCGgaaacta
_7_n-nve-miR-94_	tttgtaTTGTATTCTTCTCTCTTTTGTagtttga
_7_nve-mir-2041b_	gacacaTTAGAGGAAAATACCCCTGGgtgtcct
_7_n-nve-miR-86_	aaaaaaACAAGCGAAGATAGAGACTCAggtggta
_7_n-nve-miR-85_	gaaaccAACAGACTCGCGACACGGATaggaaat
_7_n-nve-miR-44-2_	tgcagcACACAAAGAACGGCTGCGCGGGcaatatc
_7_n-nve-miR-35_	ggtgcaCACAAAGAACGGCTGCGCGGGgctaaca
_8_n-nve-miR-33_	cacgttaAAATCGCTGTTGGAAACTGGtatata
_8_n-nve-miR-38_	ttccattTACCCGGATTCTCCACCAGTtggtag
_8_n-nve-miR-87_	taaaagcTCCGACTCTCTGCTTAATTctgaca
_8_n-nve-miR-36-1_	tatacctTATTGCAGATCCATGAGCTAGTattgtt
_8_n-nve-miR-37_	tttaagtTCAGACTGCCGGACCGTTAGttggtg
_8_nve-mir-2045_	atttgatTCCCAGAGTGTTGAGTTCAacgaat
_8_n-nve-miR-25_	tttttcaTTCTCCTCATTGTCAGTATGCTACTttcagg
_8_nve-mir-2035_	tatgcgtACATGGTCTGTTACAAGGGtagaga
_8_n-nve-miR-10_	tagttgcTTTTGTACATTTAGATTATCTCTgttctc
_8_n-nve-miR-101-1_	atcgtttTGAGTCTTGGGTTGTCACTAGGgataac
_8_nve-mir-2027_	tggaactTGCTTGTTGGTAATTTTGCAttttgc
_8_nve-mir-9445_	gcttagaTCTGTGTCGCTCGTTTACTTtcagtt
_8_n-nve-miR-13_	gtctaatTATGTGACAAGTTTATCAATGagataa
_8_n-nve-miR-20_	atagccaTGACATAATGACATGAGAGCGTccgcgg
_8_n-nve-miR-46_	ccactcgTGCGTGCAGCCGGAAATAGTTtgataa
_8_n-nve-miR-67_	ctccgtcAAAAGGAAATGGGGATTTGCCcggacc
_8_nve-mir-2029_	atagtggTACGCAATCCCTAGGTTACCAtgctag
_8_nve-mir-9456_	aaggcgtCCGCTGACTCGCGAAATCCTacgttc
_8_n-nve-miR-59_	gtcttttTGTCAAAAAATCTGTAGGGtgaccc
_8_n-nve-miR-88_	ggccaatTCTCCAAGTAGTCGCCGCTGTGTCGctatct
_8_nve-mir-9433_	gtggacaTTCGGTGAAATTTAGAACCACtatagg
_8_n-nve-miR-28_	catatacTTGGACATAACGACATAAGAGTgaaaac
_8_n-nve-miR-29_	tggcgaaACAAGGATCCGTTGGCTCAGGtccaag
_8_n-nve-miR-70_	atgaagcACAAAATTGCGGGCGGGACTTGgccctg
_8_nve-mir-9448_	cttcgtcTCCGCAGCCGTCCCTAGTgtctga
_8_n-nve-miR-43_	ggccctaTGTTCTTCCATGGTAACCTGActgccg
_8_n-nve-miR-71_	gcgccggACACCGATTTGAGCGAAGCGACgactag
_8_n-nve-miR-73_	cgttataAGAGGTTCGACTGTATATCCTTTgtctca
_8_n-nve-miR-74_	cttctatAGATGGGACTCAGTGTAAAGAGTattact
_8_n-nve-miR-8_	cgctaacAAGGTGACCTCGATCTTCATGATcgtaat
_8_n-nve-miR-89_	ggtctgtTCTCTGTTATTTCTCATTCTTaaagca
_8_n-nve-miR-95_	aaatactATTGTGGAAATACTGATACTGatactc
_8_nve-mir-100_	tgaatcgACCCGTAGATCCGAACTTGTGttatgg
_8_nve-mir-2028_	atcgggtTAATGTTCCTGCTTGTTCCTaattat
_8_nve-mir-9428_	cagtcccCGAACATAGGGACACTGTTacaggc
_8_n-nve-miR-100-1_	ctcttctTCCCTCATGTCGGCTGACCTCCTactgcc
_8_n-nve-miR-18_	cagatggAAGAGGACGTCCCTCGCGTGTGGcgcggc
_8_n-nve-miR-26_	ttttcgtTTTTGGTTTTACTAGTAGAGTtaattt
_8_n-nve-miR-53_	aggccttACAAGGGTCTCCTTTCTGGACTttaaat
_8_n-nve-miR-54_	aatgttgACAGACTTCGCTCAAAATCTAAgtttgt
_8_n-nve-miR-6_	gccacgtATTCTGTACAGTCTCCTGTTGTCatttat
_8_nve-mir-2031_	ctaaaacTACGGCACTCTATTTATGGTActttat
_8_n-nve-miR-11_	ccgtcgtCCAGAGATTCGGGATTCCTGTcctcct
_8_n-nve-miR-72_	attgctgACCGTTTCTACATTCCTTTGAGTgataaa
_8_n-nve-miR-9_	ccgattgCTCCTGTGCAGTGCTCTCTGTGTcatgtt
_8_nve-mir-2043a_	ctaacttTATATCGCCTTTTGAGGTTAtctttt
_8_nve-mir-9425_	ggtcaagAAGAACACCCAAAATAGCTGAcgaact
_8_n-nve-miR-103-1_	tctgcaaTTCTCCTTTGACCTCTCCAGACTtcctgc
_8_n-nve-miR-15_	gccgcttTCACGATCTATTGTTCTGTTAGTtaaaat
_8_n-nve-miR-58_	tcgaaagTGGCAGATATGGTGGAAATGGTgtacag
_8_n-nve-miR-66_	aaaaccnAAAAACAAAGAGTTGAGGAAGTtaaaac
_8_n-nve-miR-69_	gatgcagTAAGGAAACTAGCGGTCGTTGGCggctct
_8_n-nve-miR-91_	acactcaTGGACCAACTCCGATATTCACCtttttg
_8_nve-mir-9449_	ctgtcgaTATCTCCTTAAACATTCATCGTttctga
_8_nve-mir-2047_	aattccgTTCGCCGAGCAGATGTCGGaggtat
_8_nve-mir-2026_	ccccccgTTTCAAATGTCTACTGATGGAgatgtg
_8_nve-mir-2030_	gtacgcgTAGCATAACATTGTAAGAGATtatgga
_8_nve-mir-9414_	ctcttaaAACTTGATCTTCAATGAACTccttag
_8_nve-mir-9457_	taacgcgTACACATTCTAAGAAAAGTGCTaatatc
_8_nve-mir-2046_	cgtatgaCATCACTTCATAGCTATTTACTCTaaagtg
_8_nve-mir-9435_	ggccagtTCTTGTCAAGTGTATCTAGTGTGtgacca
_8_nve-mir-9442_	cgcggccAATATCAGGAGGACGCATTCGatcttt
_8_nve-mir-2042_	ccccacaTTATAAATCATCCTTGCACTACtgtatt
_8_nve-mir-2032b_	tgtgctgTCGCTGCAACAGTTAGCTAGaattct
_8_nve-mir-2024f_	cgcttaTTGCACATCACCAATGTTCTaggccga
_8_n-nve-miR-84_	aagattTAAGTGATAAATAGTCTGATAaattttg
_8_n-nve-miR-83_	ggttcaTAAGGCGACTTACTGTAGTAAGtcgctct
_8_nve-mir-9429_	acatttTTCGTCTATATGGAGAAAGGgttcttc
_8_n-nve-miR-49_	atcaatGAAACTATTTCCGGCTGGACGCgtgacga
_8_n-nve-miR-5_	taggagTCGAGCGAGTGGCTTGCCTCGgggggct
_8_n-nve-miR-50_	aatattTAAATTAGGAAGAAGGAGCTGGgtttatg
_8_n-nve-miR-75_	tagtatTGTAGATTCTCTGAAATATTTagtctag
_8_n-nve-miR-81_	ttgtggTTGGCATAATATGGATGTGGATGttaatct
_8_nve-mir-2025_	aagtgtTTTTTTAGCCCGCGGAAGTTGTcctgttg
_8_nve-mir-2032a_	gtatttCGAGGTAACTGTTGCAGCATgccacta
_8_nve-mir-9453_	tatacgGCGCTATTCCCAAACGGGAgatcaga
_8_n-nve-miR-12_	actcttTTGGGAGCTCCCACAACGTACGCgctactg
_8_n-nve-miR-56_	tacgagTCCTTTGAAAGTAGCTCGTAgataata
_8_n-nve-miR-63_	ggtctgTTGCCACTAAATAGAGAGAACGTaggacgg
_8_n-nve-miR-97_	ttatagTTTTCATACATGTATCTGTTGaggtttt
_8_nve-mir-2038_	tgagctACCTTAATGTCACCATGATGAactttcg
_8_n-nve-miR-102-1_	cactttTGTGTTCGGCGTATATTCTCCTtacgcct
_8_n-nve-miR-30_	aaccggTAGATTAAAAGGCGTGCCAGGGcgatttc
_8_n-nve-miR-51_	tcaagaCACACATTATACTAAGACTCAgaaagct
_8_n-nve-miR-57_	tacggtAGAGGGAATTTAGAAGACAAAAtcagttt
_8_n-nve-miR-99-1_	agtatgTATTCCCTTCTTGGTCTGTTAAggaaaaa
_8_nve-mir-9424b_	ttgcatTAAAGCTGGTTTATCGAGGCAttttcag
_8_n-nve-miR-48-1_	aatataTAATGTGGAAGGAAAAAACGTGgtcggtc
_8_n-nve-miR-48-2_	taaaatTAATGTGGAAGGAAAAAACGTgggtcct
_8_n-nve-miR-55_	agtgctTCCAAGCGTGACTAGTCCAGAACaggcggt
_8_n-nve-miR-62_	aggcatCTCTTTCGGGATTATTCTGAGtactatc
_8_n-nve-miR-79_	ttaaagATGAGGGAACAATGAGCAGTGTagcgatg
_8_n-nve-miR-80_	gaaataATGCCGATCCACCACTCCTTTGTttatttg
_8_n-nve-miR-96_	agttagTTTGTGTATGTTTATGTTTAGtaaaatt
_8_nve-mir-2023_	gaacgtAAAGAAGTACAAGTGGTAGGGtgaggga
_8_nve-mir-2024e_	tatcacTTGCACATTACCAATATTCTGAaggcttc
_8_nve-mir-2037_	ggcatgTGTGATTGGAGACTTTTACCGTtgacggt
_8_nve-mir-2039_	aaagttATAAAATAAAGGTAGGCTttcacac
_8_nve-mir-2050_	ccgtatATTTGATTGCTGTGATCTGGTTtgcgttc
_8_nve-mir-9422_	gtcacgTGACAGAAGATAGAAGCGCTGAgttagcg
_8_nve-mir-9455_	atacttGTCCAGACCTGTGTGAATAGGGtttcgaa
_8_n-nve-miR-23_	taggctTCTTCGGTCTTCCTCTGCTGAcaatcat
_8_n-nve-miR-32_	gatgttTTCATTATCTCTATCATCGCTTagagttc
_8_n-nve-miR-76_	tttcagAGTGTGCGTCCAGAAAGTTTGTtgatgat
_8_nve-mir-2050a_	tccgctTTTGTCTCGTAACTGCCCTGAAGgcttcga
_8_nve-mir-2050b_	gtctccTTCGTCTCGTAACTGCCCTGAAGgtcggct
_8_n-nve-miR-24_	gagcagTAACAAAGAACTAACGCTCGAAaggatcc
_8_n-nve-miR-34_	tacgttTTTCGAGAGTGGCTAGAGGCGTCTtggtctc
_8_n-nve-miR-39-1_	gaactaTTGGCTGCCGTGAACGCGTGGGTaaacgcg
_8_n-nve-miR-68_	gccgggCAAATCCCCATTTCCTTTTGCggaagaa
_8_n-nve-miR-78_	ctcccgATGAGCATGTGATCAAAGGCTGGtcttggg
_8_n-nve-miR-92_	cgaaatTTCGTATCTACCATTTATGGTtcaacaa
_8_nve-mir-2034_	agtaggGCTAATGCAAAAAATGTCAGcgataat
_8_nve-mir-9413_	ttcctaTAAAAGTGATCAGTGGTAAGGTtagcatt
_8_nve-mir-9417_	aggagtTGAGAACGTATCGGCAGGGTCTgcgcttg
_8_nve-mir-9431_	tggacaTAAGCTGTGGTTTAAAGCACtctcttg
_8_n-nve-miR-14_	ccattgCGGGTTTCTTTGGTAGCACGGTgcgtatg
_8_n-nve-miR-19_	ttgcctTCCGACGAAGGGCTAACGCTCGattgtta
_8_nve-mir-2024a_	atctcaTTACACAGTACCGATATTGTGAcaatgcg
_8_nve-mir-2036_	aacgtgTATATTGTACGACTCTCATCGTAcgtacct
_8_nve-mir-9424a_	tcatgtTATAGTTGGCTCATCGAGGCAGTtatcata
_8_nve-mir-9446_	tggtttTTTTTTCTTATGTCGTCATGTcattatg
_8_n-nve-miR-42-a_	ccctacTCTGTTCTCGTGGGTGAATGATttttttt
_8_n-nve-miR-98_	agtaagTTTTCGCGAGTCAGCAGCTACAtcgggac
_8_n-nve-miR-47-1_	gaagatATTATTTCCGGCTGCACACAGGcttttac
_8_n-nve-miR-82_	ataaacCAAAATCGCTCGGGGTAGACCATgaagcct
_8_nve-mir-2022_	cagtttTTTGCTAGTTGCTTTTGTCCCGCcttttct
_8_n-nve-miR-93_	tttgctTTGAGTGTTGTTGACTGGTAAttctaac
_8_nve-mir-2024g_	attctcTAACACAGTACCGATATTGTGAcctaagg
_8_n-nve-miR-16_	aacgaaTGGCGGCCACGAACTACGAACtaagccg
_8_n-nve-miR-44-1_	caggaaACACAAAGAACGGCTGCGCGaaaacgt
_8_n-nve-miR-94_	tgtattTTGTATTCTTCTCTCTTTTGTtagtatg
_8_nve-mir-2041b_	gacacaTTAGAGGAAAATACCCCTGGtgtcctg
_8_n-nve-miR-86_	aaaaaaACAAGCGAAGATAGAGACTCAggttgag
_8_n-nve-miR-85_	acgcaaAACAGACTCGCGACACGGATaggaata
_8_n-nve-miR-44-2_	gcgactACACAAAGAACGGCTGCGCGGGtaatacc
_8_n-nve-miR-35_	ggtagcCACAAAGAACGGCTGCGCGGGaaagctc
_9_n-nve-miR-33_	tactgacAAATCGCTGTTGGAAACTGGatatat
_9_n-nve-miR-38_	ctctattTACCCGGATTCTCCACCAGTatggtg
_9_n-nve-miR-87_	aaagtcaTCCGACTCTCTGCTTAATTtcaagc
_9_n-nve-miR-36-1_	cacttatTATTGCAGATCCATGAGCTAGTtattgt
_9_n-nve-miR-37_	tttgtaaTCAGACTGCCGGACCGTTAGtgtggt
_9_nve-mir-2045_	gatttatTCCCAGAGTGTTGAGTTCAcagtaa
_9_n-nve-miR-25_	tttacttTTCTCCTCATTGTCAGTATGCTACTgacttg
_9_nve-mir-2035_	ttatgcgACATGGTCTGTTACAAGGGggtaaa
_9_n-nve-miR-10_	ttgtgacTTTTGTACATTTAGATTATCTCTcgtctt
_9_n-nve-miR-101-1_	attgtctTGAGTCTTGGGTTGTCACTAGGtaaagc
_9_nve-mir-2027_	gtacagtTGCTTGTTGGTAATTTTGCAtgcttt
_9_nve-mir-9445_	tataggcTCTGTGTCGCTCGTTTACTTatcttg
_9_n-nve-miR-13_	aatgcttTATGTGACAAGTTTATCAATGagaaat
_9_n-nve-miR-20_	aagctacTGACATAATGACATGAGAGCGTgcgccg
_9_n-nve-miR-46_	gactcccTGCGTGCAGCCGGAAATAGTTaatgat
_9_n-nve-miR-67_	cttcccgAAAAGGAAATGGGGATTTGCCgcaccg
_9_nve-mir-2029_	agtatggTACGCAATCCCTAGGTTACCAgatcgt
_9_nve-mir-9456_	ggacgtaCCGCTGACTCGCGAAATCCTgtctca
_9_n-nve-miR-59_	ttttcgtTGTCAAAAAATCTGTAGGGccactg
_9_n-nve-miR-88_	cgagtcaTCTCCAAGTAGTCGCCGCTGTGTCGctttac
_9_nve-mir-9433_	caggagtTTCGGTGAAATTTAGAACCACtgaatg
_9_n-nve-miR-28_	tcaatcaTTGGACATAACGACATAAGAGTagacaa
_9_n-nve-miR-29_	gagcatgACAAGGATCCGTTGGCTCAGGtacagc
_9_n-nve-miR-70_	taacggaACAAAATTGCGGGCGGGACTTGgcctgc
_9_nve-mir-9448_	ccgtcttTCCGCAGCCGTCCCTAGTtagtgc
_9_n-nve-miR-43_	gcctacgTGTTCTTCCATGGTAACCTGAtggccc
_9_n-nve-miR-71_	cccggggACACCGATTTGAGCGAAGCGACgtcaag
_9_n-nve-miR-73_	tcaagttAGAGGTTCGACTGTATATCCTTTctactg
_9_n-nve-miR-74_	acttttcAGATGGGACTCAGTGTAAAGAGTtctaat
_9_n-nve-miR-8_	tcgaaccAAGGTGACCTCGATCTTCATGATagtact
_9_n-nve-miR-89_	gtcgttgTCTCTGTTATTTCTCATTCTTagaaca
_9_n-nve-miR-95_	aactataATTGTGGAAATACTGATACTGttccaa
_9_nve-mir-100_	gacgattACCCGTAGATCCGAACTTGTGagtttg
_9_nve-mir-2028_	gggatctTAATGTTCCTGCTTGTTCCTaaattt
_9_nve-mir-9428_	catcccgCGAACATAGGGACACTGTTccagga
_9_n-nve-miR-100-1_	cctttctTCCCTCATGTCGGCTGACCTCCTctgcca
_9_n-nve-miR-18_	agagctgAAGAGGACGTCCCTCGCGTGTGGcgggcc
_9_n-nve-miR-26_	tcttttgTTTTGGTTTTACTAGTAGAGTtattat
_9_n-nve-miR-53_	ctggactACAAGGGTCTCCTTTCTGGACTaattta
_9_n-nve-miR-54_	atattggACAGACTTCGCTCAAAATCTAAgtgttt
_9_n-nve-miR-6_	ccagtgcATTCTGTACAGTCTCCTGTTGTCatttat
_9_nve-mir-2031_	aaaactcTACGGCACTCTATTTATGGTAatttct
_9_n-nve-miR-11_	cgtgcctCCAGAGATTCGGGATTCCTGTcctcct
_9_n-nve-miR-72_	ggctattACCGTTTCTACATTCCTTTGAGTtagaaa
_9_n-nve-miR-9_	agttccgCTCCTGTGCAGTGCTCTCTGTGTtactgt
_9_nve-mir-2043a_	tactatcTATATCGCCTTTTGAGGTTActtttt
_9_nve-mir-9425_	gatgacgAAGAACACCCAAAATAGCTGAcatagc
_9_n-nve-miR-103-1_	agtcctaTTCTCCTTTGACCTCTCCAGACTtgctcc
_9_n-nve-miR-15_	cgcgcttTCACGATCTATTGTTCTGTTAGTtaaaat
_9_n-nve-miR-58_	aagcagtTGGCAGATATGGTGGAAATGGTcgagta
_9_n-nve-miR-66_	aacancaAAAAACAAAGAGTTGAGGAAGTcaaaat
_9_n-nve-miR-69_	gcgagatTAAGGAAACTAGCGGTCGTTGGCccttgg
_9_n-nve-miR-91_	cctaaacTGGACCAACTCCGATATTCACCgttttt
_9_nve-mir-9449_	acttgcgTATCTCCTTAAACATTCATCGTacgttt
_9_nve-mir-2047_	tccgaatTTCGCCGAGCAGATGTCGGtgtaga
_9_nve-mir-2026_	cgcccccTTTCAAATGTCTACTGATGGAggtgta
_9_nve-mir-2030_	gatgcgcTAGCATAACATTGTAAGAGATgatatg
_9_nve-mir-9414_	catttacAACTTGATCTTCAATGAACTgatcct
_9_nve-mir-9457_	cgtgcaaTACACATTCTAAGAAAAGTGCTcaatta
_9_nve-mir-2046_	gcaagttCATCACTTCATAGCTATTTACTCTaaggat
_9_nve-mir-9435_	cagcgtgTCTTGTCAAGTGTATCTAGTGTGcgaatc
_9_nve-mir-9442_	gcggcccAATATCAGGAGGACGCATTCGttctta
_9_nve-mir-2042_	accccacTTATAAATCATCCTTGCACTACgtttat
_9_nve-mir-2032b_	tggttcgTCGCTGCAACAGTTAGCTAGtaatct
_9_nve-mir-2024f_	tccagtTTGCACATCACCAATGTTCTgcagcga
_9_n-nve-miR-84_	taagatTAAGTGATAAATAGTCTGATAtttagat
_9_n-nve-miR-83_	tgatgcTAAGGCGACTTACTGTAGTAAGttccgtc
_9_nve-mir-9429_	attctaTTCGTCTATATGGAGAAAGGcttctgt
_9_n-nve-miR-49_	attacaGAAACTATTTCCGGCTGGACGCgcagatg
_9_n-nve-miR-5_	gtgagaTCGAGCGAGTGGCTTGCCTCGgcgtggg
_9_n-nve-miR-50_	taattaTAAATTAGGAAGAAGGAGCTGGgtatttg
_9_n-nve-miR-75_	ttgataTGTAGATTCTCTGAAATATTTcgatatg
_9_n-nve-miR-81_	tggtgtTTGGCATAATATGGATGTGGATGtatttca
_9_nve-mir-2025_	ttgaagTTTTTTAGCCCGCGGAAGTTGTcgtgttc
_9_nve-mir-2032a_	tagtttCGAGGTAACTGTTGCAGCATcaccagt
_9_nve-mir-9453_	gactatGCGCTATTCCCAAACGGGAgactgaa
_9_n-nve-miR-12_	tctactTTGGGAGCTCCCACAACGTACGCttgaccg
_9_n-nve-miR-56_	gtcgaaTCCTTTGAAAGTAGCTCGTAtataaag
_9_n-nve-miR-63_	ctgggtTTGCCACTAAATAGAGAGAACGTaagggcg
_9_n-nve-miR-97_	gtaattTTTTCATACATGTATCTGTTGttgttag
_9_nve-mir-2038_	taggtcACCTTAATGTCACCATGATGAtgatctc
_9_n-nve-miR-102-1_	cttatcTGTGTTCGGCGTATATTCTCCTcgtccta
_9_n-nve-miR-30_	caaggcTAGATTAAAAGGCGTGCCAGGGgcacttt
_9_n-nve-miR-51_	acgataCACACATTATACTAAGACTCAaaaggct
_9_n-nve-miR-57_	cgattgAGAGGGAATTTAGAAGACAAAActtagtt
_9_n-nve-miR-99-1_	gagttaTATTCCCTTCTTGGTCTGTTAAagaaaag
_9_nve-mir-9424b_	tttgacTAAAGCTGGTTTATCGAGGCAtttctga
_9_n-nve-miR-48-1_	aaattaTAATGTGGAAGGAAAAAACGTGctgtcgg
_9_n-nve-miR-48-2_	aaaattTAATGTGGAAGGAAAAAACGTggcctgt
_9_n-nve-miR-55_	gttcgaTCCAAGCGTGACTAGTCCAGAACggtcagg
_9_n-nve-miR-62_	cggaatCTCTTTCGGGATTATTCTGAGattacct
_9_n-nve-miR-79_	agtataATGAGGGAACAATGAGCAGTGTgagacgt
_9_n-nve-miR-80_	gaaataATGCCGATCCACCACTCCTTTGTattttgt
_9_n-nve-miR-96_	tgagtaTTTGTGTATGTTTATGTTTAGaatatta
_9_nve-mir-2023_	gagtcaAAAGAAGTACAAGTGGTAGGGatgggag
_9_nve-mir-2024e_	atctcaTTGCACATTACCAATATTCTGAttgcgac
_9_nve-mir-2037_	catgggTGTGATTGGAGACTTTTACCGTaggcttg
_9_nve-mir-2039_	tagataATAAAATAAAGGTAGGCTcattacc
_9_nve-mir-2050_	ctacgtATTTGATTGCTGTGATCTGGTTgcgtttc
_9_nve-mir-9422_	gccgatTGACAGAAGATAGAAGCGCTGActgggat
_9_nve-mir-9455_	ctaattGTCCAGACCTGTGTGAATAGGGtcagatt
_9_n-nve-miR-23_	tgtgacTCTTCGGTCTTCCTCTGCTGAacacatt
_9_n-nve-miR-32_	gagtttTTCATTATCTCTATCATCGCTTtatgagc
_9_n-nve-miR-76_	agtcttAGTGTGCGTCCAGAAAGTTTGTaatggtt
_9_nve-mir-2050a_	tctccgTTTGTCTCGTAACTGCCCTGAAGgcgatct
_9_nve-mir-2050b_	gtcctcTTCGTCTCGTAACTGCCCTGAAGctgggtc
_9_n-nve-miR-24_	ggcagaTAACAAAGAACTAACGCTCGAAccagtag
_9_n-nve-miR-34_	tcttagTTTCGAGAGTGGCTAGAGGCGTCTtcgtgtc
_9_n-nve-miR-39-1_	tacaagTTGGCTGCCGTGAACGCGTGGGTaccgaag
_9_n-nve-miR-68_	ggcggcCAAATCCCCATTTCCTTTTGCaagggaa
_9_n-nve-miR-78_	cgctccATGAGCATGTGATCAAAGGCTGGgtggtct
_9_n-nve-miR-92_	atagcaTTCGTATCTACCATTTATGGTactaaca
_9_nve-mir-2034_	agggatGCTAATGCAAAAAATGTCAGtaaagct
_9_nve-mir-9413_	ccttatTAAAAGTGATCAGTGGTAAGGTtcagtat
_9_nve-mir-9417_	ggatagTGAGAACGTATCGGCAGGGTCTcgcttgg
_9_nve-mir-9431_	cgtgaaTAAGCTGTGGTTTAAAGCACccttgtt
_9_n-nve-miR-14_	tgcactCGGGTTTCTTTGGTAGCACGGTtgagtcg
_9_n-nve-miR-19_	tctcgtTCCGACGAAGGGCTAACGCTCGttaatgt
_9_nve-mir-2024a_	attcacTTACACAGTACCGATATTGTGAtaagccg
_9_nve-mir-2036_	tcgaagTATATTGTACGACTCTCATCGTAaccgttc
_9_nve-mir-9424a_	ttctgaTATAGTTGGCTCATCGAGGCAGTaatactt
_9_nve-mir-9446_	tgttgtTTTTTTCTTATGTCGTCATGTgcatatt
_9_n-nve-miR-42-a_	catcccTCTGTTCTCGTGGGTGAATGATttttttt
_9_n-nve-miR-98_	aagtagTTTTCGCGAGTCAGCAGCTACAcgtggca
_9_n-nve-miR-47-1_	atggaaATTATTTCCGGCTGCACACAGGtctctat
_9_n-nve-miR-82_	aatcaaCAAAATCGCTCGGGGTAGACCATggcaatc
_9_nve-mir-2022_	ttatgcTTTGCTAGTTGCTTTTGTCCCGCcttcttt
_9_n-nve-miR-93_	tgtttcTTGAGTGTTGTTGACTGGTAAaactctt
_9_nve-mir-2024g_	ctattcTAACACAGTACCGATATTGTGAcacgtag
_9_n-nve-miR-16_	caaaagTGGCGGCCACGAACTACGAACgtgccaa
_9_n-nve-miR-44-1_	gaagacACACAAAGAACGGCTGCGCGaacagta
_9_n-nve-miR-94_	ttgttaTTGTATTCTTCTCTCTTTTGTtaatggt
_9_nve-mir-2041b_	acgaacTTAGAGGAAAATACCCCTGGgccgttt
_9_n-nve-miR-86_	aaaaaaACAAGCGAAGATAGAGACTCAgagttgg
_9_n-nve-miR-85_	acacagAACAGACTCGCGACACGGATtaaaagg
_9_n-nve-miR-44-2_	ggacctACACAAAGAACGGCTGCGCGGGaccaatt
_9_n-nve-miR-35_	atggcgCACAAAGAACGGCTGCGCGGGagcacta
_10_n-nve-miR-33_	attaccgAAATCGCTGTTGGAAACTGGtatata
_10_n-nve-miR-38_	ttacttcTACCCGGATTCTCCACCAGTgggtta
_10_n-nve-miR-87_	gataaacTCCGACTCTCTGCTTAATTcaatgc
_10_n-nve-miR-36-1_	tcattacTATTGCAGATCCATGAGCTAGTgtattt
_10_n-nve-miR-37_	gttattaTCAGACTGCCGGACCGTTAGttggtg
_10_nve-mir-2045_	ttatgatTCCCAGAGTGTTGAGTTCAtgaaac
_10_n-nve-miR-25_	ttttcatTTCTCCTCATTGTCAGTATGCTACTggttca
_10_nve-mir-2035_	tattgcgACATGGTCTGTTACAAGGGaggaat
_10_n-nve-miR-10_	tcttgagTTTTGTACATTTAGATTATCTCTctttgc
_10_n-nve-miR-101-1_	ctattgtTGAGTCTTGGGTTGTCACTAGGacaatg
_10_nve-mir-2027_	ggcaattTGCTTGTTGGTAATTTTGCAgtcttt
_10_nve-mir-9445_	cataggtTCTGTGTCGCTCGTTTACTTattctg
_10_n-nve-miR-13_	attctgaTATGTGACAAGTTTATCAATGtgaaaa
_10_n-nve-miR-20_	caatcgaTGACATAATGACATGAGAGCGTgcgcgc
_10_n-nve-miR-46_	gtaccccTGCGTGCAGCCGGAAATAGTTtgaaat
_10_n-nve-miR-67_	tgcccctAAAAGGAAATGGGGATTTGCCgccagc
_10_nve-mir-2029_	tgagatgTACGCAATCCCTAGGTTACCAtgatgc
_10_nve-mir-9456_	gactgagCCGCTGACTCGCGAAATCCTtcatgc
_10_n-nve-miR-59_	ttcgtttTGTCAAAAAATCTGTAGGGcctgac
_10_n-nve-miR-88_	tagaccgTCTCCAAGTAGTCGCCGCTGTGTCGccttat
_10_nve-mir-9433_	ctggagaTTCGGTGAAATTTAGAACCACgattga
_10_n-nve-miR-28_	attccaaTTGGACATAACGACATAAGAGTgaacaa
_10_n-nve-miR-29_	cgaaggtACAAGGATCCGTTGGCTCAGGgccaat
_10_n-nve-miR-70_	gacgataACAAAATTGCGGGCGGGACTTGgtcccg
_10_nve-mir-9448_	ctctctgTCCGCAGCCGTCCCTAGTgcgatt
_10_n-nve-miR-43_	tcgcgacTGTTCTTCCATGGTAACCTGAgctcgc
_10_n-nve-miR-71_	gcgcgcgACACCGATTTGAGCGAAGCGACgaatcg
_10_n-nve-miR-73_	gaactttAGAGGTTCGACTGTATATCCTTTcttacg
_10_n-nve-miR-74_	tcattctAGATGGGACTCAGTGTAAAGAGTacttta
_10_n-nve-miR-8_	ctaagccAAGGTGACCTCGATCTTCATGATgaactt
_10_n-nve-miR-89_	tgtcgtgTCTCTGTTATTTCTCATTCTTcagaaa
_10_n-nve-miR-95_	aaaacttATTGTGGAAATACTGATACTGccttaa
_10_nve-mir-100_	aatcggtACCCGTAGATCCGAACTTGTGgatgtt
_10_nve-mir-2028_	ggattgcTAATGTTCCTGCTTGTTCCTatatat
_10_nve-mir-9428_	ctcaccgCGAACATAGGGACACTGTTccagga
_10_n-nve-miR-100-1_	ttttcccTCCCTCATGTCGGCTGACCTCCTgctacc
_10_n-nve-miR-18_	gtgacgaAAGAGGACGTCCCTCGCGTGTGGgcgcgc
_10_n-nve-miR-26_	ttgtttcTTTTGGTTTTACTAGTAGAGTttaatt
_10_n-nve-miR-53_	gtacgtcACAAGGGTCTCCTTTCTGGACTataatt
_10_n-nve-miR-54_	tataggtACAGACTTCGCTCAAAATCTAAggtttt
_10_n-nve-miR-6_	gactgccATTCTGTACAGTCTCCTGTTGTCaatttt
_10_nve-mir-2031_	acactaaTACGGCACTCTATTTATGGTAtatttc
_10_n-nve-miR-11_	cgcttgcCCAGAGATTCGGGATTCCTGTcctctc
_10_n-nve-miR-72_	gttgtacACCGTTTCTACATTCCTTTGAGTatagaa
_10_n-nve-miR-9_	gatgtccCTCCTGTGCAGTGCTCTCTGTGTtcgtat
_10_nve-mir-2043a_	ctattcaTATATCGCCTTTTGAGGTTAtttctt
_10_nve-mir-9425_	gaggatcAAGAACACCCAAAATAGCTGAgaccta
_10_n-nve-miR-103-1_	accgattTTCTCCTTTGACCTCTCCAGACTccttgc
_10_n-nve-miR-15_	ccggtctTCACGATCTATTGTTCTGTTAGTaaatta
_10_n-nve-miR-58_	gatcagaTGGCAGATATGGTGGAAATGGTggatca
_10_n-nve-miR-66_	aaaccnaAAAAACAAAGAGTTGAGGAAGTacaaat
_10_n-nve-miR-69_	agggcatTAAGGAAACTAGCGGTCGTTGGCgctgtc
_10_n-nve-miR-91_	caacactTGGACCAACTCCGATATTCACCttttgt
_10_nve-mir-9449_	ttcgacgTATCTCCTTAAACATTCATCGTcttatg
_10_nve-mir-2047_	aacttcgTTCGCCGAGCAGATGTCGGgaattg
_10_nve-mir-2026_	ccgccccTTTCAAATGTCTACTGATGGAgatggt
_10_nve-mir-2030_	gaggctcTAGCATAACATTGTAAGAGATagtgta
_10_nve-mir-9414_	ttactacAACTTGATCTTCAATGAACTcactgt
_10_nve-mir-9457_	acggcatTACACATTCTAAGAAAAGTGCTcataat
_10_nve-mir-2046_	gaacttgCATCACTTCATAGCTATTTACTCTaaatgg
_10_nve-mir-9435_	tccggagTCTTGTCAAGTGTATCTAGTGTGctcaga
_10_nve-mir-9442_	gccccggAATATCAGGAGGACGCATTCGttatct
_10_nve-mir-2042_	caccccaTTATAAATCATCCTTGCACTACttagtt
_10_nve-mir-2032b_	gtcgttgTCGCTGCAACAGTTAGCTAGtactta
_10_nve-mir-2024f_	tcgatcTTGCACATCACCAATGTTCTgggccaa
_10_n-nve-miR-84_	tagataTAAGTGATAAATAGTCTGATAatgttat
_10_n-nve-miR-83_	acttggTAAGGCGACTTACTGTAGTAAGtccttcg
_10_nve-mir-9429_	tattacTTCGTCTATATGGAGAAAGGttgtcct
_10_n-nve-miR-49_	tactaaGAAACTATTTCCGGCTGGACGCgtcgaga
_10_n-nve-miR-5_	aggatgTCGAGCGAGTGGCTTGCCTCGcggtggg
_10_n-nve-miR-50_	atatatTAAATTAGGAAGAAGGAGCTGGgtatgtt
_10_n-nve-miR-75_	tttgaaTGTAGATTCTCTGAAATATTTagtacgt
_10_n-nve-miR-81_	gtggttTTGGCATAATATGGATGTGGATGtatttca
_10_nve-mir-2025_	ttaggaTTTTTTAGCCCGCGGAAGTTGTctggctt
_10_nve-mir-2032a_	tttgtaCGAGGTAACTGTTGCAGCATctacgca
_10_nve-mir-9453_	tatgacGCGCTATTCCCAAACGGGAtcgaaag
_10_n-nve-miR-12_	ctcattTTGGGAGCTCCCACAACGTACGCccaggtt
_10_n-nve-miR-56_	tacgagTCCTTTGAAAGTAGCTCGTAataatag
_10_n-nve-miR-63_	gtgctgTTGCCACTAAATAGAGAGAACGTaggaggc
_10_n-nve-miR-97_	ttaatgTTTTCATACATGTATCTGTTGgttgtta
_10_nve-mir-2038_	ttcgagACCTTAATGTCACCATGATGAccgttta
_10_n-nve-miR-102-1_	tattccTGTGTTCGGCGTATATTCTCCTcagtctc
_10_n-nve-miR-30_	gccgaaTAGATTAAAAGGCGTGCCAGGGcctttag
_10_n-nve-miR-51_	aagcatCACACATTATACTAAGACTCAggtacaa
_10_n-nve-miR-57_	ctatggAGAGGGAATTTAGAAGACAAAActtagtt
_10_n-nve-miR-99-1_	taggtaTATTCCCTTCTTGGTCTGTTAAaagagaa
_10_nve-mir-9424b_	attcgtTAAAGCTGGTTTATCGAGGCAttgtact
_10_n-nve-miR-48-1_	aaattaTAATGTGGAAGGAAAAAACGTGgcgcttg
_10_n-nve-miR-48-2_	taataaTAATGTGGAAGGAAAAAACGTgttcggc
_10_n-nve-miR-55_	cgtatgTCCAAGCGTGACTAGTCCAGAACgagtgcg
_10_n-nve-miR-62_	atcggaCTCTTTCGGGATTATTCTGAGattatcc
_10_n-nve-miR-79_	agtataATGAGGGAACAATGAGCAGTGTaggactg
_10_n-nve-miR-80_	aatagaATGCCGATCCACCACTCCTTTGTtgtttat
_10_n-nve-miR-96_	gagattTTTGTGTATGTTTATGTTTAGaataatt
_10_nve-mir-2023_	ggacatAAAGAAGTACAAGTGGTAGGGggggaat
_10_nve-mir-2024e_	tactcaTTGCACATTACCAATATTCTGActagctg
_10_nve-mir-2037_	gagcgtTGTGATTGGAGACTTTTACCGTctgagtg
_10_nve-mir-2039_	gttaaaATAAAATAAAGGTAGGCTatccatc
_10_nve-mir-2050_	cgttacATTTGATTGCTGTGATCTGGTTttcgtgc
_10_nve-mir-9422_	gccgtaTGACAGAAGATAGAAGCGCTGAggtcgta
_10_nve-mir-9455_	taattcGTCCAGACCTGTGTGAATAGGGaatttgc
_10_n-nve-miR-23_	atgtcgTCTTCGGTCTTCCTCTGCTGAcaatact
_10_n-nve-miR-32_	agtttgTTCATTATCTCTATCATCGCTTatggatc
_10_n-nve-miR-76_	tacgttAGTGTGCGTCCAGAAAGTTTGTgtttgaa
_10_nve-mir-2050a_	ccgttcTTTGTCTCGTAACTGCCCTGAAGtcgatgc
_10_nve-mir-2050b_	ccgcttTTCGTCTCGTAACTGCCCTGAAGgggtctc
_10_n-nve-miR-24_	acgaggTAACAAAGAACTAACGCTCGAAcgaactg
_10_n-nve-miR-34_	gattctTTTCGAGAGTGGCTAGAGGCGTCTcgtttcg
_10_n-nve-miR-39-1_	agtaacTTGGCTGCCGTGAACGCGTGGGTgaaccga
_10_n-nve-miR-68_	ccggggCAAATCCCCATTTCCTTTTGCaagagga
_10_n-nve-miR-78_	cgtcccATGAGCATGTGATCAAAGGCTGGgtgttgc
_10_n-nve-miR-92_	ataagcTTCGTATCTACCATTTATGGTactacaa
_10_nve-mir-2034_	tggaagGCTAATGCAAAAAATGTCAGgatcata
_10_nve-mir-9413_	tctatcTAAAAGTGATCAGTGGTAAGGTtagcatt
_10_nve-mir-9417_	gagatgTGAGAACGTATCGGCAGGGTCTttcggcg
_10_nve-mir-9431_	taagcgTAAGCTGTGGTTTAAAGCACttctgct
_10_n-nve-miR-14_	tagcctCGGGTTTCTTTGGTAGCACGGTgtacgtg
_10_n-nve-miR-19_	tctctgTCCGACGAAGGGCTAACGCTCGgatttat
_10_nve-mir-2024a_	ttaccaTTACACAGTACCGATATTGTGAccgtaga
_10_nve-mir-2036_	tacgagTATATTGTACGACTCTCATCGTAgccattc
_10_nve-mir-9424a_	ttactgTATAGTTGGCTCATCGAGGCAGTaatatct
_10_nve-mir-9446_	gttttgTTTTTTCTTATGTCGTCATGTttatcga
_10_n-nve-miR-42-a_	cccatcTCTGTTCTCGTGGGTGAATGATttttttt
_10_n-nve-miR-98_	ggaaatTTTTCGCGAGTCAGCAGCTACAcgagtgc
_10_n-nve-miR-47-1_	agagatATTATTTCCGGCTGCACACAGGtcttcat
_10_n-nve-miR-82_	aacataCAAAATCGCTCGGGGTAGACCATtaaccgg
_10_nve-mir-2022_	ttctgaTTTGCTAGTTGCTTTTGTCCCGCctttctt
_10_n-nve-miR-93_	cgttttTTGAGTGTTGTTGACTGGTAAtccaatt
_10_nve-mir-2024g_	tatctcTAACACAGTACCGATATTGTGAggacact
_10_n-nve-miR-16_	aagacaTGGCGGCCACGAACTACGAACgccgtaa
_10_n-nve-miR-44-1_	acgaagACACAAAGAACGGCTGCGCGagtaaca
_10_n-nve-miR-94_	gattttTTGTATTCTTCTCTCTTTTGTatgattg
_10_nve-mir-2041b_	accgaaTTAGAGGAAAATACCCCTGGcgtcttg
_10_n-nve-miR-86_	aaaaaaACAAGCGAAGATAGAGACTCAtagggtg
_10_n-nve-miR-85_	accgaaAACAGACTCGCGACACGGATaagagta
_10_n-nve-miR-44-2_	ggctcaACACAAAGAACGGCTGCGCGGGctaaact
_10_n-nve-miR-35_	caggtgCACAAAGAACGGCTGCGCGGGtagaacc
_11_n-nve-miR-33_	atcactgAAATCGCTGTTGGAAACTGGtatata
_11_n-nve-miR-38_	cttcttaTACCCGGATTCTCCACCAGTtgggta
_11_n-nve-miR-87_	agaactaTCCGACTCTCTGCTTAATTacgtca
_11_n-nve-miR-36-1_	aatctctTATTGCAGATCCATGAGCTAGTtttagt
_11_n-nve-miR-37_	tgtaattTCAGACTGCCGGACCGTTAGttggtg
_11_nve-mir-2045_	gttaattTCCCAGAGTGTTGAGTTCAacgaat
_11_n-nve-miR-25_	ttcttatTTCTCCTCATTGTCAGTATGCTACTtgtgca
_11_nve-mir-2035_	ctagtgtACATGGTCTGTTACAAGGGtagaag
_11_n-nve-miR-10_	cttatggTTTTGTACATTTAGATTATCTCTctttcg
_11_n-nve-miR-101-1_	ttcgtatTGAGTCTTGGGTTGTCACTAGGctaaag
_11_nve-mir-2027_	gactgatTGCTTGTTGGTAATTTTGCAttgctt
_11_nve-mir-9445_	tagatcgTCTGTGTCGCTCGTTTACTTttctag
_11_n-nve-miR-13_	gaattctTATGTGACAAGTTTATCAATGagaaat
_11_n-nve-miR-20_	gacactaTGACATAATGACATGAGAGCGTgcggcc
_11_n-nve-miR-46_	gccacctTGCGTGCAGCCGGAAATAGTTaaagtt
_11_n-nve-miR-67_	cctcgctAAAAGGAAATGGGGATTTGCCcggacc
_11_nve-mir-2029_	gatagtgTACGCAATCCCTAGGTTACCAgtcagt
_11_nve-mir-9456_	cgaatggCCGCTGACTCGCGAAATCCTatcgct
_11_n-nve-miR-59_	ttcttgtTGTCAAAAAATCTGTAGGGacctgc
_11_n-nve-miR-88_	gaccgtaTCTCCAAGTAGTCGCCGCTGTGTCGtccatt
_11_nve-mir-9433_	atcgaggTTCGGTGAAATTTAGAACCACaggtta
_11_n-nve-miR-28_	ccaatatTTGGACATAACGACATAAGAGTaaaagc
_11_n-nve-miR-29_	taggcgaACAAGGATCCGTTGGCTCAGGcagcta
_11_n-nve-miR-70_	tggcaaaACAAAATTGCGGGCGGGACTTGcgtgcc
_11_nve-mir-9448_	ttcgctcTCCGCAGCCGTCCCTAGTggattc
_11_n-nve-miR-43_	gtcacgcTGTTCTTCCATGGTAACCTGActgccg
_11_n-nve-miR-71_	ccgcgggACACCGATTTGAGCGAAGCGACcgtgaa
_11_n-nve-miR-73_	atagcttAGAGGTTCGACTGTATATCCTTTcagctt
_11_n-nve-miR-74_	cttacttAGATGGGACTCAGTGTAAAGAGTtctaat
_11_n-nve-miR-8_	tgccaacAAGGTGACCTCGATCTTCATGATatatgc
_11_n-nve-miR-89_	ttggtgcTCTCTGTTATTTCTCATTCTTaacaga
_11_n-nve-miR-95_	tcaaataATTGTGGAAATACTGATACTGttacac
_11_nve-mir-100_	aggttacACCCGTAGATCCGAACTTGTGtaggtt
_11_nve-mir-2028_	gtgatgcTAATGTTCCTGCTTGTTCCTtatata
_11_nve-mir-9428_	atcgcccCGAACATAGGGACACTGTTcaacgg
_11_n-nve-miR-100-1_	tttcctcTCCCTCATGTCGGCTGACCTCCTgcccta
_11_n-nve-miR-18_	atgacggAAGAGGACGTCCCTCGCGTGTGGgcccgg
_11_n-nve-miR-26_	ttgctttTTTTGGTTTTACTAGTAGAGTttatta
_11_n-nve-miR-53_	ttagccgACAAGGGTCTCCTTTCTGGACTaatatt
_11_n-nve-miR-54_	ttatggaACAGACTTCGCTCAAAATCTAAttggtt
_11_n-nve-miR-6_	atcggccATTCTGTACAGTCTCCTGTTGTCtattta
_11_nve-mir-2031_	aaacatcTACGGCACTCTATTTATGGTAtttcta
_11_n-nve-miR-11_	ctcgtgcCCAGAGATTCGGGATTCCTGTcttccc
_11_n-nve-miR-72_	tggtctaACCGTTTCTACATTCCTTTGAGTaataga
_11_n-nve-miR-9_	ggttaccCTCCTGTGCAGTGCTCTCTGTGTgacttt
_11_nve-mir-2043a_	cttaatcTATATCGCCTTTTGAGGTTAtttctt
_11_nve-mir-9425_	agtgacgAAGAACACCCAAAATAGCTGActgaac
_11_n-nve-miR-103-1_	ctaatgcTTCTCCTTTGACCTCTCCAGACTgccttc
_11_n-nve-miR-15_	tccggtcTCACGATCTATTGTTCTGTTAGTaataat
_11_n-nve-miR-58_	aagtcagTGGCAGATATGGTGGAAATGGTagtcag
_11_n-nve-miR-66_	caaaancAAAAACAAAGAGTTGAGGAAGTtcaaaa
_11_n-nve-miR-69_	gaggcatTAAGGAAACTAGCGGTCGTTGGCtcggct
_11_n-nve-miR-91_	caaacctTGGACCAACTCCGATATTCACCtttgtt
_11_nve-mir-9449_	gcgtatcTATCTCCTTAAACATTCATCGTatgctt
_11_nve-mir-2047_	agtctacTTCGCCGAGCAGATGTCGGgaattg
_11_nve-mir-2026_	cgcccccTTTCAAATGTCTACTGATGGAaggttg
_11_nve-mir-2030_	tcggcgaTAGCATAACATTGTAAGAGATgaatgt
_11_nve-mir-9414_	ttatccaAACTTGATCTTCAATGAACTgtctac
_11_nve-mir-9457_	cggacatTACACATTCTAAGAAAAGTGCTtcaata
_11_nve-mir-2046_	gattagcCATCACTTCATAGCTATTTACTCTgatgaa
_11_nve-mir-9435_	gctcaggTCTTGTCAAGTGTATCTAGTGTGtgacca
_11_nve-mir-9442_	cccgggcAATATCAGGAGGACGCATTCGtacttt
_11_nve-mir-2042_	ccaccacTTATAAATCATCCTTGCACTACttttga
_11_nve-mir-2032b_	ctggttgTCGCTGCAACAGTTAGCTAGttcaat
_11_nve-mir-2024f_	cgttacTTGCACATCACCAATGTTCTaagccgg
_11_n-nve-miR-84_	attgaaTAAGTGATAAATAGTCTGATAtttatag
_11_n-nve-miR-83_	atggtcTAAGGCGACTTACTGTAGTAAGtccgttc
_11_nve-mir-9429_	cttataTTCGTCTATATGGAGAAAGGttctgct
_11_n-nve-miR-49_	tacaatGAAACTATTTCCGGCTGGACGCggctgaa
_11_n-nve-miR-5_	gaagtgTCGAGCGAGTGGCTTGCCTCGggcggtg
_11_n-nve-miR-50_	atatatTAAATTAGGAAGAAGGAGCTGGgttattg
_11_n-nve-miR-75_	ttgataTGTAGATTCTCTGAAATATTTtgagact
_11_n-nve-miR-81_	tgtgtgTTGGCATAATATGGATGTGGATGattattc
_11_nve-mir-2025_	tgatagTTTTTTAGCCCGCGGAAGTTGTttcgctg
_11_nve-mir-2032a_	gtatttCGAGGTAACTGTTGCAGCATgacctac
_11_nve-mir-9453_	gtaatcGCGCTATTCCCAAACGGGAggtaaca
_11_n-nve-miR-12_	tatctcTTGGGAGCTCCCACAACGTACGCgtgtcac
_11_n-nve-miR-56_	gatacgTCCTTTGAAAGTAGCTCGTAaatgaat
_11_n-nve-miR-63_	tggtcgTTGCCACTAAATAGAGAGAACGTgaagggc
_11_n-nve-miR-97_	gtatatTTTTCATACATGTATCTGTTGttgtgat
_11_nve-mir-2038_	gatgctACCTTAATGTCACCATGATGAactctgt
_11_n-nve-miR-102-1_	tatcctTGTGTTCGGCGTATATTCTCCTcttcgac
_11_n-nve-miR-30_	aaccggTAGATTAAAAGGCGTGCCAGGGttatccg
_11_n-nve-miR-51_	aatagcCACACATTATACTAAGACTCAaagctga
_11_n-nve-miR-57_	gatctgAGAGGGAATTTAGAAGACAAAAattgctt
_11_n-nve-miR-99-1_	attaggTATTCCCTTCTTGGTCTGTTAAaaagaag
_11_nve-mir-9424b_	ttagtcTAAAGCTGGTTTATCGAGGCAtttctga
_11_n-nve-miR-48-1_	ttaaaaTAATGTGGAAGGAAAAAACGTGgttgcgc
_11_n-nve-miR-48-2_	atataaTAATGTGGAAGGAAAAAACGTtggcgtc
_11_n-nve-miR-55_	cgatgtTCCAAGCGTGACTAGTCCAGAACgggtacg
_11_n-nve-miR-62_	gacgatCTCTTTCGGGATTATTCTGAGacctatt
_11_n-nve-miR-79_	tgtaaaATGAGGGAACAATGAGCAGTGTctgaagg
_11_n-nve-miR-80_	agataaATGCCGATCCACCACTCCTTTGTgtatttt
_11_n-nve-miR-96_	gattagTTTGTGTATGTTTATGTTTAGtaattaa
_11_nve-mir-2023_	acgatgAAAGAAGTACAAGTGGTAGGGatagggg
_11_nve-mir-2024e_	aatcctTTGCACATTACCAATATTCTGAatgctgc
_11_nve-mir-2037_	gtagcgTGTGATTGGAGACTTTTACCGTagtgctg
_11_nve-mir-2039_	tatgaaATAAAATAAAGGTAGGCTtccaact
_11_nve-mir-2050_	ttccagATTTGATTGCTGTGATCTGGTTcggtttc
_11_nve-mir-9422_	tcacggTGACAGAAGATAGAAGCGCTGAggcattg
_11_nve-mir-9455_	actttaGTCCAGACCTGTGTGAATAGGGtattcag
_11_n-nve-miR-23_	ttcggaTCTTCGGTCTTCCTCTGCTGAcattcaa
_11_n-nve-miR-32_	gagtttTTCATTATCTCTATCATCGCTTtatggca
_11_n-nve-miR-76_	agtttcAGTGTGCGTCCAGAAAGTTTGTtaggatt
_11_nve-mir-2050a_	gcccttTTTGTCTCGTAACTGCCCTGAAGtcatcgg
_11_nve-mir-2050b_	cgttccTTCGTCTCGTAACTGCCCTGAAGcgcggtt
_11_n-nve-miR-24_	ggaagcTAACAAAGAACTAACGCTCGAAtggacca
_11_n-nve-miR-34_	tgtactTTTCGAGAGTGGCTAGAGGCGTCTtcgtctg
_11_n-nve-miR-39-1_	taagcaTTGGCTGCCGTGAACGCGTGGGTcaaagcg
_11_n-nve-miR-68_	gcgggcCAAATCCCCATTTCCTTTTGCggaagaa
_11_n-nve-miR-78_	ccccgtATGAGCATGTGATCAAAGGCTGGctgtggt
_11_n-nve-miR-92_	acatgaTTCGTATCTACCATTTATGGTacaatca
_11_nve-mir-2034_	agggtaGCTAATGCAAAAAATGTCAGgactata
_11_nve-mir-9413_	ttactcTAAAAGTGATCAGTGGTAAGGTattatgc
_11_nve-mir-9417_	ggaatgTGAGAACGTATCGGCAGGGTCTtgtggcc
_11_nve-mir-9431_	agatcgTAAGCTGTGGTTTAAAGCACccgtttt
_11_n-nve-miR-14_	tgtaccCGGGTTTCTTTGGTAGCACGGTtggcagt
_11_n-nve-miR-19_	gttctcTCCGACGAAGGGCTAACGCTCGtgattat
_11_nve-mir-2024a_	ttaaccTTACACAGTACCGATATTGTGActcagga
_11_nve-mir-2036_	ggtaacTATATTGTACGACTCTCATCGTAaccgctt
_11_nve-mir-9424a_	ttatcgTATAGTTGGCTCATCGAGGCAGTttcaata
_11_nve-mir-9446_	ggttttTTTTTTCTTATGTCGTCATGTgaatctt
_11_n-nve-miR-42-a_	acctccTCTGTTCTCGTGGGTGAATGATttttttt
_11_n-nve-miR-98_	tggaaaTTTTCGCGAGTCAGCAGCTACAgctcgga
_11_n-nve-miR-47-1_	aatgagATTATTTCCGGCTGCACACAGGtatcttc
_11_n-nve-miR-82_	aaaatcCAAAATCGCTCGGGGTAGACCATgcaacgt
_11_nve-mir-2022_	cattgtTTTGCTAGTTGCTTTTGTCCCGCctctttt
_11_n-nve-miR-93_	ttcgttTTGAGTGTTGTTGACTGGTAAcatcatt
_11_nve-mir-2024g_	tccttaTAACACAGTACCGATATTGTGAcgcaatg
_11_n-nve-miR-16_	acgaaaTGGCGGCCACGAACTACGAACcagtcga
_11_n-nve-miR-44-1_	aaaggcACACAAAGAACGGCTGCGCGgaacata
_11_n-nve-miR-94_	ttgtatTTGTATTCTTCTCTCTTTTGTtagttag
_11_nve-mir-2041b_	gacacaTTAGAGGAAAATACCCCTGGtgctctg
_11_n-nve-miR-86_	aaaaaaACAAGCGAAGATAGAGACTCAtgggagt
_11_n-nve-miR-85_	cagcaaAACAGACTCGCGACACGGATagaaatg
_11_n-nve-miR-44-2_	ggccatACACAAAGAACGGCTGCGCGGGcatatca
_11_n-nve-miR-35_	cgatggCACAAAGAACGGCTGCGCGGGctagaca
_12_n-nve-miR-33_	tcaactgAAATCGCTGTTGGAAACTGGaaattt
_12_n-nve-miR-38_	ctattctTACCCGGATTCTCCACCAGTgagttg
_12_n-nve-miR-87_	aaaatgcTCCGACTCTCTGCTTAATTcactag
_12_n-nve-miR-36-1_	ttactcaTATTGCAGATCCATGAGCTAGTttattg
_12_n-nve-miR-37_	tttaagtTCAGACTGCCGGACCGTTAGtgggtt
_12_nve-mir-2045_	ttttagaTCCCAGAGTGTTGAGTTCAaaactg
_12_n-nve-miR-25_	ttactttTTCTCCTCATTGTCAGTATGCTACTtagctg
_12_nve-mir-2035_	ttggcatACATGGTCTGTTACAAGGGtagaga
_12_n-nve-miR-10_	gtcattgTTTTGTACATTTAGATTATCTCTtcgctt
_12_n-nve-miR-101-1_	cttagttTGAGTCTTGGGTTGTCACTAGGcgaata
_12_nve-mir-2027_	gatctgaTGCTTGTTGGTAATTTTGCAttctgt
_12_nve-mir-9445_	ggatactTCTGTGTCGCTCGTTTACTTtacgtt
_12_n-nve-miR-13_	ttctagaTATGTGACAAGTTTATCAATGagtaaa
_12_n-nve-miR-20_	tacgacaTGACATAATGACATGAGAGCGTgccgcg
_12_n-nve-miR-46_	ctcccagTGCGTGCAGCCGGAAATAGTTtagaat
_12_n-nve-miR-67_	gtcccctAAAAGGAAATGGGGATTTGCCcccagg
_12_nve-mir-2029_	gtaaggtTACGCAATCCCTAGGTTACCAtgctag
_12_nve-mir-9456_	cggatagCCGCTGACTCGCGAAATCCTcttagc
_12_n-nve-miR-59_	gtttttcTGTCAAAAAATCTGTAGGGgtccac
_12_n-nve-miR-88_	tgaccagTCTCCAAGTAGTCGCCGCTGTGTCGtatctc
_12_nve-mir-9433_	taagggcTTCGGTGAAATTTAGAACCACggtata
_12_n-nve-miR-28_	tcaatcaTTGGACATAACGACATAAGAGTgaaaca
_12_n-nve-miR-29_	aggtgacACAAGGATCCGTTGGCTCAGGactacg
_12_n-nve-miR-70_	aagacgtACAAAATTGCGGGCGGGACTTGtcccgg
_12_nve-mir-9448_	gtccttcTCCGCAGCCGTCCCTAGTagcgtt
_12_n-nve-miR-43_	gcacgtcTGTTCTTCCATGGTAACCTGAtgccgc
_12_n-nve-miR-71_	gcgccggACACCGATTTGAGCGAAGCGACcagagt
_12_n-nve-miR-73_	atatctgAGAGGTTCGACTGTATATCCTTTcatcgt
_12_n-nve-miR-74_	ctttatcAGATGGGACTCAGTGTAAAGAGTatctat
_12_n-nve-miR-8_	atacgccAAGGTGACCTCGATCTTCATGATtgaatc
_12_n-nve-miR-89_	gtttggcTCTCTGTTATTTCTCATTCTTcgaaaa
_12_n-nve-miR-95_	cataaatATTGTGGAAATACTGATACTGacctta
_12_nve-mir-100_	tgtaagcACCCGTAGATCCGAACTTGTGatttgg
_12_nve-mir-2028_	ggcgttaTAATGTTCCTGCTTGTTCCTaaattt
_12_nve-mir-9428_	caccctgCGAACATAGGGACACTGTTgagcca
_12_n-nve-miR-100-1_	ctcttctTCCCTCATGTCGGCTGACCTCCTgcatcc
_12_n-nve-miR-18_	agtcgagAAGAGGACGTCCCTCGCGTGTGGgcccgg
_12_n-nve-miR-26_	tgcttttTTTTGGTTTTACTAGTAGAGTattatt
_12_n-nve-miR-53_	catgtcgACAAGGGTCTCCTTTCTGGACTtttaaa
_12_n-nve-miR-54_	atggtatACAGACTTCGCTCAAAATCTAAttgtgt
_12_n-nve-miR-6_	cgtcgacATTCTGTACAGTCTCCTGTTGTCtttaat
_12_nve-mir-2031_	aaacactTACGGCACTCTATTTATGGTAttctat
_12_n-nve-miR-11_	tgtgcccCCAGAGATTCGGGATTCCTGTtctccc
_12_n-nve-miR-72_	gcgttatACCGTTTCTACATTCCTTTGAGTtgaaaa
_12_n-nve-miR-9_	gtcctgaCTCCTGTGCAGTGCTCTCTGTGTtttgac
_12_nve-mir-2043a_	ctctaatTATATCGCCTTTTGAGGTTAtttttc
_12_nve-mir-9425_	tagggacAAGAACACCCAAAATAGCTGAtcgaca
_12_n-nve-miR-103-1_	tctcaagTTCTCCTTTGACCTCTCCAGACTtcctgc
_12_n-nve-miR-15_	tgctccgTCACGATCTATTGTTCTGTTAGTtataaa
_12_n-nve-miR-58_	agcatgaTGGCAGATATGGTGGAAATGGTgacatg
_12_n-nve-miR-66_	nacacaaAAAAACAAAGAGTTGAGGAAGTaacata
_12_n-nve-miR-69_	caaggtgTAAGGAAACTAGCGGTCGTTGGCgcttcg
_12_n-nve-miR-91_	aacccatTGGACCAACTCCGATATTCACCtttttg
_12_nve-mir-9449_	tctgcgaTATCTCCTTAAACATTCATCGTtcatgt
_12_nve-mir-2047_	cagcattTTCGCCGAGCAGATGTCGGagattg
_12_nve-mir-2026_	ccgccccTTTCAAATGTCTACTGATGGAggttga
_12_nve-mir-2030_	gcggtcaTAGCATAACATTGTAAGAGATagtgat
_12_nve-mir-9414_	cacttatAACTTGATCTTCAATGAACTtccgat
_12_nve-mir-9457_	tgcgacaTACACATTCTAAGAAAAGTGCTactaat
_12_nve-mir-2046_	catgtgaCATCACTTCATAGCTATTTACTCTtagaga
_12_nve-mir-9435_	ctaggcgTCTTGTCAAGTGTATCTAGTGTGtcgaca
_12_nve-mir-9442_	gcgcgccAATATCAGGAGGACGCATTCGtcttat
_12_nve-mir-2042_	caccccaTTATAAATCATCCTTGCACTACattgtt
_12_nve-mir-2032b_	tgtggtcTCGCTGCAACAGTTAGCTAGtatact
_12_nve-mir-2024f_	ctactgTTGCACATCACCAATGTTCTgcagcga
_12_n-nve-miR-84_	atatgaTAAGTGATAAATAGTCTGATAtatttga
_12_n-nve-miR-83_	gcattgTAAGGCGACTTACTGTAGTAAGgtcttcc
_12_nve-mir-9429_	ttaatcTTCGTCTATATGGAGAAAGGtgccttt
_12_n-nve-miR-49_	aattcaGAAACTATTTCCGGCTGGACGCggcgtaa
_12_n-nve-miR-5_	ggatgaTCGAGCGAGTGGCTTGCCTCGtgggcgg
_12_n-nve-miR-50_	atatatTAAATTAGGAAGAAGGAGCTGGtgtttag
_12_n-nve-miR-75_	atatgtTGTAGATTCTCTGAAATATTTcagttag
_12_n-nve-miR-81_	tgttggTTGGCATAATATGGATGTGGATGtatctta
_12_nve-mir-2025_	gtgataTTTTTTAGCCCGCGGAAGTTGTctgctgt
_12_nve-mir-2032a_	tgtttaCGAGGTAACTGTTGCAGCATcatcgca
_12_nve-mir-9453_	tagactGCGCTATTCCCAAACGGGAcagaagt
_12_n-nve-miR-12_	tttcacTTGGGAGCTCCCACAACGTACGCctcgtag
_12_n-nve-miR-56_	gtgcaaTCCTTTGAAAGTAGCTCGTAtaatgaa
_12_n-nve-miR-63_	gttcggTTGCCACTAAATAGAGAGAACGTgagagcg
_12_n-nve-miR-97_	atattgTTTTCATACATGTATCTGTTGtgatgtt
_12_nve-mir-2038_	atgtgcACCTTAATGTCACCATGATGAtactcgt
_12_n-nve-miR-102-1_	cttcatTGTGTTCGGCGTATATTCTCCTattcgcc
_12_n-nve-miR-30_	gaagccTAGATTAAAAGGCGTGCCAGGGcttgatc
_12_n-nve-miR-51_	aatgacCACACATTATACTAAGACTCAatgaagc
_12_n-nve-miR-57_	agttcgAGAGGGAATTTAGAAGACAAAActtgtat
_12_n-nve-miR-99-1_	atgtagTATTCCCTTCTTGGTCTGTTAAaaaaagg
_12_nve-mir-9424b_	cattgtTAAAGCTGGTTTATCGAGGCAtgtcatt
_12_n-nve-miR-48-1_	tataaaTAATGTGGAAGGAAAAAACGTGgcgttgc
_12_n-nve-miR-48-2_	tataaaTAATGTGGAAGGAAAAAACGTtggtccg
_12_n-nve-miR-55_	atgcgtTCCAAGCGTGACTAGTCCAGAACagtgggc
_12_n-nve-miR-62_	ggctaaCTCTTTCGGGATTATTCTGAGcttatca
_12_n-nve-miR-79_	agattaATGAGGGAACAATGAGCAGTGTcagatgg
_12_n-nve-miR-80_	aaatagATGCCGATCCACCACTCCTTTGTgttttta
_12_n-nve-miR-96_	gttaagTTTGTGTATGTTTATGTTTAGaaaattt
_12_nve-mir-2023_	gtcgaaAAAGAAGTACAAGTGGTAGGGgaggagt
_12_nve-mir-2024e_	tcctaaTTGCACATTACCAATATTCTGAcggactt
_12_nve-mir-2037_	gaggtcTGTGATTGGAGACTTTTACCGTggttagc
_12_nve-mir-2039_	ataatgATAAAATAAAGGTAGGCTatcctac
_12_nve-mir-2050_	ctacgtATTTGATTGCTGTGATCTGGTTtgtcgct
_12_nve-mir-9422_	ctaggcTGACAGAAGATAGAAGCGCTGAaggttcg
_12_nve-mir-9455_	atttacGTCCAGACCTGTGTGAATAGGGtgtcaat
_12_n-nve-miR-23_	tgtcagTCTTCGGTCTTCCTCTGCTGActctaaa
_12_n-nve-miR-32_	gatgttTTCATTATCTCTATCATCGCTTcatgagt
_12_n-nve-miR-76_	gttctaAGTGTGCGTCCAGAAAGTTTGTagtgtta
_12_nve-mir-2050a_	ctcctgTTTGTCTCGTAACTGCCCTGAAGcaggttc
_12_nve-mir-2050b_	gtccctTTCGTCTCGTAACTGCCCTGAAGtcgctgg
_12_n-nve-miR-24_	gagacgTAACAAAGAACTAACGCTCGAAcgatgca
_12_n-nve-miR-34_	agttctTTTCGAGAGTGGCTAGAGGCGTCTtgcgtct
_12_n-nve-miR-39-1_	gaaactTTGGCTGCCGTGAACGCGTGGGTggacaac
_12_n-nve-miR-68_	gggcgcCAAATCCCCATTTCCTTTTGCaaggaga
_12_n-nve-miR-78_	cgctccATGAGCATGTGATCAAAGGCTGGggtgttc
_12_n-nve-miR-92_	gataacTTCGTATCTACCATTTATGGTatacaac
_12_nve-mir-2034_	ggagatGCTAATGCAAAAAATGTCAGatctaag
_12_nve-mir-9413_	tactctTAAAAGTGATCAGTGGTAAGGTgacattt
_12_nve-mir-9417_	gagagtTGAGAACGTATCGGCAGGGTCTggcgctt
_12_nve-mir-9431_	cgatagTAAGCTGTGGTTTAAAGCACgttcctt
_12_n-nve-miR-14_	atgctcCGGGTTTCTTTGGTAGCACGGTgattggc
_12_n-nve-miR-19_	ctttcgTCCGACGAAGGGCTAACGCTCGtgtttaa
_12_nve-mir-2024a_	catatcTTACACAGTACCGATATTGTGAgatcagc
_12_nve-mir-2036_	ctaggaTATATTGTACGACTCTCATCGTActagctc
_12_nve-mir-9424a_	tctagtTATAGTTGGCTCATCGAGGCAGTatatact
_12_nve-mir-9446_	tgtttgTTTTTTCTTATGTCGTCATGTtcatagt
_12_n-nve-miR-42-a_	acctccTCTGTTCTCGTGGGTGAATGATttttttt
_12_n-nve-miR-98_	aaatggTTTTCGCGAGTCAGCAGCTACAgactgcg
_12_n-nve-miR-47-1_	agtaagATTATTTCCGGCTGCACACAGGcttttac
_12_n-nve-miR-82_	tcaaaaCAAAATCGCTCGGGGTAGACCATcgactag
_12_nve-mir-2022_	ctgattTTTGCTAGTTGCTTTTGTCCCGCttttctc
_12_n-nve-miR-93_	tgtcttTTGAGTGTTGTTGACTGGTAAcatctta
_12_nve-mir-2024g_	ttccatTAACACAGTACCGATATTGTGAgccagat
_12_n-nve-miR-16_	gcaaaaTGGCGGCCACGAACTACGAACgtcgaac
_12_n-nve-miR-44-1_	aggacaACACAAAGAACGGCTGCGCGtgacaaa
_12_n-nve-miR-94_	gattttTTGTATTCTTCTCTCTTTTGTgtatgat
_12_nve-mir-2041b_	gcaaacTTAGAGGAAAATACCCCTGGttgcgct
_12_n-nve-miR-86_	aaaaaaACAAGCGAAGATAGAGACTCAtgggagt
_12_n-nve-miR-85_	ccagaaAACAGACTCGCGACACGGATagaaagt
_12_n-nve-miR-44-2_	cacgtgACACAAAGAACGGCTGCGCGGGcctaata
_12_n-nve-miR-35_	gggctaCACAAAGAACGGCTGCGCGGGcgctaaa
_13_n-nve-miR-33_	ttagccaAAATCGCTGTTGGAAACTGGtatata
_13_n-nve-miR-38_	cttatctTACCCGGATTCTCCACCAGTgtggta
_13_n-nve-miR-87_	ataaacgTCCGACTCTCTGCTTAATTaagtcc
_13_n-nve-miR-36-1_	acttatcTATTGCAGATCCATGAGCTAGTtttgta
_13_n-nve-miR-37_	agattttTCAGACTGCCGGACCGTTAGtgtggt
_13_nve-mir-2045_	tagtattTCCCAGAGTGTTGAGTTCAcagtaa
_13_n-nve-miR-25_	ctttattTTCTCCTCATTGTCAGTATGCTACTggctta
_13_nve-mir-2035_	cgttagtACATGGTCTGTTACAAGGGgagtaa
_13_n-nve-miR-10_	tctatggTTTTGTACATTTAGATTATCTCTcctgtt
_13_n-nve-miR-101-1_	tttagtcTGAGTCTTGGGTTGTCACTAGGgcaaat
_13_nve-mir-2027_	gatgtcaTGCTTGTTGGTAATTTTGCAgttttc
_13_nve-mir-9445_	caagtgtTCTGTGTCGCTCGTTTACTTctttga
_13_n-nve-miR-13_	agatttcTATGTGACAAGTTTATCAATGaaatga
_13_n-nve-miR-20_	cgcataaTGACATAATGACATGAGAGCGTcggcgc
_13_n-nve-miR-46_	ccgctcaTGCGTGCAGCCGGAAATAGTTattgaa
_13_n-nve-miR-67_	tcccgtcAAAAGGAAATGGGGATTTGCCacgcgc
_13_nve-mir-2029_	gggttaaTACGCAATCCCTAGGTTACCAttggac
_13_nve-mir-9456_	taggcgaCCGCTGACTCGCGAAATCCTctcgta
_13_n-nve-miR-59_	ttgtttcTGTCAAAAAATCTGTAGGGgcatcc
_13_n-nve-miR-88_	caagtgcTCTCCAAGTAGTCGCCGCTGTGTCGctattc
_13_nve-mir-9433_	atgaggcTTCGGTGAAATTTAGAACCACatgatg
_13_n-nve-miR-28_	ttaaccaTTGGACATAACGACATAAGAGTaagcaa
_13_n-nve-miR-29_	taggacgACAAGGATCCGTTGGCTCAGGacgcat
_13_n-nve-miR-70_	actggaaACAAAATTGCGGGCGGGACTTGgtcgcc
_13_nve-mir-9448_	tccttgcTCCGCAGCCGTCCCTAGTtcggta
_13_n-nve-miR-43_	gcacgtcTGTTCTTCCATGGTAACCTGAcgctcg
_13_n-nve-miR-71_	gggccgcACACCGATTTGAGCGAAGCGACgagact
_13_n-nve-miR-73_	tactgatAGAGGTTCGACTGTATATCCTTTtcacgt
_13_n-nve-miR-74_	ccttttaAGATGGGACTCAGTGTAAAGAGTctatta
_13_n-nve-miR-8_	atgcaccAAGGTGACCTCGATCTTCATGATtctaga
_13_n-nve-miR-89_	gcgtttgTCTCTGTTATTTCTCATTCTTagcaaa
_13_n-nve-miR-95_	taatacaATTGTGGAAATACTGATACTGtcaact
_13_nve-mir-100_	gttacgaACCCGTAGATCCGAACTTGTGgtgtat
_13_nve-mir-2028_	tgtacggTAATGTTCCTGCTTGTTCCTaattta
_13_nve-mir-9428_	cctcgcaCGAACATAGGGACACTGTTacaggc
_13_n-nve-miR-100-1_	ctttcctTCCCTCATGTCGGCTGACCTCCTtgaccc
_13_n-nve-miR-18_	ggagcatAAGAGGACGTCCCTCGCGTGTGGgccggc
_13_n-nve-miR-26_	cgtttttTTTTGGTTTTACTAGTAGAGTttaatt
_13_n-nve-miR-53_	gacctgtACAAGGGTCTCCTTTCTGGACTtataat
_13_n-nve-miR-54_	agatgttACAGACTTCGCTCAAAATCTAAtgttgt
_13_n-nve-miR-6_	gagtcccATTCTGTACAGTCTCCTGTTGTCttatat
_13_nve-mir-2031_	aactaacTACGGCACTCTATTTATGGTAttttca
_13_n-nve-miR-11_	cgcgttcCCAGAGATTCGGGATTCCTGTtctccc
_13_n-nve-miR-72_	gttgactACCGTTTCTACATTCCTTTGAGTaaaatg
_13_n-nve-miR-9_	ttagccgCTCCTGTGCAGTGCTCTCTGTGTatgtct
_13_nve-mir-2043a_	aatcttcTATATCGCCTTTTGAGGTTAtctttt
_13_nve-mir-9425_	cagtaggAAGAACACCCAAAATAGCTGAcgacat
_13_n-nve-miR-103-1_	atgtaccTTCTCCTTTGACCTCTCCAGACTccttcg
_13_n-nve-miR-15_	ctgctcgTCACGATCTATTGTTCTGTTAGTttaaaa
_13_n-nve-miR-58_	agcatagTGGCAGATATGGTGGAAATGGTgctaga
_13_n-nve-miR-66_	caaacnaAAAAACAAAGAGTTGAGGAAGTataaca
_13_n-nve-miR-69_	gaggtcaTAAGGAAACTAGCGGTCGTTGGCggtcct
_13_n-nve-miR-91_	ccactaaTGGACCAACTCCGATATTCACCtttgtt
_13_nve-mir-9449_	tagctgcTATCTCCTTAAACATTCATCGTgtctat
_13_nve-mir-2047_	tgtacacTTCGCCGAGCAGATGTCGGtagtga
_13_nve-mir-2026_	cccgcccTTTCAAATGTCTACTGATGGAggtatg
_13_nve-mir-2030_	ctgacggTAGCATAACATTGTAAGAGATtaagtg
_13_nve-mir-9414_	ttacatcAACTTGATCTTCAATGAACTgtacct
_13_nve-mir-9457_	gatcagcTACACATTCTAAGAAAAGTGCTaaatct
_13_nve-mir-2046_	caagtgtCATCACTTCATAGCTATTTACTCTaaatgg
_13_nve-mir-9435_	agcgtgcTCTTGTCAAGTGTATCTAGTGTGtgccaa
_13_nve-mir-9442_	gcgcgccAATATCAGGAGGACGCATTCGtatttc
_13_nve-mir-2042_	ccaccacTTATAAATCATCCTTGCACTACgttatt
_13_nve-mir-2032b_	ttcggtgTCGCTGCAACAGTTAGCTAGctttaa
_13_nve-mir-2024f_	acctgtTTGCACATCACCAATGTTCTcgaaggc
_13_n-nve-miR-84_	attgaaTAAGTGATAAATAGTCTGATAtagtatt
_13_n-nve-miR-83_	gtagtcTAAGGCGACTTACTGTAGTAAGtctcgct
_13_nve-mir-9429_	tttacaTTCGTCTATATGGAGAAAGGccttttg
_13_n-nve-miR-49_	cataatGAAACTATTTCCGGCTGGACGCtcggaga
_13_n-nve-miR-5_	agtggaTCGAGCGAGTGGCTTGCCTCGgggggtc
_13_n-nve-miR-50_	tttaaaTAAATTAGGAAGAAGGAGCTGGtgtttga
_13_n-nve-miR-75_	tagtatTGTAGATTCTCTGAAATATTTttgacag
_13_n-nve-miR-81_	tgtggtTTGGCATAATATGGATGTGGATGttattac
_13_nve-mir-2025_	gtatgaTTTTTTAGCCCGCGGAAGTTGTcgtcttg
_13_nve-mir-2032a_	ttgattCGAGGTAACTGTTGCAGCATgtcccaa
_13_nve-mir-9453_	cattagGCGCTATTCCCAAACGGGAcataagg
_13_n-nve-miR-12_	ctacttTTGGGAGCTCCCACAACGTACGCccgtagt
_13_n-nve-miR-56_	tgcaagTCCTTTGAAAGTAGCTCGTAatagata
_13_n-nve-miR-63_	gtggtcTTGCCACTAAATAGAGAGAACGTcggagag
_13_n-nve-miR-97_	aatgttTTTTCATACATGTATCTGTTGtttaggt
_13_nve-mir-2038_	acgttgACCTTAATGTCACCATGATGAtcgtact
_13_n-nve-miR-102-1_	ttctacTGTGTTCGGCGTATATTCTCCTccatgtc
_13_n-nve-miR-30_	aaggccTAGATTAAAAGGCGTGCCAGGGtacttgc
_13_n-nve-miR-51_	gaaactCACACATTATACTAAGACTCAataaggc
_13_n-nve-miR-57_	tgctgaAGAGGGAATTTAGAAGACAAAAgtcttat
_13_n-nve-miR-99-1_	aggattTATTCCCTTCTTGGTCTGTTAAaaaagga
_13_nve-mir-9424b_	catttgTAAAGCTGGTTTATCGAGGCAgctttta
_13_n-nve-miR-48-1_	taaaatTAATGTGGAAGGAAAAAACGTGcgttggc
_13_n-nve-miR-48-2_	aaaattTAATGTGGAAGGAAAAAACGTctcgtgg
_13_n-nve-miR-55_	ttgacgTCCAAGCGTGACTAGTCCAGAACcatgggg
_13_n-nve-miR-62_	cggtaaCTCTTTCGGGATTATTCTGAGtacctta
_13_n-nve-miR-79_	attaagATGAGGGAACAATGAGCAGTGTcaaggtg
_13_n-nve-miR-80_	gataaaATGCCGATCCACCACTCCTTTGTttgtatt
_13_n-nve-miR-96_	gattagTTTGTGTATGTTTATGTTTAGttaaata
_13_nve-mir-2023_	gactagAAAGAAGTACAAGTGGTAGGGtggggaa
_13_nve-mir-2024e_	aaccttTTGCACATTACCAATATTCTGAgcagttc
_13_nve-mir-2037_	gagcgtTGTGATTGGAGACTTTTACCGTggattgc
_13_nve-mir-2039_	tgataaATAAAATAAAGGTAGGCTacttcca
_13_nve-mir-2050_	ccttagATTTGATTGCTGTGATCTGGTTctgcttg
_13_nve-mir-9422_	cgtgcaTGACAGAAGATAGAAGCGCTGAtgcatgg
_13_nve-mir-9455_	ctttaaGTCCAGACCTGTGTGAATAGGGagtactt
_13_n-nve-miR-23_	acggttTCTTCGGTCTTCCTCTGCTGAcatcata
_13_n-nve-miR-32_	tttggaTTCATTATCTCTATCATCGCTTtagctag
_13_n-nve-miR-76_	ttgtcaAGTGTGCGTCCAGAAAGTTTGTatggtat
_13_nve-mir-2050a_	cctctgTTTGTCTCGTAACTGCCCTGAAGcttgcag
_13_nve-mir-2050b_	cttgccTTCGTCTCGTAACTGCCCTGAAGctggtgc
_13_n-nve-miR-24_	cagggaTAACAAAGAACTAACGCTCGAAagcctag
_13_n-nve-miR-34_	ttgtacTTTCGAGAGTGGCTAGAGGCGTCTttggcct
_13_n-nve-miR-39-1_	ataacgTTGGCTGCCGTGAACGCGTGGGTcgaaacg
_13_n-nve-miR-68_	cggcggCAAATCCCCATTTCCTTTTGCaagagag
_13_n-nve-miR-78_	cctcgcATGAGCATGTGATCAAAGGCTGGcgttggt
_13_n-nve-miR-92_	acgataTTCGTATCTACCATTTATGGTcactaaa
_13_nve-mir-2034_	aatgggGCTAATGCAAAAAATGTCAGcaaagtt
_13_nve-mir-9413_	cttactTAAAAGTGATCAGTGGTAAGGTttaatcg
_13_nve-mir-9417_	gtaaggTGAGAACGTATCGGCAGGGTCTtgcggtc
_13_nve-mir-9431_	tcggaaTAAGCTGTGGTTTAAAGCACtgtcctt
_13_n-nve-miR-14_	tacgctCGGGTTTCTTTGGTAGCACGGTcatgtgg
_13_n-nve-miR-19_	gcctttTCCGACGAAGGGCTAACGCTCGtatgatt
_13_nve-mir-2024a_	attaccTTACACAGTACCGATATTGTGAcactgga
_13_nve-mir-2036_	taaggcTATATTGTACGACTCTCATCGTAagtccct
_13_nve-mir-9424a_	ctgtatTATAGTTGGCTCATCGAGGCAGTtatctaa
_13_nve-mir-9446_	tttgtgTTTTTTCTTATGTCGTCATGTatcagtt
_13_n-nve-miR-42-a_	tcacccTCTGTTCTCGTGGGTGAATGATttttttt
_13_n-nve-miR-98_	tagaagTTTTCGCGAGTCAGCAGCTACAggtgcac
_13_n-nve-miR-47-1_	aggtaaATTATTTCCGGCTGCACACAGGattttcc
_13_n-nve-miR-82_	aaactaCAAAATCGCTCGGGGTAGACCATacgcagt
_13_nve-mir-2022_	gttactTTTGCTAGTTGCTTTTGTCCCGCtctttct
_13_n-nve-miR-93_	tttctgTTGAGTGTTGTTGACTGGTAAtctatac
_13_nve-mir-2024g_	tcttacTAACACAGTACCGATATTGTGAtagacgc
_13_n-nve-miR-16_	aaaagcTGGCGGCCACGAACTACGAACaccggta
_13_n-nve-miR-44-1_	acggaaACACAAAGAACGGCTGCGCGagaatca
_13_n-nve-miR-94_	ttgtatTTGTATTCTTCTCTCTTTTGTtggaatt
_13_nve-mir-2041b_	caacgaTTAGAGGAAAATACCCCTGGcttctgg
_13_n-nve-miR-86_	aaaaaaACAAGCGAAGATAGAGACTCAtggatgg
_13_n-nve-miR-85_	caacagAACAGACTCGCGACACGGATgaaatga
_13_n-nve-miR-44-2_	catggcACACAAAGAACGGCTGCGCGGGtccaaat
_13_n-nve-miR-35_	aggtcgCACAAAGAACGGCTGCGCGGGaaacgct
_14_n-nve-miR-33_	catcgatAAATCGCTGTTGGAAACTGGtaaatt
_14_n-nve-miR-38_	tatctctTACCCGGATTCTCCACCAGTgaggtt
_14_n-nve-miR-87_	acaagtaTCCGACTCTCTGCTTAATTatgcac
_14_n-nve-miR-36-1_	aattcctTATTGCAGATCCATGAGCTAGTagtttt
_14_n-nve-miR-37_	atattgtTCAGACTGCCGGACCGTTAGgtgttg
_14_nve-mir-2045_	tgtattaTCCCAGAGTGTTGAGTTCAcataga
_14_n-nve-miR-25_	tttcttaTTCTCCTCATTGTCAGTATGCTACTggttac
_14_nve-mir-2035_	tcgattgACATGGTCTGTTACAAGGGggaaat
_14_n-nve-miR-10_	gtcagttTTTTGTACATTTAGATTATCTCTttcgct
_14_n-nve-miR-101-1_	ctatttgTGAGTCTTGGGTTGTCACTAGGaagcta
_14_nve-mir-2027_	tactaggTGCTTGTTGGTAATTTTGCAtgcttt
_14_nve-mir-9445_	tacggtaTCTGTGTCGCTCGTTTACTTtttacg
_14_n-nve-miR-13_	tttcagaTATGTGACAAGTTTATCAATGaataga
_14_n-nve-miR-20_	cgaatcaTGACATAATGACATGAGAGCGTgcgcgc
_14_n-nve-miR-46_	gaccctcTGCGTGCAGCCGGAAATAGTTaatgta
_14_n-nve-miR-67_	cgtccctAAAAGGAAATGGGGATTTGCCccacgg
_14_nve-mir-2029_	taatgggTACGCAATCCCTAGGTTACCAatcgtg
_14_nve-mir-9456_	aggtgacCCGCTGACTCGCGAAATCCTtacgct
_14_n-nve-miR-59_	ttttgtcTGTCAAAAAATCTGTAGGGcaccgt
_14_n-nve-miR-88_	agacgctTCTCCAAGTAGTCGCCGCTGTGTCGtacttc
_14_nve-mir-9433_	cgagtagTTCGGTGAAATTTAGAACCACggaatt
_14_n-nve-miR-28_	tccaataTTGGACATAACGACATAAGAGTaagaac
_14_n-nve-miR-29_	gaatcggACAAGGATCCGTTGGCTCAGGtcgaca
_14_n-nve-miR-70_	gacgaatACAAAATTGCGGGCGGGACTTGccgctg
_14_nve-mir-9448_	ctttccgTCCGCAGCCGTCCCTAGTtgtagc
_14_n-nve-miR-43_	gacccgtTGTTCTTCCATGGTAACCTGAgtcgcc
_14_n-nve-miR-71_	gccgggcACACCGATTTGAGCGAAGCGACagtgca
_14_n-nve-miR-73_	acttgatAGAGGTTCGACTGTATATCCTTTctcatg
_14_n-nve-miR-74_	tcactttAGATGGGACTCAGTGTAAAGAGTttctaa
_14_n-nve-miR-8_	cagcctaAAGGTGACCTCGATCTTCATGATttaacg
_14_n-nve-miR-89_	ttcgtggTCTCTGTTATTTCTCATTCTTgaaaca
_14_n-nve-miR-95_	actaaatATTGTGGAAATACTGATACTGcatact
_14_nve-mir-100_	acggttaACCCGTAGATCCGAACTTGTGgtatgt
_14_nve-mir-2028_	ctgtggaTAATGTTCCTGCTTGTTCCTaatatt
_14_nve-mir-9428_	ccgctacCGAACATAGGGACACTGTTcagagc
_14_n-nve-miR-100-1_	ttctcctTCCCTCATGTCGGCTGACCTCCTctgacc
_14_n-nve-miR-18_	atgcaggAAGAGGACGTCCCTCGCGTGTGGgccgcg
_14_n-nve-miR-26_	gtcttttTTTTGGTTTTACTAGTAGAGTttaatt
_14_n-nve-miR-53_	ttgcacgACAAGGGTCTCCTTTCTGGACTataatt
_14_n-nve-miR-54_	tgttaagACAGACTTCGCTCAAAATCTAAgtttgt
_14_n-nve-miR-6_	gcccgatATTCTGTACAGTCTCCTGTTGTCttttaa
_14_nve-mir-2031_	ccaaataTACGGCACTCTATTTATGGTAtttcat
_14_n-nve-miR-11_	ccttgcgCCAGAGATTCGGGATTCCTGTccctct
_14_n-nve-miR-72_	tagttgcACCGTTTCTACATTCCTTTGAGTtaaaga
_14_n-nve-miR-9_	cgagcttCTCCTGTGCAGTGCTCTCTGTGTtatcgt
_14_nve-mir-2043a_	caattctTATATCGCCTTTTGAGGTTAtttctt
_14_nve-mir-9425_	gagcgtaAAGAACACCCAAAATAGCTGActagac
_14_n-nve-miR-103-1_	taagctcTTCTCCTTTGACCTCTCCAGACTctcgtc
_14_n-nve-miR-15_	ctgccgtTCACGATCTATTGTTCTGTTAGTtaaata
_14_n-nve-miR-58_	gaacagtTGGCAGATATGGTGGAAATGGTagagtc
_14_n-nve-miR-66_	anaacacAAAAACAAAGAGTTGAGGAAGTaaacta
_14_n-nve-miR-69_	gggacatTAAGGAAACTAGCGGTCGTTGGCgtcgct
_14_n-nve-miR-91_	aaatcccTGGACCAACTCCGATATTCACCtgtttt
_14_nve-mir-9449_	agtgtccTATCTCCTTAAACATTCATCGTtgattc
_14_nve-mir-2047_	cattgcaTTCGCCGAGCAGATGTCGGggttaa
_14_nve-mir-2026_	cgcccccTTTCAAATGTCTACTGATGGAttaggg
_14_nve-mir-2030_	cggcagtTAGCATAACATTGTAAGAGATgatagt
_14_nve-mir-9414_	tttaccaAACTTGATCTTCAATGAACTtctgac
_14_nve-mir-9457_	agctagcTACACATTCTAAGAAAAGTGCTaattac
_14_nve-mir-2046_	cgattagCATCACTTCATAGCTATTTACTCTgatgaa
_14_nve-mir-9435_	tggagccTCTTGTCAAGTGTATCTAGTGTGctcaga
_14_nve-mir-9442_	ccgccggAATATCAGGAGGACGCATTCGtttcat
_14_nve-mir-2042_	ccccaacTTATAAATCATCCTTGCACTACtatttg
_14_nve-mir-2032b_	ggctgttTCGCTGCAACAGTTAGCTAGatatct
_14_nve-mir-2024f_	gtactcTTGCACATCACCAATGTTCTcagagcg
_14_n-nve-miR-84_	ttaagaTAAGTGATAAATAGTCTGATAgtaattt
_14_n-nve-miR-83_	tgtcagTAAGGCGACTTACTGTAGTAAGttgctcc
_14_nve-mir-9429_	tatcatTTCGTCTATATGGAGAAAGGcttctgt
_14_n-nve-miR-49_	tataacGAAACTATTTCCGGCTGGACGCaatgggc
_14_n-nve-miR-5_	gtgagaTCGAGCGAGTGGCTTGCCTCGcgggtgg
_14_n-nve-miR-50_	ttaaatTAAATTAGGAAGAAGGAGCTGGttgattg
_14_n-nve-miR-75_	ttgataTGTAGATTCTCTGAAATATTTgagtatc
_14_n-nve-miR-81_	ggtgttTTGGCATAATATGGATGTGGATGcttatat
_14_nve-mir-2025_	ttaggaTTTTTTAGCCCGCGGAAGTTGTggctttc
_14_nve-mir-2032a_	tttagtCGAGGTAACTGTTGCAGCATcgctaac
_14_nve-mir-9453_	agattcGCGCTATTCCCAAACGGGAataaggc
_14_n-nve-miR-12_	tcttacTTGGGAGCTCCCACAACGTACGCttggcca
_14_n-nve-miR-56_	atacggTCCTTTGAAAGTAGCTCGTAatagaat
_14_n-nve-miR-63_	gctgtgTTGCCACTAAATAGAGAGAACGTgcaggag
_14_n-nve-miR-97_	tatgtaTTTTCATACATGTATCTGTTGtggattt
_14_nve-mir-2038_	gcgtatACCTTAATGTCACCATGATGAccgattt
_14_n-nve-miR-102-1_	ttccatTGTGTTCGGCGTATATTCTCCTctccagt
_14_n-nve-miR-30_	gagccaTAGATTAAAAGGCGTGCCAGGGtcagctt
_14_n-nve-miR-51_	tcaagaCACACATTATACTAAGACTCAaagtgac
_14_n-nve-miR-57_	gtctgaAGAGGGAATTTAGAAGACAAAAtgttatc
_14_n-nve-miR-99-1_	tgaagtTATTCCCTTCTTGGTCTGTTAAaggaaaa
_14_nve-mir-9424b_	gtacttTAAAGCTGGTTTATCGAGGCAtgacttt
_14_n-nve-miR-48-1_	aaaattTAATGTGGAAGGAAAAAACGTGgttcgcg
_14_n-nve-miR-48-2_	aaatatTAATGTGGAAGGAAAAAACGTggctgtc
_14_n-nve-miR-55_	ttgcgaTCCAAGCGTGACTAGTCCAGAACgggactg
_14_n-nve-miR-62_	gcagtaCTCTTTCGGGATTATTCTGAGtttccaa
_14_n-nve-miR-79_	ataagtATGAGGGAACAATGAGCAGTGTatacggg
_14_n-nve-miR-80_	gataaaATGCCGATCCACCACTCCTTTGTatgtttt
_14_n-nve-miR-96_	gtagatTTTGTGTATGTTTATGTTTAGatatata
_14_nve-mir-2023_	agatgcAAAGAAGTACAAGTGGTAGGGggatgag
_14_nve-mir-2024e_	tcatcaTTGCACATTACCAATATTCTGAcgtcagt
_14_nve-mir-2037_	aggcgtTGTGATTGGAGACTTTTACCGTgttgcga
_14_nve-mir-2039_	gttaaaATAAAATAAAGGTAGGCTctcaatc
_14_nve-mir-2050_	gctatcATTTGATTGCTGTGATCTGGTTctgtgct
_14_nve-mir-9422_	gtaccgTGACAGAAGATAGAAGCGCTGActtggag
_14_nve-mir-9455_	ttactaGTCCAGACCTGTGTGAATAGGGgtatact
_14_n-nve-miR-23_	ttgacgTCTTCGGTCTTCCTCTGCTGAtcactaa
_14_n-nve-miR-32_	tgttgaTTCATTATCTCTATCATCGCTTgacattg
_14_n-nve-miR-76_	attctgAGTGTGCGTCCAGAAAGTTTGTttaaggt
_14_nve-mir-2050a_	ctcgtcTTTGTCTCGTAACTGCCCTGAAGtgtagcc
_14_nve-mir-2050b_	ctgcctTTCGTCTCGTAACTGCCCTGAAGgcgtcgt
_14_n-nve-miR-24_	gcgaagTAACAAAGAACTAACGCTCGAAggccaat
_14_n-nve-miR-34_	ttgtcaTTTCGAGAGTGGCTAGAGGCGTCTcgtcttg
_14_n-nve-miR-39-1_	taaacgTTGGCTGCCGTGAACGCGTGGGTgacgcaa
_14_n-nve-miR-68_	ccggggCAAATCCCCATTTCCTTTTGCaggagaa
_14_n-nve-miR-78_	ccctcgATGAGCATGTGATCAAAGGCTGGctggtgt
_14_n-nve-miR-92_	agatacTTCGTATCTACCATTTATGGTtcacaaa
_14_nve-mir-2034_	aagtggGCTAATGCAAAAAATGTCAGacattga
_14_nve-mir-9413_	tattccTAAAAGTGATCAGTGGTAAGGTtctatga
_14_nve-mir-9417_	aggatgTGAGAACGTATCGGCAGGGTCTcgtgcgt
_14_nve-mir-9431_	acgagtTAAGCTGTGGTTTAAAGCACgtctttc
_14_n-nve-miR-14_	tcgctaCGGGTTTCTTTGGTAGCACGGTtcagtgg
_14_n-nve-miR-19_	gttctcTCCGACGAAGGGCTAACGCTCGatgtatt
_14_nve-mir-2024a_	atctcaTTACACAGTACCGATATTGTGAatcagcg
_14_nve-mir-2036_	ggatacTATATTGTACGACTCTCATCGTAgcccatt
_14_nve-mir-9424a_	tttgcaTATAGTTGGCTCATCGAGGCAGTtacaatt
_14_nve-mir-9446_	tgttgtTTTTTTCTTATGTCGTCATGTcatatgt
_14_n-nve-miR-42-a_	tccccaTCTGTTCTCGTGGGTGAATGATttttttt
_14_n-nve-miR-98_	taaggaTTTTCGCGAGTCAGCAGCTACAgtgacgc
_14_n-nve-miR-47-1_	gatgaaATTATTTCCGGCTGCACACAGGatttctc
_14_n-nve-miR-82_	aaacatCAAAATCGCTCGGGGTAGACCATgaatcgc
_14_nve-mir-2022_	tgacttTTTGCTAGTTGCTTTTGTCCCGCtctcttt
_14_n-nve-miR-93_	tctttgTTGAGTGTTGTTGACTGGTAAccttaat
_14_nve-mir-2024g_	cctattTAACACAGTACCGATATTGTGAgcgaact
_14_n-nve-miR-16_	aagacaTGGCGGCCACGAACTACGAACagacgtc
_14_n-nve-miR-44-1_	acgaagACACAAAGAACGGCTGCGCGcaagata
_14_n-nve-miR-94_	ttattgTTGTATTCTTCTCTCTTTTGTagtttag
_14_nve-mir-2041b_	acaacgTTAGAGGAAAATACCCCTGGgctgttc
_14_n-nve-miR-86_	aaaaaaACAAGCGAAGATAGAGACTCAtggagtg
_14_n-nve-miR-85_	agaccaAACAGACTCGCGACACGGATgaaatag
_14_n-nve-miR-44-2_	agtcgcACACAAAGAACGGCTGCGCGGGcataact
_14_n-nve-miR-35_	gcaggtCACAAAGAACGGCTGCGCGGGtgaacca
_15_n-nve-miR-33_	gaactctAAATCGCTGTTGGAAACTGGtaatat
_15_n-nve-miR-38_	cttctatTACCCGGATTCTCCACCAGTgttgga
_15_n-nve-miR-87_	taacagaTCCGACTCTCTGCTTAATTgctaac
_15_n-nve-miR-36-1_	atccttaTATTGCAGATCCATGAGCTAGTttattg
_15_n-nve-miR-37_	atatttgTCAGACTGCCGGACCGTTAGgtgtgt
_15_nve-mir-2045_	tttgtaaTCCCAGAGTGTTGAGTTCAcagtaa
_15_n-nve-miR-25_	tatctttTTCTCCTCATTGTCAGTATGCTACTgtgtca
_15_nve-mir-2035_	gttactgACATGGTCTGTTACAAGGGagatga
_15_n-nve-miR-10_	cttgatgTTTTGTACATTTAGATTATCTCTtgtctc
_15_n-nve-miR-101-1_	ttcttgaTGAGTCTTGGGTTGTCACTAGGaacagt
_15_nve-mir-2027_	cggtataTGCTTGTTGGTAATTTTGCAttgtct
_15_nve-mir-9445_	gtaatgcTCTGTGTCGCTCGTTTACTTtacttg
_15_n-nve-miR-13_	catgttaTATGTGACAAGTTTATCAATGtaaaga
_15_n-nve-miR-20_	ccaaatgTGACATAATGACATGAGAGCGTccggcg
_15_n-nve-miR-46_	acgccctTGCGTGCAGCCGGAAATAGTTgttaaa
_15_n-nve-miR-67_	ccgtctcAAAAGGAAATGGGGATTTGCCgccacg
_15_nve-mir-2029_	tatggagTACGCAATCCCTAGGTTACCAcgttag
_15_nve-mir-9456_	tagcgagCCGCTGACTCGCGAAATCCTtgtacc
_15_n-nve-miR-59_	tttcttgTGTCAAAAAATCTGTAGGGtcccag
_15_n-nve-miR-88_	aagcgtcTCTCCAAGTAGTCGCCGCTGTGTCGtacctt
_15_nve-mir-9433_	tagggacTTCGGTGAAATTTAGAACCACattagg
_15_n-nve-miR-28_	acatctaTTGGACATAACGACATAAGAGTcgaaaa
_15_n-nve-miR-29_	agatgcgACAAGGATCCGTTGGCTCAGGgtcaac
_15_n-nve-miR-70_	gacgaatACAAAATTGCGGGCGGGACTTGccggct
_15_nve-mir-9448_	tgcttccTCCGCAGCCGTCCCTAGTctgagt
_15_n-nve-miR-43_	gctcgcaTGTTCTTCCATGGTAACCTGAcccgtg
_15_n-nve-miR-71_	ggcgccgACACCGATTTGAGCGAAGCGACcaagtg
_15_n-nve-miR-73_	gtcaattAGAGGTTCGACTGTATATCCTTTcctgat
_15_n-nve-miR-74_	atctcttAGATGGGACTCAGTGTAAAGAGTttaatc
_15_n-nve-miR-8_	cagcatcAAGGTGACCTCGATCTTCATGATtgcata
_15_n-nve-miR-89_	tgttggcTCTCTGTTATTTCTCATTCTTgcaaaa
_15_n-nve-miR-95_	tactaaaATTGTGGAAATACTGATACTGaacttc
_15_nve-mir-100_	cgtaatgACCCGTAGATCCGAACTTGTGtgtatg
_15_nve-mir-2028_	gggctatTAATGTTCCTGCTTGTTCCTtatata
_15_nve-mir-9428_	actcgccCGAACATAGGGACACTGTTgcaagc
_15_n-nve-miR-100-1_	tcctttcTCCCTCATGTCGGCTGACCTCCTgcactc
_15_n-nve-miR-18_	gtgaagcAAGAGGACGTCCCTCGCGTGTGGgcccgg
_15_n-nve-miR-26_	cgtttttTTTTGGTTTTACTAGTAGAGTatttta
_15_n-nve-miR-53_	agtgtccACAAGGGTCTCCTTTCTGGACTtttaaa
_15_n-nve-miR-54_	taattggACAGACTTCGCTCAAAATCTAAgttgtt
_15_n-nve-miR-6_	agcctgcATTCTGTACAGTCTCCTGTTGTCttaatt
_15_nve-mir-2031_	caaatacTACGGCACTCTATTTATGGTAttattc
_15_n-nve-miR-11_	gctgcctCCAGAGATTCGGGATTCCTGTtctccc
_15_n-nve-miR-72_	ggtatctACCGTTTCTACATTCCTTTGAGTgaaaat
_15_n-nve-miR-9_	acgcttgCTCCTGTGCAGTGCTCTCTGTGTtgctat
_15_nve-mir-2043a_	tcaacttTATATCGCCTTTTGAGGTTAtctttt
_15_nve-mir-9425_	ctgggaaAAGAACACCCAAAATAGCTGAgactca
_15_n-nve-miR-103-1_	tactacgTTCTCCTTTGACCTCTCCAGACTcctgtc
_15_n-nve-miR-15_	gccgttcTCACGATCTATTGTTCTGTTAGTattaaa
_15_n-nve-miR-58_	tcgaagaTGGCAGATATGGTGGAAATGGTacagtg
_15_n-nve-miR-66_	cnacaaaAAAAACAAAGAGTTGAGGAAGTatacaa
_15_n-nve-miR-69_	aacgggtTAAGGAAACTAGCGGTCGTTGGCtctgcg
_15_n-nve-miR-91_	atacccaTGGACCAACTCCGATATTCACCgttttt
_15_nve-mir-9449_	ccggttaTATCTCCTTAAACATTCATCGTttctag
_15_nve-mir-2047_	catcatgTTCGCCGAGCAGATGTCGGggttaa
_15_nve-mir-2026_	ccgccccTTTCAAATGTCTACTGATGGAttggga
_15_nve-mir-2030_	cgcgagtTAGCATAACATTGTAAGAGATgatgta
_15_nve-mir-9414_	tatcactAACTTGATCTTCAATGAACTgctatc
_15_nve-mir-9457_	cgagtacTACACATTCTAAGAAAAGTGCTacaatt
_15_nve-mir-2046_	ctagatgCATCACTTCATAGCTATTTACTCTgaatga
_15_nve-mir-9435_	gtcagcgTCTTGTCAAGTGTATCTAGTGTGaccgat
_15_nve-mir-9442_	cccgcggAATATCAGGAGGACGCATTCGcttatt
_15_nve-mir-2042_	acaccccTTATAAATCATCCTTGCACTACatgttt
_15_nve-mir-2032b_	ctgtggtTCGCTGCAACAGTTAGCTAGaatttc
_15_nve-mir-2024f_	atcctgTTGCACATCACCAATGTTCTcggagac
_15_n-nve-miR-84_	tgataaTAAGTGATAAATAGTCTGATAtgtatat
_15_n-nve-miR-83_	tactggTAAGGCGACTTACTGTAGTAAGgctctct
_15_nve-mir-9429_	tctaatTTCGTCTATATGGAGAAAGGtttctcg
_15_n-nve-miR-49_	aatactGAAACTATTTCCGGCTGGACGCgcaggta
_15_n-nve-miR-5_	atagggTCGAGCGAGTGGCTTGCCTCGggggctg
_15_n-nve-miR-50_	taattaTAAATTAGGAAGAAGGAGCTGGtttaggt
_15_n-nve-miR-75_	ttatagTGTAGATTCTCTGAAATATTTtagtcag
_15_n-nve-miR-81_	ttgtggTTGGCATAATATGGATGTGGATGtattact
_15_nve-mir-2025_	ttggaaTTTTTTAGCCCGCGGAAGTTGTcgtcgtt
_15_nve-mir-2032a_	atttgtCGAGGTAACTGTTGCAGCATagcactc
_15_nve-mir-9453_	tgatcaGCGCTATTCCCAAACGGGAgtaacag
_15_n-nve-miR-12_	ccttatTTGGGAGCTCCCACAACGTACGCgccattg
_15_n-nve-miR-56_	acgtgaTCCTTTGAAAGTAGCTCGTAaatagta
_15_n-nve-miR-63_	tgtggcTTGCCACTAAATAGAGAGAACGTagggagc
_15_n-nve-miR-97_	atgattTTTTCATACATGTATCTGTTGttgttag
_15_nve-mir-2038_	cttaggACCTTAATGTCACCATGATGActgcatt
[truncated: 4,851 more rows]

## Sheet: miR_Loci
AGO1 miRNAs	miR_locus	locus_annot (RE/Intergenic/Intron/Exon/RE-Inton)	origin_from_target_signature
nve-miR-2022-3p	scaffold_148:501,360-501,430	intergenic	NO
novel-nve-miR-23	NEMVEscaffold_214:58850..58904:+	Intron	NO
novel-nve-miR-103-1	NEMVEscaffold_1581:21944..21995:+	intergenic	NO
novel-nve-miR-47-2	NEMVEscaffold_213:139394..139448:+	RE/intron	NO
nve-miR-9424a	scaffold_64:776987-777054	intergenic	NO
nve-miR-9422	scaffold_22:211459-211526	intergenic	YES
nve-miR-2030-5p	scaffold_507:85572-85660	Intron	NO
novel-nve-miR-6	NEMVEscaffold_14:1012032..1012087:-	intron	NO
nve-miR-9413	scaffold_230:176340-176407	intergenic	NO
nve-miR-2026-5p	scaffold_61:667309-667387	intergenic	NO
novel-nve-miR-66	NEMVEscaffold_140:567099..567149:+	intergenic	NO
novel-nve-miR-34	NEMVEscaffold_2:1386223..1386279:-	EXON(utr)	NO
novel-nve-miR-73	NEMVEscaffold_4:2108675..2108731:-	intergenic	NO
novel-nve-miR-78	NEMVEscaffold_2:1438201..1438256:-	EXON(cds)	NO
novel-nve-miR-9	NEMVEscaffold_24:987777..987829:+	intergenic	NO
novel-nve-miR-48-1	NEMVEscaffold_78:888284..888338:+	intergenic	NO
novel-nve-miR-50	NEMVEscaffold_80:85346..85397:+	Intron	NO
novel-nve-miR-79	NEMVEscaffold_158:297781..297833:-	Intron	NO
nve-miR-9435	scaffold_37:465886-465953	intergenic	NO
nve-miR-2025-3p	scaffold_51:151656-151750	intergenic	NO
novel-nve-miR-28	NEMVEscaffold_379:6928..6982:+	RE	NO
novel-nve-miR-58	NEMVEscaffold_137:47944..47994:+	intergenic	NO
nve-miR-2037-3p	scaffold_433:29619-29710	intergenic	NO
nve-miR-2023-3p	scaffold_294:142038-142130	intergenic	NO
nve-miR-2040b-3p	scaffold_82:49687-49778	intron	NO
nve-miR-9425	scaffold_216:166335-166402	EXON(utr)	NO
nve-miR-9455	scaffold_18:243878-243945	Intron	NO
novel-nve-miR-18	NEMVEscaffold_109:414398..414451:+	EXON(cds)	NO
novel-nve-miR-74	NEMVEscaffold_168:256060..256114:+	Intron	NO
novel-nve-miR-71	NEMVEscaffold_297:131466..131521:-	Intron	NO
nve-miR-100-5p	scaffold_82:122012-122095	intergenic	NO
novel-nve-miR-100-1	NEMVEscaffold_34:575485..575540:-	Intron	NO
novel-nve-miR-69	NEMVEscaffold_106:636526..636577:+	intergenic	NO
novel-nve-miR-8	NEMVEscaffold_22:1210379..1210435:-	intergenic	NO
novel-nve-miR-80	NEMVEscaffold_84:566655..566708:-	RE	NO
novel-nve-miR-36-2	NEMVEscaffold_15:1459942..1459994:-	Intron	NO
missing: 2040a	scaffold_108:81,030-81,121	intergenic	NO
nve-miR-2024g-5p	scaffold_282:94011-94064	Intron	NO
missing: 48-2	scaffold_503:89,996-90,081	RE	NO
missing: 9446	scaffold_3:1,717,798-1,717,865	RE	NO
AGO2 miRNA	loci	loci_annot (RE/Intergenic/Intron/Exon/RE-Inton)	origin_from_target_signature
nve-miR-9445	scaffold_525:59175-59242	Intron	NO
novel-nve-miR-89	NEMVEscaffold_384:67276..67330:-	intergenic	NO
novel-nve-miR-32	NEMVEscaffold_870:18662..18715:-	Intron	NO
novel-nve-miR-98	NEMVEscaffold_18:1468968..1469024:-	Inton	YES
nve-miR-2024f-3p	scaffold_126:84452-84561	intergenic	NO
novel-nve-miR-96	NEMVEscaffold_25:338423..338476:+	EXON(utr)	NO
novel-nve-miR-49	NEMVEscaffold_77:439551..439602:+	RE	YES
novel-nve-miR-26	NEMVEscaffold_278:77607..77658:+	Intron	NO
nve-miR-9456	scaffold_30:282997-283979	intergenic	YES
novel-nve-miR-5	NEMVEscaffold_14:1328563..1328613:+	intergenic	NO
novel-nve-miR-46	NEMVEscaffold_1535:18013..18070:-	RE/intron	NO
novel-nve-miR-42-b	NEMVEscaffold_113:391735..391786:-	RE	NO
novel-nve-miR-42-a	NEMVEscaffold_110:61086..61142:-	intergenic	NO
novel-nve-miR-33	NEMVEscaffold_4:1254003..1254091:-	EXON(utr)	NO
novel-nve-miR-20	NEMVEscaffold_129:406272..406328:+	RE	NO
nve-miR-9414-5p	scaffold_3090:5846-5913	intergenic	NO
nve-miR-2042-3p	scaffold_231:5526-5613	Intron	NO
nve-miR-2041a-3p	scaffold_19:418369-418456	intergenic	NO
nve-miR-2024e-3p	scaffold_282:93287-93380	Intron	NO
novel-nve-miR-93	NEMVEscaffold_2:2091697..2091755:-	intergenic	NO
novel-nve-miR-75	NEMVEscaffold_190:137678..137728:+	EXON(utr)	NO
novel-nve-miR-57	NEMVEscaffold_57:214413..214466:+	Intron	NO
novel-nve-miR-44-1	NEMVEscaffold_128:549319..549381:-	intergenic	NO
nve-miR-9433	scaffold_397:57292-57359	RE	NO
nve-miR-2024a-3p	scaffold_126:87172-87234	intergenic	NO
novel-nve-miR-39-1	NEMVEscaffold_53:1002192..1002247:-	intergenic	NO
novel-nve-miR-35	NEMVEscaffold_10:1111723..1111814:+	intergenic	YES
novel-nve-miR-19	NEMVEscaffold_116:524820..524877:+	RE	NO
novel-nve-miR-10	NEMVEscaffold_37:618819..618878:+	intergenic	NO
nve-miR-9431	scaffold_106:684146-684213	Intron	NO
nve-miR-2045-5p	scaffold_43:185999-186099	Intron	NO
nve-miR-2041b-3p	scaffold_8:1901220-1901282	Intron	YES
nve-miR-2036-3p	scaffold_24:1,097561-1,097654	intergenic	NO
nve-miR-2035-5p	scaffold_153:549190-549267	intergenic	NO
nve-miR-2027-5p	scaffold_241:295172-295267	intergenic	NO
novel-nve-miR-55	NEMVEscaffold_130:288140..288195:+	EXON(utr)	NO
novel-nve-miR-53	NEMVEscaffold_96:640423..640477:-	intergenic	NO
novel-nve-miR-38	NEMVEscaffold_52:796559..796640:+	Intron	NO
nve-miR-2047-3p	scaffold_3670:1176-1277	intergenic	NO
nve-miR-2046-5p	scaffold_261:230225-230315	intergenic	NO
nve-miR-2039-3p	scaffold_264:119,657-119,713	intergenic	NO
nve-miR-2029-3p	scaffold_83:157640-157736	Intron	NO
nve-miR-2028-5p	scaffold_6:334197-334279	Intron	NO
novel-nve-miR-85	NEMVEscaffold_21:728098..728151:+	Intron	NO
novel-nve-miR-83	NEMVEscaffold_306:79176..79226:+	Intron	NO
novel-nve-miR-62	NEMVEscaffold_186:32384..32435:-	Inron/exon	NO
novel-nve-miR-59	NEMVEscaffold_11:1659602..1659656:-	RE	NO
novel-nve-miR-54	NEMVEscaffold_149:170573..170625:+	Intergenic	NO
novel-nve-miR-16	NEMVEscaffold_91:44013..44077:+	RE	NO
novel-nve-miR-11	NEMVEscaffold_59:430746..430796:+	Intergenic	NO
nve-miR-9448	scaffold_543:26438-26505	EXON(utr)	NO
nve-miR-2032a-3p	scaffold_161:473285-473375	Intergenic	NO
nve-miR-2031-5p	scaffold_48:869417-869493	Intron	NO
novel-nve-miR-82	NEMVEscaffold_121:557736..557794:-	Intron	NO
novel-nve-miR-56	NEMVEscaffold_457:9220..9270:+	intergenic	NO
novel-nve-miR-37	NEMVEscaffold_45:829240..829309:+	intergenic	NO
nve-miR-2032b	scaffold_161:427,059-427,139	intergenic	NO
nve-miR-2040a	scaffold_108:81,030-81,121	intergenic	NO
nve-miR-9428	scaffold_85:339,069-339,136	RE	NO
nve-miR-9446	scaffold_3:1,717,798-1,717,865	RE	NO
no-preference miRNAs	loci	loci_annot (RE/Intergenic/Intron/Exon/RE-Inton)	origin_from_target_signature
nve-miR-2043	scaffold_14:1,324,937-1,325,024	intergenic	NO
nve-miR-9429-3p	scaffold_64:787255-787322	intergenic	NO
nve-miR-2034-5p	scaffold_4:1,299,752-1,299,845	EXON(utr)	NO
novel-nve-miR-67	NEMVEscaffold_169:355007..355062:+	intergenic	YES
novel-nve-miR-63	NEMVEscaffold_21:1387119..1387172:+	RE	NO
novel-nve-miR-12	NEMVEscaffold_67:17670..17723:+	RE	YES
novel-nve-miR-91	NEMVEscaffold_4:662151..662201:+	intergenic	NO
novel-nve-miR-15	NEMVEscaffold_83:625405..625456:+	intergenic	NO
nve-miR-9442	scaffold_7785:3476-3543	intergenic	NO
nve-miR-9417	scaffold_491:38109-38176	EXON(cds)	NO
nve-miR-2050-3p	scaffold_13:1048109-1048200	intergenic	NO
weakly expressed:	loci	loci_annot (RE/Intergenic/Intron/Exon/RE-Inton)	origin_from_target_signature
nve-miR-miR-2038	scaffold_3:358,420-358,509	Intron	NO
nve-miR-9424b	scaffold_64:776987-777054	intergenic	NO
nve-miR-9449	scaffold_108:69562-69629	intergenic	NO
nve-miR-9453	scaffold_142:450325-450392	RE	YES
nve-miR-9457	scaffold_1:1,934606-1,934673	Intron	NO
novel-nve-miR-101-1	NEMVEscaffold_237:364825..364883:+	Intergenic	NO
novel-nve-miR-102-1	NEMVEscaffold_252:20755..20813:+	EXON(utr)	YES
novel-nve-miR-13	NEMVEscaffold_70:912199..912256:-	Intron	NO
novel-nve-miR-14	NEMVEscaffold_81:386218..386273:-	intergenic	NO
novel-nve-miR-24	NEMVEscaffold_234:308657..308711:-	RE	NO
novel-nve-miR-25	NEMVEscaffold_243:204758..204824:-	Intron	NO
novel-nve-miR-29	NEMVEscaffold_445:79617..79670:+	EXON(cds)	NO
novel-nve-miR-30	NEMVEscaffold_472:84514..84567:+	intergenic	NO
novel-nve-miR-43	NEMVEscaffold_122:567169..567221:+	Intron	NO
novel-nve-miR-51	NEMVEscaffold_1:1902767..1902817:-	Intron	NO
novel-nve-miR-68	NEMVEscaffold_1581:21761..21816:+	intergenic	YES
novel-nve-miR-70	NEMVEscaffold_134:17565..17619:+	EXON(utr)	NO
novel-nve-miR-72	NEMVEscaffold_361:104297..104351:-	intergenic	NO
novel-nve-miR-76	NEMVEscaffold_2:1211444..1211497:-	intergenic	NO
novel-nve-miR-81	NEMVEscaffold_1:3044442..3044492:-	Intron	NO
novel-nve-miR-84	NEMVEscaffold_39:952703..952751:+	intergenic	NO
novel-nve-miR-86	NEMVEscaffold_71:535077..535143:+	intergenic	NO
novel-nve-miR-87	NEMVEscaffold_339:227131..227208:-	intergenic	NO
novel-nve-miR-88	NEMVEscaffold_1:658192..658250:+	intergenic	NO
novel-nve-miR-92	NEMVEscaffold_80:892620..892675:+	Intron	NO
novel-nve-miR-94	NEMVEscaffold_408:111000..111063:-	Intron	NO
novel-nve-miR-95	NEMVEscaffold_126:414421..414473:+	RE	NO
novel-nve-miR-97	NEMVEscaffold_81:577179..577230:+	Intron	NO
novel-nve-miR-99-1	NEMVEscaffold_173:251371..251424:+	Intron	NO
