# Supplementary material for: Unravelling the developmental and functional significance of an ancient Argonaute duplication
Source: Nat Commun. 2020 Dec 3;11:6187. doi: 10.1038/s41467-020-20003-8 (PMC7713132; doi:10.1038/s41467-020-20003-8)
Supplement: Supplementary file 13 — Supplementary Data 9 [file 41467_2020_20003_MOESM13_ESM.txt]

#=======================================
#
# Aligned_sequences: 2
# 1: novel-miR-102-1_
# 2: NVE19222_
# Matrix: EDNAFULL
# Gap_penalty: 15.0
# Extend_penalty: 2.0
#
# Length: 35
# Identity:      33/35 (94.3%)
# Similarity:    33/35 (94.3%)
# Gaps:           0/35 ( 0.0%)
# Score: 157.0
# 
#
#=======================================

novel-miR-102      1 ttcctaTGTGTTCGGCGTATATTCTCCTcgacttc     35
                     ||||||||||||.|||.||||||||||||||||||
NVE19222_         33 TTCCTATGTGTTTGGCATATATTCTCCTCGACTTC     67


#---------------------------------------
#---------------------------------------
#=======================================
#
# Aligned_sequences: 2
# 1: novel-miR-12_
# 2: NVE8513_
# Matrix: EDNAFULL
# Gap_penalty: 15.0
# Extend_penalty: 2.0
#
# Length: 36
# Identity:      33/36 (91.7%)
# Similarity:    33/36 (91.7%)
# Gaps:           0/36 ( 0.0%)
# Score: 153.0
# 
#
#=======================================

novel-miR-12_      1 ttacctTTGGGAGCTCCCACAACGTACGCtggatcc     36
                     |.||||||||||||.|||||||.|||||||||||||
NVE8513_        1121 TGACCTTTGGGAGCGCCCACAAAGTACGCTGGATCC   1156


#---------------------------------------
#---------------------------------------
#=======================================
#
# Aligned_sequences: 2
# 1: nve-mir-9456_
# 2: NVE19966_
# Matrix: EDNAFULL
# Gap_penalty: 15.0
# Extend_penalty: 2.0
#
# Length: 33
# Identity:      30/33 (90.9%)
# Similarity:    30/33 (90.9%)
# Gaps:           0/33 ( 0.0%)
# Score: 138.0
# 
#
#=======================================

nve-mir-9456_      1 cgtgaagCCGCTGACTCGCGAAATCCTctcgta     33
                     ||||.|||||||||||.||||.|||||||||||
NVE19966_        926 CGTGTAGCCGCTGACTGGCGAGATCCTCTCGTA    958


#---------------------------------------
#---------------------------------------
#=======================================
#
# Aligned_sequences: 2
# 1: novel-miR-35_
# 2: NVE10979_
# Matrix: EDNAFULL
# Gap_penalty: 15.0
# Extend_penalty: 2.0
#
# Length: 34
# Identity:      31/34 (91.2%)
# Similarity:    31/34 (91.2%)
# Gaps:           0/34 ( 0.0%)
# Score: 143.0
# 
#
#=======================================

novel-miR-35_      1 gactggCACAAAGAACGGCTGCGCGGGagactac     34
                     |||.|.|||||||||||||||.||||||||||||
NVE10979_       1609 GACCGACACAAAGAACGGCTGTGCGGGAGACTAC   1642


#---------------------------------------
#---------------------------------------
#=======================================
#
# Aligned_sequences: 2
# 1: novel-miR-49_
# 2: NVE1575_
# Matrix: EDNAFULL
# Gap_penalty: 15.0
# Extend_penalty: 2.0
#
# Length: 34
# Identity:      30/34 (88.2%)
# Similarity:    30/34 (88.2%)
# Gaps:           0/34 ( 0.0%)
# Score: 134.0
# 
#
#=======================================

novel-miR-49_      1 aatcatGAAACTATTTCCGGCTGGACGCaggcta     34
                     |.|.|||.|||||||||||||||.||||||||||
NVE1575_          38 ATTAATGGAACTATTTCCGGCTGCACGCAGGCTA     71


#---------------------------------------
#---------------------------------------
#=======================================
#
# Aligned_sequences: 2
# 1: novel-miR-49_
# 2: NVE4615_
# Matrix: EDNAFULL
# Gap_penalty: 15.0
# Extend_penalty: 2.0
#
# Length: 29
# Identity:      27/29 (93.1%)
# Similarity:    27/29 (93.1%)
# Gaps:           0/29 ( 0.0%)
# Score: 127.0
# 
#
#=======================================

novel-miR-49_      6 tGAAACTATTTCCGGCTGGACGCaggcta     34
                     ||.|||||||||||||||.||||||||||
NVE4615_         514 TGGAACTATTTCCGGCTGCACGCAGGCTA    542


#---------------------------------------
#---------------------------------------
#=======================================
#
# Aligned_sequences: 2
# 1: novel-miR-49_
# 2: NVE14508_
# Matrix: EDNAFULL
# Gap_penalty: 15.0
# Extend_penalty: 2.0
#
# Length: 34
# Identity:      30/34 (88.2%)
# Similarity:    30/34 (88.2%)
# Gaps:           0/34 ( 0.0%)
# Score: 134.0
# 
#
#=======================================

novel-miR-49_      1 aatcatGAAACTATTTCCGGCTGGACGCaggcta     34
                     |||.|||.|||||||||||||||.||.|||||||
NVE14508_        318 AATAATGGAACTATTTCCGGCTGCACACAGGCTA    351


#---------------------------------------
#---------------------------------------
#=======================================
#
# Aligned_sequences: 2
# 1: novel-miR-67_
# 2: NVE6069_
# Matrix: EDNAFULL
# Gap_penalty: 15.0
# Extend_penalty: 2.0
#
# Length: 34
# Identity:      33/34 (97.1%)
# Similarity:    33/34 (97.1%)
# Gaps:           0/34 ( 0.0%)
# Score: 161.0
# 
#
#=======================================

novel-miR-67_      1 tcctcgcAAAAGGAAATGGGGATTTGCCcgcgac     34
                     |||||||||||.||||||||||||||||||||||
NVE6069_         536 TCCTCGCAAAATGAAATGGGGATTTGCCCGCGAC    569


#---------------------------------------
#---------------------------------------
=======================================
#
# Aligned_sequences: 2
# 1: novel-miR-68_
# 2: NVE6069_
# Matrix: EDNAFULL
# Gap_penalty: 15.0
# Extend_penalty: 2.0
#
# Length: 35
# Identity:      31/35 (88.6%)
# Similarity:    31/35 (88.6%)
# Gaps:           1/35 ( 2.9%)
# Score: 128.0
# 
#
#=======================================

novel-miR-68_      1 cgcgggCAAATCCCCATTTCCTTTTGC-aggaaga     34
                     |.||||||||||||.|||||||||||| .||||||
NVE6069_         571 CCCGGGCAAATCCCGATTTCCTTTTGCGTGGAAGA    605


#---------------------------------------
#---------------------------------------
#=======================================
#
# Aligned_sequences: 2
# 1: novel-miR-98_
# 2: NVE1786_
# Matrix: EDNAFULL
# Gap_penalty: 15.0
# Extend_penalty: 2.0
#
# Length: 35
# Identity:      34/35 (97.1%)
# Similarity:    34/35 (97.1%)
# Gaps:           0/35 ( 0.0%)
# Score: 166.0
# 
#
#=======================================

novel-miR-98_      1 aggataTTTTCGCGAGTCAGCAGCTACAcgtaggc     35
                     |||||||||||||||||||||.|||||||||||||
NVE1786_          73 AGGATATTTTCGCGAGTCAGCGGCTACACGTAGGC    107


#---------------------------------------
#---------------------------------------
#=======================================
#
# Aligned_sequences: 2
# 1: novel-miR-98_
# 2: NVE3560_
# Matrix: EDNAFULL
# Gap_penalty: 15.0
# Extend_penalty: 2.0
#
# Length: 28
# Identity:      27/28 (96.4%)
# Similarity:    27/28 (96.4%)
# Gaps:           0/28 ( 0.0%)
# Score: 131.0
# 
#
#=======================================

novel-miR-98_      8 TTTCGCGAGTCAGCAGCTACAcgtaggc     35
                     ||||||||||||||.|||||||||||||
NVE3560_        3542 TTTCGCGAGTCAGCGGCTACACGTAGGC   3569


#---------------------------------------
#---------------------------------------
#=======================================
#
# Aligned_sequences: 2
# 1: novel-miR-98_
# 2: NVE5186_
# Matrix: EDNAFULL
# Gap_penalty: 15.0
# Extend_penalty: 2.0
#
# Length: 35
# Identity:      31/35 (88.6%)
# Similarity:    31/35 (88.6%)
# Gaps:           3/35 ( 8.6%)
# Score: 132.0
# 
#
#=======================================

novel-miR-98_      1 aggataTTTTCGCGAGTCAGCAGCTACAcgtaggc     35
                     ||||   ||||||||||||||.|||||||||||||
NVE5186_         138 AGGA---TTTCGCGAGTCAGCGGCTACACGTAGGC    169


#---------------------------------------
#---------------------------------------
#=======================================
#
# Aligned_sequences: 2
# 1: novel-miR-98_
# 2: NVE6954_
# Matrix: EDNAFULL
# Gap_penalty: 15.0
# Extend_penalty: 2.0
#
# Length: 34
# Identity:      32/34 (94.1%)
# Similarity:    32/34 (94.1%)
# Gaps:           0/34 ( 0.0%)
# Score: 152.0
# 
#
#=======================================

novel-miR-98_      1 aggataTTTTCGCGAGTCAGCAGCTACAcgtagg     34
                     ||||||||||||||.||||||.||||||||||||
NVE6954_         194 AGGATATTTTCGCGGGTCAGCGGCTACACGTAGG    227


#---------------------------------------
#---------------------------------------
#=======================================
#
# Aligned_sequences: 2
# 1: novel-miR-98_
# 2: NVE9679_
# Matrix: EDNAFULL
# Gap_penalty: 15.0
# Extend_penalty: 2.0
#
# Length: 35
# Identity:      33/35 (94.3%)
# Similarity:    33/35 (94.3%)
# Gaps:           0/35 ( 0.0%)
# Score: 157.0
# 
#
#=======================================

novel-miR-98_      1 aggataTTTTCGCGAGTCAGCAGCTACAcgtaggc     35
                     ||.||||||||||||||||||.|||||||||||||
NVE9679_         160 AGTATATTTTCGCGAGTCAGCGGCTACACGTAGGC    194


#---------------------------------------
#---------------------------------------
#=======================================
#
# Aligned_sequences: 2
# 1: novel-miR-98_
# 2: NVE24650_
# Matrix: EDNAFULL
# Gap_penalty: 15.0
# Extend_penalty: 2.0
#
# Length: 31
# Identity:      28/31 (90.3%)
# Similarity:    28/31 (90.3%)
# Gaps:           0/31 ( 0.0%)
# Score: 128.0
# 
#
#=======================================

novel-miR-98_      5 taTTTTCGCGAGTCAGCAGCTACAcgtaggc     35
                     |.||||.||||||||||.|||||||||||||
NVE24650_        344 TTTTTTTGCGAGTCAGCGGCTACACGTAGGC    374


#---------------------------------------
#---------------------------------------
#=======================================
#
# Aligned_sequences: 2
# 1: nve-mir-2041b_
# 2: NVE1344_
# Matrix: EDNAFULL
# Gap_penalty: 15.0
# Extend_penalty: 2.0
#
# Length: 32
# Identity:      29/32 (90.6%)
# Similarity:    29/32 (90.6%)
# Gaps:           0/32 ( 0.0%)
# Score: 133.0
# 
#
#=======================================

nve-mir-2041b      2 acacgTTAGAGGAAAATACCCCTGGgtttccg     33
                     |.||||||||||.|||||||.|||||||||||
NVE1344_          62 AAACGTTAGAGGGAAATACCACTGGGTTTCCG     93


#---------------------------------------
#---------------------------------------
=======================================
#
# Aligned_sequences: 2
# 1: nve-mir-9422_
# 2: NVE7450_
# Matrix: EDNAFULL
# Gap_penalty: 15.0
# Extend_penalty: 2.0
#
# Length: 34
# Identity:      32/34 (94.1%)
# Similarity:    32/34 (94.1%)
# Gaps:           0/34 ( 0.0%)
# Score: 152.0
# 
#
#=======================================

nve-mir-9422_      1 catggcTGACAGAAGATAGAAGCGCTGAcatgtg     34
                     |.||||||||.|||||||||||||||||||||||
NVE7450_        1049 CCTGGCTGACGGAAGATAGAAGCGCTGACATGTG   1082


#---------------------------------------
#---------------------------------------
#=======================================
#
# Aligned_sequences: 2
# 1: nve-mir-9453_
# 2: NVE11939_
# Matrix: EDNAFULL
# Gap_penalty: 15.0
# Extend_penalty: 2.0
#
# Length: 29
# Identity:      27/29 (93.1%)
# Similarity:    27/29 (93.1%)
# Gaps:           0/29 ( 0.0%)
# Score: 127.0
# 
#
#=======================================

nve-mir-9453_      4 tacGCGCTATTCCCAAACGGGAcaaggat     32
                     ||.||||||||||||||||.|||||||||
NVE11939_        815 TAAGCGCTATTCCCAAACGAGACAAGGAT    843


#---------------------------------------
#---------------------------------------
#=======================================
#
# Aligned_sequences: 2
# 1: nve-mir-9453_
# 2: NVE24124_
# Matrix: EDNAFULL
# Gap_penalty: 15.0
# Extend_penalty: 2.0
#
# Length: 29
# Identity:      27/29 (93.1%)
# Similarity:    27/29 (93.1%)
# Gaps:           0/29 ( 0.0%)
# Score: 127.0
# 
#
#=======================================

nve-mir-9453_      4 tacGCGCTATTCCCAAACGGGAcaaggat     32
                     |||||||||.|||||||||.|||||||||
NVE24124_        320 TACGCGCTACTCCCAAACGAGACAAGGAT    348


#---------------------------------------
#---------------------------------------
