# Supplementary material for: Unravelling the developmental and functional significance of an ancient Argonaute duplication
Source: Nat Commun. 2020 Dec 3;11:6187. doi: 10.1038/s41467-020-20003-8 (PMC7713132; doi:10.1038/s41467-020-20003-8)
Supplement: Supplementary file 14 — Supplementary Data 10 [file 41467_2020_20003_MOESM14_ESM.txt]

>AauAgo1b 
GKWFDQRQREKTFSDARSKSDKMSGIGRGRGRGRSRINNVTRTEEPKPGPTTVAAQEQKA
EVPPASVRPSQARPRPMGRGRGTAMNTAGSTTQQQVTTPKAGSLDLPKRPGYGTTGRRTR
VATNFFEIDYKNYDIYHYDVSINPSTCPRALNRQVIERLVLMYQKIFGEHKPVYDGQKNV
YTVQPLPIGKDKRDFDIKYYDEDDKRERQFKVSIKWVACISMHSLSEALRGAVNQMPYDT
ISAMDIALRHSPSLKYITVGRSFFSPPDGDSLIQLGHGREVWFGYHQSLRPSQWKMMVNL
DICLSAFYKPQPIVDYLCEVLDKDFKARERRELFDYERLKFAKEVKGLKVVVTHLGIQKR
KYKVSGVTTEAVAKKTFKMDKDGTQVDVTVASYFEEKYQVKLLYPYLPCLQVGNVSKGCY
LPMEVCNIVSGQRCQKRLSEKETAEMIRASGRTAQARKEDIKKIVAKAAFAKDEHARYFG
LEVKQQMAVVNARVLEPPMIQYSQKSSNPTATPRNGAWDMRDKSFHCASSINVWALLIFA
TERQCNFQALNNYTKELSAACMRAGMTMTKQPIYCDYISKADVNIDELFSTIVAKHMDLD
IILVVLPGKTPYYAQIKSLGDTFYGIPTQCIQLKNVTKTNRQTLTNLCMKINAKLGGING
FVPHTCKPRRIFDKPVLFLGADVTHPSPGDTHRPSIAAVVGSIDAYPINYCTSIRVQQQR
KEIITDLAAMVKELLLAFYRSTRVKPFRIIMYRDGVSEGQFQQVVQNEVKAIREACMQLE
KGYEPGITFVVVQKRHHTRFFPEQESDKVGKAGNVPPGTTVDTGICHPTEYDFYLCSHAG
IQGTSRPAHYHVLWDDNDLTPDELHQLTFLLCHTYVRCTRSVSIPAPAYYAHLAAFRARF
HVDSLKGGGSDSESTKTKSSDAEGSFKASDEACKPHANLSKTIYFA
>CcoAgo1 
MAEIKSASSLNPGDKPPLRPNFGQKGQKIKLRANFYGVDIPKKDIHHYDVTILPGSCPPR
VNREVMKSLVDKRLHDIFNKQRPVFDGKKNLYSISRLSIDDKKYDFDVIIKEQNDDRERK
FKISLKWAAQVNMYQLEEALKGKAAMPLSAIQALDVVLRQIPSMRCIPVGRSFFSPPSLG
VGKQHDLGEGRELWFGHHQSIRPSQWKMLVNIDVSATAFYKSQPAIDFLKDVVKVDLKNG
QRPLNDIQRLRFVKEVKGLKVEITHMDNQRRKYRVINVTKLPASKLKFPFEKNGKMEDVT
VEWYFSHKYNKRLMFPNLPCLQVGQEARHTYLPIEVCNIVAGQRCIKKLSEQQTANMIRA
TAKEAPAREGEINKLAAQAKFGEDIYLKTFGVKVNPRMVELEGRVLPPPSIGYNEKGLSS
VTPREGKWDMRGKKFVQGVKIDCWAMVVTASQSYCKPEQLQAFCKQLEIISTNMGMPVVN
KPSFCKYISHVSKVKDVFREITNLPQRVQLVIVVLDGKTTYYAEIKKMGDKIFGVRTQCI
QLKNVKKADNQTLGNVCLKINAKLGGINSMIMKVNKPKVFGRPVIFLGADVTHPSPGDDK
SPSIAAVVGSLDPIPNLYQASVRVQKGRMEIISDLKAMTRELLLAFYRKNNRKPENVIMY
RDGVSEGQFQQVGKSGNIPAGTTVDTVVCHPSEFDFYLCSHAGIQGTSRPAHYHMLYDDN
NFSSDEFQQLSFYLCHTYVRCTRSVSIPAPAYYAHLVAFRARHHLMDYSNDSGSQASGSS
GDSGPSPARMAEAVKLSEEMQRSMYFA
>ResAgo1b 
FCSFIQNFGETVDLLAIMSDDGRGRGRGRGRKGKRSRKTEGLRPGPAMNPQFLSQQSQND
RPLATLGSTLQQVTKRTDKSLPKRPGFGKCGKKITLSANFFEVKYKDHDIYHYDVTIEPS
KCPASLNRIAIERMVSVYPEVFGSHKPVFDGKKNMYTISPLDIGNGKKEFDITYLEENER
ERKLKVTLKWVALTSLSSLTEALRGNTNQIPYETMQAMDIALRHLPSLRYVPVGRSFFQP
PDIKNAYQLGQGREIWFGYHQSIRPAYWKTMINLDISSTTFYKSQPVTDFLNEVLDKVNI
NENKRPLGDHERIRFSKEVKGLKVEVTHLGNIKRKYKVTGVTKESANEKTFTMEKDGANA
DVTVAAYFEERYKMKLRYPYLPCLQVGNPERGCFLPMEVCNIVSGQRCAKKLSDRQTREM
IKNTPKSASMRKEEIMKIVNKADFAKDPYLRYFGIEVSPQMVKVEGRILEPPTIEFGQMA
QVLPRNGAWNLQDRAFHSAKKINVWVLLVLGSSQHCKQRVLMKFADEFVDVCSTAGMSVE
RKPTHFEYLRLGSTEVVGKQFERVIDTVLNNNTSLDLIIVVLNGKNPCYELIKSLGDTYY
GIPTQCVQYKNIEPLRRQTIVNLSLKVNTKLGGINSFIKRECKPKIFEKPVIVLGADVTH
PAPGDEQKPSIAAVVGSLDSYPMNYSTSIRVQKNRMEIIAELKDMIKELLNAFRNSTGHK
PERIIMYRDGVSEGQFQQVLLHEVKAIREACMMLEKDYEPGITFIVVQKRHHARFFPERH
QDAVGTSGNIPPGTTVDSGICHPTEYDFYLCSHAGIKGTSRPAHYHVLWDDNDLKPDELH
NLTYMLCHTYVRCTRSVSIPAPAYYAHLAAFRARFHVDYQRDISAGSDQGGSSSKKSISE
AALKTLGDACRPHKKLSKTIYFA
>EpaAgo2 
MPRKSKGRGRGRGRGSSEANNSQVGQNKPKAVSEEPKRPGFVNEEKKTLVEEKPAQLHDP
ANQACVSDAQVHELERDAPSKISIHDDGHVQPEGRQSSQQSRQQKQGKGRHKRKQLNQEV
EDVTFAPSGATQAQQSAYNQRSVENEIRQRPEGAICATNTPASTSTPQAPKASGHNQRSA
QSEGHQRAKQGNQLNSEIAGASNTPPSTSTPQAPKVSGRNQRSAQNGRQVIASAVSEEKP
SHLKQQVQDLPRRPGYGDQGRKIRLKANFFKLDFRGVDFLYHYDIDIKPERTPVSECRKV
VNAAINKYLRQYFDNHKPAFDGKKNLYSRKKLPSINGDGVELDVTLMGDDGGKERHFKLT
VKYAAEVRVTDLHQFLSGKSKAVPDAVQGLDIVLRQIPSLYFTPIGRSFFPPNKPGSPLG
GGCEVKTGFYQTIRPSEWKTMLVNIDVSSKGFMKAQPVIDLLCDIAXANDRTISDRQWRM
KHYQEKEFVEAVKGFKVETNHIPGKKRKYLVNGIGKNAFDYKFKLESESRMISVKEYFKE
MYNIDLRFPHLPCLVVGQKKNYLPMEVCQMVESQKRKLTDDQTAAMIKKVTCPAKRRQKD
IEEWASQLQGNSAQYLHDEYGMSINKNMVDVEGRVLDPPRVXLGGKGTIVPHNGVWDMRN
KMFFQGTSIDVWAMLCFVDQRRCGKDVTRKFANVMSKVCRDEGMSMNGRPCHIQYPRTND
NIEQILSNLIERYKDLQLVLVVLPAQGNKDVYKEVKRVADTVLGIPTQCVQTKQFEQAKP
QVCSNIAMKINAKLGGINHIVDPSDMPPVFQEVIVFGADVTHPSPGESNIPSIAAVVASV
DPHASKYAARVRAQTHMKDKAAQEIILEMKAMVKELLIEFYKATRKKPQRIIFYRDGVSE
GQFDQVLIHEVKAVQQACLELPGEYRPPITFIVVQKRHHARLFCTDRADESGKSGNIPPG
TMVDRGITHPYEFDFYLCSHQGIQGTSRPTHYHVLYDDNSFDANSLQKLTYHLCHTYARC
TRSVSMPSPAYYAHLVAFRARHHLNGLASKRHEDGKSDEEVRNEWCKAINVNEKLKKAMY
FA
>OfaAgo2 
MSCIEYNNLLFEISQRLNQRNVGEQLLDQLLFMCRGKVASGTEDNISDVLSLLGDLESQN
NLNIDQLDVLKELLKGVGEWSLFQKVQKFEIKRKDYNCLLAQVNLGLDELNDLERLISMC
RGKTSVETEGNIHDVRTLLKELERQGHLGVGRLDFLKEILTATEKDDLLRLVQDFERRRH
EEDEFERRKAQTADIVASAKAVGGKIIGVLNMKTMCRVAAAGITLLTVREILSRWNTYDE
LVRCFNDCVLPAGTQLVEVSQGCVCFTVKADSLTGLTTLWNMYEDGTLKARLRDFFVTDE
MEKTAGGGGNVEVTLTIEEEEYEKACTEFINKTEGDEKRPQGRNRRHSDSALSVIPREGE
LSLIKLKQLENKFNILQERLDVLEKEVAKPPLEFLEDRSTWKDKMTLWDQEQGEGEEWRE
TEDLAATSDSGLGSHGAPSVIGEEGICEPPRVATANTAASTVSQSTATAVAVGDAAAAVE
FKHAEIPIGLHSSLTPKAPRTLTIPITVAALADVDDRGDVKKLRSRLASSLSTSVKARQT
QGVGGPHTRKRPGYGTVGHPSMFRSSFLGLNLPTQGVGGQGMPKRPSYGTAGRPIRLRAN
LFRLNISSQLSDLYHYDVEITPSKCPRAVKRDVVNEIIRRYKDTTFQGHHPAFDGEKNLY
SRIKLPPAELTVKLPGEDGGKDREFKVKIQFAASVSLLELNNSLSGKQNGKVPQDAVQAL
DIVMREMPSCYYTLVGRSFFPFDGQGRPLGEGCEVRFGFYSSVRHSEWKAMLVNIDVSAK
GFYKEQDVIDFLCETLGRDVTPQSLEDRNFRLGKHRLEMAIRGIRIQATHAASVKRKYTV
WGVSSVSAEKLQFEVEDGVTGRKFKTTVAEYFKDTHKLHLRYPHLPCLQVGQKMDRFLPL
EVCTIIPCKRRYLTEEQIANMIRSTARPAPERQRDIQYWAQEMIRVSSKHLKEEFKTSVS
TDMVKVDGRVLPAPRLNLGPQERPLVPRDGSWDMRNRWLYEGARIHTWSVACFAPSRWCN
DGDLRRFCLQMASVSSGMGMGMTKEPTVVTYAKGRSDVESLFCKWAVEIPELQLIMVVLP
DRSKNLYPEIKRVGDIVLGIPTQCVLSKHVQQAKPQLCANISLKVNAKLGGINHVIDPVE
KSFVFREPVIIFGADVTHPSPPENGIPSIAAVVASVDSNATKYCARVRAHRYEKLGGAQE
IIHDLAVMVKELLIEFYKANRRLKPSNIIFYRDGVSEGQFDQVLVHEVGAVQEACMMLEN
DYRPGITFVVVQKRHHTRLFCEDKRDASGKAQNVPPGTIVDSGITHPYEFDFYLCSHFGI
QGTSRPTHYHVLYDDNAFTADGLQQLTYQLCHVYARCARSVSIPAPAYYAHLVAFRAKHH
VTNEGSGDTVDLEKSTKAIQVSDRMKGAMYFT
>AdiAgo2 
MQRVSNEIGNRDRERGNNGKDRQQSRPGRRENDAAAIVSDREEKRNLDGEESERTLAETA
LSTELKSKQETAIPSARSQDERLGPSEIWLRPQTAPFVKPCGNTDKCEETRKSCVASTIS
EGNTLPLQSCGNVPSGSGDGQEVTNLAAKLGSNLSMQGTMETQMPSNPFTPIGQALFPMD
GQDRPIEEGCHVKSDLDQSLNDPSQWKASLVNIDVSAKGFYESKPVLEFVCETLGVRNLE
DRKIQIDKEKLKKAISGVRIETTHTRWKYTVWGMSNQSAEKLQFEIEDEASKLTTKITVA
RYFLDTYGLELRYPHLPCLQVGQEKDRFLPMEVCAIIPCQKRHLSKQQIANMIRSTPRPA
PEQQGEIQLWAQKMITGSEGYLKDQFQTSIDPPPLLKLGPQDKALTPRDGSWDLSNQALL
KGALVDMWALVCLAPCNEDPLRNFCHQMSSVSNREGMKMTAKPACIKYGERHEEVERLFF
DCLEQFPALQLIMVVLPGNDKKLYSEVKRVGDSVIGIPTQCVQVKFVEQAKPQVCANILL
KINAKLGGTNHVIDDSFKSAISKDTIVFGADVTHPSPTENGIPSIAAVVASMDYHASKYH
ARARVQRQRNGGGAQEIIIDLAEIVKELLIEFIKTNGFRKPSKILFYRDGVSEGQFDQVL
VHEVRAVQEACMKLEKDYRPSITFVVLQKRHHTRLFSGKASNVPSGTAVDSGIRHPYEFD
FYLCSHHGIQGTSRPTHYNVLYDDNNFTADSLKQLTYQLCHVSARCTRSVSMPAPAYYAH
LAASRARIHVTNGNSEFVDLEKCARAIQVNDKMKSAMYFT
>AauAgo1a 
MPKKGKGRGRGRGRGRDQKKPGESISPGKVEELLGQRNDDDVDGGHHESQMAAAATPTTS
LDEATTKEDQGVCDTQSQLEQMVISDKNVILPPESTGPVSIDKSSAEDLKQATSKQVNQS
SAAQASSQQTHDQGGARGNNLGSTTSATRSINGSGSQKLLARPGFGRAGRQIQLRANFLR
TRVPMHGDIYHYDVSILPECPRVVNHKVIRKLTAEYEKVFKKDKPVFDGKKNIYSRDPLP
IKNDGITIKYAARVSLQLLDDALRGKADVPSETIQALEVVLRMAPAARYFQVGRSFFSEP
RDPISLGEGCEIWYGAYKSIRPTQSGMMINIDIASTAFYKTQHVMDFLVETLGCRDYPRT
LTDSERLRFQKSIKGLKVMLTYIVGQKRQKRILGIAKESAEGLKFDIEEGGKKRKTSVAE
YFKKTYNITLSYPKLPCLKAGSDAKPIHLPMEVCTLVPGQRCVKKLSEGQTANMIRATAK
DAQERKRNIEEKVRESNFRGDEYLNHFNIKVQEEMIPVAGRVLEAPPMKHADSSKLVLPK
DGKWDMRDNSFVKGIKINKWGLLICGRCDENTARNFCDQLCRQSDKVAMPMNPMPAYVEF
FNPRSSTLKDSMERFTIKIPDMMILMVIVDGNLYAEIKSLGDTHFGFPTQCIKLRNVRKA
NPQLLANLCMKINAKVGGTNSYFENNAKGPPVYRNPKVFGAPVIFLGADVTHPAPSESKK
PSIAAVVGSIDRYATRYAARVKVQGHRKEIIAELKTMTKDLLLEFKRACGYQPQRIIMYR
DGVSEGQFSQVLQMEVRAVQEACRSLHPDYAPLITFMTVQKRHHVRLFAENPRDQVGKSK
NVPAGTVVDQDICHPTEFDFYLCSHSGIQGTSRPAHYRILWDDSRFTPDELQQLTYALCH
NYARCTRSVSIPPPAYYAHHVAMRARYHLAARDGSSQGSSSGESTVGEAEQINKSLEEAV
KLHDNLRSCMYYI
>AquAgo1 
MSRIGTPIDSSHWSPMDRYTSASLPPLPVPAHSLPPPVTLPPVTLGLPPFPGPRGGGGGP
VIPTFPPPSTLPSPSITSSPLTPITPQTPSSITPGSILPWTPSSASLHPTLSLQPPPRPN
FGQIGRPIGLRANHFQVKIPTSTLYHYDVAIHPDKCPRRVNREIIEALIQTRKDYFEEQH
PVFDGKKNLYSRKPLPGIGRDRVEITVTLGGDGNRERAFKVSVKYVAQVNLALLDSVLRG
ESLAPIPFESIQALDVVMRHLPSMTYTPVGRSFFAPPEGEPYTLGNGREVWFGFHQSIRP
SMWKMMMNIDVSATAFYKRQCVLDFVHEVLDLDSDVIRRPLSDSQRLRFAKEIKGLKVEV
THTGPIRRKYRVCNVTRRPASAQTFPLQLENGDVFDCSVVQYFKEKYHIDLQYPFLPCLQ
VGQEKKHTYLPLEVCDLVPGQRCIKKLSEMQTSRMIKATSRTAPDRETEINRLVARANFN
ADPYVQDFGISVDTKMVTVTGRVLPPPKLQYGGKARVQALPDRGVWDMRGKQFHFGVEVS
VWAIIIFTSVKQCPEEKLRNFVFQLRKISQDAGMPFRRDPQFVRYIQGVEAVEPLFRQLL
TEMEGLQLILVVLPGKTPVYAEVKRVGDTLLGVATQCVQTRNVNRTSPQTLSNLCLKINV
KLGGINSIIVPNMRPPIFREPVIFMGADVTHPPAGDEKKPSIAALVASMDAHPSRYSATV
RIQQHRQELISELAAMVREMLIEFYKSTRFKPQRIIFYRDGVSEGQFLQVLSHELASIRL
ACRKLEDGYQPGISFIVVQKRHHTRLFCSDDRDKVGKSGNIPAGTTVDVGITHPTEFDFF
LCSHAGVQGTSRPSHYHVLWDDNGFTADDLQCLTYQLCHTYVRCTRSVSYPAPAYYAHLV
AFRARYHLQDREDRSSGDGSSASQQSEEPRSPALMAQAVKIHEGMCNVMYFA
>GfaAgo1 
MASINPANRVGGDFAPPKRPNFGSVGRQIALRTNFFQVKLPKGDIHHYDLSISPDKCPRR
VNRDVIEAMVSTYHKVFGGQRPVFDGRKNLYSSRALPIGRKPVDFQVTLPTENSKDKTFK
VTVKWVAQVSLFALEQALEGKHNQIPFETIQALDVVLRHLPSMKYTSVGRSFFSPPDGYY
HPLESGREVWFGFHQSVRPSQWKMMLNIDVSATAFYKCQPVVEFMCEVLRKPQQDLQQAR
PLSDAERMKLTKEIKGLKVEITHCGTMKRKYRVINVTKQPAQSLKFPLKQMETGQPREIT
VARYFQEKHSRRLQYPHLPCLQVGQEQKHTYLPMEVCNLVAGQRCIKRLSDQQTAKMIRA
TAKKAPDREQEILNLVRKADFSNDPYASDFGISISDKMVELQGRVLDAPKLQYGGREKPK
IFPRQGTWDMRGKHLFHGIEIKTWAIACFVNPQECNDRALKNFSNQLMKVSGETGMPIRS
EPCFCRYAKRAEDVEPMFKHLMSTFNTLQLIILVLPGKTPVYAEVKRVGDTALGIATQCV
QAKNVTKCQVQTLTNLCLKINAKLGGINSILAPDVRLPVFREPVIFLGADVTHPAAGDEK
RPSIAAVVGSMDAHPSRYCASVRVQTHRQEIIAELAAMVRELLIQFYRSTRHKPQRIIFY
RDGVSEGQFRQVLCHELKAIREACIKLEVGYQPGITFIVVQKRHHTRFFCQDARDKCGQS
GNVPPGTTVDVGITHPTEFDFYLCSHAGIQGTSRPSHYHVLWDDNNFKADEIQALTYQLC
HTYVRCTRAVSIPAPAYYAHLVAFRARFHLIERERENPESGSSGSGGQGDDRSPQILAKA
VQVHPEMLKCMYFA
>HcoAgo2 
MTILYEKYGTEAFGKAVPAYDGSRNLYAMKDLPVGKNGIKLTIDLPSKDGKKDKSFAVKI
KFAAKVHLKELKDFLCGKGTGSRPQDSIMTLDIILRHMPSLQFESIGRGAFFPQNTGGIG
LGDGVELRFGFYQSVRHSEWKTVLVNVDVSAKVFYKHQRLTDFICEVLKIGPQDLGNPGL
LRERGRQQQLEEAVHGLRVETNHVADMKRKFVINRLGQPANRATFDCEGQQVTVQQYMRD
KYNFNLRFPNLPCVTKVGGTAMFPIEVLDVVPCVKRKITDEQTAQMIRQTARPAYERQKG
ITDWAQQLEQINRGYLRNEFGMQMNSRMVDVDGRVLPSPVLGLGGRDNQLTPRDGSWDMR
GKQFYDGVRIDSWAIVLFLPEHRCRADVVRKFSSTFKDISCKEGVKVTSDPVAVKYERPN
RVEEVLCSLKSQQAKLQLVFCILPDTKRNLYGEIKRVGDNVIGVVTQCVQVKLVIPAKPQ
VCSNIAMKVNAKLGGVNHVIDKDVQAPVFKEPIIVFGADVTHPAAGDNLSPSIAAVVASI
DLKASLYTAVVRAQVSKKNKPSKKSETAEIIENLDEIVKELLIRFYKHSKCKPNKILFYR
DGVSEGQFEQVYLYELRAIQKACMDLPGNYRPGITLVVVQKRHHARLFCADRRDQTGKAG
NVPPGTTVDRGIVHPYEFDFYLCSHYGIQGTSRPTHYHVLHDDNQFTADHLQQVTNQLCY
TYARCTRSVSIPSPVYYAHLVAFRARYHIHSEYFSFFFFQRVSLFLPEFFFSTFFQIVAS
PEVLQRFNDEISAHHKVTSFGIIGKFTRGRE
>AelAgo2 
MPKKKGKGRGRGRGRGQTSEGHQEVGQKAASQEASISSTEEPKAPGTKPEATPVPTVTTG
LSPPETPQNVPQAEQYAASDHDRQSKQLNEAMSGLSVATPSKDQCAQPQIRHEAPQEQRT
VLEQKQSLPPQRQPQSPQAQPPPPPGQTRKNQRTQPKVVVGSSMTDDRSRQHQQVALLPP
RPDFGREGRPIKLKANSYRLDLYDIDYIFHYDIDIKPDKTPIGECREVVKRAVDKYLKSV
FEGHKPAFDGRKNLYSRKRLPTVDGDKGQEFEIVLPGIDGGKDRKFKLTIKYAAQVCVKD
LKEFLEGTLNRKLPQEVVQPLDVILRQTPSFHFTPIGRSFFPPPDGRSDLGGGCEMWTGF
YQSIRPSQWKTMLVNIDVSSKGFQKHQPVIEFLWEILAPNFRDFSESNLRDKSWQMSPPM
RREFLTAIKGLKIETGHIPGMKRKYLVTNLGKSANTQHFDLQDEGASKPRQVTVEQYFHE
KYKIRLKYPHLPCLTVGQKNNSLPMEVCSMVPCAKRKLTEKQTAEMIKKTARPAPERQKK
ISEWAGELEYTSRSYLANEFGMSINKSMVDVDGRVLSPPAVKLGDSGTVVPRDGVWDMRG
KKFFHGADVQVWAMVCFEHPRKCDESVTRQFASAMNRVCQSEGMRMNREPCRLQYARNTD
NIERLLTDLVVKNQDLQLILVVLPIQGNKDIYKEVKRVGDTVLGIPTQCVQTKQFMGAKP
QVCSNIAMKINAKLGGINHVVDPHMMPELFKDVIVFGADVTHPSPGENEIPSIAAVVASM
DSHASRYAARVRAQTHIKDKSAQEIILDMAAMVKELLVEFYKQTKTKPKRIIFYRDGVSE
GQFDQVLVNEVTAVQQACLNIQKDGEYQPPITFMVVQKRHHTRLFCADKKDQSGRAGNIP
AGTTVDRGITHPFEFDFYLCSHQGIQGTSRPTHYHVLYDDNGFTADGLQKLTYHLCHTYA
RCTRSVSMPSPAYYAHLVAFRARHHLNGLVGARHGNRKSEEEIMREFCEAINVDKKVKGG
MYFA
>AdiAgo1 
MPKKPKGRGNRGRGRGNNGQDHQQPRPGRSENGTAAIVSDREEKQNLDGEGSEGTVKETA
APSQRTSRSQESADKAHSKEHKSEEKNAISSKRSQDERPGPNEISLRPETARFVKPAGNA
ENCEQTRKLCPSSDEGKTVPTQSCGSVPSGAGDTQEATNLAQKLGSSLSTDSQARSSSSS
SVRPPKRPGFGTRGRPIALRANFFRLSFSPKLTCLYHYDVEITPNKCPKAVKRDVVNAIV
RNNRDTFQGHEPGFDGEKNLISFIQLPSPVQLKVTLPGVDGGKDRQFEVKIQFAKSVNVA
DLKEFLSGKQNGKTVQDAVQALDIVLRQMPSNYFTPIGRTFFPMDHQGRPIGEGCEVKFG
FYQSVRPSQWKVMLVNIDVSAKGFYTRQPVIDFVCETLQMSYRDLEDTRVRIDKEKLKKA
ISGVRIETTHMATMKRKYTVWGVAESAERLQFNIEDNESKRTTRTTVAQYFFDAYKLRLR
YPHLPCLQVGQKKDRFLPMEVCTIIPCQKRHLSEQQTANMIRSTARPAPERQRNIQDWAQ
EMIRGSGRYLRDQFQTSIDPEMVPVKGRVLPPPQVKLGPQDRALTPRDGGWDMRNQALFD
VASIDTWTLASFAPRQRCNEDTLRNFCRQMSSVSNREGIRMPEQPADVSFARGFGDVERL
FSGWSGRFPNLQLIMVVLPGNDKKLYSEVKRVGDSLIGVATQCVQMRLVQQAKPQVCANI
SLKINAKLGGTNHVIDDSVKPVISKDTIVFGADVTHPSPTENGIPSIAAVVASMDRHASK
YHARVRAQRHRNGAGAQEIINDLAEIVRELLIEFYKTNGRLKPSKILFYRDGVSEGQFDQ
VLVHEVRAVQEACMKLEKGYQPRITFVVVQKRHHTRLFCENDRDASGKSRNVPPGTTVDS
GITHPYEFDFYLCSHYGIQGTSRPTHYHVLYDDNNFTADSLQELTYQLCHVYARCTRSVS
MPAPAYYAHLAAFHARVHVTNGNSSGSVDLEKCARAIRVNDKMKGAMYFT
>EpaAgo1 
MASSEQVSRIGGGAFNPPKRPNHGSTGRQISLTANFLPVTLPESDIHHYDVSISPDKCPR
RVNRDVIEMMVKSYHQVFQNLKPVFDGRKNIYCRKALPIGRSPTEFDVVLPSESNQDKKF
KVTIKWVSQVSMYTLQQALLGVCNQIPFETIQALDVVLRHLPSMKYTPVGRSFFSPPDRT
SIPLEGGREVWFGFHQSIRPSQWKMMLNIDVSATAFYKCQPVIDFLKEVLRKNDNDLARH
QLLSDSERLRFTKEIKGLKVEINYCGTMKRKYRVISVTKQPANALQFMLQTESGQSRQIT
VAKYFEEKHHRKLCFPHLPCLQVGQEKKHTYLPIEVCKVVAGQRCIKKLSDGQTAKMIRA
TARSAPDREREIISLVRKADFEGDDYVQDFGLTIGKKMVEVKGRVLPAPKLVYGGKDNQX
VTPKGGVWNMQGKQMFHGIEIRTWAMVCFANPRDCNEETLRKFSSMLIRISVEQGMPVRS
HPCFCKFARKPEEVEPLFKQLKANYAGLQLIIIVLPGKTPVYAEVKKVGDTYLGVVTQCI
QQRNVAKISAQTISNLCLKINAKLGGINNILSPEVRPPVFREPVIFLGADVTHPAAGDEK
RPSIAAVVGSMDAHPCRYYASVRVQAHRQEIIAELAAMVKELLRQFYQCTMHKPHRIIFY
RDGVSEGQFKQVLIHELRAIREACISLEVGYQPGITFVVVQKRHHTRLFCQEERDRCGRG
GNIPPGTTVDHGITHPSEFDFYICSHAGIQGTSRPSHYHVLWDDNRFTADELQALTYQLC
HTYVRCTRSVSIPAPAYYAHLVAFRARFHMMEREKEGNDSGSNNSTGDDSKTPETLAKAV
QVHPEILRGMYFA
>OfaAgo1 
LPTENSKDKTFKVTVKWVAQVSLFALEQALEGKHNQIPFETIQALDVVLRHLPSMKYTPV
GRSFFSPPDGYYHPLESGREVWFGFHQSVRPSQWKMMLNIDVSATAFYKCQPVVEFMCEV
LRKQQQELHQHKPLSDAERLKFTREIKGLKVEITHCGTTKRKYRVINVTKLPAQTLKFPL
KQSEAGQAQEITVAKYFQEKHVKQLQFPHLPCLQVGQEQKHTYLPLEVCNLVAGQRCIKK
LSDMQTSKMIRATAKKAPDREQEIVNLVRKADFNNDQYVQDFGISINDRMVELEGRVLIA
PKLQYGGKDKIKISPRQGAWDMRGKQLFHGIEIKVWAIACFVSPQDCNDRALKSFAHQLM
KISGETGMPIRSEPCFCKYAKKPTDVEPMFKHLMATFSNLQLIILVLPGKTPVYAEVKRV
GDTMLGIATQCVQSKNVMKLNPQTISNLCLKINAKLGGINSILAPDVRIAAVVGSMDAHP
SRYCASVRVQTHRQEIIAELAAMVRELLIQFYRSTRHKPVRIIFYRDGVSEGQFRQVLCH
ELKAIREACIKLEVGYQPGITFVVVQKRHHTRFFCQDEKDRCGNSGNVPPGTTVDIGITH
PTEFDFYLCSHAGIQVKISNILSEVNQRQRPGPQYTGDIHMSIGHCAQNPDMILLFYCSH
DNGSSCSGGHGDERSPQILAKAVQVHSEMLKGMYFA
>AasAgo1 
MSDPGQGGRKGRGRGKKRNKGRGGQQQQHHRQSESVPSGLQESRGEPQGATALSEQQQQR
PQQSQKQPQGKRQGDKPSQEHRRPSEESRQHSQQGQRQTQHQQPRQQQPKETKQSQKPEQ
QRQQPSDQTDGAGLSKAQGQPQGGPKPQGGPKPEGGQRPRGPPSTQPQPSTQPQPSTVEA
KPVTPTQPQSSQGAEKPDTPHRRGGTPPQSSKVVPKPPRRPDRGGKSGRPIQLRANFLPV
KLPTNDVHHYDTDIREKGKKSGEGYTKSESPQIIQAAVKKYEMENPSGPKLVYDRSGKNL
YCRTLIPGIGKDSQRFEVPFTTGNGKEKVFHVDIKWAALVSLYYLNEALEGRHTEIPYNT
MQAIEVVLQQMPKMRSIQVRSSFYDHPTGREKDLGGGIQVWNGTFVSIRPTQWKMMLNVD
TCATGFYKGQPVLDFMCEFLNLRDYPRRLEESKRRKFAREIKAIKVETTHMKRKQKASGL
SYKSAKDETFDCEGRKVSVLNYFKEKYNVNLQYPDLPCVKIGQKGSMIPLELCRVVDGQK
KQGKLTGQQTQQMIRHTAIPAPDRMQKIMELIRKLHYESDPYCRDFGISIGSEMVAIKGR
VLDPPAMMYGPKNRPGREIPRDGVWKITRQMLEPVELKEWAVISYMHDPPRRRGGGGGRY
RGPDYLDDRGCDNLIYHLVDVGREKGVQVNDNPCYVGVERGFHGTDKRFGELKARYPKLQ
LIVVVLPVDGDDFYEEVKHCGDIVHGITTQCIKVEQASNDFSDWRKKETLVNLWLKINAK
LGGTTCALDKSVKSPILQRPVIIFGADVTHPGAGDKSNPSIAAVVASKDSYPTLYNAEVR
VQKHRQEMIDDLKDIVKTLLKKFRSSTRVIPEKIIFYRDGVSEGQFRDVLIHELSAIQRA
CLELQSDYTPAITFIVVQKRHHARFFAVDPKDQKGKSRNIPPGTVVDQQICHPTEFNWYL
CSHAGIQGTSKPSLYHVLYDDSNFSSDDLQILTNQLCYTYVRCARSVSIPAPAYYAHHVA
FRARHHLKMETSTEGSTTSDDSGPKEVTQEMKNLVKIHPSVDCTMYFA
>ResAgo1a 
MPNKKSKGRGRGRGRGRGNALADSQDVGRQQQSEDQVKKDGSSVLSENNNVQLDSTALGT
PNQFADAALNCRQESPLSCKKTGDQKVLSQQPEAEAQAHVIAPLPKNVPQNVVQAKRKAK
NDSNTQIQGVDIPTGTISHPVQSTTKKMENLNLQDNVKGLLKNEPNKLKNAQVQAKTVAD
SKEEKSSTGGAKKKATGDSTSTRTAIANLGSTSQGNRSSLETDNRKLLARPGYGTVGRPI
KLRANFLPMKIPTYGDIYHYDVSIVPEASRDINRAVIKKLEDNYGKVFNGEKPVFDGKKN
IYTKKRLPIENNGSEFTVKYHSESWRTEKEFKVTVKFASSVSIELLDQALVGKCEIPRET
IQALELVLRMTPSARYTAIGRSFFSMPTNPFDLGEGCELWYGTYKSIRPTQEGMMINIDL
AATAFYKTQDVLDFLKEILQKNDIPRFLNDAERVRFSKSIKGLKVQLNHIVGHKHQKRIL
GIAKESSEEIKFDLEQEGKKTRRISVAEYFKTTYNMVLRFPKLPCLKAGSDKKVVHLPME
VCTIVPGQRCVKKLSEGQTAKMIRETAKNAKERQMIIECKVRDAEHATDPYLRHYEIEVE
DKLVHVDGRVLNPPAIKHDERSALVTPREGKWDMRGKGFFKGGNIDNWGLLICSSTRFLN
ESEARNFCNRLSRQAESLGMKMSPEPTQIVYYSERRKTLHQTLTDLHEPCMKILLVILDG
GLYAEIKYICDNDLGIQTQCIKGKNAKRPNPQLLANLCMKINAKVGGTNSYFEDNTGYKL
YRNPKVFGRPVIFLGADVTHPAPSETSRPSIAAVVGSLDKFATKYAARVDVQGHRKEIIA
NLQGMTKELLLEFKRATRSEPEKIIMYRDGVSEGQFSQVLQHEVSAVQKACRSLHAEYKP
LITFMTVQKRHHARLFPEDRRDEIGKSKNIPAGTVVDTTICHPTEFDFYLCSHSGIQGTS
RPAHYRVLWDDSRFTADELQTLTYSLCHNYARCTRSVSIPPPAYYAHHVAMRARYHVAAK
EGSSQGSSNSGSGSVGSASTSKSLQEAVTVHENLKSCMYFI
>RinAgo1 
MAGSNNPVNRFAGEFAPPKRPNFGTMGRTIALRTNFFQVRLPRGDIHHYDISISPDKCPR
RVNRDVVEAMVNTYHKVFGGQRPVFDGRKNLYSSRVLPIGRKPVDFEVILPSENNKDKTF
KVTVKWVAQVSLFALEQALEGKYNQIPFETIQALDVVLRHLPSMKYTPVGRSFFSPPDGY
YHPLESGREVWFGFHQSVRPSQWKMMLNIDVSATAFYKCQPVVEFLCEVLHKRQEDLYQP
RPLSDAERLKFAKEIKSLKVEITHCGTMKRKYRVINVTKLSAQSLKFPLKLLETGQTVDI
SVAKYFQEKHKRQLRFPQLPCLQVGQEQKHTYLPIEVCNLVAGQRCLKKLSDLQTSKMIK
ATAKRAPDREQEILNLVRKADFNNDQYVGDFGISISDKMVELKGRILQPPKLQYGGRDRQ
QISPRLGVWDMRGKQLFHGIEIKVWAIVCFVNPRECSEDDLRRFSHQLMKISGETGMPVR
AQPCFCKYAKKAEDVEPIFKHLMTAYSNLQLILLVLPGKTPVYAEVKRVGDTMLGIATQC
VQARNVTKSASQTLTNLCLKINAKLGGINSILAPDIRPPVFREPVIFLGADVTHPAAGDE
KRPSIAAVVGSMDAHPSRYCASVRVQAHRQEIIAELAAMVRELLIQFYRSTRHKPQRIIF
YRDGVSEGQFKQVLFHELKAIREACIKLEVGYQPGITFIVVQKRHHTRFFCQNDKDRCGN
SGNVPPGTTVDSGITHPTEFDFYLCSHAGVQGTSRPSHYHVLWDDNSFRADELQALTYQL
CHTYVRCTRSVSIPAPAYYAHLVAFRARFHLIERERESNDNGSSCSGGHGDDSRSPLVLA
KAVQVHPDMLKGMYFA
>HvuAgo1 
MENRGRGRGRGRGRGRGTEPGSNKEEKVIGQPIKQEDKGVSQPIKQEDKGVSSPIKQEEK
VISKPIKQEDTGVSQSNTQGDKRLEKPIKQDEISINGHANTQKVPDAKVASLAAELKKDL
NQTVQNLEVLSVSPSKQKQPEAKTVRPSAVNVGSTSYSSEIRGKEYKIPKRPGLGTAGNV
IKLKANFFPIKVPDITIHQYDVAINEDKLPKNLNQRVMIDLVKSNPKLFKSLPVYDGKKN
LYTKDPFDFSGKKEFEVVFIEDDRTRKIKVVLQWAAQIELRTLHESLKATSKDLIPKDAI
QCLDVVMRQAASLKYVPLGSKFFSSDGSVRIGCGLEVWHGYHMSVRPSQWKMLMNIDVCA
TAFYRSMDVVEYLYEITGYNCNTERQPLNDHKRRQFHREIKGLKIEITYMGKQKRKYKVN
GVTEKSVTEQMFPIEENGKKRNISVAEYFRKEKKVEIKFPALPCLHVGDEKKTVYIPMEV
CRVVPGQRCLKRLNENATAEMIKIAAKRPNLRQATIDNIMKNANFPQDKYLNSFGIQIAN
SMVELNGRILPTPGIKYGEKDQPLLPANGAWNMKGRRLYKGAIIKKWGLIVYDIGKPLQN
EVLIKFQTELIKSAKEIGIQIDNPVYQARAPANELPESVISKAFKKDKDIELLVFILPGK
TPFYGDIKRLCETENGFNGFSDPGVQNLIKNKGVCTQCIQSKNVLKCNPMTLAQLCLKIN
SKMGGTNNVIDSNNKITRPLNVFKEPVIFLGADVTHPGLGDKSSPSIAAIVGSIDEVPSR
YSACVRIQGHRVEVIEDLENVTVELLKQFYRHMKVKPRKIIMFRDGVSEGQFQQVLFHEM
SAIQKACIKLEKGYEPGITFVVVQKRHKAKFFPVNKNDEDRSGNVSAGTTIDTVVCHPTE
FDYYQYSHSGIQGTSRPAHYHVLWDDNNFSADELQALSFMLCHLYVRCTRSVSIPAPAYY
AHHVAFRSRSHLQNEEGSISSSESDTGQKLCRICERQITKIVSKTASEYGNKNVLCVDKH
ITQIRCLCTER
>RinAgo2 
MSSRGPGKGKGRKGKGRGDRGRGRGRGQDTEIGKTGPGARKFEQASLEEKQEEEQKPKVN
CSSNDPAPVSSSTTSSETTKATQENSKTASAQARSHPGAQATQKTSERTSAQARSDPGTQ
ATQQSSERESAQVRSHPGVQGTQKHSEGASAEARNHPGNQVPRKASSEGATAEATSKLAS
VHLGSSHAANEHTARQNQGNGELHPPKRPDFGRAGRPIKLKANFFRFTVSQEVSDLYHYD
VEITPDRCPRSVKRDVVNAIIRKYKETTFEGHHPGFDGEKNLYSRVKLPVGNGHGAVELS
VRLPGEDGGKDRDFKVKIQFAGQVSLLELNNYLGGKANGKVPQDAVQGLDIVMRQMPSCH
YEPVGRSFFPYYDEFSRPLGEGCEVRFGFYQSIRHSQWKTMLLNIDVSAKGFYKSQSVIE
FLCEILNIRPNELDNRRLEIDRQKFEKAIRGVRVQTTHVPSIKRKYTIWGVTKVSSDNLE
FDIEDEKSGRKTKTTVAEYFRRAYKLQLRYPHLPCLQAGQKKDRYLPMEVCTIIPCQKRH
LSDQQTANMIRSTARPAPERQRDIEYWAREMIKTSSKYLRDEFKTSVNPEMVSVNGRVLP
PPTIALGTQDPPLVPRDGAWDMRDKQFYQGARIEVWALACFAPSRWCDGEVLKRFANQMA
SVSSREGMTMRKEPVDVRYARVREVESTFSKWKLDHPALQLIIAVLPEKTKELYAEIKRV
GDNVLGIPTQCVQSKLVQQAKPQVCANISMKINAKLGGVNHVIDAAVKSPIFREPVIFFG
ADVTHPAPTENGIPSIAAVVASMDPNASKFSARVRAQRHEKLRGAQEIINDLAKMVRELL
IDFYRTNKRKPVRIIFYRDGVSEGQFDQVLVHEVRAVQEACVSLEKGYQPKITFLVVQKR
HHTRLFCEDKRDMKGKSQNVPAGTTVDSGITHPYEFDFYLCSHAGIQGTSRPTHYHVLYD
ENGFTADSLQQLTYQMCHTYARCTRSVSIPSPAYYAHLVAFRARFHLASNGAGRNGESVD
LEESGKAIQVSDKMKSMMYFT
>HsaAgo1 
meagpsgaaagaylpplqqvfqaprrpgigtvgkpikllanyfevdipkidvyhyevdik
pdkcprrvnrevveymvqhfkpqifgdrkpvydgkkniytvtalpignervdfevtipge
gkdrifkvsikwlaivswrmlhealvsgqipvplesvqaldvamrhlasmrytpvgrsff
sppegyyhplgggrevwfgfhqsvrpamwkmmlnidvsatafykaqpviefmcevldirn
ideqpkpltdsqrvrftkeikglkvevthcgqmkrkyrvcnvtrrpashqtfplqlesgq
tvectvaqyfkqkynlqlkyphlpclqvgqeqkhtylplevcnivagqrcikkltdnqts
tmikatarsapdrqeeisrlmknasynldpyiqefgikvkddmtevtgrvlpapilqygg
rnraiatpnqgvwdmrgkqfyngieikvwaiacfapqkqcreevlknftdqlrkiskdag
mpiqgqpcfckyaqgadsvepmfrhlkntysglqliivilpgktpvyaevkrvgdtllgm
atqcvqvknvvktspqtlsnlclkinvklgginnilvphqrsavfqqpviflgadvthpp
agdgkkpsitavvgsmdahpsrycatvrvqrprqeiiedlsymvrelliqfykstrfkpt
riifyrdgvpegqlpqilhyellairdaciklekdyqpgityivvqkrhhtrlfcadkne
rigksgnipagttvdtnithpfefdfylcshagiqgtsrpshyyvlwddnrftadelqil
tyqlchtyvrctrsvsipapayyarlvafraryhlvdkehdsgegshisgqsngrdpqal
akavqvhqdtlrtmyfa
>HmaAgo1 
MSVRPSQWKMLMNIDVCATAFYRSMDVVEYLYEITGYNCNTERQPLNDHKRRQFHREIKG
LKIEITYMGIQKRKYKVNGVTEKSVTEQMFPIEENGKKRNISVAEYFRKEKKVEIKFPAL
PCLHVGDEKKTVYIPMEVCKVVPGQRCLKRLNENATAEMIQIAAKRPNKRQATIDNIMKN
ANFPQDKYLNSFGIQIANSMVELNGRILPTPGIKYGEKDQPLFPANGKHFYNKKLKKKAC
PTAQVKEIGIQIDNPVYQARAPANELPESVISKAFKKDKDIELLVFILPGKTPFYGDIKR
LCETENGFNGFSDPGVQNLIKNKGVCTQCIQSKNVLKCNPMTLAQLCLKINSKMGGTNNV
IDSNNKITRPLNVFKEPVIFLGADVTHPGLGDKSSPSIAAIVGSIDEVPSRYSACVRIQG
HRVEVIEDLENVTVELLKQFYRHMKVKPRKIIMFRDGVSEGQFQQVLFHEMSAIQKACIK
LEKGYEPGITFVVVQKRHKAKFFPVNKNDEDRSGNVSAGTTIDTVVCHPTEFDYYQYSHS
GIQGTSRPAHYHVLWDDNNFSADELQALSFMLCHLYVRCTRSVSIPAPAYYAHHVAFRSR
SHLQNEEGSISSSESDTGKNSVEFVKANYKDVVKLHPNMETKMYFV
>EflAgo1 
FDGRKNLYSRKPLPIGRDRVEIQVTLPGGDGKERSFKVSIKLVAQVNLAQLESVLRGETM
TMPFDAIQALDVVMRHLPSMRYTPVGRSFFTPPEGEPYPLGNGREVWFGFHQSIRPSQWK
MMLNIDVSATAFYKHQPVLNFLCEVLELTNIQQQNRPLSDSQRVKFAKEIKGLKVEVTHT
GHIKRKYRVCNVTRRPASAQTFPLQMESGDVYDCSVVHYFKEKHKMDLRYPHLPCLQVGQ
EKKHTYLPLEVCNLVPGQRCIKKLSEMQTSKMIRATSRTAPDREREINRLMLQADFNNDP
FVQDFGISVDENMVTVEGRVLPPPKLQYGGKVNGRVQALPDKGVWDMRGKQFHKGMEVYV
WAIVVFCQLKHCPEDKLRNFVVQLRKIGNDAGMPIRRDPCFVRWLQGMDTVEPVFRQLRQ
ENPDLQLVMIILPGKTPIYAEVKRVGDTQLGVATQCVQLKNVNRPSAQTLSNLCLKINVK
LGGINSILVPNIRPTIFHYPVIFMGADVTHPPAGDDKKPSIAALVASMDAHPSRYSATVR
VQQHRQEIIAELASMVREMLIQFYKSTRFKPQRIIFYRDGVSEGQFQQVLHHELVSIRQA
CMKLEDGYQPGITFVVVQKRHHTRLFCADPNDQIGRSGNIPAGTTVDTGITHPTEFDFFL
CSHAGVQGTSRPSHYHVLWDDNDFTADELQCLTYQLCHTYVRCTRSVSYPAPAYYAHLVA
FRARYHLQEREDKSGEGSSTSQQSEEQTRSPAAMAAAVRVHEDVNKVMYFA
>AelAgo1 
MAASINPINRVGGDFNPPKRPNHGTTGKQIALRANFFPVTLPKGNIHHYDVSIHPDKCPR
RVNRDVIETMVKSYPQIFGEMKPVFDGRKNMYCRMPLSIGKKPTEFEVILASENNKDKKF
KVVIKWASQVSMYALEQALQGLSNQIPFEAIQALDVVLRHLPSMKYTPVGRSFFSPPDLY
FLPLEGGREVWFGFHQSVRPSQWKMMLNIDVSATAFYKCQPVVEFMAEVLRKGENELEKR
FPLSDSERLRFTKEIKGLKVEINHCGSMKRKYRVINVTKQPAQSLQFPLVTEAGHTTPIT
VAKYFQEKHHKTLRYPHLPCLQVGQEQRHTYLPLEVCNLVAGQRCVKKLTDIQTSKMIRA
TARSAPDREKEINGLVKKANFGDDEYVKDFGLAIGDSMVELKGRVLPPPKLLFGGKDSQA
VTPRGGVWSMQGKQLFHGIEIRTWAIVCFANQRSCNEETLRKFSSMLMKISAEQGMPIRS
QPCFCKFARNQEEVEPLFNHLKQTYSNLQLVVIILPGKTPVYAEVKRIGDTLLGVVTQCI
QIKNVNKISPQTISNLCLKINAKLGGINNILSPDIRPPVFREPVIFLGADVTHPAAGDEK
RPSIAAVVGSMDAHPSRYYASVRVQTHRQEIIAELGAMVRELLVQFYQSTRHKPQRIIFY
RDGVSEGQFRQVLVHELKAIREACIKLEVGYQPGISFIVVQKRHHTRLFCQDDRDKCGKS
GNIPPGTTVDHGITHPTEFDFFLCSHAGIQGTSRPSHYHVLWDDNRFTADELQALTYQLC
HTYVRCTRSVSIPAPAYYAHLVAFRARFHMMDQDKESNESGSSNSTGDDSRPPQILAKAV
QVHPDILRGMYFA
>DmeAgo1 
msterelapggpaqlhphtlpltfpdlqmtstvgiigkvyesqwtpsptrpqspsqaqts
fdtltsppapgssvnptavtspsaqnvaaggatvagaaataaqvasalgattgsvtpaia
tatpatqpdmpvftcprrpnlgregrpivlranhfqvtmprgyvhhydiniqpdkcprkv
nreiietmvhayskifgvlkpvfdgrnnlytrdplpignerlelevtlpgegkdrifrvt
ikwqaqvslfnleealegrtrqipydailaldvvmrhlpsmtytpvgrsffsspegyyhp
lgggrevwfgfhqsvrpsqwkmmlnidvsatafykaqpvidfmcevldirdineqrkplt
dsqrvkftkeikglkieithcgqmrrkyrvcnvtrrpaqmqsfplqlengqtvectvaky
fldkyrmklryphlpclqvgqehkhtylplevcnivagqrcikkltdmqtstmikatars
apdrereinnlvkradfnndsyvqefgltisnsmmevrgrvlpppklqyggrvstgltgq
qlfppqnkvslaspnqgvwdmrgkqfftgveiriwaiacfapqrtvredalrnftqqlqk
isndagmpiigqpcfckyatgpdqvepmfrylkitfpglqlvvvvlpgktpvyaevkrvg
dtvlgmatqcvqaknvnktspqtlsnlclkinvklgginsilvpsirpkvfnepviflga
dvthppagdnkkpsiaavvgsmdahpsryaatvrvqqhrqeiiqelssmvrellimfyks
tggykphriilyrdgvsegqfphvlqheltaireaciklepeyrpgitfivvqkrhhtrl
fcaekkeqsgksgnipagttvdvgithptefdfylcshqgiqgtsrpshyhvlwddnhfd
sdelqcltyqlchtyvrctrsvsipapayyahlvafraryhlvekehdsgegshqsgcse
drtpgamaraitvhadtkkvmyfa
>GfaAgo2 
MPNKRKSKGRGEKGRGRGRGNGGQETLPRPGRNEAGAAKYPDEKEDLDEEKPEEASCVVP
KTQADPDHADADEKPVSISGNSRQQKEKLSREEKPEKKIQSQLQQPEQENPELKQASNPK
AKTPSKTVENKTKQQREEAASKGKTPSPPGQAATAYANDRQVEQGVDKVAAKLGSSLSMK
DHTAHQAEGNGGLRPPRRPDHGTVGRPIKLRANFFRLNISPKLTDLYHYDVEITPGKCPK
SVKRDVVNEIVRRFKDSTFQGHEPAFDGEKNLYSRIKLPPAELSVKLAGEDGGRDRDFKV
KIQCAGAVSLVELKNFLMGKNGRNAQDTVQALDIVLRQIPSCTYTPVGRSFFPMNGHGRP
IGEGCEVQFGFYQSVRPSEWKVMLVNIDVSAKGFYKSQDVIDFLCETLEVSPRQLEDPRA
RIDNFRKFESAIRGIRIETTHVASMKRKYTVWGVSSSPADRLQFDIEDEATGHKTKTTVA
QYFKDRYRLPLRFPHLPCLQVGQKKDRYLPMEVCTIIPCQKRHLSEQQTANMIRSTARPA
PERQRDIEHWAREMVKTSSKYLKKEFDTSVDQEMVSVDGRVLPAPRIKLGPQDQALVPRD
GSWDMRNKALYEGARIDVWALACFAPPQRCNEDTLRKFSKQMSIVSNGEGMKMAAQPAVV
RYARNSREVERLFSDWMVQVRGLQLIMVVLPAKDKDLYSEVKRVGDSVVGIPTQCVQLKL
VQQAKPQVCANISLKINAKMGGVNHVIDSSLKPVFTEPTIVFGADVTHPSPTENGIPSIA
AVVASMDRHATKYQARVKAQKHVKGAGAQEIINDLAAIVRELLIEFYKANGKLKPSKIIF
YRDGVSEGQFDQVLVHEVRAVQEACMKLEKGYQPGITFVVVQKRHHTRLFCENRADSSGR
GENVPPGTTVDSGITHPYEFDFYLCSHYGIQGTSRPTHYHVLYDDNRFTADSLQQLTYQL
CHVYARCTRSVSMPAPAYYAHLAAFHARVHVTNGGHGSDAIDLTRCQQVIQVNDKMKGVM
YFT
>DmeAgo2 
mgkkdknkkggqdsaaapqpqqqqkqqqqrqqqpqqlqqpqqlqqpqqlqqpqqqqqqqp
hqqqqqssrqqpstssggsrasgfqqggqqqksqdaegwtaqkkqgkqqvqgwtkqgqqg
ghqqgrqgqdggyqqrppgqqqgghqqgrqgqeggyqqrppgqqqgghqqgrqgqeggyq
qrpsgqqqgghqqgrqgqeggyqqrppgqqqgghqqgrqgqeggyqqrpsgqqqgghqqg
rqgqeggyqqrppgqqqgghqqgrqgqeggyqqrppgqqqggheqgrqgqeggyqqrpsg
qqqgghqqgrqgqeggyqqrpsgqqqgghqqgrqgqeggyqqrpsgqqqgghqqgrqgqe
ggyqqrppgqqpnqtqsqgqyqsrgppqqqqaaplplppqpagsikrgtigkpgqvginy
ldldlskmpsvayhydvkimperpkkfyrqafeqfrvdqlggavlaydgkascysvdklp
lnsqnpevtvtdrngrtlrytieiketgdstidlkslttymndrifdkpmramqcvevvl
aspchnkairvgrsffkmsdpnnrhelddgyealvglyqafmlgdrpflnvdishksfpi
smpmieylerfslkakinnttnldysrrflepflrginvvytppqsfqsaprvyrvngls
rapassetfehdgkkvtiasyfhsrnyplkfpqlhclnvgssiksillpielcsieegqa
lnrkdgatqvanmikyaatstnvrkrkimnllqyfqhnldptisrfgiriandfivvstr
vlsppqveyhskrftmvkngswrmdgmkflepkpkahkcavlycdprsgrkmnytqlndf
gnliisqgkavnisldsdvtyrpftddersldtifadlkrsqhdlaiviipqfrisydti
kqkaelqhgiltqcikqftverkcnnqtignillkinsklnginhkikddprlpmmkntm
yigadvthpspdqreipsvvgvaashdpygasynmqyrlqrgaleeiedmfsitlehlrv
ykeyrnaypdhiiyyrdgvsdgqfpkikneelrcikqacdkvgckpkiccvivvkrhhtr
ffpsgdvttsnkfnnvdpgtvvdrtivhpnemqffmvshqaiqgtakptrynvientgnl
didllqqltynlchmfprcnrsvsypapaylahlvaargrvyltgtnrfldlkkeyakrt
ivpefmkknpmyfv
>HcoAgo1 
QRRGRGRGTQQRQSESVPGGLQQQSQQETEEASAPSVAQTVQTPPQQAQAQAISEAPQGK
SRSRQKQGKTKQPTSPSASDGASLTPLSESSSGPSREQGGVKQKEAPAPKSDTPAPSTAP
KRQQAEATPTQTKPQSPAQQPSRSVQPTPRSTKAEIKPPLRPDGGGKSGRAIKLRVNFLP
VKLPENDIHHYDTEIKAKGMKRGEGYTRSEAPQIIKDIVDQYQRANPHGPKLVYDKNGKN
LYCRCPIPGIGKDKREYNVKFTTENGKERDYTVEVKWVSQVSLYYLNQALEGRLTEIPTD
TIQAIDIVLRHLPSMTSIPVGASFFSYPDGHEKDLGNGLQLWNGTFVSIRPTQWKMMLNV
DTSATAFYKAQPVLDFMCEYLGLRNIQSRLNEKQRKDFGKEMRTLKVETTHFNRKQKVTG
LSRNSSRNEFFDCEGKKTSVFDYFRSKYGITLRYPDLPCLKLGQKGNCVPIELCNIVQGQ
RKQGKLTANQTREMIRHTALPAPDRQRMISQLIRNANYDQDPYCRDFGIRVGQDMVQVTG
RILDPPMINYGPQDHPMREKPRDGVWNMQEKSMYQPVELKEWAIVSYENPRFLNDRGIDN
FINKLVEAGRGKGFPIHPHPCHRANQRGYEGTGRLFGQLHKNYRNLQLIIAILPGKGGVD
ECYEAVKHYGDVEYGIRTQCIMSNTAARKTDNQTMTNVCLKINAKLGGTASVLDKEIRSP
ILRRPVIIFGADVTHPSPRDTSTPSIAAVVASMDSHPNLYSAEVRVQRHRQERIEELQIM
VKVLLQKFRKATGAKPEKILFYRDGVSEGQFREVLIHELQAIQRACLELHHSFKPGITFI
VVQKRHHTRFFAENPRDQRGKSKNIPAGTVVDQQVCHPFEFDWYLCSHAGIQGTSKPAHY
HVLYDDNNLNSDDLQILTNQLCHTYVRCTRAVSIPAPAYYAHHVAFRARSHLSEVDRGSS
DWSVASGGATGISLPPDEMIRAVKIHESMTTTMYFA
>HsaAgo2 
mysgagpalappappppiqgyafkppprpdfgtsgrtiklqanffemdipkidiyhyeld
ikpekcprrvnreivehmvqhfktqifgdrkpvfdgrknlytamplpigrdkvelevtlp
gegkdrifkvsikwvscvslqalhdalsgrlpsvpfetiqaldvvmrhlpsmrytpvgrs
fftasegcsnplgggrevwfgfhqsvrpslwkmmlnidvsatafykaqpviefvcevldf
ksieeqqkpltdsqrvkftkeikglkveithcgqmkrkyrvcnvtrrpashqtfplqqes
gqtvectvaqyfkdrhklvlryphlpclqvgqeqkhtylplevcnivagqrcikkltdnq
tstmiratarsapdrqeeisklmrsasfntdpyvrefgimvkdemtdvtgrvlqppsily
ggrnkaiatpvqgvwdmrnkqfhtgieikvwaiacfapqrqctevhlksfteqlrkisrd
agmpiqgqpcfckyaqgadsvepmfrhlkntyaglqlvvvilpgktpvyaevkrvgdtvl
gmatqcvqmknvqrttpqtlsnlclkinvklggvnnillpqgrppvfqqpviflgadvth
ppagdgkkpsiaavvgsmdahpnrycatvrvqqhrqeiiqdlaamvrelliqfykstrfk
ptriifyrdgvsegqfqqvlhhellaireaciklekdyqpgitfivvqkrhhtrlfctdk
nervgksgnipagttvdtkithptefdfylcshagiqgtsrpshyhvlwddnrfssdelq
iltyqlchtyvrctrsvsipapayyahlvafraryhlvdkehdsaegshtsgqsngrdhq
alakavqvhqdtlrtmyfa
>HsaAgo3 
meigsagpagaqpllmvprrpgygtmgkpikllancfqveipkidvylyevdikpdkcpr
rvnrevvdsmvqhfkvtifgdrrpvydgkrslytanplpvattgvdldvtlpgeggkdrp
fkvsikfvsrvswhllhevltgrtlpepleldkpistnpvhavdvvlrhlpsmkytpvgr
sffsapegydhplgggrevwfgfhqsvrpamwkmmlnidvsatafykaqpviqfmcevld
ihnideqprpltdshrvkftkeikglkvevthcgtmrrkyrvcnvtrrpashqtfplqle
ngqtvertvaqyfrekytlqlkyphlpclqvgqeqkhtylplevcnivagqrcikkltdn
qtstmikatarsapdrqeeisrlvrsanyetdpfvqefqfkvrdemahvtgrvlpapmlq
yggrnrtvatpshgvwdmrgkqfhtgveikmwaiacfatqrqcreeilkgftdqlrkisk
dagmpiqgqpcfckyaqgadsvepmfrhlkntysglqliivilpgktpvyaevkrvgdtl
lgmatqcvqvknviktspqtlsnlclkinvklgginnilvphqrpsvfqqpviflgadvt
hppagdgkkpsiaavvgsmdahpsrycatvrvqrprqeiiqdlasmvrelliqfykstrf
kptriifyrdgvsegqfrqvlyyellaireacislekdyqpgityivvqkrhhtrlfcad
rtervgrsgnipagttvdtdithpyefdfylcshagiqgtsrpshyhvlwddncftadel
qlltyqlchtyvrctrsvsipapayyahlvafraryhlvdkehdsaegshvsgqsngrdp
qalakavqihqdtlrtmyfa
>HsaAgo4 
mealgpgppaslfqpprrpglgtvgkpirllanhfqvqipkidvyhydvdikpekrprrv
nrevvdtmvrhfkmqifgdrqpgydgkrnmytahplpigrdrvdmevtlpgegkdqtfkv
svqwvsvvslqlllealaghlnevpddsvqaldvitrhlpsmrytpvgrsffsppegyyh
plgggrevwfgfhqsvrpamwnmmlnidvsatafyraqpiiefmcevldiqnineqtkpl
tdsqrvkftkeirglkvevthcgqmkrkyrvcnvtrrpashqtfplqlengqamectvaq
yfkqkyslqlkyphlpclqvgqeqkhtylplevcnivagqrcikkltdnqtstmikatar
sapdrqeeisrlvksnsmvggpdpylkefgivvhnemteltgrvlpapmlqyggrnktva
tpnqgvwdmrgkqfyagieikvwavacfapqkqcredllksftdqlrkiskdagmpiqgq
pcfckyaqgadsvepmfkhlkmtyvglqlivvilpgktpvyaevkrvgdtllgmatqcvq
vknvvktspqtlsnlclkinaklgginnvlvphqrpsvfqqpviflgadvthppagdgkk
psiaavvgsmdghpsrycatvrvqtsrqeisqellysqeviqdltnmvrelliqfykstr
fkptriiyyrggvsegqmkqvawpeliairkacisleedyrpgityivvqkrhhtrlfca
dktervgksgnvpagttvdstithpsefdfylcshagiqgtsrpshyqvlwddncftade
lqlltyqlchtyvrctrsvsipapayyarlvafraryhlvdkdhdsaegshvsgqsngrd
pqalakavqihhdtqhtmyfa
>KpoAgo1 
MATLKPDTQIIAGNAAETEKPIVKKSSSSKPDAGDGEVESKPKKDKKKSKKENSDGKDET
STAKKTKKSKNTKKSKDKTESSSTEKLDETSTSESPSEESSEKPKKSKKSKKKSSEGNEN
VEANSENVKEKPEKKKKSKKSSKESTPETESENVETKSEKKKKSKKPKKSSKESTPEPNS
STSTEQSSEAKSQSFGFKYSDKVFDLTEKTVDQPKEDTHAIYKVENRHDYGTKGTKVDIL
TNHILLAVGNDVPTEKIDKELVPKLDGWWKTAFIFTYHIDFKPQQKGPPRRGKPVPPQEL
SKPKKYELIEALLDEDEILYKYRDRIAFNGEDTIYSHVPLEEFTLFDGCWEVSNKQKKKV
VPGMGAPSNKASLQKKIDPELEEMVSQITLKFSGKVGLKDIYNDTTTQDTEVQESRMSAI
DKTCLLSLLGAKFMSTDDLIFQVQGNKFFIFNNFAKAIPFQIGGYLLQGFTVSLTHVYGG
VALNTVSVPAPFIKHTKYLPGDPRFKNNEKEQFTLMDWIIECYHQSKAIRDIRYNPKTAP
PPSVKDLNYFVEKNTDISALLKGLKVYRPYINYSINKDGTPKPPRKRSSKGIVGFTRESA
VSMRFNVLESSLKKNSAPKPNEKPININTIDYFKRKYDITLKYPDMKLVNLGGKNDVVPP
ECLTIVPGQKLKGQIFDTKTYIDFSAIRPTEKFDLISRLSMPAIKRGLTDSEKEESSAPH
NSAYQFMRVPSRILDAPVVQFKESTFEYKDKSYGTKHEESKGNWNMKGHQFISTPAKQVN
LRAIFINNANTAPPASMESELDISMDKFASDVKQLGVDFNVSGKPILINQFGPPIKKFQG
GGRGGRGGRGSRGGRGGRGAPSGPPTFETSPGEISLLNLLENIPSNTYILYVLRRGNDSA
VYDRLKYITDLKFGALNSCVVWDNFKKNSIQYNSNVVMKMNLKLLGSNHSLSIENNKLLI
DKESNLPILVLGSDVTHYPEKDQNSIASLVGSYDDKFTQFPGDYMLQDGPGEEIITNVGS
LMLNRLKIYQKHNNGKLPTKIMYFRDGVSVDQFSQVVKIEVKSIKESVRKFGPQLNGGNK
YDPPVTCIATVKRNQVRFIPIQENAKNEKGEEVAVQSMGNVMPGTVVDRGITSVAHFDFF
IQSHQALKGTGVPCHYWCLYDENQSTSDYLQEICNNLCYIFGRSTTSVKVPAPVYYADLL
CTRATCFFKAGFELNMAQAPKEKGSKDQPTVSKNVLLPQVNDNIKSVMYYI
>NveAgo1 
MASNNPVNRVGGNFNPPKRPNHGSTGRTIALRANFFPVQLPRGNIHHYDLSICPDKCPRR
VNRDVVEVMVLNYHKVFGGMKPVFDGRKNLYTRDPLPIGKTPTEFEVVLPTDNSQDKKFK
VTLKWVSQVSLYALEKALEGTCNQIPFETIQALDVVLRHLPSMKYTPVGRSFFSPPDGYD
FPLERGREVWFGFHQSIRPSQWKMLLNIDVSATAFYKCQSVVEFMCEVLRIRKDDLEKHA
PLNDADRLRFTREIKGLKVEITHCGPMKRKYRAINVTKQPAQALQFPLTLESGQTAQITV
ARYFQDKHKQRLRYPHLPCLQVGQEQRHTYLPLEVCNIVPGQRCVKKLTDTQTSKMIRAT
ARSAPDREREIRGLVKKANFDEDAYVKDFSISIGKNMVELQGRVLPPPKLVYGGKQSSPI
TPKGGVWDMRGRQLFHGIEIRTWAIACFVKQQMCTEDSLRRFSNQLMKISVEQGMPISCP
PVFFRYARNPDEVERMFRRLKEAHPDLQMILVVLPGKTPVYAEVKRVGDTMLGVITQCIQ
GKNVTKPSPQTLSNLCLKINAKLGGVNNILAPEIRPPVFREPAIFLGADVTHPAAGDDKR
PSVAAVVGSMDAHLSRYYASVRVQTHRQEIIAELAAMVRELLVQFYRSTRHKPQRIVFYR
DGVSEGQFRQVLVHELKAIREACIKLEVGYQPGISFIVVQKRHHTRLFCQRDQDKCGKSG
NVPPGTTVDRGITHPTEFDFYLCSHAGIQGTSRPSHYHVLWDDNNFSADELQALTYQLCH
TYVRCTRAVSIPAPAYYAHLVAFRARYHMMDRDKEAGNDNSSVASGEDCRGPQLLANAVQ
VHPKVLQGMYFA
>NveAgo2 
MPKKSKGRGRGRGRGNPHHEKQQTLVGQQATSRNNEHKQLPKPTQTQQETSLSQQPYTCS
SAAEAQGPLTPPNNTQGGSLTNAEPAQADTLGQKFETQLNLSPQSGKEQGAIPKTGARLK
GNSLAPGSQGNGQFSSKNLLAQMQRTPRSASGSQNEASSKSQQAHNNQSQAAAHQQTQAG
PQQTPARSQQTPAGPQQTQAGPQQTPAGPQQTQAGPQQTQEGPQQTPARSQQTPAIIGST
TTADEHLARHRQENMELPKRPGYGREGRKIKLRANFFQVTLPNVDFLYHYDLEISPEKAP
VSVCRDVVDAAIKHGEFKGVFNGCKPAFDGRRNLYCREPLPLKSEEASLKVTLPGTDGGK
ERKFTLKIKEAGLVSIKELDQFLNGEFRGKVPQDAIQGMDIVLRQMPSMKFTAVGRCFFP
PPNGHCHDLGGGCELWTGFYQSVRPSQWKTMLLNIDVSSKGFQKSMPVIDFMLEILRQDR
NRVLDTRWVMDERDKKKLTTEIKGLRVETTHIKRKFTVMGLSHPAFNNRFRLEDNTETTV
EAYFRNKYNTSLRYPHLPCLLVGQKKNSVPMEVCNMIPTQRKRLTDEQTAAMIRKTAKPA
NERQRDINQWVDELATASDQYLKNEYGMRINKQMVAIEGRVLPAPELTLGGNPQGSALTP
SDGAWDMRGKSFFEARTVEVWALVCFSHPKWCPKEKLEGFARQMGNVCRSEGMRMNPVPC
RAEYASRVQEVEGIFGKLLHDFNSLQLIVVALPDRGNKDVYNEVKRVGDTVLGIPTQCVQ
MKQFTMAKPQVCSNIAMKINGKLGGTNHVIADSLKATITDDKGNGIFNSLVIIFGADVTH
PAPGDMASLLSPPYVASLNRNASRYCARVRPQTHMKCKQAQEIIVDLADMVKELMIEFYK
ENKRKPVRIIFYRDGVSEGQFQQVLLEEVRAVQQACAMLEKDYQPLITFVAVQKRHHARL
FAEEGRDARGKSRNVPAGTTVDTVICHPFEFDFYLCSHAGIQGTSRPTHYHVLYDDNGFS
ADKLQALTYQLCHTFARCTRSVSMPAPAYYAHLAAFRARGLVNAGRGAANGSEESQMKTY
YETIKVCKRMEASMYFT
>ScaAgo1 
MSSNSEENSQVPPLDATAAATKPKKAKKPKVKKPKDSAEASSSPAAEGTAEAKPKKAKKS
KTKKSKESAEVSPAPADETTSAGVDAKPKKAKKSKVKKPKDSTESSPAPSNEPPAAEVAA
EDAKSKKVKKPKAKKPKESTESSPAPGQEAAATEGATEDKPKKVKKSKAKKAKESVESSP
AATESVSEKTAKKSKKPKAKKSTSPETTEEITEESTESKEKKTKTKKPKEKKSSPSTATS
TAASKPVTSIAGVTIPGKTFDLTDVPPSKPAPKMVPEAYKLQTRVDYGTKGTKVDVLTNH
ILLSVGDDVPQDERASQLDPWWKSAFVYTYNITFAVPQSNSPRKGPAPALSKPKKYELVE
SLFHEDETLFKYKDRISFNGEDTLYSHVPLEEFTLFDGCWDVSNKQKKRRQEVVGLNSRA
KEINDLAAQVTLKFADKVPLGDIYKATTSKDPEEQENKMANADKVALLSLMGVKFLNTKE
QIFQLNGNKFFIFNEHAIATPFQIGGFLMHGFTVSLRYAYGSVLLNTVNVCLPFVKWTKY
LPGDAKFKENEKTQYSLLDWIIECMHQASAQRGQKLRGPPSAKDINFFIDKNRDIKDLLK
GLKCYRPYINYSVNPDGTPKPPKKMQAKGIVGFVRETPDSMKFRTLPSNMEKNGVPKPGE
KEIMVTTTAYFAKKYDIKLKYPDVKMVSLGGSNVVPAECLTIVPGQKLKGLVYDEKAVID
FTALRPSEKFRAITNLALPAIKRALSTEEENAKAPHDSGYTFMKVPSRVIDAPVVQFKNT
TVTYVDKPFGTKNGKNNHEETKGNWNLKDHKFITVPKEPMHLRAIFINDSDKSPPVSVMD
ELKASLSKFAEDVADVGVNFDVSMAPILINNFNAPIKKVTGGFGGRGGRGGRGGRGGRGG
RGGRGGFGGGRGETTYELTPGEEKLRHLLANVPEKTYVLFVLGRGDDSAIYNRLKYLADL
TYGVINNCVIWNKFRKCSTQYNVNVVMKMNLKLEGANHSLCAEDINLLKDEKSGLPFMIL
GADVTHYPEKDQNSISALVGSFDDKFAQFPGSYMLQSGPGEEIIAGIGNMVLQRLKLYQK
HNNGKLPPKILFYRDGVSESQFSQIVQIEVKGLKQALKKFGSELNKGVNYNPSVTTICVV
KRNQIRFMPLEQNAINEKGEVAAVQSFENVMPGTVVDRGITSSAHFDFFLQSQQPLKGTG
VPCHYWCIYDENQFNSDYLQQVTHALCYLFGRSSTSIKVASPVYYADLLCERGAAFFKAN
FELAQYEFSKERKNRDDVIPTGKLLQPVHKNVTDIMYYI
>TcaAgo1 
MSLPLPDIIQSVLKVFDELDTPVKISAPRIGLKDGFVVPATAPGTASTAVAVVGATSTAL
ATVPPTTDPPVFQCPRRPNLGREGRPIGLKANHFQVTMPRGFVHHYDVSIQPDKCPRKVN
REIIETMVHAYGKIFGNLKPVFDGRNNLYTRDPLPIGNSREELEVTLPGEGKDRLFRVTI
KWVAQVSLYGLEEALEGRTRQIPYEAILALDVVMRHLPSMSYTPVGRSFFSSPEGYYHPL
GGGREVWFGFHQSVRPSQWKMMLNIDVSATAFYKAQPVIEFMCEVLDIRDINEQRKPLTD
SQRVKFTKEIKGLKIEITHCGTMRRKYRVCNVTRRPAQMQSFPLQLDNGQTVECTVAKYF
LDKYKMKLRYPHLPCLQVGQEHKHTYLPLEVCNIVAGQRCIKKLTDMQTSTMIKATARSA
PDREREINNLVRRADFNNDPYVQEFGLTISNNMMEVRGRVLPPPKLQYGGRVASLSGQVG
WHSKQQAMPNQGVWDMRGKQFFTGVEIRVWAIACFAPQRTVREDALRNFTQQLQKISNDA
GMPIIGQPCFCKYATGPDQVEPMFRYLKSTFQSLQLVVVVLPGKTPVYAEVKRVGDTVLG
MATQCVQAKNVNKTSPQTLSNLCLKINVKLGGINSILVPSIRPKIFNEPVIFLGADVTHP
PAGDNKKPSIAAVVGSMDAHPSRYAATVRVQQHRQEIIQELSSMVRELLIMFYKSTGGYK
PHRIILYRDGVSEGQFLQLLQHELTAIREACIKLESDYKPGITFIVVQKRHHTRLFCADK
KEQSGKSGNIPAGTTVDVGITHPTEFDFYLCSHQGIQGTSRPSHYHVLWDDSHLDSDELQ
CLTYQLCHTYVRCTRSVSIPAPAYYAHLVAFRARYHLVEKEHDSGEGSHQSGSSEDRTPG
AMARAITVHADTKKVMYFA
>TcaAgo2a 
MAPLPDGPDPSTKQKQPPTFAPQKESSFSTQKLKSSLSDCLSQTVIIKPGVKGRPIKIES
NHLSLNVGTLTEAYHYDVSITPDTPKSFLRDVMNLFARKHYPKNHPAFDGRKNLYSPKKL
PLPNDTMSDTIELEGENKKRGFKVVVKLARTVDLSPLRDILQTRQSPQDALQCLDIVLRN
APSNSCISSGRCFFTPPREGQILRLGDGMEMYYGFYQSAIRGWKQPLLNVDVVHKAFPEA
LNVLDLVCELGSDYRNTMTRQDLNQPLTDFVQKALEKFLKQLKVTYEIPGQSGSRRIFRV
NGLRAPPSQARFTLGDGKVTTVEKYYQEVKRCRLQYPHLPTLWVGSRQREVLIPLEFCTV
VSGQVVNRKMNENQTSVMIKKAATSTDVRKDKIMQVLRKANYNSDPCVREFGFSVNNSFE
KLDGRVLQPPTLLYARKAEVTPSKGVWRADMNRFFVGAIVHKWTIVSCTRHPERGEQLAD
MIFRMASSNGMQITSKATGPFQHLGGRQNLRDIIDYFKRKQDHDLIIVVVPNSGPQYSLV
KQAAELNVGCLTQCIKERTIAKLNPQIIANILLKINSKLNGTNHILSSRLPIMSRPCIIM
GADVTHPGPDAKDVPSVAAVTASHDPNAFQYNICWRLQPPKVEIIEDLCAITVEQLMFFY
RKTRHKPETIVFFRDGVSEGQFAEVRRAEISAIHQACKKLQREGYEPRITFLVVQKRHHT
RLFPTNPRDSEDRNNNVPAGTCVDTHITNPMMQDFYLVSHASIQGVAKPTKYCTLWDDNN
MSNDDIEELTYYLCHMFTRCNRSVSYPAPTYYAHLAAARAKVYVENVKLDLTQLKTHQQK
CQIQESIVKEKPMFFV
>TcaAgo2b 
MGAPQQQQPQRGPLPQQQQQQQQRRPQQQQPPVKSPVPHPEPSSPPRQEPAPPLSGGGDC
LSGALVVTPGTKGRRIQIESNHLSLNLGKLTEAYHYDVAITPDTPKCLLRDVMNLFGRKH
YPQNHPAFDGRKNLYSPKKLPFPNDTKSDTIEVEGENRKKEFKVEVKLARTVDLTPLHDI
MRTTQSPQDALQCLDIVLRNAPSNACIIAGRCFFTPPRDGQIIPLGDGMELYYGFYQSAI
RGWKALLNVDVAHKAFPKASNVLDIVCEIGSDFRTTMTRANLSQPLREFVQRDFEKFIKQ
LKVKYEIPNQSSSKRIHRVNGLGEPPSQAKFKLDDGRMTTVERYYQEVKRCKLQYPHLPT
LWVGSRERESKILLPLEFCTVVGGQAINRKMNENQTSAMIRKAATSTDVRKDKIMQTLRT
ANYNNDPCIREFGFSVSNNFEKLDARVLNPPSLLYADNAQIKPSKGVWRADRNRFLVGAT
INKWTIASGTRYPSRDADKLADMIFRMASSNGMQITSKATPSTHIGGRQGLRDFIDYFKG
KQDYDLIIVVVPNSGPQYSFVKQAAELNVGCLTQCIKERTIGRLNPQTVGNILLKINSKM
NGTNHRLSPNSRPLIMKRPCMIMGADVTHPSPDARDIPSVAAVTASHDPNAFQYNICWRL
QPPKVEIIEDLCNITVEQLKFFYQKTGFKPESIVFFRDGVSEGQFKQVQRAEIAAIQKAC
KMLQKDDYEPKITFLVVQKRHHTRLFPTNPRDSEDKNNNVPAGTCVDTHITNPRMQDFYL
VSHASIQGVAKPTKYCTLWDDNNMNNDDIEELTYHLCHMFTRCNRSVSYPAPTYYAHLAA
ARAKVYIENDKLDMSQLKRHQEKCQIQEKIVKGKPMFFV
>AmiAgo1 
MASNNPANTVGGDFSPPKRPNFGSVGRQIALRTNFFRVKLPKGDIHHYDLSISPDKCPRR
VNRDIVEAMVSTYHKVFGEQRPVFDGRKNLYSSRALPIGRKPVDFHVTLPMENSKDKTFK
VTVKWVAQVSLFALEQALEGKHNQIPFEAIQALDVVLRHLPSMKYTSVGRSFFSPPEGYY
HPLESGREVWFGFHQSVRPSQWKMMLNIDVSATAFYKCQPVVEFLCEVLRKSLQDLQRGK
PLTDAERMKLSREIKGLKVEITHCGTMKRKYRVINVTKQPAQSLKFPLKQMDTGQQREIT
VARYFQEKHSKKLQYPHLPCLQVGQEQKHTYLPMEVCNLVAGQRCIKRLTDQQTAKMIRA
TAKRAPDRENEILNLVRKADFKNDPYAIDFGISISDNMVELSGRVLDAPKLQYGGRDKPK
IYPSFGVWDMRGKHLYHGIEIHTWAIACFVNPQDCSDRTLKNFTGQLMKISGETGMPIRS
EPCFCRYAKKAEDVEPMFKYLMSTFSNLQLIILVLPGKTPVYAEVKRVGDTALGIATQCV
QAKNIAAYKPQTLSNLCLKINAKLGGINSILAPDVRPPVFREPVIFLGADVTHPAAGDGR
QPSIAAVVGSMDAHPSRYCASVRVQTHRQEIIAELAAMVRELLIQFYRSTRHKPMRIIFY
RDGVSEGQFRQVLCHELKAIREACIKLEVGYQPGITFIVVQKRHHTRFFCQDEKDRCGPS
GNVPPGTTVDSGITHPSEFDFYLCSHAGIQGTSRPSHYHVLWDDNNFKADEIQALTYQLC
HTYVRCTRAVSIPAPAYYAHLVAFRARFHLTERERESPESGSSGSAGHGESRNSQILAKA
VQVHPEMLKCMYFA
